# Supplementary material for: Proteomic profiling reveals ACSS2 facilitating metabolic support in acute myeloid leukemia
Source: Cancer Gene Ther. 2024 Jun 8;31(9):1344–56. doi: 10.1038/s41417-024-00785-5 (PMC11405269; doi:10.1038/s41417-024-00785-5)
Supplement: Supplementary file 2 — Dataset 1 AML-Stroma Proteome. [file 41417_2024_785_MOESM2_ESM.xlsx]

## Sheet: original
Gene	Up/Down regulated	Adj. P-value	log2 FC			UP	HALLMARK_EPITHELIAL_MESENCHYMAL_TRANSI	Genes defining epithelial-mesenchymal transition, as in wound healing, fibrosis and metastasis.	9		5.33 e-10	2.67 e-8
IPO5	Up	0.017935	0.838601				NSITION [200]
TXNDC9	Up	0.0369549	0.840151				HALLMARK_UV_RESPONSE_UP [158]	Genes up-regulated in response to ultraviolet (UV) radiation.	8		2.01 e-9	5.02 e-8
CALU	Up	0.0105194	1.09494				HALLMARK_GLYCOLYSIS [200]	Genes encoding proteins involved in glycolysis and gluconeogenesis.	8		1.28 e-8	1.28 e-7
ACSL4	Up	0.0482088	0.758778				HALLMARK_MTORC1_SIGNALING [200]	Genes up-regulated through activation of mTORC1 complex.	8		1.28 e-8	1.28 e-7
UGDH	Up	0.00227702	1.26356				HALLMARK_MYC_TARGETS_V1 [200]	A subgroup of genes regulated by MYC - version 1 (v1).	8		1.28 e-8	1.28 e-7
EIF5B	Up	0.0109211	0.68773				HALLMARK_UNFOLDED_PROTEIN_RESPONSE [113]	Genes up-regulated during unfolded protein response, a cellular stress response related to the endoplasmic reticulum.	6		1.72 e-7	1.44 e-6
CSDE1	Up	0.00295687	0.717982				HALLMARK_TNFA_SIGNALING_VIA_NFKB [200]	Genes regulated by NF-kB in response to TNF [GeneID=7124].	7		2.68 e-7	1.92 e-6
GLRX3	Up	0.00375895	0.938868				HALLMARK_APOPTOSIS [161]	Genes mediating programmed cell death (apoptosis) by activation of caspases.	6		1.38 e-6	8.65 e-6
SMC2	Up	0.00724762	0.90316				HALLMARK_HYPOXIA [200]	Genes up-regulated in response to low oxygen levels (hypoxia).	6		4.85 e-6	2.69 e-5
IPO7	Up	0.00101001	0.859164				HALLMARK_FATTY_ACID_METABOLISM [158]	Genes encoding proteins involved in metabolism of fatty acids.	5		2.41 e-5	1.21 e-4
PGM3	Up	0.00660189	1.01818
STAU1	Up	0.00310403	1.70518
LDHA	Up	0.00518117	0.943722
LMNA	Up	0.040702	0.805652			UP	KDM7A_TARGET_GENES [1870]	Genes containing one or more binding sites for UniProt:Q6ZMT4 (KDM7A) in their promoter regions (TSS -1000,+100 bp) as identified by GTRD version 20.06 ChIP-seq harmonization.	24		7.91 e-13	8.92 e-10
SOD2	Up	1.65758e-06	1.56459				SUPT16H_TARGET_GENES [1966]	Genes containing one or more binding sites for UniProt:Q9Y5B9 (SUPT16H) in their promoter regions (TSS -1000,+100 bp) as identified by GTRD version 20.06 ChIP-seq harmonization.	23		1.7 e-11	9.6 e-9
HSPB1	Up	0.00206866	1.70849				PSMB5_TARGET_GENES [308]	Genes containing one or more binding sites for UniProt:P28074 (PSMB5) in their promoter regions (TSS -1000,+100 bp) as identified by GTRD version 20.06 ChIP-seq harmonization.	10		1.33 e-9	4.98 e-7
SERPINB2	Up	2.14951e-06	4.21948				GLI3_TARGET_GENES [753]	Genes containing one or more binding sites for UniProt:P10071 (GLI3) in their promoter regions (TSS -1000,+100 bp) as identified by GTRD version 20.06 ChIP-seq harmonization.	12		7.72 e-8	2.11 e-5
ICAM1	Up	0.0343448	0.841454				NFE2L1_TARGET_GENES [1908]	Genes containing one or more binding sites for UniProt:Q14494 (NFE2L1) in their promoter regions (TSS -1000,+100 bp) as identified by GTRD version 20.06 ChIP-seq harmonization.	18		1.04 e-7	2.11 e-5
ITGB1	Up	0.0242556	0.662167				PHF2_TARGET_GENES [1498]	Genes containing one or more binding sites for UniProt:O75151 (PHF2) in their promoter regions (TSS -1000,+100 bp) as identified by GTRD version 20.06 ChIP-seq harmonization.	16		1.12 e-7	2.11 e-5
CDK1	Up	0.0480065	0.87231				MYC_Q2 [187]	Genes having at least one occurrence of the motif CACGTGS in the regions spanning 4 kb centered on their transcription starting sites [-2kb, +2kb]. This matches the MYC [GeneSymbol=MYC] transcription factor binding site V$MYC_Q2 (v7.4 TRANSFAC).	7		1.7 e-7	2.43 e-5
S100A6	Up	0.0047948	0.972455				BARHL1_TARGET_GENES [1157]	Genes containing one or more binding sites for UniProt:Q9BZE3 (BARHL1) in their promoter regions (TSS -1000,+100 bp) as identified by GTRD version 20.06 ChIP-seq harmonization.	14		1.72 e-7	2.43 e-5
ANXA2	Up	0.00418679	1.13904				GTF2A2_TARGET_GENES [530]	Genes containing one or more binding sites for UniProt:P52657 (GTF2A2) in their promoter regions (TSS -1000,+100 bp) as identified by GTRD version 20.06 ChIP-seq harmonization.	10		2.19 e-7	2.65 e-5
CTSB	Up	0.00672372	1.23267				ZBED5_TARGET_GENES [1006]	Genes containing one or more binding sites for UniProt:Q49AG3 (ZBED5) in their promoter regions (TSS -1000,+100 bp) as identified by GTRD version 20.06 ChIP-seq harmonization.	13		2.37 e-7	2.65 e-5
VIM	Up	0.02023	0.752853
ANXA5	Up	0.00012732	2.55306
ENO2	Up	0.0272263	0.781817
LGALS1	Up	0.0316042	0.74111
HSPA5	Up	0.00111816	0.914693
EEF2	Up	0.000135099	0.764191
TPT1	Up	0.0115244	0.620659
ANPEP	Up	5.62625e-05	2.94956
CD44	Up	0.0284758	0.628847
GOT1	Up	0.0138131	0.607566
CAPN2	Up	0.0374898	0.695011
DDX5	Up	0.000704014	0.616165
HK1	Up	0.0104277	1.34268
ACO1	Up	0.0210346	0.679915
RRM1	Up	0.00804745	0.962768
EEF1B2	Up	0.00488436	0.776367
TARS	Up	0.00366883	0.66371
EEF1G	Up	0.00051728	0.664137
PSMB5	Up	0.00801423	1.021
GARS	Up	0.00217854	1.18866
EIF1	Up	0.0372244	0.59472
NAMPT	Up	1.05083e-07	3.46715
HSPA13	Up	0.00678905	0.958703
CARS	Up	0.00272531	0.702237
SERPINH1	Up	2.1012e-06	2.29477
CCT8	Up	0.0473072	0.607927
FXR1	Up	0.00659692	0.62638
KPNA2	Up	0.000495591	1.20117
ALDH18A1	Up	0.000112843	0.929835
NAP1L1	Up	0.0130637	0.754485
PSME3	Up	0.00816855	0.685471
YBX1	Up	0.00804266	1.03949
TPM4	Up	0.00337246	1.05779
EIF4G2	Up	0.0021079	0.954255
HDLBP	Up	0.00299182	1.54141
EIF4G1	Up	0.00851541	1.05918
PTPN11	Up	0.00649488	0.685211
GFPT1	Up	0.0379277	1.00639
CKAP4	Up	0.0468805	1.40846
GOLGA3	Up	0.0447718	0.675777
PABPC4	Up	0.000438936	0.72796
DYNC1I2	Up	0.00190588	0.700705
SQSTM1	Up	0.00213767	0.789441
AAMP	Up	0.0116724	0.831418
EEA1	Up	0.00956048	1.04806
RCN1	Up	0.0195304	1.08324
UAP1	Up	0.00117073	2.14447
BZW1	Up	0.0060877	0.701809
NUFIP2	Up	0.00495873	0.730761
ARFGAP1	Up	0.0228772	0.654472
IPO4	Up	0.0294717	0.695824
IPO9	Up	0.00531202	0.58505
FAM129B	Up	0.0153903	1.09562
TUBB6	Up	0.00214631	0.676942
GRPEL1	Up	0.0412976	0.586027
DYNLRB1	Up	0.0138959	0.64081
DDX21	Up	0.0235492	1.1442
SMC4	Up	0.00526006	1.1187
Sept11	Up	0.00298408	0.805517
RRBP1	Up	0.0103144	0.690389
CORO1C	Up	0.0053527	0.850624
G3BP2	Up	0.0142004	0.638615
NUDC	Up	0.0449576	0.811659
CAB39	Up	0.00471415	0.703431
SBDS	Up	0.0249703	0.919288
COPG1	Up	0.0234076	0.745863
MANBA	Down	0.014321	-1.01427
MAN2B1	Down	0.0347744	-0.764698
LAMTOR5	Down	0.00962757	-0.632144
GMFG	Down	0.0162561	-0.705954
SH3BGRL	Down	0.0342903	-0.612966
LRCH4	Down	0.00704213	-0.740089
PLEK	Down	0.019973	-0.736154
SPN	Down	0.0215397	-0.836999
IVD	Down	0.0238609	-0.639593
BLVRB	Down	0.0223944	-0.825535
PSMB10	Down	0.0422673	-0.618251
ACAA2	Down	0.0231287	-0.987444
DECR1	Down	0.0293468	-0.641671
HIST2H2AC	Down	0.0327854	-0.726114
DAK	Down	0.0119168	-0.719401
PDCD4	Down	0.00108804	-0.691787
DCXR	Down	0.003836	-0.643871
SRRM1	Down	0.0016371	-0.728436
TSTD1	Down	0.042362	-0.634086
PREX1	Down	0.0343175	-1.29187
FNBP1	Down	0.00775973	-0.591744
CNPY3	Down	0.000218667	-1.06797
HINT2	Down	0.00364824	-0.589678
TXNRD2	Down	0.0274802	-0.615699
ATP6V1H	Down	0.0227118	-0.599836

## Sheet: sorted
Gene	Up/Down regulated	Adj. P-value	log2 FC
SERPINB2	Up	2.14951e-06	4.21948
NAMPT	Up	1.05083e-07	3.46715
ANPEP	Up	5.62625e-05	2.94956
ANXA5	Up	0.00012732	2.55306
SERPINH1	Up	2.1012e-06	2.29477
UAP1	Up	0.00117073	2.14447
HSPB1	Up	0.00206866	1.70849
STAU1	Up	0.00310403	1.70518
SOD2	Up	1.65758e-06	1.56459
HDLBP	Up	0.00299182	1.54141
CKAP4	Up	0.0468805	1.40846
HK1	Up	0.0104277	1.34268
UGDH	Up	0.00227702	1.26356
CTSB	Up	0.00672372	1.23267
KPNA2	Up	0.000495591	1.20117
GARS	Up	0.00217854	1.18866
DDX21	Up	0.0235492	1.1442
ANXA2	Up	0.00418679	1.13904
SMC4	Up	0.00526006	1.1187
FAM129B	Up	0.0153903	1.09562
CALU	Up	0.0105194	1.09494
RCN1	Up	0.0195304	1.08324
EIF4G1	Up	0.00851541	1.05918
TPM4	Up	0.00337246	1.05779
EEA1	Up	0.00956048	1.04806
YBX1	Up	0.00804266	1.03949
PSMB5	Up	0.00801423	1.021
PGM3	Up	0.00660189	1.01818
GFPT1	Up	0.0379277	1.00639
S100A6	Up	0.0047948	0.972455
RRM1	Up	0.00804745	0.962768
HSPA13	Up	0.00678905	0.958703
EIF4G2	Up	0.0021079	0.954255
LDHA	Up	0.00518117	0.943722
GLRX3	Up	0.00375895	0.938868
ALDH18A1	Up	0.000112843	0.929835
SBDS	Up	0.0249703	0.919288
HSPA5	Up	0.00111816	0.914693
SMC2	Up	0.00724762	0.90316
CDK1	Up	0.0480065	0.87231
IPO7	Up	0.00101001	0.859164
CORO1C	Up	0.0053527	0.850624
ICAM1	Up	0.0343448	0.841454
TXNDC9	Up	0.0369549	0.840151
IPO5	Up	0.017935	0.838601
AAMP	Up	0.0116724	0.831418
NUDC	Up	0.0449576	0.811659
LMNA	Up	0.040702	0.805652
2011-09-01	Up	0.00298408	0.805517
SQSTM1	Up	0.00213767	0.789441
ENO2	Up	0.0272263	0.781817
EEF1B2	Up	0.00488436	0.776367
EEF2	Up	0.000135099	0.764191
ACSL4	Up	0.0482088	0.758778
NAP1L1	Up	0.0130637	0.754485
VIM	Up	0.02023	0.752853
COPG1	Up	0.0234076	0.745863
LGALS1	Up	0.0316042	0.74111
NUFIP2	Up	0.00495873	0.730761
PABPC4	Up	0.000438936	0.72796
CSDE1	Up	0.00295687	0.717982
CAB39	Up	0.00471415	0.703431
CARS	Up	0.00272531	0.702237
BZW1	Up	0.0060877	0.701809
DYNC1I2	Up	0.00190588	0.700705
IPO4	Up	0.0294717	0.695824
CAPN2	Up	0.0374898	0.695011
RRBP1	Up	0.0103144	0.690389
EIF5B	Up	0.0109211	0.68773
PSME3	Up	0.00816855	0.685471
PTPN11	Up	0.00649488	0.685211
ACO1	Up	0.0210346	0.679915
TUBB6	Up	0.00214631	0.676942
GOLGA3	Up	0.0447718	0.675777
EEF1G	Up	0.00051728	0.664137
TARS	Up	0.00366883	0.66371
ITGB1	Up	0.0242556	0.662167
ARFGAP1	Up	0.0228772	0.654472
DYNLRB1	Up	0.0138959	0.64081
G3BP2	Up	0.0142004	0.638615
CD44	Up	0.0284758	0.628847
FXR1	Up	0.00659692	0.62638
TPT1	Up	0.0115244	0.620659
DDX5	Up	0.000704014	0.616165
CCT8	Up	0.0473072	0.607927
GOT1	Up	0.0138131	0.607566
EIF1	Up	0.0372244	0.59472
GRPEL1	Up	0.0412976	0.586027
IPO9	Up	0.00531202	0.58505
HINT2	Down	0.00364824	-0.589678
FNBP1	Down	0.00775973	-0.591744
ATP6V1H	Down	0.0227118	-0.599836
SH3BGRL	Down	0.0342903	-0.612966
TXNRD2	Down	0.0274802	-0.615699
PSMB10	Down	0.0422673	-0.618251
LAMTOR5	Down	0.00962757	-0.632144
TSTD1	Down	0.042362	-0.634086
IVD	Down	0.0238609	-0.639593
DECR1	Down	0.0293468	-0.641671
DCXR	Down	0.003836	-0.643871
PDCD4	Down	0.00108804	-0.691787
GMFG	Down	0.0162561	-0.705954
DAK	Down	0.0119168	-0.719401
HIST2H2AC	Down	0.0327854	-0.726114
SRRM1	Down	0.0016371	-0.728436
PLEK	Down	0.019973	-0.736154
LRCH4	Down	0.00704213	-0.740089
MAN2B1	Down	0.0347744	-0.764698
BLVRB	Down	0.0223944	-0.825535
SPN	Down	0.0215397	-0.836999
ACAA2	Down	0.0231287	-0.987444
MANBA	Down	0.014321	-1.01427
CNPY3	Down	0.000218667	-1.06797
PREX1	Down	0.0343175	-1.29187

## Sheet: Functional Annotation David bio
Annotation Cluster 1	Enrichment Score: 2.829299483273274
Category	Term	Count	%	PValue	Genes	List Total	Pop Hits	Pop Total	Fold Enrichment	Bonferroni	Benjamini	FDR
KEGG_PATHWAY	hsa01250:Biosynthesis of nucleotide sugars	5	4.6729	0.000215729	UGDH, GFPT1, PGM3, UAP1, HK1	67	37	8112	16.3614	0.0347647	0.0353796	0.0353796
KEGG_PATHWAY	hsa00520:Amino sugar and nucleotide sugar metabolism	5	4.6729	0.000643239	UGDH, GFPT1, PGM3, UAP1, HK1	67	49	8112	12.3546	0.100148	0.0527456	0.0527456
WIKIPATHWAYS	WP698	Glucuronidation	3	2.80374	0.0234326	UGDH, PGM3, HK1	73	26	7843	12.3967	0.992957	0.612177	0.609248
Annotation Cluster 2	Enrichment Score: 2.619319961924585
Category	Term	Count	%	PValue	Genes	List Total	Pop Hits	Pop Total	Fold Enrichment	Bonferroni	Benjamini	FDR
GOTERM_MF_DIRECT	GO:0051082	unfolded protein binding	6	5.60748	0.000797226	NUDC, GRPEL1, HSPA5, SERPINH1, CCT8, HSPA13	107	128	18770	8.22284	0.18857	0.0348122	0.0336164
GOTERM_MF_DIRECT	GO:0044183	protein binding involved in protein folding	4	3.73832	0.00159657	HSPA5, HSPB1, CCT8, HSPA13	107	41	18770	17.1142	0.342057	0.0597575	0.0577048
UP_KW_MOLECULAR_FUNCTION	KW-0143	Chaperone	6	5.60748	0.0108961	GRPEL1, HSPA5, SERPINH1, HSPB1, CCT8, CNPY3	71	223	11639	4.41066	0.395872	0.0999476	0.095602
Annotation Cluster 3	Enrichment Score: 2.540802810469201
Category	Term	Count	%	PValue	Genes	List Total	Pop Hits	Pop Total	Fold Enrichment	Bonferroni	Benjamini	FDR
WIKIPATHWAYS	WP107	Translation factors	6	5.60748	0.00011544	EEF1G, EEF1B2, EIF5B, EEF2, EIF1, EIF4G1	73	53	7843	12.1628	0.0238395	0.0120634	0.0120057
UP_KW_BIOLOGICAL_PROCESS	KW-0648	Protein biosynthesis	7	6.54206	0.00034666	EEF1G, EEF1B2, EIF5B, EEF2, EIF4G2, EIF1, EIF4G1	69	154	11111	7.3195	0.0185487	0.00935981	0.00935981
UP_KW_MOLECULAR_FUNCTION	KW-0396	Initiation factor	4	3.73832	0.00532388	EIF5B, EIF4G2, EIF1, EIF4G1	71	59	11639	11.1139	0.217728	0.0999476	0.095602
GOTERM_MF_DIRECT	GO:0003743	translation initiation factor activity	4	3.73832	0.0056817	EIF5B, EIF4G2, EIF1, EIF4G1	107	64	18770	10.9638	0.775269	0.148861	0.143747
GOTERM_MF_DIRECT	GO:0008135	translation factor activity, RNA binding	3	2.80374	0.00739776	EIF4G2, EIF1, EIF4G1	107	23	18770	22.8809	0.857072	0.176201	0.170148
UP_KW_MOLECULAR_FUNCTION	KW-0251	Elongation factor	3	2.80374	0.0130366	EEF1G, EEF1B2, EEF2	71	29	11639	16.9582	0.453176	0.0999476	0.095602
GOTERM_MF_DIRECT	GO:0003746	translation elongation factor activity	3	2.80374	0.014033	EEF1G, EEF1B2, EEF2	107	32	18770	16.4457	0.975343	0.24511	0.23669
Annotation Cluster 4	Enrichment Score: 2.2388094364293996
Category	Term	Count	%	PValue	Genes	List Total	Pop Hits	Pop Total	Fold Enrichment	Bonferroni	Benjamini	FDR
GOTERM_MF_DIRECT	GO:0061608	nuclear import signal receptor activity	4	3.73832	0.000186086	IPO9, KPNA2, IPO4, IPO5	107	20	18770	35.0841	0.0475895	0.00975091	0.00941596
KEGG_PATHWAY	hsa03013:Nucleocytoplasmic transport	6	5.60748	0.00178764	IPO9, KPNA2, IPO7, IPO4, IPO5, SRRM1	67	108	8112	6.72637	0.254303	0.0977245	0.0977245
GOTERM_MF_DIRECT	GO:0008139	nuclear localization sequence binding	3	2.80374	0.0101139	KPNA2, IPO4, IPO5	107	27	18770	19.4912	0.930285	0.190997	0.184436
GOTERM_MF_DIRECT	GO:0031267	small GTPase binding	6	5.60748	0.0201959	IPO9, ANXA2, IPO7, IPO4, IPO5, CORO1C	107	276	18770	3.81349	0.99523	0.327946	0.316681
UP_KW_BIOLOGICAL_PROCESS	KW-0653	Protein transport	8	7.47664	0.0941402	IPO9, RRBP1, COPG1, KPNA2, IPO7, ARFGAP1, IPO4, IPO5	69	638	11111	2.01917	0.995199	0.847262	0.847262
Annotation Cluster 5	Enrichment Score: 1.8038888223379121
Category	Term	Count	%	PValue	Genes	List Total	Pop Hits	Pop Total	Fold Enrichment	Bonferroni	Benjamini	FDR
GOTERM_CC_DIRECT	GO:0005739	mitochondrion	17	15.8879	0.00291138	RRM1, ACAA2, HSPA5, TXNRD2, DDX21, PTPN11, SOD2, HSPA13, HK1, HINT2, GRPEL1, IVD, CDK1, ACO1, ALDH18A1, SQSTM1, DECR1	107	1416	20164	2.26245	0.501841	0.0535247	0.0494935
GOTERM_CC_DIRECT	GO:0005759	mitochondrial matrix	7	6.54206	0.0164752	ACAA2, GRPEL1, TXNRD2, IVD, CDK1, SOD2, DECR1	107	387	20164	3.40863	0.981133	0.171199	0.158305
UP_KW_CELLULAR_COMPONENT	KW-0496	Mitochondrion	12	11.215	0.0807986	ACAA2, HINT2, GRPEL1, TXNRD2, IVD, CDK1, DDX21, ACSL4, ALDH18A1, SOD2, DECR1, HK1	95	1274	17441	1.72926	0.926594	0.428296	0.428296
Annotation Cluster 6	Enrichment Score: 1.530032139523294
Category	Term	Count	%	PValue	Genes	List Total	Pop Hits	Pop Total	Fold Enrichment	Bonferroni	Benjamini	FDR
GOTERM_CC_DIRECT	GO:0000502	proteasome complex	4	3.73832	0.00353226	PSMB5, PSME3, HSPB1, PSMB10	107	58	20164	12.9965	0.570745	0.0603007	0.0557593
UP_KW_CELLULAR_COMPONENT	KW-0647	Proteasome	3	2.80374	0.0343075	PSMB5, PSME3, PSMB10	95	54	17441	10.1994	0.661152	0.354511	0.354511
KEGG_PATHWAY	hsa03050:Proteasome	3	2.80374	0.0536615	PSMB5, PSME3, PSMB10	67	46	8112	7.89617	0.999882	1	1
WIKIPATHWAYS	WP183	Proteasome degradation	3	2.80374	0.116618	PSMB5, PSME3, PSMB10	73	64	7843	5.03617	1	1	1
Annotation Cluster 7	Enrichment Score: 1.3009374991918652
Category	Term	Count	%	PValue	Genes	List Total	Pop Hits	Pop Total	Fold Enrichment	Bonferroni	Benjamini	FDR
UP_KW_MOLECULAR_FUNCTION	KW-1183	Host cell receptor for virus entry	4	3.73832	0.00889296	ITGB1, ANPEP, CDK1, ICAM1	71	71	11639	9.23547	0.336951	0.0999476	0.095602
GOTERM_MF_DIRECT	GO:0001618	virus receptor activity	4	3.73832	0.00913113	ITGB1, ANPEP, CDK1, ICAM1	107	76	18770	9.23266	0.909585	0.190997	0.184436
GOTERM_CC_DIRECT	GO:0009897	external side of plasma membrane	7	6.54206	0.0306668	SPN, ITGB1, ANPEP, ANXA5, CAPN2, CTSB, ICAM1	107	447	20164	2.9511	0.999415	0.275589	0.254834
GOTERM_MF_DIRECT	GO:0038023	signaling receptor activity	4	3.73832	0.129611	ITGB1, ANPEP, RRBP1, ICAM1	107	221	18770	3.17503	1	1	0.969349
UP_KW_MOLECULAR_FUNCTION	KW-0675	Receptor	7	6.54206	0.969243	ITGB1, ANPEP, CDK1, PTPN11, RRBP1, CD44, ICAM1	71	1797	11639	0.638568	1	1	0.977778
Annotation Cluster 8	Enrichment Score: 1.270056019963391
Category	Term	Count	%	PValue	Genes	List Total	Pop Hits	Pop Total	Fold Enrichment	Bonferroni	Benjamini	FDR
WIKIPATHWAYS	WP534	Glycolysis and gluconeogenesis	4	3.73832	0.00798854	LDHA, GOT1, ENO2, HK1	73	45	7843	9.55008	0.812937	0.417401	0.415404
WIKIPATHWAYS	WP4018	Clear cell renal cell carcinoma pathways	4	3.73832	0.0454742	LDHA, ENO2, SQSTM1, HK1	73	87	7843	4.93969	0.99994	1	1
KEGG_PATHWAY	hsa00010:Glycolysis / Gluconeogenesis	3	2.80374	0.10298	LDHA, ENO2, HK1	67	67	8112	5.42125	1	1	1
KEGG_PATHWAY	hsa04066:HIF-1 signaling pathway	3	2.80374	0.222224	LDHA, ENO2, HK1	67	109	8112	3.33233	1	1	1
Annotation Cluster 9	Enrichment Score: 1.0709077679883738
Category	Term	Count	%	PValue	Genes	List Total	Pop Hits	Pop Total	Fold Enrichment	Bonferroni	Benjamini	FDR
WIKIPATHWAYS	WP357	Fatty acid biosynthesis	3	2.80374	0.0170518	ACAA2, ACSL4, DECR1	73	22	7843	14.6507	0.972527	0.593971	0.591129
UP_KW_BIOLOGICAL_PROCESS	KW-0276	Fatty acid metabolism	4	3.73832	0.0757037	ACAA2, IVD, ACSL4, DECR1	69	161	11111	4.00072	0.98575	0.847262	0.847262
UP_KW_BIOLOGICAL_PROCESS	KW-0443	Lipid metabolism	6	5.60748	0.474667	ACAA2, HINT2, IVD, HDLBP, ACSL4, DECR1	69	738	11111	1.30918	1	1	1
Annotation Cluster 10	Enrichment Score: 0.930595337193258
Category	Term	Count	%	PValue	Genes	List Total	Pop Hits	Pop Total	Fold Enrichment	Bonferroni	Benjamini	FDR
GOTERM_BP_1	GO:0048511	rhythmic process	6	5.60748	0.0448801	DDX5, HSPA5, GFPT1, NAMPT, CDK1, ICAM1	105	360	19349	3.07127	0.635855	0.0785402	0.0448801
UP_KW_BIOLOGICAL_PROCESS	KW-0090	Biological rhythms	4	3.73832	0.0630358	DDX5, GFPT1, NAMPT, CDK1	69	149	11111	4.32293	0.97028	0.847262	0.847262
WIKIPATHWAYS	WP3594	Circadian rhythm genes	3	2.80374	0.570917	DDX5, GFPT1, NAMPT	73	207	7843	1.55708	1	1	1
Annotation Cluster 11	Enrichment Score: 0.7337153887780145
Category	Term	Count	%	PValue	Genes	List Total	Pop Hits	Pop Total	Fold Enrichment	Bonferroni	Benjamini	FDR
GOTERM_CC_DIRECT	GO:0005874	microtubule	5	4.6729	0.093148	DYNC1I2, NUDC, TUBB6, CCT8, DYNLRB1	107	326	20164	2.89032	1	0.59646	0.551538
UP_KW_CELLULAR_COMPONENT	KW-0493	Microtubule	4	3.73832	0.204468	DYNC1I2, NUDC, TUBB6, DYNLRB1	95	289	17441	2.54103	0.999167	0.792312	0.792312
KEGG_PATHWAY	hsa05132:Salmonella infection	4	3.73832	0.330412	DYNC1I2, TUBB6, ANXA2, DYNLRB1	67	249	8112	1.94497	1	1	1
Annotation Cluster 12	Enrichment Score: 0.4323289928181558
Category	Term	Count	%	PValue	Genes	List Total	Pop Hits	Pop Total	Fold Enrichment	Bonferroni	Benjamini	FDR
UP_KW_BIOLOGICAL_PROCESS	KW-0498	Mitosis	4	3.73832	0.255002	NUDC, CDK1, SMC4, SMC2	69	286	11111	2.25215	1	1	1
GOTERM_MF_DIRECT	GO:0003682	chromatin binding	5	4.6729	0.26214	CDK1, NAP1L1, YBX1, SMC4, SMC2	107	460	18770	1.90675	1	1	0.969349
UP_KW_BIOLOGICAL_PROCESS	KW-0132	Cell division	4	3.73832	0.462979	NUDC, CDK1, SMC4, SMC2	69	411	11111	1.56719	1	1	1
UP_KW_BIOLOGICAL_PROCESS	KW-0131	Cell cycle	5	4.6729	0.602622	NUDC, PSME3, CDK1, SMC4, SMC2	69	678	11111	1.18753	1	1	1
Annotation Cluster 13	Enrichment Score: 0.219370239329642
Category	Term	Count	%	PValue	Genes	List Total	Pop Hits	Pop Total	Fold Enrichment	Bonferroni	Benjamini	FDR
KEGG_PATHWAY	hsa05022:Pathways of neurodegeneration - multiple diseases	5	4.6729	0.547305	TUBB6, PSMB5, HSPA5, CAPN2, SQSTM1	67	476	8112	1.27179	1	1	1
KEGG_PATHWAY	hsa05014:Amyotrophic lateral sclerosis	4	3.73832	0.574022	TUBB6, PSMB5, HSPA5, SQSTM1	67	364	8112	1.33049	1	1	1
KEGG_PATHWAY	hsa05012:Parkinson disease	3	2.80374	0.642605	TUBB6, PSMB5, HSPA5	67	266	8112	1.3655	1	1	1
KEGG_PATHWAY	hsa05020:Prion disease	3	2.80374	0.656775	TUBB6, PSMB5, HSPA5	67	273	8112	1.33049	1	1	1
Annotation Cluster 14	Enrichment Score: 0.14465591661560587
Category	Term	Count	%	PValue	Genes	List Total	Pop Hits	Pop Total	Fold Enrichment	Bonferroni	Benjamini	FDR
KEGG_PATHWAY	hsa05022:Pathways of neurodegeneration - multiple diseases	5	4.6729	0.547305	TUBB6, PSMB5, HSPA5, CAPN2, SQSTM1	67	476	8112	1.27179	1	1	1
WIKIPATHWAYS	WP5124	Alzheimer's disease	3	2.80374	0.709216	TUBB6, PSMB5, CAPN2	73	267	7843	1.20717	1	1	1
WIKIPATHWAYS	WP2059	Alzheimer's disease and miRNA effects	3	2.80374	0.822145	TUBB6, PSMB5, CAPN2	73	337	7843	0.956425	1	1	1
KEGG_PATHWAY	hsa05010:Alzheimer disease	3	2.80374	0.826837	TUBB6, PSMB5, CAPN2	67	384	8112	0.945896	1	1	1
Annotation Cluster 15	Enrichment Score: 0.028969985357214203
Category	Term	Count	%	PValue	Genes	List Total	Pop Hits	Pop Total	Fold Enrichment	Bonferroni	Benjamini	FDR
UP_KW_BIOLOGICAL_PROCESS	KW-0221	Differentiation	4	3.73832	0.843371	FXR1, ANPEP, AAMP, SQSTM1	69	745	11111	0.864585	1	1	1
UP_KW_MOLECULAR_FUNCTION	KW-9996	Developmental protein	3	2.80374	0.985226	FXR1, ANPEP, AAMP	71	989	11639	0.497259	1	1	0.985226
UP_KW_MOLECULAR_FUNCTION	KW-0217	Developmental protein	3	2.80374	0.985226	FXR1, ANPEP, AAMP	71	989	11639	0.497259	1	1	0.985226

## Sheet: Functional Annotation David 2
			Annotation Cluster 1	Enrichment Score: 2.829299483273274
			Category	Term	Enrichment Score	Functional Annotation Term	%	PValue	Genes	List Total
			2.8293	hsa01250:Biosynthesis of nucleotide sugars	2.8293	Biosynthesis of nucleotide sugars	4.6729	0.000215729	UGDH, GFPT1, PGM3, UAP1, HK1	67
			2.8293	hsa00520:Amino sugar and nucleotide sugar metabolism		Amino sugar and nucleotide sugar metabolism	4.6729	0.000643239	UGDH, GFPT1, PGM3, UAP1, HK1	67
			2.8293	WP698		Glucuronidation	3	2.80374	0.0234326	UGDH, PGM3, HK1
			Annotation Cluster 2	Enrichment Score: 2.619319961924585
			Category	Term		Count	%	PValue	Genes	List Total
			GOTERM_MF_DIRECT	GO:0051082	2.61932	unfolded protein binding	6	5.60748	0.000797226	NUDC, GRPEL1, HSPA5, SERPINH1, CCT8, HSPA13
			GOTERM_MF_DIRECT	GO:0044183		protein binding involved in protein folding	4	3.73832	0.00159657	HSPA5, HSPB1, CCT8, HSPA13
			UP_KW_MOLECULAR_FUNCTION	KW-0143		Chaperone	6	5.60748	0.0108961	GRPEL1, HSPA5, SERPINH1, HSPB1, CCT8, CNPY3
			Annotation Cluster 3	Enrichment Score: 2.540802810469201
			Category	Term		Count	%	PValue	Genes	List Total
			WIKIPATHWAYS	WP107	2.5408	Translation factors	6	5.60748	0.00011544	EEF1G, EEF1B2, EIF5B, EEF2, EIF1, EIF4G1
			UP_KW_BIOLOGICAL_PROCESS	KW-0648		Protein biosynthesis	7	6.54206	0.00034666	EEF1G, EEF1B2, EIF5B, EEF2, EIF4G2, EIF1, EIF4G1
			UP_KW_MOLECULAR_FUNCTION	KW-0396		Initiation factor	4	3.73832	0.00532388	EIF5B, EIF4G2, EIF1, EIF4G1
			GOTERM_MF_DIRECT	GO:0003743		translation initiation factor activity	4	3.73832	0.0056817	EIF5B, EIF4G2, EIF1, EIF4G1
			GOTERM_MF_DIRECT	GO:0008135		translation factor activity, RNA binding	3	2.80374	0.00739776	EIF4G2, EIF1, EIF4G1
			UP_KW_MOLECULAR_FUNCTION	KW-0251		Elongation factor	3	2.80374	0.0130366	EEF1G, EEF1B2, EEF2
			GOTERM_MF_DIRECT	GO:0003746		translation elongation factor activity	3	2.80374	0.014033	EEF1G, EEF1B2, EEF2
			Annotation Cluster 4	Enrichment Score: 2.2388094364293996
			Category	Term		Count	%	PValue	Genes	List Total
			GOTERM_MF_DIRECT	GO:0061608	2.23881	nuclear import signal receptor activity	4	3.73832	0.000186086	IPO9, KPNA2, IPO4, IPO5
			KEGG_PATHWAY	hsa03013:Nucleocytoplasmic transport		6	5.60748	0.00178764	IPO9, KPNA2, IPO7, IPO4, IPO5, SRRM1	67
			GOTERM_MF_DIRECT	GO:0008139		nuclear localization sequence binding	3	2.80374	0.0101139	KPNA2, IPO4, IPO5
			GOTERM_MF_DIRECT	GO:0031267		small GTPase binding	6	5.60748	0.0201959	IPO9, ANXA2, IPO7, IPO4, IPO5, CORO1C
			UP_KW_BIOLOGICAL_PROCESS	KW-0653		Protein transport	8	7.47664	0.0941402	IPO9, RRBP1, COPG1, KPNA2, IPO7, ARFGAP1, IPO4, IPO5
			Annotation Cluster 5	Enrichment Score: 1.8038888223379121
			Category	Term		Count	%	PValue	Genes	List Total
			GOTERM_CC_DIRECT	GO:0005739	1.80389	mitochondrion	17	15.8879	0.00291138	RRM1, ACAA2, HSPA5, TXNRD2, DDX21, PTPN11, SOD2, HSPA13, HK1, HINT2, GRPEL1, IVD, CDK1, ACO1, ALDH18A1, SQSTM1, DECR1
			GOTERM_CC_DIRECT	GO:0005759		mitochondrial matrix	7	6.54206	0.0164752	ACAA2, GRPEL1, TXNRD2, IVD, CDK1, SOD2, DECR1
			UP_KW_CELLULAR_COMPONENT	KW-0496		Mitochondrion	12	11.215	0.0807986	ACAA2, HINT2, GRPEL1, TXNRD2, IVD, CDK1, DDX21, ACSL4, ALDH18A1, SOD2, DECR1, HK1
			Annotation Cluster 6	Enrichment Score: 1.530032139523294
			Category	Term		Count	%	PValue	Genes	List Total
			GOTERM_CC_DIRECT	GO:0000502	1.53003	proteasome complex	4	3.73832	0.00353226	PSMB5, PSME3, HSPB1, PSMB10
			UP_KW_CELLULAR_COMPONENT	KW-0647		Proteasome	3	2.80374	0.0343075	PSMB5, PSME3, PSMB10
			KEGG_PATHWAY	hsa03050:Proteasome		3	2.80374	0.0536615	PSMB5, PSME3, PSMB10	67
			WIKIPATHWAYS	WP183		Proteasome degradation	3	2.80374	0.116618	PSMB5, PSME3, PSMB10
			Annotation Cluster 7	Enrichment Score: 1.3009374991918652
			Category	Term		Count	%	PValue	Genes	List Total
			UP_KW_MOLECULAR_FUNCTION	KW-1183	1.30094	Host cell receptor for virus entry	4	3.73832	0.00889296	ITGB1, ANPEP, CDK1, ICAM1
			GOTERM_MF_DIRECT	GO:0001618		virus receptor activity	4	3.73832	0.00913113	ITGB1, ANPEP, CDK1, ICAM1
			GOTERM_CC_DIRECT	GO:0009897		external side of plasma membrane	7	6.54206	0.0306668	SPN, ITGB1, ANPEP, ANXA5, CAPN2, CTSB, ICAM1
			GOTERM_MF_DIRECT	GO:0038023		signaling receptor activity	4	3.73832	0.129611	ITGB1, ANPEP, RRBP1, ICAM1
			UP_KW_MOLECULAR_FUNCTION	KW-0675		Receptor	7	6.54206	0.969243	ITGB1, ANPEP, CDK1, PTPN11, RRBP1, CD44, ICAM1
			Annotation Cluster 8	Enrichment Score: 1.270056019963391
			Category	Term		Count	%	PValue	Genes	List Total
			WIKIPATHWAYS	WP534	1.27006	Glycolysis and gluconeogenesis	4	3.73832	0.00798854	LDHA, GOT1, ENO2, HK1
			WIKIPATHWAYS	WP4018		Clear cell renal cell carcinoma pathways	4	3.73832	0.0454742	LDHA, ENO2, SQSTM1, HK1
			KEGG_PATHWAY	hsa00010:Glycolysis / Gluconeogenesis		3	2.80374	0.10298	LDHA, ENO2, HK1	67
			KEGG_PATHWAY	hsa04066:HIF-1 signaling pathway		3	2.80374	0.222224	LDHA, ENO2, HK1	67
			Annotation Cluster 9	Enrichment Score: 1.0709077679883738
			Category	Term		Count	%	PValue	Genes	List Total
			WIKIPATHWAYS	WP357	1.07091	Fatty acid biosynthesis	3	2.80374	0.0170518	ACAA2, ACSL4, DECR1
			UP_KW_BIOLOGICAL_PROCESS	KW-0276		Fatty acid metabolism	4	3.73832	0.0757037	ACAA2, IVD, ACSL4, DECR1
			UP_KW_BIOLOGICAL_PROCESS	KW-0443		Lipid metabolism	6	5.60748	0.474667	ACAA2, HINT2, IVD, HDLBP, ACSL4, DECR1

## Sheet: Functional Annotation David 3
			Functional Annotation Term	Enrichment Score
			Amino sugar and nucleotide sugar metabolism/glucuronidation	2.8293
			Protein binding involved in protein folding/chaperone	2.61932
			Translation/protein biosynthesis	2.5408
			Nuclear import signal receptor activity	2.23881
			Mitochondrion/mitochondrial matrix	1.80389
			Proteasome complex	1.53003
			Host cell receptor for virus entry/signaling receptor activity	1.30094
			Glycolysis and gluconeogenesis	1.27006
			Fatty acid biosynthesis/metabolism	1.07091
