# Supplementary material for: Proteomic profiling reveals ACSS2 facilitating metabolic support in acute myeloid leukemia
Source: Cancer Gene Ther. 2024 Jun 8;31(9):1344–56. doi: 10.1038/s41417-024-00785-5 (PMC11405269; doi:10.1038/s41417-024-00785-5)
Supplement: Supplementary file 3 — Dataset 2 80 epigenetic compound description. [file 41417_2024_785_MOESM3_ESM.xlsx]

## Sheet: Sheet1
Drug class abbreviation	Drug class inhibitors	Drug name	Drug ID
BET	bromodomain	PFI-1	G4
BET	bromodomain	(+)-JQ1	B5
Chemo	chemotherapy agent	Cytarabine	AraC
DNMT	DNA methyltransferase	RG-108	H8
DNMT	DNA methyltransferase	Zebularine	E4
DNMT	DNA methyltransferase	Lomeguatrib	A6
DNMT	DNA methyltransferase	Isoliquiritigenin	B4
HAT	histone acetyltransferase	CAY10669	D4
HAT	histone acetyltransferase	Garcino	H2
HAT	histone acetyltransferase	C646	F2
HAT	histone acetyltransferase	Anacardic Acid	C7
HAT	histone acetyltransferase	Delphinidin Chloride	F4
HDAC	histone deacetylase	Chidamide	D9
HDAC	histone deacetylase	MS-275	G8
HDAC	histone deacetylase	Pimelic Diphenylamide 106	E8
HDAC	histone deacetylase	Apicidin	C3
HDAC	histone deacetylase	Oxamflatin	B8
HDAC	histone deacetylase	Sodium Butyrate	B7
HDAC	histone deacetylase	CAY10433	G10
HDAC	histone deacetylase	Tubastatin A	G2
HDAC	histone deacetylase	Valproic Acid	G6
HDAC	histone deacetylase	SB 939	B2
HDAC	histone deacetylase	PCI 34051	C2
HDAC	histone deacetylase	(S)-HDAC-42	F8
HDAC	histone deacetylase	CAY10603	E7
HDAC	histone deacetylase	Splitomicin	G7
HDAC	histone deacetylase	M 344	A8
HDAC	histone deacetylase	SAHA	C11
HDAC	histone deacetylase	CBHA	H7
HDAC	histone deacetylase	4-iodo-SAHA	D2
HDAC	histone deacetylase	Suberohydroxamic Acid	B3
HDAC	histone deacetylase	CAY10398	E10
HDAC	histone deacetylase	Trichostatin A	D10
HDM	histone demethylase	Daminozide	B6
HDM	histone demethylase	GSK-J1	C6
HDM	histone demethylase	2-PCPA (Hydrochloride)	D11
HDM	histone demethylase	2,4-Pyridinedicarboxylic Acid	F10
HDM	histone demethylase	IOX1	F5
HMT	histone methyl transferace	UNC0321 (trifluoroactate salt)	D3
HMT	histone methyl transferace	Ellagic Acid	A3
HMT	histone methyl transferace	UNC0224	C9
HMT	histone methyl transferace	MI-2	G5
HMT	histone methyl transferace	Nicotinamide	F11
HMT	histone methyl transferace	3-Deazaneplanocin A	E9
HMT	histone methyl transferace	AMI-1	G9
HMT	histone methyl transferace	UNC0683	A4
HMT	histone methyl transferace	1-Naphthoic Acid	E11
HMT	histone methyl transferace	GSK-J4	E6
HMT	histone methyl transferace	Chaetocin	F7
HMT/DNMT	histone methyl transferace	Sinefungin	G11
HRR	homologous recombination	Mirin	D8
Kinase	Kinase	Nilotinib	HE
Kinase	Kinase	Imatinib	FA
Kinase	Kinase	Ruxolitinib	ZA
Kinase	Kinase	TKI258	RA
Kinase	Kinase	AEW541	FF
MBT	malignant brain tumor family of chromatin interacting transcriptional repressors	UNC1215	H9
metabolic	metabolic	N-Oxalyglycine	F9
metabolic	metabolic	2,4-DPD	B10
metabolic	metabolic	S-Adenosylhomocysteine	B9
metabolic	metabolic	DMOG	C10
metabolic	metabolic	Neplanocin A	E3
neg ctl	neg ctl	(-)-JQ1	C5
neg ctl	neg ctl	GSK-J2	D6
neg ctl	neg ctl	GSK-J5	F6
neg ctl	neg ctl	MI-nc (hydrochloride)	H5
nucleoside	nucleoside	2', 3', 5' -triacetyl-5-Azacytidine	A9
nucleoside	nucleoside	5-Azacytidine	H4
nucleoside	nucleoside	Decitabine	A5
PAD	PAD	Cl-Amidine	F3
PAD	PAD	F-Amidine	G3
PARP	PARP	BSI-201	D5
PARP	PARP	AG-014699	E5
PARP	PARP	3-amino Benzamide	A2
SIRT	SIRT	CAY10591	A11
SIRT	SIRT	Suramin (sodium salt)	H11
SIRT	SIRT	Piceatannol	H10
SIRT	SIRT	Salermide	C8
SIRT	SIRT	JGB1741	H3
SIRT	SIRT	Sirtinol	E2
SIRT	SIRT	AGK2	D7
SIRT	SIRT	EX-527	B11
SIRT	SIRT	Tenovin-1	H6
SIRT	SIRT	trans-Resveratrol	A10
SIRT	SIRT	Tenovin-6	A7
