# Supplementary material for: Proteomic profiling reveals ACSS2 facilitating metabolic support in acute myeloid leukemia
Source: Cancer Gene Ther. 2024 Jun 8;31(9):1344–56. doi: 10.1038/s41417-024-00785-5 (PMC11405269; doi:10.1038/s41417-024-00785-5)
Supplement: Supplementary file 4 — Dataset 3 Mix 1, 2, and 3 top hit candidate protein abundances and phosphosites. [file 41417_2024_785_MOESM4_ESM.xlsx]

## Sheet: Mix 1
GN	peptide	phosphosite	HS5	KG1a	CoCu
AAK1	VQTtPPPAVQGQK + VQTtPPPAVQGQK	E9PG46: T606-P	-0.131263	-0.0878161	-0.186522
AAK1	ILsDVTHSAVFGVPASK + ILsDVTHSAVFGVPASK + ILsDVTHSAVFGVPASK + ILsDVTHSAVFGVPASK	E9PG46: S637-P	1.4912	-1.05415	0.657899
ABL2	GAQASSGsPALPR	P42684-4: S584-P	-0.549865	-0.448597	-1.12206
ABLIM3	QGMsPTFSR	O94929-2: S326-P	-1.43846	NA	-1.75349
ACIN1	SLsPGVSR + SLsPGVSR	S4R3H4: S599-P	0.906901	1.40513	0.970062
ACIN1	RLsQPESAEK + RLsQPESAEK	S4R3H4: S652-P	-2.71522	-2.43313	-1.18094
ACIN1	GVPAGNsDTEGGQPGR + GVPAGNsDTEGGQPGR	S4R3H4: S780-P	-1.24008	0.443877	-1.12236
ACLY	TAsFSESR	P53396: S455-P	-2.50551	-4.49814	-2.1786
ACLY	AKPAMPQDSVPsPR + AKPAMPQDSVPsPR + AKPAMPQDSVPsPR + AKPAMPQDSVPsPR + AKPAMPQDSVPsPR + AKPAMPQDSVPsPR	P53396: S481-P	-0.385263	0.242475	-0.845896
ACSS2	SWsPPPEVSR	F8WCJ4: S30-P	0.673019	NA	1.12043
ACTL6A	EGsPANWK + EGsPANWK	O96019-2: S191-P	1.30394	2.00049	1.69692
ADD1	SPGsPVGEGTGSPPK + SPGsPVGEGTGSPPK	H0Y9H2: S64-P	0.511471	0.733526	0.249317
AGAP1	FVLMAtPNLSR	F5GXM9: T782-P	-1.13422	-2.63884	-1.65081
AGFG1	GTPSQsPVVGR + GTPSQsPVVGR	C9J2I0: S103-P	3.3708	1.97189	3.20665
AGFG1	GtPSQSPVVGR + GtPSQSPVVGR	C9J2I0: T99-P	-0.50458	-1.20802	-0.613592
AHNAK	FsMPGFK + FsMPGFK	Q09666: S886-P*	-1.83187	NA	-2.13611
AHNAK	FsMPGFK + FsMPGFK	Q09666: S1263-P*	-1.83187	NA	-2.13611
AHNAK	FsMPGFK + FsMPGFK	Q09666: S1391-P*	-1.83187	NA	-2.13611
AHNAK	FsMPGFK + FsMPGFK	Q09666: S1519-P*	-1.83187	NA	-2.13611
AHNAK	FsMPGFK + FsMPGFK	Q09666: S1721-P*	-1.83187	NA	-2.13611
AHNAK	FsMPGFK + FsMPGFK	Q09666: S2057-P*	-1.83187	NA	-2.13611
AHNAK	FsMPGFK + FsMPGFK	Q09666: S2252-P*	-1.83187	NA	-2.13611
AHNAK	FsMPGFK + FsMPGFK	Q09666: S2519-P*	-1.83187	NA	-2.13611
AHNAK	FsMPGFK + FsMPGFK	Q09666: S2647-P*	-1.83187	NA	-2.13611
AHNAK	FsMPGFK + FsMPGFK	Q09666: S2903-P*	-1.83187	NA	-2.13611
AHNAK	FsMPGFK + FsMPGFK	Q09666: S3031-P*	-1.83187	NA	-2.13611
AHNAK	FsMPGFK + FsMPGFK	Q09666: S3611-P*	-1.83187	NA	-2.13611
AHNAK	FsMPGFK + FsMPGFK	Q09666: S3813-P*	-1.83187	NA	-2.13611
AHNAK	FsMPGFK + FsMPGFK	Q09666: S4069-P*	-1.83187	NA	-2.13611
AHNAK	FsMPGFK + FsMPGFK	Q09666: S4197-P*	-1.83187	NA	-2.13611
AHNAK	FsMPGFK + FsMPGFK	Q09666: S4325-P*	-1.83187	NA	-2.13611
AHNAK	FsMPGFK + FsMPGFK	Q09666: S4661-P*	-1.83187	NA	-2.13611
AHNAK	FsMPGFK + FsMPGFK	Q09666: S4789-P*	-1.83187	NA	-2.13611
AHNAK	AEAPLPsPK + FKAEAPLPsPK + FKAEAPLPsPK + AEAPLPsPK	Q09666: S5110-P	2.42165	-2.17483	2.79099
AHNAK	DIDISsPEFK	Q09666: S177-P	2.28654	NA	1.65097
AHNAK	GGVTGsPEASISGSK + GGVTGsPEASISGSK + GGVTGsPEASISGSK	Q09666: S5731-P	2.78537	NA	2.54346
AHNAK	ISMQDVDLSLGsPK + ISMQDVDLSLGsPK	Q09666: S511-P	-2.22953	-1.88107	-3.53004
AHNAK	GHYEVTGsDDETGK + GHYEVTGsDDETGK	Q09666: S5841-P	-1.10148	NA	-0.616068
AHNAK	IsAPNVDFNLEGPK	Q09666: S5448-P	1.87691	NA	0.508174
AHNAK	KGDRsPEPGQTWTR + KGDRsPEPGQTWTR + sPEPGQTWTR + GDRsPEPGQTWTR + KGDRsPEPGQTWTR	Q09666: S93-P	2.33213	NA	2.13913
AHNAK	ISMPDLDLHLKsPK	Q09666: S2397-P	0.334218	NA	0.389627
AHNAK	LPSGSGAAsPTGSAVDIR + LPSGSGAAsPTGSAVDIR + LPSGSGAAsPTGSAVDIR	Q09666: S216-P	0.877201	-1.82919	1.04337
AHNAK	ASLGsLEGEAEAEASSPK + ASLGsLEGEAEAEASSPK	Q09666: S5752-P	-2.98946	NA	-2.32601
AHNAK	IsMPDIDLNLK	Q09666: S2708-P*	-1.74921	-4.75899	-1.52816
AHNAK	IsMPDIDLNLK	Q09666: S3092-P*	-1.74921	-4.75899	-1.52816
AHNAK	IsMPDIDLNLK	Q09666: S3544-P*	-1.74921	-4.75899	-1.52816
AHNAK	IsMPDIDLNLK	Q09666: S3746-P*	-1.74921	-4.75899	-1.52816
AHNAK	IsMPDIDLNLK	Q09666: S3874-P*	-1.74921	-4.75899	-1.52816
AHNAK	IsMPDIDLNLK	Q09666: S4722-P*	-1.74921	-4.75899	-1.52816
AHNAK	IsMSEVDLNVAAPK	Q09666: S570-P	0.377587	NA	-0.496343
AHNAK	MYFPDVEFDIKsPK	Q09666: S5099-P	-0.0296489	NA	-0.664829
AHSG	CDSSPDsAEDVRK + CDSSPDsAEDVRK + CDSSPDsAEDVRK	P02765: S138-P	-1.54116	NA	-1.98898
AKAP12	SPPsPVER	Q02952-3: S1226-P	-1.15832	NA	-0.705343
AKAP12	EGVTPWAsFK + EGVTPWAsFKK	Q02952-3: S507-P	0.20734	NA	0.202409
AKAP2	QVLQSTQsPR + QVLQSTQsPR	Q9Y2D5: S748-P	1.57215	NA	1.99992
AKAP2	TLsMIEEEIR	Q9Y2D5: S720-P	-2.42428	NA	-2.72386
AKT1S1	LNtSDFQK + LNtSDFQK	Q96B36-2: T116-P	2.23885	NA	1.94516
ANKIB1	GVAPADsPEAPRR	Q9P2G1: S737-P	-1.86265	-1.24858	-3.11825
ANKRD17	NSPLDCGSAsPNK + NSPLDCGSAsPNK	O75179-4: S1474-P	0.0966081	-1.3001	-0.196365
ANKS1A	SEsLSNCSIGK	Q92625: S647-P	-1.34194	-0.534367	-1.78115
ANLN	AAsPPRPLLSNASATPVGR + AAsPPRPLLSNASATPVGR	Q9NQW6-2: S182-P	1.25961	-0.316954	1.04202
ANLN	TPIsPLK	Q9NQW6-2: S323-P	2.87534	0.677014	3.17852
AP3B1	NFYEsDDDQKEK + NFYEsDDDQKEK + NFYEsDDDQKEK	O00203-3: S227-P	0.132451	-0.152174	0.54851
APBB2	NLsPTAVINITSEK	D6RB55: S106-P	-2.77179	-2.75959	-2.92631
ARAF	SAsEPSLHR	P10398: S582-P	-1.51754	-0.599563	-0.46041
ARAF	GsPSPASVSSGR	P10398: S257-P	0.141286	0.0502057	0.259906
ARHGAP35	TSFSVGsDDELGPIR + TSFSVGsDDELGPIR + TSFSVGsDDELGPIR + TSFSVGsDDELGPIR + TSFSVGsDDELGPIR	Q9NRY4: S1179-P	-2.40468	-0.758229	-3.47554
ARHGEF18	SLsPILPGR	M0QZS0: S742-P	1.78127	0.580986	2.25618
ARHGEF2	ILSQsTDSLNMR + ILSQsTDSLNMR	V9GYF5: S166-P	1.74323	NA	1.36373
ARHGEF2	ERPSsAIYPSDSFR	V9GYF5: S114-P	0.983626	-1.28271	-1.12165
ARHGEF40	GSPTDAEGsPGLSR + GSPTDAEGsPGLSR	G3V485: S262-P	-0.281013	NA	-0.490702
ARHGEF7	MsGFIYQGK	E7EUY6: S340-P	1.36994	2.12846	1.64904
ARID1A	GPsPSPVGSPASVAQSR + GPsPSPVGSPASVAQSR	O14497-3: S313-P	0.371652	0.881015	0.156036
ARPP19	YFDsGDYNMAK	H3BQ52: S21-P	1.18492	NA	1.44591
ATF7IP	HEHPPNPPVsPGK	Q6VMQ6-2: S672-P	-0.929444	-0.146335	-1.36859
ATN1	APsPGAYK	P54259: S645-P	-1.83477	-0.547127	-1.72318
ATP13A3	LVHDsLEDLQMTR + LVHDsLEDLQMTR	Q9H7F0-2: S540-P	-0.826413	-1.43171	-1.37968
ATRX	LTPVSLSNsPIK	P46100-2: S394-P	-2.1415	-2.28619	-0.917084
ATXN2	GIsPVVSEHR + GIsPVVSEHR	H0YH87: S705-P	0.39552	0.284963	0.232553
ATXN2L	STSTPTsPGPR + STSTPTsPGPR	Q8WWM7-6: S684-P	1.07025	-0.848093	0.814369
ATXN2L	QGSGREsPSLASR + QGSGREsPSLASR + QGSGREsPSLASR	Q8WWM7-6: S339-P	1.51045	2.17757	1.63214
ATXN2L	EVDGLLTSEPMGsPVSSK + EVDGLLTSEPMGsPVSSK	Q8WWM7-6: S594-P	-1.92672	-1.65907	-1.81163
ATXN2L	MYPPRsPK	Q8WWM7-6: S449-P	3.77202	3.13111	3.6706
ATXN2L	GPPQsPVFEGVYNNSR + GPPQsPVFEGVYNNSR	Q8WWM7-6: S111-P	-0.39036	-2.41579	-0.405897
BAG3	SsLGSHQLPR	C9JFK9: S137-P	-0.101944	NA	-0.432599
BAG3	SsTPLHsPSPIR	C9JFK9: S226-P	0.561857	NA	0.694142
BAG3	SsTPLHsPSPIR + SSTPLHsPSPIR + SSTPLHsPSPIR + SStPLHsPSPIR	C9JFK9: S231-P	0.10972	NA	0.0652872
BAG3	AAsPFR	C9JFK9: S206-P	0.543294	-2.56951	0.522621
BAG3	SStPLHsPSPIR	C9JFK9: T227-P	0.55467	NA	0.168916
BAG6	ENAsPAPGTTAEEAMSR + ENAsPAPGTTAEEAMSR + ENAsPAPGTTAEEAMSR + ENAsPAPGTTAEEAMSR	H0Y710: S116-P	-0.917807	-0.971484	-0.945857
BAP18	VYEDSGIPLPAEsPK	Q8IXM2-2: S62-P	0.574082	1.41605	0.00951603
BCKDHA	sVDEVNYWDK	F5GXU9: S318-P	-1.01748	NA	-1.92224
BCKDHA	IGHHsTSDDSSAYR + IGHHsTSDDSSAYR	F5GXU9: S308-P	0.189258	1.42767	0.726239
BCL9L	GLLsPPMGQSGLR + GLLsPPMGQSGLR	Q86UU0-3: S750-P	-0.237371	-0.180894	-0.60619
BCLAF1	IDIsPSTLR + RIDIsPSTLR + IDIsPSTLR + IDIsPSTLR	E9PQN2: S656-P	5.66578	4.90072	5.69838
BCLAF1	DLFDYsPPLHK + LKDLFDYsPPLHK + LKDLFDYsPPLHK + LKDLFDYsPPLHK + LKDLFDYsPPLHK + LKDLFDYsPPLHK + LKDLFDYsPPLHK + LKDLFDYsPPLHK + LKDLFDYsPPLHK	E9PQN2: S510-P	1.60269	2.04384	2.06079
BCLAF1	YSPSQNsPIHHIPSR + YsPSQNsPIHHIPSR + YsPSQNsPIHHIPSR + YsPSQNsPIHHIPSR	E9PQN2: S288-P	3.22089	2.65048	3.08182
BCLAF1	YsPSQNsPIHHIPSR + YsPSQNsPIHHIPSR + YsPSQNsPIHHIPSR	E9PQN2: S283-P	3.55409	2.91696	3.36503
BCLAF1	NTPSQHSHSIQHsPER	E9PQN2: S266-P	-4.48819	-1.55937	-5.00418
BICD2	sPILLPK + sPILLPK	Q8TD16: S582-P	1.75025	0.363712	0.966389
BIN1	SPsPPDGSPAATPEIR + SPsPPDGSPAATPEIR	O00499-9: S267-P	0.09053	NA	0.4362
BNIP2	KGsITEYTAAEEK + KGsITEYTAAEEK + KGsITEYTAAEEK	Q12982: S114-P	1.902	0.475135	0.914899
BOD1L1	TQLsPSIK + TQLsPSIK + TQLsPSIK	Q8NFC6: S3019-P	-0.112659	-1.42871	0.443446
BRAP	ECINAAPDsPSK	J3KNN7: S87-P	-1.01303	-1.74133	-0.765873
BUD13	HDsPDLAPNVTYSLPR + HDsPDLAPNVTYSLPR + HDsPDLAPNVTYSLPR	H7C462: S21-P	-0.317721	0.790091	-0.649902
C12orf45	IEVLDsPASK	Q8N5I9: S178-P	-2.6882	-0.160995	-1.98451
C15orf52	sPPTQVAISSDSAR	H0YM82: S145-P	0.852766	NA	-0.0659034
C2orf49	sPPLSPVGTTPVK	C9J4K0: S147-P	-2.70231	NA	-2.81147
C9orf142	LAAAEETAVsPR + RLAAAEETAVsPR + LAAAEETAVsPR + RLAAAEETAVsPR	Q9BUH6: S148-P	2.59451	3.33471	2.80031
CALD1	RGsIGENQIK	C9J813: S202-P	-0.200879	NA	0.505847
CANX	AEEDEILNRsPR + AEEDEILNRsPR	P27824-3: S475-P	0.495281	0.818298	1.61196
CARHSP1	TFsATVR	H3BTK3: S52-P	6.08122	5.06506	6.49089
CARHSP1	GNVVPsPLPTR + GNVVPsPLPTR	H3BTK3: S41-P	5.51935	3.55579	5.67912
CCAR1	EIStPTHWSK + EIStPTHWSK	F5H2E6: T601-P	-1.93609	-0.632481	-2.38301
CCDC6	LDQPVsAPPsPR + LDQPVsAPPsPR + LDQPVsAPPsPR	Q16204: S240-P	-1.14063	-0.752219	-1.05439
CCDC6	LDQPVsAPPsPR + LDQPVsAPPsPR + LDQPVsAPPsPR	Q16204: S244-P	-1.14063	-0.752219	-1.05439
CCDC86	AGLGsPERPPK + AGLGsPERPPK + AGLGsPERPPK + AGLGsPERPPK	Q9H6F5: S58-P	2.65798	2.28084	2.69206
CCDC86	QPEYSPEsPR + QPEYSPEsPR	Q9H6F5: S113-P	0.998337	1.30867	1.35572
CCDC86	QQDLHLEsPQR + QQDLHLEsPQR + QQDLHLEsPQR + QQDLHLEsPQR	Q9H6F5: S102-P	-1.63257	-2.09165	-0.399817
CCDC86	LGGLRPEsPESLTSVSR + LGGLRPEsPESLTSVSR + LGGLRPEsPESLTSVSR + LGGLRPEsPESLTSVSR	Q9H6F5: S18-P	3.79775	3.39894	3.70051
CCM2	GIITDsFGR	C9JUH3: S287-P	-0.809802	1.55862	-0.378698
CCNK	AVVVsPKEENK	O75909-1: S340-P	-1.89687	0.564206	-1.59503
CCNL1	AEEKsPISINVK + AEEKsPISINVK + AEEKsPISINVK	Q9UK58: S352-P	1.13299	1.6751	0.836687
CCNY	SAsADNLTLPR	Q8ND76-3: S272-P	-2.30131	0.237739	-0.84946
CD2AP	FNGGHsPTHSPEK + FNGGHsPTHsPEK + FNGGHsPTHSPEK	Q9Y5K6: S510-P	-2.95763	-2.01096	-2.41787
CD2AP	FNGGHsPTHsPEK	Q9Y5K6: S514-P	-3.47213	-2.35667	-3.36143
CD2AP	sVDFDSLTVR	Q9Y5K6: S458-P	0.377587	-1.5442	-0.224101
CD44	sQEMVHLVNK + sQEMVHLVNK + sQEMVHLVNK + sQEMVHLVNK + sQEMVHLVNK + sQEMVHLVNK + sQEMVHLVNK + sQEMVHLVNK	H0YE40: S46-P	2.25147	2.6345	2.67267
CDC20	EAAGPAPsPMR + EAAGPAPsPMR + EAAGPAPsPMR	Q12834: S41-P	1.28686	1.15021	0.86933
CDC42EP1	SDsLLSFR	Q00587-2: S192-P	0.502651	NA	0.948276
CDC42EP4	NAMsLPQLNEK + NAMsLPQLNEK	J3KRZ9: S118-P	-2.25562	NA	-2.75159
CDK1	VYtHEVVTLWYR	E5RIU6: T161-P	-1.49496	1.0362	-0.528136
CDK11A	EYGsPLK	Q5QPR4: S540-P	3.05293	3.03572	3.08467
CDK12	GsPVFLPR + GsPVFLPR	J3QSD7: S422-P	-0.0113972	-1.9856	0.790493
CDK12	AItPPQQPYK	J3QSD7: T691-P	-1.77071	-5.70576	-2.5282
CDK13	LYSSEESRPYtNK	Q14004-2: T871-P	-0.00697547	1.86955	-0.432599
CDK13	ILELtPEPDRPR	Q14004-2: T1186-P	0.016087	0.159916	0.205345
CDK13	GGDVsPSPYSSSSWR	Q14004-2: S383-P	-1.21543	-1.65348	-2.09412
CDK2	TYtHEVVTLWYR + TYtHEVVTLWYR + TYtHEVVTLWYR + TYtHEVVTLWYR + TYtHEVVTLWYR	P24941: T160-P	-0.443198	0.800271	-1.18318
CDK7	AYtHQVVTR + AYtHQVVTR	D6REC6: T77-P	-2.68186	1.9118	-2.39645
CENPF	LALsPLSLGK + LALsPLSLGK	P49454: S3119-P	-1.22896	-0.510052	-1.50262
CEP170	SIKsDVPVYLK + SIKsDVPVYLK + sIKsDVPVYLK	H0Y2V6: S261-P	0.149491	-1.7223	0.260375
CEP170	SSGsLGHRPSQEMDK + SSGsLGHRPSQEMDK	H0Y2V6: S430-P	0.126568	-2.08039	0.497379
CEP170	LGsLSAR	H0Y2V6: S1124-P	2.15462	-0.823667	2.99393
CEP170	sIKsDVPVYLK	H0Y2V6: S258-P	-2.43791	NA	-0.269746
CHAF1A	GLLSNHTGsPR + GLLSNHTGsPR + GLLSNHTGsPR + GLLSNHTGsPR	Q13111: S772-P	0.394206	0.770822	0.267268
CHAMP1	TAPPAsPEAR + TAPPAsPEAR	Q96JM3: S542-P	-1.57458	0.29406	-0.526785
CHAMP1	KPGPPLsPEIR + KPGPPLsPEIR	Q96JM3: S427-P	-3.00255	-3.01566	-2.86348
CHAMP1	TAPTLsPEHWK + TAPTLsPEHWK + TAPTLsPEHWK + TAPTLsPEHWK + TAPTLsPEHWK	Q96JM3: S405-P	-0.448307	0.76325	0.749223
CHAMP1	CDILVQEELLAsPK + CDILVQEELLAsPK	Q96JM3: S603-P	-3.06101	-2.31467	-2.78755
CHCHD3	YsGAYGASVSDEELK	Q9NX63: S50-P	-2.80141	-2.00713	-2.79449
CHD1	sPFEHSVEHK	O14646-2: S1688-P	-1.19617	-1.45653	0.422929
CHD4	KMsQPGsPSPK	F5GWX5: S1524-P	-3.06911	NA	-2.79964
CHD4	KMsQPGsPSPK	F5GWX5: S1528-P	-3.06911	NA	-2.79964
CLASP1	SVSTTGsLQR	Q7Z460-2: S594-P	-0.311273	-1.41335	-0.133537
CLASP1	SRsDIDVNAAASAK + SRsDIDVNAAASAK	Q7Z460-2: S600-P	2.00992	1.85724	2.03341
CLASP1	NSSNTSVGsPSNTIGR	Q7Z460-2: S1063-P	0.487	0.747187	1.05412
CLASP1	sQEDLNEPIKR	Q7Z460-2: S1129-P	0.0525935	1.03573	0.263417
CLDN11	FYYTAGSSsPTHAK	O75508: S198-P	1.81611	NA	0.152223
CLIP1	KIsGTTALQEALK	J3KP58: S348-P	0.560833	NA	-0.0668066
CLSPN	NFVFHTLsPVK + NFVFHTLsPVK	Q9HAW4-2: S1225-P	-2.51626	-0.725466	-2.47177
CNOT2	TNSMSSSGLGsPNR + TNSMSSSGLGsPNR	F8VQD8: S80-P	0.915638	1.53516	1.18214
CNTNAP4	LIsISGK + LIsISGK	Q9C0A0: S520-P	-0.165092	2.0706	0.550199
COIL	AFQLEEGEEtEPDCK	P38432: T122-P	-4.14947	-3.03534	NA
COPE	RDsIVAELDR	O14579: S99-P	-0.859676	NA	-1.47917
COPRS	GTQsIPNDSPAR	J3QRX6: S10-P	0.896729	0.187531	0.494152
CPSF7	SSsTEPPPPVR	F5H5B7: S48-P	-0.551099	1.30957	0.250026
CSRP1	GFGFGQGAGALVHsE	E9PP21: S159-P	-0.00617317	-1.16822	-0.219014
CTNND1	VGGsSVDLHR + VGGsSVDLHR + VGGsSVDLHR	O60716-21: S167-P	1.72247	2.78535	1.78092
CTTN	TQtPPVsPAPQPTEER + TQtPPVSPAPQPTEER + TQtPPVsPAPQPTEER	H0YEV2: T35-P	0.222982	NA	0.78651
CTTN	TQtPPVsPAPQPTEER + TQTPPVsPAPQPTEER + TQtPPVsPAPQPTEER + tQTPPVsPAPQPTEER	H0YEV2: S39-P	-1.06743	NA	-0.829069
CTTN	LPSsPVYEDAASFK + LPSsPVYEDAASFK	H0YEV2: S52-P	4.6983	-1.52267	3.94936
CTTN	tQTPPVsPAPQPTEER	H0YEV2: T33-P	-2.09214	NA	-2.51986
CWF19L2	STFAGsPER	H0YE03: S360-P	-0.493213	0.903818	-0.032919
DAB2	SSPNPFVGsPPK + SSPNPFVGsPPK	P98082-3: S380-P	-0.0206524	-2.36339	-0.70468
DAXX	DGDKsPMSSLQISNEK	Q9UER7-3: S420-P	-2.48314	-2.75851	-2.92226
DBN1	LSsPVLHR + LSsPVLHR	Q16643: S142-P	6.45119	NA	6.44017
DBN1	sPSDSSTASTPVAEQIER	Q16643: S337-P	-2.05189	NA	-1.32255
DBNL	AMsTTSISSPQPGK + AMsTTSISSPQPGK	Q9UJU6: S269-P	0.75997	NA	0.235063
DBNL	AMSTtSISSPQPGK	Q9UJU6: T271-P	0.577626	0.737892	-0.0128283
DCAF10	RPGAPSLsPAPR	Q5QP82-2: S63-P	-1.89758	-1.57132	-1.81908
DCAF5	AEEPPsPPVPK + AEEPPsPPVPK	Q96JK2-2: S712-P	-2.64936	-0.0434978	-3.05138
DENR	LTVENsPK	F8VVL1: S73-P	1.15101	-0.254224	1.63614
DFFA	AsPPGDLQNPK	O00273: S315-P	2.20991	1.88744	2.24274
DIDO1	sPPEGDTTLFLSR + sPPEGDTTLFLSR	Q9BTC0-1: S1040-P	-1.27711	-0.995977	-0.666331
DKFZp586F0420	sIQDLTVTGTEPGQVSSR + sIQDLTVTGTEPGQVSSR + sIQDLTVTGTEPGQVSSR	Q9UG54: S93-P	-1.99769	-4.40521	-2.77943
DLC1	SFsDHIR	Q96QB1-6: S22-P	1.48874	NA	1.52574
DLGAP4	ANSWQLVEtPEKR	F8WF49: T221-P	-1.12758	-2.26613	-1.27807
DNAJC5	SLsTSGESLYHVLGLDK + SLsTSGESLYHVLGLDK + SLsTSGESLYHVLGLDK + SLsTSGESLYHVLGLDK + SLsTSGESLYHVLGLDK + SLsTSGESLYHVLGLDK	Q9H3Z4-2: S10-P	0.883865	1.01965	1.15337
DNM1L	SKPIPIMPAsPQK + SKPIPIMPAsPQK + SKPIPIMPAsPQK	O00429-7: S413-P	1.13971	-0.50979	0.096364
DNTTIP2	QILIACsPVSSVR	E9PRB3: S124-P	-0.890766	-0.700623	-0.715709
DOCK10	SQtLPIIR + SQtLPIIR	H7C0I3: T322-P	-0.611114	1.0416	-1.36909
DOCK10	IPRPLsLIGSTLR	H7C0I3: S200-P	1.33737	-1.35921	1.46137
DOCK7	MNsLTFK	Q96N67: S1383-P	-1.14641	NA	-0.900017
DPYSL2	GLYDGPVCEVSVtPK + GLYDGPVCEVSVtPK + GLYDGPVCEVSVtPK + GLYDGPVCEVSVtPK	Q16555-2: T473-P	0.2182	-1.08902	-0.763712
DPYSL3	GsPTRPNPPVR + GsPTRPNPPVR	Q14195-2: S636-P	4.25829	NA	4.33508
DPYSL3	EPAPAsPAPAGVEIR + EPAPAsPAPAGVEIR + EPAPAsPAPAGVEIR + EPAPAsPAPAGVEIR + EPAPAsPAPAGVEIR	Q14195-2: S102-P	-1.50915	NA	-1.6323
DPYSL3	GMYDGPVFDLTTtPK + GMYDGPVFDLTTtPK	Q14195-2: T623-P	0.1283	NA	-1.27172
DYNC1H1	TDsTSDGRPAWMR	Q14204: S4368-P	4.37777	0.85548	4.29727
EDC3	SQDVAVsPQQQQCSK	H3BTD6: S18-P	-0.556044	0.559045	-1.38987
EEF1D	ATAPQTQHVsPMR + ATAPQTQHVsPMR + ATAPQTQHVsPMR + ATAPQTQHVsPMR + ATAPQTQHVsPMR + ATAPQTQHVsPMR + ATAPQTQHVsPMR	P29692-3: S109-P	4.8331	4.82226	4.78472
EFHD2	ADLNQGIGEPQsPSR + ADLNQGIGEPQsPSRR + ADLNQGIGEPQsPSR + ADLNQGIGEPQsPSRR	Q96C19: S74-P	0.818238	0.832859	0.752756
EIF3C	QPLLLsEDEEDTKR	Q99613-2: S39-P	1.68372	1.36553	1.93558
EIF4B	ERHPsWR	P23588: S406-P	3.47524	2.73838	3.90428
EIF4ENIF1	SSsPVGLAK + SSsPVGLAK	Q9NRA8-2: S777-P	0.333298	1.66284	0.54569
EIF4ENIF1	APsPPLSQVFQTR	Q9NRA8-2: S389-P	-2.1897	0.166081	-1.9062
EIF4G1	EAALPPVsPLK	Q04637-6: S1035-P	1.18586	-0.30028	0.118181
EIF4G1	sRERPSQPEGLR	Q04637-6: S998-P	0.0317506	0.312489	-0.500118
EIF4G2	FsPTMGR + FsPTMGR + FsPTMGR	H0Y3P2: S395-P	4.36509	3.3286	4.47346
EIF4G2	TQtPPLGQTPQLGLK + TQtPPLGQTPQLGLK	H0Y3P2: T470-P	0.859054	2.70107	0.968023
EIF4G3	RsPVPAQIAITVPK + RsPVPAQIAITVPK + sPVPAQIAITVPK + RsPVPAQIAITVPK + RsPVPAQIAITVPK	O43432: S495-P	0.924061	-0.600058	0.785853
EML3	AIsSANLLVR	G3V1D0: S148-P	1.63558	0.474387	1.5129
EPB41L3	GISQTNLITTVtPEKK	Q9Y2J2-2: T487-P	1.60992	NA	1.33678
EPB41L3	sLDGASVNENHEIYMK	Q9Y2J2-2: S443-P	-0.561009	NA	-0.58551
EPN2	AGGsPASYHGSTSPR	F6PQP6: S192-P	-2.1441	NA	-2.56518
EPS15L1	TVFPGAVPVLPAsPPPK + TVFPGAVPVLPAsPPPK + TVFPGAVPVLPAsPPPK + TVFPGAVPVLPAsPPPK	M0R2S2: S75-P	-0.494451	-0.469486	0.383774
EPS8L2	YWGPAsPTHK + YWGPAsPTHK	Q9H6S3-2: S182-P	0.598433	NA	1.43525
ERC1	TFWsPELK + TFWsPELK	K7EPP6: S40-P	-0.595809	NA	-0.634725
ERF	GEGPGEAGGPLtPR + GEGPGEAGGPLtPR	P50548-2: T451-P	-0.54691	NA	-0.348069
ERRFI1	SHsGPAGSFNKPAIR	Q9UJM3: S251-P	-0.778991	-4.16361	0.0298069
FAM122A	HGLLLPAsPVR	Q96E09: S76-P	1.74262	2.82231	1.54003
FAM208A	SSDYQFPSsPFTDTLK + SSDYQFPSsPFTDTLK + SSDYQFPSsPFTDTLK	Q9UK61-3: S979-P	-2.14889	-1.50997	-2.74684
FAM65A	FSTYSQsPPDTPSLR + FSTYSQsPPDTPSLR	Q6ZS17-2: S347-P	-1.06669	NA	-1.37808
FAM83H	GsPTSAYPER	J3KPS2: S597-P*	-0.374056	NA	-0.411241
FAM83H	GsPTSAYPER	J3KPS2: S630-P*	-0.374056	NA	-0.411241
FARP1	VSAGEPGSHPsPAPR + VSAGEPGSHPsPAPR + VSAGEPGSHPsPAPR	Q9Y4F1: S427-P	-1.1694	-1.26551	-1.34108
FCHO2	VSIGNITLsPAISR + VSIGNITLsPAISR + VSIGNITLsPAISR + VSIGNITLsPAISR	Q0JRZ9-3: S354-P	-0.808364	-2.2978	-1.34507
FHOD1	EPLIPAsPK + EPLIPAsPK + EPLIPAsPK	Q9Y613: S523-P	0.958939	-0.14568	0.869271
FIP1L1	AEFTsPPSLFK + AEFTsPPSLFK	Q6UN15-3: S221-P	-1.56808	-0.276337	-2.08343
FLI1	ADMTASGsPDYGQPHK	Q01543: S39-P	-1.76457	1.84728	-1.3593
FLII	NAEAVLQsPGLSGK	Q13045-2: S801-P	-0.977787	-3.96366	-2.09712
FLNA	CSGPGLsPGMVR + CSGPGLsPGMVR + CSGPGLsPGMVR + CSGPGLsPGMVR	Q5HY54: S1459-P	2.66049	-0.664916	2.82365
FLNA	YGGDEIPFsPYR	Q5HY54: S1630-P	-1.83988	-1.05666	-1.61801
FLNA	APsVANVGSHCDLSLK + APsVANVGSHCDLSLK + APsVANVGSHCDLSLK + RAPsVANVGSHCDLSLK + APsVANVGSHCDLSLK + RAPsVANVGSHCDLSLK	Q5HY54: S2112-P	2.25065	-2.37373	2.66299
FMNL1	NKPLEQsVEDLSK	O95466: S184-P	-4.31766	1.31673	-2.23988
FMNL2	sIEDLHR + sIEDLHR	Q96PY5: S171-P	2.26642	NA	3.02334
FOSL2	sPPAPGLQPMR + RsPPAPGLQPMR + RsPPAPGLQPMR	C9JCN8: S161-P	1.21248	-1.18936	1.13032
FOXK1	SGGLQTPECLsR + SGGLQTPECLsR	P85037-2: S278-P	-0.748192	NA	-0.621658
FOXK1	EGsPIPHDPEFGSK	P85037-2: S282-P	1.58486	0.722846	1.76699
FOXK2	EGsPAPLEPEPGAAQPK + EGsPAPLEPEPGAAQPK	Q01167-2: S398-P	-3.57511	-1.89543	-3.17443
G3BP1	SSsPAPADIAQTVQEDLR + SSsPAPADIAQTVQEDLR + SSsPAPADIAQTVQEDLR + SSsPAPADIAQTVQEDLR	Q13283: S232-P	4.28715	1.12776	4.29163
GFPT1	VDsTTCLFPVEEK + VDsTTCLFPVEEK	Q06210-2: S243-P	1.65201	0.302228	1.60797
GFPT2	LDsSACLHAVGDK + RLDsSACLHAVGDK	O94808: S244-P	-0.152829	NA	0.0755532
GIGYF2	WRPHsPDGPR + WRPHsPDGPR + WRPHsPDGPR	Q6Y7W6: S236-P	3.35515	3.11137	3.3956
GIGYF2	ALSSGGSITsPPLSPALPK + ALSSGGSITsPPLSPALPK + ALSSGGSITsPPLSPALPK + ALSSGGSITsPPLSPALPK	Q6Y7W6: S26-P	0.943671	1.19966	0.751912
GIGYF2	ALSSGGsITSPPLSPALPK	Q6Y7W6: S23-P	1.27979	NA	0.230756
GMIP	SLDsPTSSPGAGTR	K7EJC2: S181-P	-0.569745	-0.997954	-0.850944
GOLGA4	TSsFTEQLDEGTPNR	Q86W71: S41-P	-0.54249	-2.22467	-1.04421
GPATCH8	SQsPHYFR	Q9UKJ3-2: S957-P	0.410897	0.703083	-0.25192
GPATCH8	SWGHEsPEER	Q9UKJ3-2: S936-P	0.101405	0.882912	-0.00160822
GPS1	EGsQGELTPANSQSR	J3QQX0: S62-P	-1.80915	-2.04794	-1.95839
GSK3A	GEPNVSyICSR	A8MT37: Y197-P	1.52583	2.21401	2.8558
HACD3	WLDEsDAEMELR + WLDEsDAEMELR	H3BPZ1: S89-P	2.01626	0.884535	2.41802
HAT1	LIsPYK	O14929: S361-P	1.41662	1.98163	2.10972
HDAC7	TVsEPNLK + TVsEPNLK	C9JF80: S131-P	1.04133	-0.447722	1.38894
HDGF	RAGDLLEDsPKRPK + RAGDLLEDsPKRPK + AGDLLEDsPKRPK + RAGDLLEDsPKRPK	P51858-2: S158-P	1.73495	2.07797	0.638445
HDGFRP2	KRsEGFSMDR + KRsEGFSMDR + KRsEGFSMDR + KRsEGFSMDR	K7ERA4: S36-P	0.74001	1.48766	0.674843
HELZ2	SSVASGPIsPTNYR	Q9BYK8: S338-P	-2.4634	NA	-1.36101
HIRIP3	RPPTPCsDPER	Q9BW71-3: S87-P	-2.02075	-0.234866	-2.1144
HIRIP3	RPPtPCSDPER + RPPtPCSDPER	Q9BW71-3: T84-P	-0.638847	-0.356099	-0.610571
HJURP	GGPAsPGGLQGLETR	C9JWC4: S388-P	-2.24404	-1.63202	-2.71763
HMGA1	QPPVsPGTALVGSQK + QPPVsPGTALVGSQK + KQPPVsPGTALVGSQK	P17096: S36-P	-1.04441	NA	-1.09718
HMGA2	KQQQEPTGEPsPK + KQQQEPTGEPsPK + KQQQEPTGEPsPK	P52926-3: S44-P	-2.53873	NA	-2.32754
HMGXB4	LILsPK	B0QXZ8: S88-P	0.477186	0.262602	-0.718239
HN1	RNsSEASSGDFLDLK	J3KSH8: S41-P	3.11699	2.89529	3.53675
HN1L	TSDIFGsPVTATSR + TSDIFGsPVTATSR + TSDIFGsPVTATSR + TSDIFGsPVTATSR + TSDIFGsPVTATSR + TSDIFGsPVTATSR	H3BMT0: S81-P	-1.08915	0.0559548	-1.1969
HNRNPA1	SEsPKEPEQLR + SEsPKEPEQLR + SEsPKEPEQLRK + SEsPKEPEQLR + SEsPKEPEQLRK	F8W6I7: S6-P	2.46086	3.12906	2.36394
HNRNPH1	HTGPNsPDTANDGFVR + HTGPNsPDTANDGFVR + HTGPNsPDTANDGFVR + HTGPNsPDTANDGFVR + HTGPNsPDTANDGFVR	E9PCY7: S104-P	2.72108	3.57166	2.76702
HNRNPK	IILDLISEsPIKGR + IILDLISEsPIK + IILDLISEsPIKGR	P61978-2: S216-P	-0.110817	1.20076	-1.92476
HNRNPK	DYDDMsPR	P61978-2: S284-P	0.689784	0.881286	-0.00505027
HSP90AB1	IEDVGsDEEDDSGK + IEDVGsDEEDDSGKDK + IEDVGsDEEDDSGKDK + IEDVGsDEEDDSGK + IEDVGsDEEDDSGKDK + IEDVGsDEEDDSGKDK	P08238: S255-P	1.64482	1.67489	1.90468
HSPB1	QLsSGVSEIR + QLsSGVSEIR + QLsSGVSEIR + QLsSGVSEIR	P04792: S82-P	2.30876	-2.00114	2.72626
HSPD1	TVIIEQSWGsPK	P10809: S70-P	1.48727	0.604599	0.944125
IGF2BP1	QGsPVAAGAPAK + QGsPVAAGAPAK	Q9NZI8: S181-P	1.34676	NA	1.30534
ILF3	RPMEEDGEEKsPSK + RPMEEDGEEKsPSK	Q12906-5: S382-P	-2.34361	-1.99072	-2.48413
ILF3	LFPDtPLALDANK	Q12906-5: T592-P	-2.23653	0.0730926	-0.211925
IMPDH2	GMGsLDAMDK	H0Y4R1: S372-P	-1.56781	0.741	-0.6882
IRF2BP1	AGGAsPAASSTAQPPTQHR	Q8IU81: S453-P	-1.12389	0.44429	-0.964619
IRF2BP1	sPGPPALK	Q8IU81: S66-P	-1.43028	-0.919793	-2.84076
IRF2BP2	NSNSPPsPSSMNQR	Q7Z5L9-2: S444-P	-0.986811	-0.0042233	-0.168229
IRF2BP2	RKPsPEPEGEVGPPK + RKPsPEPEGEVGPPK	Q7Z5L9-2: S344-P	1.99377	2.49275	1.97349
IRF2BP2	RPAsVSSSAAVEHEQR + RPAsVSSSAAVEHEQR	Q7Z5L9-2: S240-P	-0.180463	-0.621048	0.12053
IRF2BP2	LEEPPELNRQsPNPR	Q7Z5L9-2: S175-P	-2.66501	-0.967711	-2.40784
IRF2BPL	KAsPEPPDSAEGALK	Q9H1B7: S547-P	0.766518	0.716511	0.608246
ITGA4	RDsWSYINSK	P13612: S1021-P	-2.48656	-0.00906029	-1.36958
JMJD1C	FVSRPPtPK	Q15652-3: T323-P	0.0880757	NA	0.321025
JMJD1C	SSPsPEVVKPK	Q15652-3: S459-P	-0.725894	-2.51665	-1.13799
JUN	LAsPELER + LAsPELER	P05412: S73-P	3.36216	-0.836302	3.54157
JUN	NSDLLTsPDVGLLK	P05412: S63-P	0.35428	NA	-0.650892
KANK2	ALAMPGRPEsPPVFR	K7ERU2: S98-P	1.09114	-3.15588	0.631182
KAT7	SQQQPTPVtPK + SQQQPTPVtPK	O95251-2: T88-P	-0.24176	0.947469	-0.305603
KHDRBS1	SGsMDPSGAHPSVR + SGsMDPSGAHPSVR	Q07666-2: S20-P	1.26492	2.37217	1.54212
KHSRP	VQIsPDSGGLPER	Q92945: S181-P	-3.05206	0.214328	-0.230232
KIAA1429	SFLSEPSsPGR	H0YC41: S12-P	0.49512	0.980526	0.411088
KIF13B	SIsSPNVNR	Q9NQT8: S1381-P	0.800879	0.913853	0.177932
KIF4A	TFsLTEVR	O95239-2: S801-P	0.030193	-1.73528	-0.91691
KLC1	ALSAsHTDLAH + ALSAsHTDLAH	H0YG16: S262-P	3.60814	2.80067	3.50481
KLC1	ASsLNVLNVGGK	H0YG16: S231-P	1.20016	1.02445	0.422309
KLC1	sRESLNVDVVK + sRESLNVDVVK	H0YG16: S152-P	1.87383	1.51751	1.91186
KLC1	ALSASHtDLAH	H0YG16: T264-P	1.97925	1.69174	1.96021
KLC1	VDsPTVTTTLK	H0YG16: S66-P	-1.01196	-2.45692	-1.1915
KLC2	ASsLNFLNK + ASsLNFLNK	Q9H0B6-2: S505-P	2.00453	1.26796	1.843
KMT2B	ERPSGPEsPVQGPR	Q9UMN6: S861-P	-0.209327	-1.47359	-0.635704
KMT2B	GQGtPPSGPGVVR	Q9UMN6: T2083-P	-0.279021	0.466338	-0.227163
KMT2D	ALsPVIPLIPR	O14686: S4738-P	0.386438	-0.789893	0.305503
KPNA2	NVSSFPDDATsPLQENR	J3QLL0: S62-P	-0.973127	0.491879	-0.844363
L3MBTL3	LSGEMPPAsPSFPR + LSGEMPPAsPSFPR	Q96JM7-2: S583-P	-3.1493	-0.489485	-3.25645
LARP1	AVtPVPTK + AVtPVPTK	E5RH50: T321-P	3.34243	1.97331	3.35136
LARP1	SLPTTVPEsPNYR + SLPTTVPEsPNYR + sLPTTVPEsPNYR	E5RH50: S569-P	1.77527	-0.0935429	1.69533
LARP1	sLPTTVPESPNYR + sLPTTVPESPNYR + sLPTTVPESPNYR + sLPTTVPESPNYR + sLPTTVPEsPNYR	E5RH50: S561-P	-0.0301229	-0.63355	-0.769587
LARP1	ILIVTQtPHYMR	E5RH50: T444-P	0.790241	-1.19339	0.0702779
LIG1	EWNGVVSESDsPVK	B4E135: S51-P	-4.35008	-1.47568	-2.68016
LIMA1	ASSLSESsPPK	F8VS07: S72-P	2.95342	0.873119	2.72374
LIMA1	ETPHsPGVEDAPIAK + ETPHsPGVEDAPIAK	F8VS07: S187-P	3.71366	1.12054	3.28067
LIMA1	TVsPPIR	F8VS07: S306-P	3.69058	0.317162	2.88799
LIN54	VLSQSTPGtPSK + VLSQSTPGtPSK	Q6MZP7-3: T59-P	-1.28513	-0.403369	-1.88999
LMNA	LSPsPTSQR + LSPsPTSQR + LRLsPsPTSQR + LRLsPsPTSQR	P02545-2: S392-P	4.06714	NA	3.98932
LMNA	LRLsPSPTSQR + LRLsPSPTSQR + LRLsPSPTSQR + LRLsPsPTSQR + LRLsPsPTSQR	P02545-2: S390-P	4.59481	-0.479613	4.57046
LMNA	SGAQASSTPLsPTR + SGAQASSTPLsPTR	P02545-2: S22-P	3.18762	NA	2.73009
LMNB2	AGGPAtPLSPTR	Q03252: T34-P	0.44279	0.7564	0.471638
LMNB2	AGGPATPLsPTR	Q03252: S37-P	0.082106	0.550882	0.14993
LMNB2	ATSsSSGSLSATGR	Q03252: S420-P	-0.204627	1.29946	0.0306455
LRCH3	WsGNEPTDEFSDLPLR + WsGNEPTDEFSDLPLR + WsGNEPTDEFSDLPLR	E9PD99: S198-P	-1.47388	-2.41901	-1.45858
LRRFIP2	NSASATTPLsGNSSR + NSASATTPLsGNSSR	C9JSU1: S88-P	0.743894	0.0739176	0.503808
LRWD1	ANsPEKPPEAGAAHKPR + ANsPEKPPEAGAAHKPR	Q9UFC0: S212-P	-2.32667	-2.00322	-2.07583
LSM14A	SsPQLDPLRK + SsPQLDPLR	Q8ND56: S183-P	2.33287	2.24468	2.32164
LSM14A	sPVSTRPLPSASQK + sPVSTRPLPSASQK + sPVSTRPLPSASQK + sPVSTRPLPSASQK	Q8ND56: S216-P	2.41448	3.23019	2.71896
LZTS2	AAAGVGGsLR + AAAGVGGsLR	Q9BRK4: S570-P	0.0129309	-1.57937	0.255681
MAP1B	SDIsPLTPR + SDIsPLTPR	P46821: S1785-P	-0.414386	-2.79794	-0.892163
MAP1B	SDISPLtPR + SDISPLtPR	P46821: T1788-P	0.634223	NA	0.149853
MAP1B	SVNFSLtPNEIK	P46821: T1282-P	-2.16338	NA	-1.59795
MAP1B	VQSLEGEKLsPK	P46821: S1779-P	0.39406	NA	0.260609
MAP1B	SPSLSPSPPsPLEK	P46821: S1265-P	1.5119	-3.40224	1.02396
MAP1B	TTsPPEVSGYSYEK	P46821: S1965-P	0.216116	NA	0.90358
MAP1B	tPEEGGYSYDISEK	P46821: T1949-P	-2.63646	NA	-3.34455
MAP1S	AVPMAPAPAsPGSSNDSSAR + AVPMAPAPAsPGSSNDSSAR	Q66K74-2: S733-P	0.334218	-1.64239	0.700174
MAP2K2	LNQPGtPTR + LNQPGtPTR	M0R1B6: T98-P	5.16103	4.2224	5.24151
MAP4	DMsPLSETEMALGK	P27816-6: S507-P	0.615964	-1.04693	-0.436193
MAP4	KCsLPAEEDSVLEK + KCsLPAEEDSVLEK + KCsLPAEEDSVLEK	P27816-6: S636-P	-0.547238	NA	-1.92989
MAP4K4	TTSRsPVLSR	E7EX83: S430-P	0.292479	0.105135	0.524344
MAP4K5	TAsEINFDK	Q9Y4K4: S335-P	-1.35795	NA	0.138404
MAP7D1	QSLPAsPR + QSLPAsPR	Q3KQU3-2: S409-P	1.18148	-0.183456	1.10765
MAP7D1	LSASTASELsPK + LSASTASELsPK	Q3KQU3-2: S423-P	1.49757	-0.273784	1.16996
MAP7D1	RKPNAGGsPAPVR + RKPNAGGsPAPVR	Q3KQU3-2: S362-P	-2.28444	-3.64408	-1.9932
MARCKS	LSGFsFKK	P29966: S170-P	3.389	2.21235	3.54242
MARCKS	AEDGATPSPSNEtPKK	P29966: T150-P	-2.22489	-1.05736	-1.50126
MARCKS	LsGFSFK	P29966: S167-P	-0.456044	-0.796126	-1.79231
MARCKS	GEPAAAAAPEAGAsPVEK	P29966: S101-P	-1.20112	NA	-0.42069
MARCKSL1	LSGLsFK + LSGLsFK	P49006: S104-P	2.76461	-1.70882	2.32799
MARK2	SRNsPLLER + SRNsPLLER	Q7KZI7-10: S453-P	1.0992	1.94189	1.16541
MARK2	StFHAGQLR	Q7KZI7-10: T509-P	-2.99371	0.541153	-3.43843
MCM2	RTDALTSsPGR	C9J013: S32-P	0.310714	0.80537	0.67741
MCM2	RGNDPLTSsPGR	C9J013: S18-P	2.09268	2.70413	2.33972
MCM2	GNDPLTsSPGR	C9J013: S17-P	4.56188	4.88458	4.81693
MCMBP	VsPSTSYTPSR + VsPSTSYTPSR	Q9BTE3-2: S154-P	2.22223	1.23064	2.59681
MDH1	KLsSAMSAAK	B8ZZ51: S76-P	1.42363	0.791865	1.26371
MED26	ADsPVHMEQQSR	O95402: S447-P	-3.38106	-1.84248	-1.73158
MEPCE	CAPSAGsPAAAVGR	Q7L2J0: S60-P	-1.42954	NA	-0.188902
MEPCE	EsPGAAATSSSGPQAQQHR	Q7L2J0: S69-P	-2.85671	-4.90254	-2.81817
MICALL1	VEQMPQAsPGLAPR + VEQMPQAsPGLAPR + VEQMPQAsPGLAPR	Q8N3F8: S578-P	-2.48618	-3.98149	-2.71326
MLF2	LAIQGPEDsPSR	Q15773: S238-P	0.541735	0.282073	-0.393706
MOCOS	SLsPQEDALTGSR	Q96EN8: S530-P	-2.58799	NA	-2.38515
MPRIP	SKsNPDFLK	J3KSW8: S799-P	0.646969	NA	0.482944
MRGBP	VLTANSNPSsPSAAK	Q9NV56: S195-P	0.351865	0.573724	-0.170184
MTA1	VAPVINNGsPTILGK + VAPVINNGsPTILGK + VAPVINNGsPTILGK	F8W9Y9: S112-P	-1.17263	0.575108	-1.11456
MYBBP1A	EIPSATQsPISK	I3L1L3: S1083-P	-0.734851	-3.32752	-0.836673
MYH9	KGAGDGsDEEVDGK	P35579: S1943-P	-3.48085	NA	-2.99545
MYO9B	ATGAALtPTEER + ATGAALtPTEER	Q13459-2: T1346-P	0.0525935	-1.05475	0.324709
MYO9B	VQEKPDsPGGSTQIQR + VQEKPDsPGGSTQIQR	Q13459-2: S1290-P	-0.862435	-1.62175	-1.11689
N4BP1	AGtPVSELTK + AGtPVSELTK	O75113: T242-P	-1.89955	0.341267	-1.84112
NAGK	SLGLSLsGGDQEDAGR + SLGLSLsGGDQEDAGR	H0YE82: S25-P	-1.85571	-3.46194	-2.81072
NAP1L1	LDGLVEtPTGYIESLPR + LDGLVEtPTGYIESLPR + LDGLVEtPTGYIESLPR + LDGLVEtPTGYIESLPR	F8VRJ2: T21-P	-1.56546	0.468235	-1.89647
NAV1	SIGsPESTPK + SIGsPESTPK	Q8NEY1-6: S760-P	0.0700815	-0.93149	0.0698712
NAV1	sEHSLFQAK	Q8NEY1-6: S142-P	-2.65521	NA	-2.08303
NCL	VVVsPTK + VVVsPTKK + VVVsPTK + VVVsPTKK	P19338: S67-P	1.00931	1.41897	2.55935
NCL	ALVAtPGK + ALVAtPGKK + ALVAtPGKK + ALVAtPGKK	P19338: T121-P	0.418917	0.914969	0.710563
NCOR1	AQLsPGIYDDTSAR + AQLsPGIYDDTSAR	O75376: S1472-P	-2.87157	-2.35357	-2.78282
NCOR1	VsPENLVDK	O75376: S2120-P	-0.693028	NA	-0.757403
NCOR2	SGLEPASsPSK + SGLEPASsPSK	C9J7T7: S1519-P	0.76172	0.219667	1.00148
NCOR2	EGtPPPPPPSR + REGtPPPPPPSR + REGtPPPPPPSR	C9J7T7: T931-P	-0.456654	-1.62356	-0.45683
NDRG1	TAsGSSVTSLDGTR + TAsGSSVTSLDGTR + TAsGSSVTSLDGTR + TAsGSSVTSLDGTR + TAsGSSVTSLDGTR	E5RJY1: S39-P	1.33781	0.273628	2.25782
NEFM	SPVPKsPVEEK + SPVPKsPVEEK + SPVPKsPVEEK + SPVPKsPVEEK	P07197: S620-P*	-0.337576	NA	-1.19477
NEFM	SPVPKsPVEEK + SPVPKsPVEEK + SPVPKsPVEEK + SPVPKsPVEEK	P07197: S633-P*	-0.337576	NA	-1.19477
NEFM	SPVPKsPVEEK + SPVPKsPVEEK + SPVPKsPVEEK + SPVPKsPVEEK	P07197: S646-P*	-0.337576	NA	-1.19477
NEFM	SPVPKsPVEEK + SPVPKsPVEEK + SPVPKsPVEEK + SPVPKsPVEEK	P07197: S659-P*	-0.337576	NA	-1.19477
NEFM	GVVTNGLDLsPADEK + GVVTNGLDLsPADEK + GVVTNGLDLsPADEK	P07197: S837-P	-2.76129	NA	-3.21852
NES	sLGEQDQMTLRPPEK	P48681: S768-P	-1.38892	NA	-1.91699
NFATC2	TsPIMSPR	Q13469-3: S197-P	0.641694	1.59148	1.2447
NFATC2IP	TEFLDLDNSPLSPPsPR + TEFLDLDNSPLSPPsPR	Q8NCF5: S204-P	-1.22475	-1.14954	-2.392
NFIC	SPFNSPsPQDSPR + SPFNSPsPQDSPR	P08651-4: S306-P	-1.29265	-3.02234	-1.56273
NFS1	MDVQAtTPLDPR + MDVQAtTPLDPR	F8WER8: T6-P	-0.221154	0.0476112	-0.325285
NIFK	VSGTLDtPEK	H7BZL0: T32-P	0.978113	0.274328	0.845687
NIPBL	AITSLLGGGsPK	Q6KC79-2: S2658-P	0.669733	NA	-1.16353
NKAP	IGELGAPEVWGLsPK + IGELGAPEVWGLsPK + IGELGAPEVWGLsPK	Q8N5F7: S149-P	0.888058	0.300113	0.313916
NME2	NIIHGsDSVK	P22392: S120-P	-1.52658	-2.93346	NA
NME2	NIIHGSDsVK + NIIHGSDsVK	P22392: S122-P	0.417225	-0.271647	-0.33302
NMT1	GGLsPANDTGAK + GGLsPANDTGAK	K7EN42: S46-P	0.921044	1.34351	1.6071
NOC2L	EAARsPDKPGGSPSASR + EAARsPDKPGGSPSASR	Q9Y3T9: S49-P	-1.56932	-0.779276	-1.81735
NOP2	GTDTQTPAVLsPSK + GTDTQTPAVLsPSK + GTDTQTPAVLsPSK + GTDTQTPAVLsPSK	P46087-2: S728-P	-0.83712	-0.426356	-0.587496
NRDC	RGsLSNAGDPEIVK + RGsLSNAGDPEIVK + RGsLSNAGDPEIVK + RGsLSNAGDPEIVK + RGsLSNAGDPEIVK	O43847: S94-P	2.69618	1.25004	2.91062
NSFL1C	sPNELVDDLFK + KKsPNELVDDLFK + sPNELVDDLFK	F2Z2K0: S114-P	-1.1237	0.624593	-0.683937
NSRP1	VIEtPENDFK	Q9H0G5: T275-P	-2.36027	-2.354	-2.25821
NUCKS1	ATVTPsPVK + ATVTPsPVKGK + ATVTPsPVK + ATVTPsPVKGK + ATVTPsPVKGK	Q9H1E3-2: S141-P	4.88774	4.83918	4.95004
NUFIP2	NDsWGSFDLR + NDsWGSFDLR	Q7Z417: S652-P	-0.396133	-0.463496	0.397242
NUFIP2	TsPQVLGSILK + TsPQVLGSILK	Q7Z417: S572-P	0.443633	0.264909	0.582431
NUMA1	VSLEPHQGPGtPESK + VSLEPHQGPGtPESK	Q14980-2: T1986-P	-0.494923	0.91359	-0.0613969
NUP155	AAPQsPSVPK	E9PF10: S928-P	2.31796	2.23431	2.40135
NUP214	SSVLPsPSGR	P35658-2: S635-P	-2.11828	NA	-3.0487
NUP35	TLGtPTQPGSTPR + TLGtPTQPGSTPR	Q8NFH5-3: T138-P	-0.838281	-0.109719	-0.790832
NUP98	NLNNSNLFsPVNR + NLNNSNLFsPVNR + NLNNSNLFsPVNR	H0YEN4: S215-P	-1.7871	-0.778964	-1.84996
OCIAD1	LENsPLGEALR	D6RI08: S54-P	-0.287007	-0.121024	-2.91823
OCIAD1	SsPPGHYYQK + SsPPGHYYQK	D6RI08: S69-P	0.32869	-1.89087	0.311261
OCIAD1	RsSPPGHYYQK	D6RI08: S68-P	1.82633	1.03104	1.78957
PAG1	AEFAEYAsVDR	Q9NWQ8: S229-P	-4.28961	1.71293	NA
PAICS	TKEVYELLDsPGK	P22234: S27-P	-2.41239	0.305911	NA
PAK1	SVIEPLPVtPTR + SVIEPLPVtPTR + SVIEPLPVtPTR	H0YCM0: T103-P	-2.1327	-1.22799	-2.52601
PAK2	YLsFTPPEK + YLsFTPPEK	Q13177: S141-P	3.7883	1.80059	2.87483
PAPOLA	TsPLNSSGSSQGR	G3XAH6: S545-P	-0.927781	-1.02199	-0.541074
PARN	ELsPAGSISK + ELsPAGSISK + ELsPAGSISK	O95453: S619-P	1.62119	1.20785	1.47555
PARVA	SPSVPKsPTPK	Q9NVD7-2: S14-P	-0.0272001	NA	-0.477633
PATL1	STSPIIGsPPVR	Q86TB9-2: S41-P	-3.4796	-2.85255	-3.48992
PATL1	AVPIGtPPK	Q86TB9-2: T51-P	2.46317	2.5531	NA
PATL1	STsPIIGSPPVR	Q86TB9-2: S36-P	0.452873	0.148794	1.99111
PBX2	TAVSVTQGGHsR	P40425: S330-P	-2.32919	-1.38186	-1.28634
PCBP2	QICVVMLETLSQsPPK + QICVVMLETLSQsPPK + QICVVMLETLSQsPPK + QICVVMLETLSQsPPK + QICVVMLETLSQsPPK + QICVVMLETLSQsPPK	H3BRU6: S154-P	-1.85418	-1.26091	-2.12072
PCM1	VTNDIsPESSPGVGR + VTNDIsPESSPGVGR + VTNDIsPESSPGVGR	E7EV93: S65-P	-1.44762	0.203983	-1.60873
PCYT1A	MLQAIsPK + MLQAIsPK	P49585: S315-P	2.0896	1.90775	1.3244
PCYT1A	TsPPCSPANLSR + TsPPCSPANLSR + TsPPCSPANLSR + TsPPCSPANLSR + TsPPCSPANLSR	P49585: S343-P	0.617797	0.227523	0.812254
PDCD4	SGLTVPTsPK + SGLTVPTsPK + SGLTVPTsPK	Q5VZS7: S80-P	3.35609	3.78423	3.59424
PDHA1	YGMGTsVER	P08559-3: S201-P	0.86893	2.0181	0.999485
PDHA1	YHGHsMSDPGVSYR + YHGHsMSDPGVSYR + YHGHsMSDPGVsYR + YHGHsMSDPGVSYR + YHGHsMSDPGVsYR	P08559-3: S262-P	1.11643	2.08592	1.53016
PDHA1	YHGHsMSDPGVsYR + YHGHsMSDPGVsYR	P08559-3: S269-P	-2.05108	1.02066	-1.63687
PDLIM1	SAMPFTAsPASSTTAR	O00151: S130-P	-2.14671	-3.80821	-4.74446
PDLIM4	IHIDPEIQDGsPTTSR	C9J542: S53-P	2.33382	NA	2.29258
PDS5A	IISVtPVK + IISVtPVK + IISVtPVK	Q29RF7: T1208-P	-0.163426	-1.42214	-0.382146
PEAK1	ANTLsPVR + ANTLsPVR	H3BUZ5: S281-P	1.71434	-1.55091	1.59832
PELP1	GsPDGSLQTGKPSAPK + GsPDGSLQTGKPSAPK + GsPDGSLQTGKPSAPK	E7EV54: S334-P	0.947544	-0.427595	0.655799
PGM2	LCAGIMITAsHNPK	Q96G03-2: S26-P	-2.56655	-0.612241	-2.13722
PHACTR4	sLPITIEMLK	Q8IZ21-3: S448-P	-0.346467	-0.234866	-1.31735
PHF3	FySDSHHLK	Q92576-2: Y1836-P	-1.76071	-3.40091	-0.712591
PHLDA2	LSLFPAsPR	Q53GA4: S42-P	-1.06474	NA	-2.96919
PHLDB1	ELPPLsPSLSR	Q86UU1-3: S461-P	0.631561	-3.3864	-0.431403
PHLDB2	SGAASMPSsPK	E9PDY7: S204-P	-0.753104	NA	-0.863706
PHRF1	TISINsPK	Q9P1Y6-2: S867-P	0.0223757	0.785939	0.805149
PHRF1	AEAPSsPDVAPAGK + AEAPSsPDVAPAGK	Q9P1Y6-2: S1360-P	-0.494982	-1.115	-0.219522
PHRF1	EAsPAPLAQGEPGR	Q9P1Y6-2: S1202-P	-2.91054	NA	-1.41607
PI4KB	sVENLPECGITHEQR + sVENLPECGITHEQR + sVENLPECGITHEQR	F8W860: S96-P	-0.829998	-3.34878	-1.55516
PIK3C2A	VSNLQVsPK	O00443-2: S259-P	0.529716	-2.62994	0.409209
PLEC	TSsEDNLYLAVLR + TSsEDNLYLAVLR	Q15149-4: S21-P	4.12405	0.677344	3.78776
PML	SsPEQPRPSTSK	H3BRN3: S55-P	-3.87656	-2.38518	-2.64308
PML	AVSPPHLDGPPsPR	H3BRN3: S77-P	0.0602267	0.331977	1.15872
PNISR	QRsPIALPVK + QRsPIALPVK + QRsPIALPVK	Q8TF01-2: S211-P	0.0584497	0.889031	0.245508
PNN	GFsDSGGGPPAK	Q9H307: S66-P	-1.85778	0.0568134	-0.714966
PNN	SLsPGKENVSALDMEK + SLsPGKENVSALDMEK + SLsPGKENVSALDMEK + SLsPGKENVSALDMEK + SLsPGKENVSALDMEK	Q9H307: S443-P	1.00755	1.24547	1.38367
POLR2A	YSPTsPTYSPTSPK + YSPTsPTYSPTSPK	P24928: S1913-P*	-1.31739	-0.953703	-1.7345
POLR2A	YSPTsPTYSPTSPK + YSPTsPTYSPTSPK	P24928: S1927-P*	-1.31739	-0.953703	-1.7345
POLR2A	YsPTSPK	P24928: S1861-P*	1.07691	0.92743	1.12043
POLR2A	YsPTSPK	P24928: S1868-P*	1.07691	0.92743	1.12043
POLR2A	YsPTSPK	P24928: S1917-P*	1.07691	0.92743	1.12043
POLR2A	YsPTSPK	P24928: S1931-P*	1.07691	0.92743	1.12043
PPAN	VGGsDEEASGIPSR + VGGsDEEASGIPSR	H7C446: S119-P	-1.98555	0.334365	-0.453766
PPFIA1	GALHTVsHEDIR + GALHTVsHEDIR + GALHTVsHEDIR	Q13136-2: S763-P	2.13179	1.29069	1.8879
PPFIBP1	SSsLGNLK + SSsLGNLK	F5GZP6: S297-P	1.13987	-1.81142	1.44944
PPFIBP1	RPsDENTIAPSEVQK	F5GZP6: S625-P	-1.57084	NA	-2.67546
PPIG	DQsPFSK + ADRDQsPFSK + ADRDQsPFSK + DQsPFSK + ADRDQsPFSK + ADRDQsPFSK	E9PG73: S672-P	1.64199	1.56511	1.86991
PPIG	SEtPPHWR + RsEtPPHWR + RSEtPPHWR + RsEtPPHWR	E9PG73: T343-P	0.865109	0.654972	0.660073
PPIG	RsEtPPHWR + RsEtPPHWR	E9PG73: S341-P	0.254874	-0.500065	0.290824
PPP1R10	VLsPTAAKPSPFEGK	Q96QC0: S313-P	0.00738859	NA	-1.73581
PPP1R12A	KtGSYGALAEITASK	F8VZN8: T443-P	1.15004	-2.81501	-0.461632
PPP1R18	ERRPsPGEMR + ERRPsPGEMR	Q6NYC8-2: S125-P	1.57755	0.185257	1.0625
PPP1R18	LsPGESAYQK	Q6NYC8-2: S224-P	2.2438	NA	2.36372
PPP4R2	MNGVMFPGNsPSYTER	Q9NY27-2: S102-P	-2.57569	-1.11555	-2.19284
PRC1	GLAPNtPGK + GLAPNtPGK	H0YL53: T173-P	1.16966	0.68752	0.954067
PRKAR1A	EDEIsPPPPNPVVK + EDEIsPPPPNPVVK	K7EIE5: S83-P	1.9497	-0.340106	1.77712
PRKCA	STLNPQWNEsFTFK	J3KRN5: S226-P	-0.713346	-3.0778	-1.69671
PRKCA	STLNPQWNESFtFK	J3KRN5: T228-P	-1.74349	-1.75013	-2.03632
PRKD2	RLsSTSLASGHSVR + RLsSTSLASGHSVR	M0QZ82: S40-P	0.213085	2.55229	0.779216
PRKRA	EDsGTFSLGK	G5E9Q4: S18-P	-0.143273	-2.44109	-0.226142
PROSER2	APsPPVEHPR	Q86WR7-2: S179-P	-0.270096	0.314361	0.343636
PRPF40A	QETVADFtPK	O75400-2: T346-P	0.398727	-0.904901	0.310246
PRPF4B	KKsPIINESR + KKsPIINESR	Q13523: S277-P	-2.15853	-0.633875	-0.780557
PRRC2A	LIPGPLsPVAR + LIPGPLsPVAR + LIPGPLsPVAR	P48634-2: S1206-P	1.72974	1.28754	2.12106
PRRC2A	ETPPNGNLsPAPR + ETPPNGNLsPAPR + ETPPNGNLsPAPR	P48634-2: S992-P	-1.31021	-1.42175	-1.06873
PRRC2C	STtPTSSPFR + STtPTSSPFR	H7C5N8: T1165-P	-0.449764	-1.43447	-0.0767829
PRRC2C	LPDLsPVENK	H7C5N8: S653-P	0.00580062	-1.45602	-0.0668066
PTGES3	DWEDDsDEDMSNFDR	Q15185-2: S80-P	0.955069	0.183191	0.323705
PTPN12	NLsFEIK + NLsFEIK	Q05209-2: S305-P	1.41206	-0.492526	1.51236
PTRF	SFtPDHVVYAR	Q6NZI2-3: T110-P	0.226835	-2.22531	-1.48801
PTTG2	LFQLGPPsPVK	Q9NZH5-2: S165-P	1.33543	-0.517803	0.454191
PUM1	RDsLTGSSDLYK	E9PR38: S467-P	3.01008	1.59749	3.18151
PUM2	GKAsPFEEDQNR	Q8TB72-4: S80-P	-0.159466	1.18973	0.0912524
PUM2	REsLSTSSDLYK	Q8TB72-4: S531-P	0.141999	NA	-0.242581
RAB11FIP2	TLsFDTSK	Q7L804: S277-P	-1.67746	-2.91873	-2.14521
RAB11FIP5	TYsDEANQMR + TYsDEANQMR	Q9BXF6: S307-P	-0.527868	NA	0.264819
RAB11FIP5	NNLSAsMFDLSMK + NNLSAsMFDLSMK	Q9BXF6: S176-P	-1.33161	NA	-2.86607
RAI14	SITStPLSGK	Q9P0K7-4: T268-P	-0.471012	NA	-0.275036
RALY	LsPVPVPR	Q5QPM0: S69-P	0.474447	NA	0.981831
RANBP2	KQsLPATSIPTPASFK	P49792: S1509-P	-2.2964	NA	-1.80049
RANBP2	FALVtPK	P49792: T1412-P	-0.662342	-0.0121269	NA
RANBP3	VLsPPKLNEVSSDANR + VLsPPKLNEVSSDANR + VLsPPKLNEVSSDANR	B7Z7F3: S260-P	0.0961643	1.63114	-1.29954
RAVER1	LLsPLSSAR	Q8IY67-2: S567-P	1.32062	2.26317	NA
RAVER1	HKMsPPPSGFGER + HKMsPPPSGFGER	Q8IY67-2: S617-P	1.51069	2.84343	1.53131
RB1	TAVIPINGsPR + TAVIPINGsPR	P06400: S249-P	-2.3761	1.4025	-1.02371
RBM10	LASDDRPsPPR + LASDDRPsPPR + LASDDRPsPPR + LASDDRPsPPR	P98175-4: S645-P	3.82053	3.5948	3.85991
RBM12B	sRsPLGFYVHLK + sRsPLGFYVHLK	B9ZVT1: S278-P	-0.955676	-0.315668	-1.31205
RBM12B	sRsPLGFYVHLK + sRsPLGFYVHLK	B9ZVT1: S280-P	-0.955676	-0.315668	-1.31205
RBM15	DRtPPLLYR + DRtPPLLYR	Q96T37-4: T524-P	-0.264034	-0.519468	-2.05821
RBM15	TTAPTEGKsPLK	Q96T37-4: S697-P	-1.50856	-2.01149	-1.83163
RBM15	HCAPsPDRsPELSSSR	Q96T37-4: S626-P	0.935412	1.06568	0.627476
RBM15	HCAPsPDRsPELSSSR	Q96T37-4: S630-P	0.935412	1.06568	0.627476
RBM15	SLsPGGAALGYR	Q96T37-4: S250-P	2.23252	0.749652	2.39385
RBM15	HLDRsPESDRPR	Q96T37-4: S612-P	-1.41211	-0.742106	-1.1583
RBM25	LGASNsPGQPNSVK + LGASNsPGQPNSVK + LGASNsPGQPNSVK	P49756: S677-P	3.11922	3.29679	3.10214
RBM33	VKPAsPVAQPK + VKPAsPVAQPK + VKPAsPVAQPK + VKPAsPVAQPK	H0Y3K4: S537-P	-1.10215	-0.453964	-0.801427
RBM39	YRsPYSGPK + YRsPYSGPK	Q5QP22: S97-P	4.24055	4.33959	4.3446
RBMX	DVYLsPR + DVYLsPR	P38159: S208-P	4.7401	4.70905	5.35147
RBMX	VEQATKPsFESGR + VEQATKPsFESGR	P38159: S88-P	0.370164	0.795111	0.643287
RBMX	DGYGGSRDsYSSSR	P38159: S326-P	-2.08465	-0.806231	-1.94763
RBMX	DRDYSDHPSGGsYR	P38159: S280-P	-2.59108	-1.85895	-2.60133
RBMX	GLPPsMER	P38159: S352-P	-2.30822	-0.997625	-1.51574
RCAN3	QFLIsPPAsPPVGWK + QFLIsPPAsPPVGWK + QFLIsPPAsPPVGWK + QFLIsPPAsPPVGWK + QFLIsPPAsPPVGWK	H0YF64: S15-P	-2.42482	-0.775458	-2.1931
RCAN3	QFLIsPPAsPPVGWK + QFLISPPAsPPVGWK + QFLIsPPAsPPVGWK + QFLIsPPAsPPVGWK + QFLIsPPAsPPVGWK + QFLIsPPAsPPVGWK	H0YF64: S19-P	-1.24969	-0.883941	-1.40244
RCC1	sPPADAIPK + sPPADAIPK + RRsPPADAIPK + sPPADAIPK + RRsPPADAIPK	C9JRH2: S11-P	2.63584	2.53739	2.64669
RCSD1	ETPHsPPGGVK	B7ZKW8: S321-P	-3.14354	1.76316	-1.35541
RGPD8	YVASVLGLTPsPR + YVASVLGLTPsPR + YVASVLGLTPsPR	O14715: S21-P	-2.01054	-0.57631	-2.0649
RGPD8	YVAsVLGLTPSPR	O14715: S14-P	-1.71375	NA	-2.11876
RIC8A	VIQPMGMsPR + VIQPMGMsPR	H0YE35: S118-P	0.406853	1.33284	0.942668
RIN1	GsPATSPHLGR + GsPATSPHLGR	E9PNR2: S228-P	-0.360186	NA	-0.795882
RIN1	GSPAtsPHLGR	E9PNR2: T231-P	-0.739999	NA	-0.966419
RIN1	GSPAtsPHLGR + GSPATsPHLGR	E9PNR2: S232-P	-0.564247	-4.59914	-0.980098
RNF169	VLsPLIIK	Q8NCN4: S403-P	-0.490858	-0.918875	-1.04421
RPL12	IGPLGLsPK	P30050: S38-P	2.70303	0.634585	NA
RPL4	ILKsPEIQR	H3BM89: S201-P	1.98524	1.9356	1.30439
RPS3	DEILPTtPISEQK + DEILPTtPISEQK	P23396: T221-P	3.82606	1.13126	3.27234
RPUSD2	VELsPGPPKPAGR + VELsPGPPKPAGR	Q8IZ73-2: S68-P	-1.40822	0.443671	-2.23014
RRAD	RGsTPWGPAPPLHR	P55042: S26-P	0.741898	-3.15509	-0.877941
RRP36	QLVAGNsPK	Q96EU6-2: S67-P	-0.780765	-1.19618	-1.17532
RSL1D1	ALPASEtPK + ALPASEtPK	O76021-2: T195-P	0.393183	1.49535	0.311261
RSL1D1	ATNEsEDEIPQLVPIGK + ATNEsEDEIPQLVPIGK + ATNEsEDEIPQLVPIGK + ATNEsEDEIPQLVPIGK	O76021-2: S141-P	-0.62203	0.423071	-1.09108
RUNX1	VsPHHPAPTPNPR + VsPHHPAPTPNPR	Q01196-7: S179-P	-0.221154	1.56862	0.554412
SAFB	SVVsFDK + SVVsFDK	Q15424-2: S535-P	-0.122352	1.65709	0.65263
SAMD4A	AYSsPSTTPEAR	G3V2R1: S11-P	-0.262216	-3.93055	-0.312676
SASH1	EVIKsPTASR + EVIKsPTASR	O94885: S442-P	-1.27251	NA	-1.02126
SCYL2	RAsLTLEEK	Q6P3W7: S677-P	-0.21878	-0.629466	-0.512779
SEC22B	NLGsINTELQDVQR + NLGsINTELQDVQR + NLGsINTELQDVQR	O75396: S137-P	-0.662163	-1.60566	-0.69667
SEC24B	DSRPLsPILHIVK	O95487-2: S1189-P	-2.47917	-1.31175	-2.62429
SEC31A	AQGEPVAGHEsPK	H7BXG7: S532-P	-5.1271	-4.93147	-3.20773
SEC31A	EQTLsPTITSGLHNIAR	H7BXG7: S912-P	-2.29297	-2.22071	-1.45823
SETD2	LNDsPTLK	H7BZ93: S342-P	-0.743729	0.755176	0.304144	-0.451032	1.04787
SF3B1	GGDSIGEtPTPGASK	O75533: T326-P	-1.36545	-1.60566	-1.12959
SF3B1	WDQTADQTPGAtPK + WDQTADQTPGAtPK	O75533: T211-P	0.346415	-0.447722	-0.451397
SF3B1	GDTPGHAtPGHGGATSSAR	O75533: T278-P	-3.32012	-2.52879	-2.57072
SF3B1	TMIIsPERLDPFADGGK + TMIIsPERLDPFADGGK	O75533: S129-P	-0.106711	-1.96283	-1.5466
SF3B1	VVNGAAASQPPsKR	O75533: S194-P	-2.76325	-2.12981	-3.05675
SF3B1	LSSWDQAEtPGHTPSLR	O75533: T223-P	-1.19926	NA	-1.60647
SFPQ	GMGPGtPAGYGR	P23246: T687-P	-0.0585746	1.49746	-1.0746
SH3BP1	sPPETAAPVEDMAR + sPPETAAPVEDMAR + sPPETAAPVEDMAR	Q9Y3L3: S550-P	-3.18437	-1.2061	-2.84446
SH3KBP1	sIEVENDFLPVEK + sIEVENDFLPVEK + sIEVENDFLPVEK	Q5JPT1: S177-P	-0.976405	0.745057	-1.319
SIK3	HsLTGHSDIR + HsLTGHSDIR	Q9Y2K2-3: S920-P	-2.15875	-5.64952	-2.05011
SIK3	RFsDGAASIQAFK	Q9Y2K2-3: S568-P	-1.57972	-3.24686	-1.21376
SIPA1L1	TLsDESIYNSQR	O43166-3: S1564-P	-2.31517	NA	-1.57418
SIPA1L1	GsGFSLDVIDGPISQR	O43166-3: S255-P	-3.30915	NA	-2.9625
SIPA1L3	EVsPAPAVAGQSK + EVsPAPAVAGQSK	O60292: S1364-P	-0.773609	-4.23216	-1.03477
SIRT6	ERPTsPAPHRPPK + ERPTsPAPHRPPK	M0QZ09: S264-P	-3.22007	-2.68637	-2.6045
SLAIN2	SVsPLVWCR + SVsPLVWCR	Q9P270: S147-P	-1.88123	-2.47375	-2.53179
SLC35C2	GLGsSPDLELLLR	Q9NQQ7-2: S314-P	-2.75195	-2.2141	-2.89902
SLC38A10	GGDHVPVsHEQPR + GGDHVPVsHEQPR	Q9HBR0: S997-P	-4.10361	NA	-2.97592
SLCO4A1	ASPGTPLsPGSLR	Q96BD0-2: S40-P	-3.3799	-0.750917	-1.17068
SLTM	sPGHMVILDQTK + sPGHMVILDQTK + sPGHMVILDQTK + sPGHMVILDQTK + sPGHMVILDQTK + sPGHMVILDQTK	H7C3F4: S119-P	-0.0724298	0.537263	-0.347094
SLU7	LVEQANsPK + LVEQANsPK	O95391: S215-P	-1.91035	-1.7532	-1.29003
SMARCC1	KHsPsPPPPTPTESR + KHsPsPPPPTPTESR	Q92922: S328-P	1.19815	2.09934	1.29203
SMARCC1	KHsPsPPPPTPTESR + KHsPsPPPPTPTESR	Q92922: S330-P	1.19815	2.09934	1.29203
SNAPIN	AMLDSGIYPPGsPGK + AMLDSGIYPPGsPGK + AMLDSGIYPPGsPGK	O95295: S133-P	-2.34659	-1.19751	-2.07964
SNIP1	QERLsPEVAPPAHR	Q8TAD8: S35-P	1.06287	0.627689	0.633296
SNRNP70	YDERPGPsPLPHR + YDERPGPsPLPHR + YDERPGPsPLPHR + YDERPGPsPLPHR	P08621-4: S130-P	3.63831	3.3683	3.69152
SNTB2	GLGPPsPPAPPR + GLGPPsPPAPPR + GLGPPsPPAPPR	Q13425: S95-P	1.24945	0.251239	1.17728
SNTB2	GPAGEAGAsPPVR + GPAGEAGAsPPVRR + GPAGEAGAsPPVR	Q13425: S110-P	2.25414	-0.0832162	2.18885
SNW1	GPPsPPAPVMHSPSR + GPPsPPAPVMHsPSR + GPPsPPAPVMHSPSR + GPPsPPAPVMHSPSR + GPPsPPAPVMHsPSR + GPPsPPAPVMHSPSR + GPPsPPAPVMHsPSRK	G3V4X8: S62-P	-0.349635	-0.77153	-0.296411
SNW1	GPPsPPAPVMHsPSR + GPPsPPAPVMHsPSR + GPPsPPAPVMHsPSRK	G3V4X8: S70-P	-0.381948	-0.560405	-0.385257
SNX1	RFsDFLGLYEK	Q13596-2: S123-P	-3.48336	-1.43622	NA
SON	SAAsPVVSSMPER + SAAsPVVSSMPER	H7C1M2: S764-P	-0.575141	-0.435926	-0.819172
SON	ESDQTLAALLsPK	H7C1M2: S692-P	0.933505	1.6113	1.10214
SORBS3	LCDDGPQLPTsPR + LCDDGPQLPTsPR + LCDDGPQLPTsPR	H0YAZ3: S42-P	0.991668	NA	1.02527
SP110	VTQGAAsPGHGIQEK + VTQGAAsPGHGIQEK + VTQGAAsPGHGIQEK	Q9HB58-4: S79-P	-0.816278	-0.918977	-0.373429
SPAG9	GGEtPGSEQWK	O60271-5: T226-P	-1.70696	-3.24744	-1.46773
SPEN	NVDAAVsPR + NVDAAVsPR	Q96T58: S2101-P	-1.39552	-2.09274	-0.740095
SPTBN1	RPPsPEPSTK + RPPsPEPSTK + RPPsPEPSTK	Q01082-3: S2089-P	-0.413353	0.270011	0.189363
SPTBN1	GEQVSQNGLPAEQGsPR + GEQVSQNGLPAEQGsPR + GEQVSQNGLPAEQGsPR + GEQVSQNGLPAEQGsPR	Q01082-3: S2125-P	-1.0359	-0.578381	-0.449629
SQSTM1	SRLtPVSPESSSTEEK	Q13501-2: T185-P	1.54879	0.0996328	0.551605
SRFBP1	AVTIANsPSKPSEK + AVTIANsPSKPSEK	Q8NEF9: S203-P	-0.33383	-0.933069	-0.23054
SRGAP1	RPGHGsLTNISR	G5EA48: S854-P	-2.18116	-3.18111	-1.88524
SRRM1	WQsPVTK + WQsPVTK	A9Z1X7: S547-P	3.44627	3.56241	NA
SRRM1	TAsPPPPPK + TAsPPPPPK	A9Z1X7: S625-P	1.60813	2.4865	1.68556
SRRM1	AAsPSPQSVR + AAsPSPQSVR	A9Z1X7: S747-P	1.43266	1.9553	1.5462
SRRM1	RLsPSAsPPR + RLsPSAsPPR	A9Z1X7: S384-P	-1.35387	0.178034	-1.03782
SRRM1	RLsPSAsPPR + RLsPSAsPPR	A9Z1X7: S388-P	-1.35387	0.178034	-1.03782
SRRM1	RYsPsPPPK	A9Z1X7: S614-P	1.39747	2.38779	1.74379
SRRM1	RYsPsPPPK	A9Z1X7: S616-P	1.39747	2.38779	1.74379
SRRM1	REsPSPAPKPR + REsPSPAPKPR	A9Z1X7: S445-P	-1.814	-0.00187655	-1.48546
SRRM1	RRsPsPAPPPR + RRsPsPAPPPR	A9Z1X7: S569-P	-0.606464	0.875849	0.21775
SRRM1	RRsPsPAPPPR + RRsPsPAPPPR	A9Z1X7: S571-P	-0.606464	0.875849	0.21775
SRRM1	HRPsPPAtPPPK + HRPsPPAtPPPK	A9Z1X7: S397-P	3.43734	3.83992	3.44033
SRRM1	HRPsPPAtPPPK + HRPsPPAtPPPK	A9Z1X7: T401-P	3.43734	3.83992	3.44033
SRRM1	EKtPELPEPSVK + EKtPELPEPSVK + EKtPELPEPSVK + EKtPELPEPSVK + EKtPELPEPSVK	A9Z1X7: T220-P	2.66312	3.6146	3.05045
SRRM2	AIIsPR + AIIsPR	Q9UQ35: S924-P	5.13919	4.93884	5.30637
SRRM2	TsPAPWK + SRtsPAPWK	Q9UQ35: S1857-P	2.28044	2.06639	2.24451
SRRM2	TsPPLLDR + TsPPLLDR	Q9UQ35: S2398-P	5.71322	5.30833	5.76791
SRRM2	ELSNsPLR + ELSNsPLR	Q9UQ35: S1320-P	4.28216	3.69453	4.54052
SRRM2	VKPEtPPR + VKPEtPPR + VKPEtPPR	Q9UQ35: T983-P	1.64134	2.11772	2.05705
SRRM2	SLSYsPVER	Q9UQ35: S2694-P	-0.338098	-0.587705	-0.760015
SRRM2	ALPQtPRPR + ALPQtPRPR + ALPQtPRPR + ALPQtPRPR	Q9UQ35: T1492-P	3.67921	4.09737	3.28929
SRRM2	SLSGSsPCPK	Q9UQ35: S783-P	-0.225439	0.529051	-0.593201
SRRM2	RVPsPTPAPK + RVPsPTPAPK	Q9UQ35: S2581-P	4.01923	3.99397	4.07725
SRRM2	GEFSAsPMLK + GEFSAsPMLK + GEFSAsPMLK + GEFSAsPMLK + GEFSAsPMLK + GEFSAsPMLK	Q9UQ35: S1124-P	1.53748	2.70138	2.03879
SRRM2	RRPsPQPSPR + RRPsPQPsPR + RRPsPQPSPR	Q9UQ35: S2702-P	-1.66927	-0.656603	-1.06925
SRRM2	sPGMLEPLGSSR	Q9UQ35: S2132-P	0.449521	1.33513	1.33494
SRRM2	RRPsPQPsPR	Q9UQ35: S2706-P	-2.57142	-1.26508	-1.84323
SRRM2	AQtPPGPSLSGSK + AQtPPGPSLSGSK	Q9UQ35: T1003-P	2.96878	2.6943	3.25411
SRRM2	sPVPSAFSDQSR + sPVPSAFSDQSR + sPVPSAFSDQSR + sPVPSAFSDQSR	Q9UQ35: S2449-P	1.70918	0.686523	1.14668
SRRM2	ENSFGsPLEFR + ENSFGsPLEFR	Q9UQ35: S1329-P	0.743495	0.655918	0.282559
SRRM2	QSHSGSIsPYPK + QSHSGSIsPYPK + QSHSGSIsPYPK + QSHSGSIsPYPK	Q9UQ35: S994-P	2.37891	2.29526	2.19161
SRRM2	EGRPPEPtPAKR	Q9UQ35: T2599-P	-1.47456	-0.499656	-1.94
SRRM2	SCFESsPDPELK + SCFESsPDPELK	Q9UQ35: S876-P	2.64887	2.4237	2.593
SRRM2	MALPPQEDATAsPPR + MALPPQEDATAsPPR	Q9UQ35: S1179-P	-2.54413	-1.1791	-1.82874
SRRM2	SSsPVTELASR	Q9UQ35: S1103-P	1.98092	1.70485	1.90193
SRRM2	SRtsPAPWK	Q9UQ35: T1856-P	3.01229	2.72186	3.02881
SRRT	HELsPPQKR + HELsPPQKR	Q9BXP5-5: S74-P	-0.0535687	-0.27017	0.507592
SRSF11	LNHVAAGLVsPSLK + LNHVAAGLVsPSLK + LNHVAAGLVsPSLK	Q5T760: S207-P	-0.133981	0.301282	-0.544719
SRSF7	YFQsPSR + YFQsPSR	Q16629-4: S192-P	1.45079	0.799227	1.54292
SRSF9	GsPHYFSPFRPY + GsPHYFSPFRPY + GsPHYFSPFRPY + GsPHYFsPFRPY	Q13242: S211-P	4.46522	4.61323	4.55518
SRSF9	GsPHYFsPFRPY	Q13242: S216-P	0.914283	1.87269	0.655799
SSRP1	QLSEsFK	Q08945: S659-P	-1.46436	0.487929	NA
STIM1	LPDsPALAK	H0YDB2: S337-P	0.197819	2.49252	0.305503
STK10	QVAEQGGDLsPAANR + QVAEQGGDLsPAANR	O94804: S438-P	2.1436	2.90426	2.42765
STK10	LSEEAECPNPStPSK + LSEEAECPNPStPSK	O94804: T952-P	0.151593	0.246459	0.474623
STMN1	RKsHEAEVLK	P16949: S63-P	-2.15327	-1.23399	-1.46747
STMN1	ESVPEFPLsPPK + ESVPEFPLsPPK + SKESVPEFPLsPPK + ESVPEFPLsPPK + SKESVPEFPLsPPK + SKESVPEFPLsPPK	P16949: S38-P	3.76246	4.26541	4.24176
STMN1	AsGQAFELILSPR + RAsGQAFELILSPR + RAsGQAFELILsPR + RAsGQAFELILSPR + RAsGQAFELILSPR + RAsGQAFELILSPR + RAsGQAFELILSPR	P16949: S16-P	1.22821	-0.0876946	0.751398
STMN1	RAsGQAFELILsPR + ASGQAFELILsPR + ASGQAFELILsPR + ASGQAFELILsPR	P16949: S25-P	2.46889	3.00178	2.77202
STOML2	APVPGtPDSLSSGSSR + APVPGtPDSLSSGSSR	Q9UJZ1-2: T282-P	-2.16647	NA	-2.70254
SUPT5H	DVTNFTVGGFAPMsPR + DVTNFTVGGFAPMsPR + DVTNFTVGGFAPMsPR + DVTNFTVGGFAPMsPR	O00267-2: S662-P	-0.508124	0.840435	-0.909687
SURF6	ELsPAALEK + ELsPAALEK	O75683: S138-P	-0.0759986	1.19656	-0.269746
TANC2	sLPSSPLLTHQSISVR	J3QQY7: S57-P	-3.94727	NA	-2.81966
TAOK1	ASDPQsPPQVSR	Q7L7X3-2: S247-P	-0.642423	-3.3789	-1.35808
TBC1D10B	AAGGAPsPPPPVR + AAGGAPsPPPPVR	Q4KMP7: S678-P	1.495	0.876939	1.3501
TBC1D10B	RHGAPAAPsPPPR	Q4KMP7: S22-P	-0.578542	-0.948341	-1.0515
TBC1D15	NDsPTQIPVSSDVCR	Q8TC07-2: S658-P	-3.12452	-1.84695	-3.41934
TBC1D4	SLTSsLENIFSR	O60343-2: S570-P	-2.51305	0.529812	NA
TBC1D4	HAsAPSHVQPSDSEK	O60343-2: S341-P	-4.39103	0.0263109	-2.46521
TBC1D5	EFTGsPPSSATK + EFTGsPPSSATK	Q92609: S554-P	1.52666	1.49805	1.13595
TCEA1	EPAITSQNsPEAR + KKEPAITSQNsPEAR + EPAITSQNsPEAR + KKEPAITSQNsPEAR	E5RIS7: S100-P	1.72835	2.84735	2.19901
TCF20	SLtPPPSSTESK + SLtPPPSSTESK + SLtPPPSSTESK	Q9UGU0-2: T1671-P	-2.49036	-3.25145	-1.95647
TCOF1	AALAPAKEsPR + AALAPAKEsPR	J3KQ96: S906-P	1.9382	1.73692	1.97632
TCOF1	LDSsPSVSSTLAAK + LDSsPSVSSTLAAK	J3KQ96: S1190-P	0.65484	-0.322198	0.816664
TCOF1	LGAGEGGEASVsPEK + KLGAGEGGEASVsPEK + LGAGEGGEASVsPEK + KLGAGEGGEASVsPEK	J3KQ96: S1340-P	0.637482	-0.320045	1.23492
TCOF1	TSQVGAASAPAKEsPR + TSQVGAASAPAKEsPR + TSQVGAASAPAKEsPR + TSQVGAASAPAKEsPR	J3KQ96: S381-P	1.20878	0.904004	1.08219
TCOF1	VGDVtPQVK	J3KQ96: T249-P	-0.401165	-0.831792	-0.473923
TERF2	DLVLPTQALPAsPALK	J3KSZ6: S109-P	-2.1559	-0.569839	-1.83163
TFPI2	DEGLCsANVTR	P48307-2: S157-P	-0.444649	-2.65315	0.606092
THRAP3	ASAVSELsPR + ASAVSELsPR	Q9Y2W1: S243-P	5.79344	5.53678	5.99936
THRAP3	HGLAHDEMKsPR + HGLAHDEMKsPR + HGLAHDEMKsPR	Q9Y2W1: S698-P	-1.20118	-0.723436	-1.21376
THRAP3	sPPSTGSTYGSSQK + sPPSTGSTYGSSQK	Q9Y2W1: S320-P	1.0793	0.0777393	1.62633
THRAP3	IDIsPSTFR	Q9Y2W1: S682-P	6.33273	5.59863	6.46413
TJAP1	GsPEEELPLPAFEK + GsPEEELPLPAFEK	Q5JTD0-4: S225-P	0.332685	-1.76162	-0.506939
TJP1	sREDLSAQPVQTK	Q07157-2: S617-P	-0.513413	NA	-0.0560097
TJP2	AYsPEYR + AYsPEYR	Q9UDY2-3: S243-P	2.77399	2.34901	2.52165
TMEM33	LDTAMWLsR	D6RBY2: S30-P	-0.490858	0.0201265	-1.11517
TMPO	SHISDQsPLSSK	P42166: S351-P	-1.04307	NA	-1.31358
TMPO	HAsPILPITEFSDIPR + HAsPILPITEFSDIPR + HAsPILPITEFSDIPR	H0YJH7: S141-P	-0.998708	-0.120835	-2.20016
TNKS1BP1	RDsLGTYSSR + DsLGTYSSR	Q9C0C2: S872-P	1.983	-1.57361	1.88275
TNKS1BP1	AsPEPPGPESSSR + AsPEPPGPESSSR	Q9C0C2: S672-P	0.884096	0.535875	1.84571
TNKS1BP1	sQEADVQDWEFR + sQEADVQDWEFR + sQEADVQDWEFR	Q9C0C2: S836-P	-0.135491	NA	-0.223762
TNKS1BP1	WLDDLLAsPPPSGGGAR + WLDDLLAsPPPSGGGAR	Q9C0C2: S691-P	-0.68258	-1.43572	-1.38614
TNRC18	ALsPGLEESGLGLLAR	O15417-2: S1857-P	-3.037	-1.80026	-2.16135
TNS1	VATTPGsPSLGR + VATTPGsPSLGR	Q9HBL0: S1269-P	2.10505	1.49595	2.19205
TNS1	SGSLGQPsPSAQR + SGSLGQPsPSAQR	Q9HBL0: S1124-P	-1.28138	-3.09004	-1.38253
TNS1	AQFSVAGVHTVPGsPQAR	Q9HBL0: S1177-P	-0.0703327	-1.39579	-0.8203
TNS3	VMIGsPK + VMIGsPK	Q68CZ2-2: S1201-P	0.664316	0.616558	1.27166
TOP2A	TQMAEVLPsPR	P11388: S1213-P	1.16443	-0.519885	0.466849
TP53BP1	LITSEEERsPAK	A6NNK5: S1633-P	1.08709	NA	0.239356
TP53BP1	NGSTAVAESVAsPQK + KNGSTAVAESVAsPQK	A6NNK5: S1033-P	-0.962662	-1.55747	-1.16563
TPI1	QsLGELIGTLNAAK + KQsLGELIGTLNAAK + KQsLGELIGTLNAAK + QsLGELIGTLNAAK + KQsLGELIGTLNAAK + KQsLGELIGTLNAAK + KQsLGELIGTLNAAK + KQsLGELIGTLNAAK + KQsLGELIGTLNAAK + KQsLGELIGTLNAAK	P60174-1: S21-P	5.86144	2.29358	6.30621
TPR	TVPStPTLVVPHR + TVPStPTLVVPHR	P12270: T2137-P	-1.72307	-3.94787	-1.92412
TPR	TDGFAEAIHsPQVAGVPR + TDGFAEAIHsPQVAGVPR	P12270: S2155-P	0.0640261	-2.27509	-0.883848
TPX2	DPQtPVLQTK + DPQtPVLQTK	Q9ULW0: T369-P	-0.235014	-1.73522	-0.564955
TPX2	SSDQPLTVPVsPK + SSDQPLTVPVsPK + SSDQPLTVPVsPK	Q9ULW0: S738-P	-0.260253	-1.20836	-1.22646
TRA2B	RRsPsPYYSR	H7BXF3: S103-P	4.36745	4.53002	4.4298
TRA2B	RRsPsPYYSR	H7BXF3: S105-P	4.36745	4.53002	4.4298
TRIM28	sGEGEVSGLMR + SRsGEGEVSGLMR	M0R0K9: S98-P	-0.995811	-0.378328	-0.422826
TRIO	SsMEMEGIFNHK	E7EPJ7: S1457-P	-1.96519	NA	-0.898477
TRIP12	SEsPPAELPSLR	Q14669: S312-P	0.412626	-1.30952	0.028128
TSC1	GGFDsPFYR	Q92574-2: S454-P	0.238786	0.315295	0.35218
TTC33	SEAPAEVTHFsPK	Q6PID6: S197-P	-3.24318	-1.56846	-5.74753
TUBA1B	sIQFVDWCPTGFK + sIQFVDWCPTGFK	P68363: S340-P	-1.65083	-2.1909	-1.37044
TXLNA	RPEGPGAQAPSsPR + RPEGPGAQAPSsPR	P40222: S515-P	3.04433	2.06835	3.07093
U2SURP	ESLCDsPHQNLSR	O15042: S67-P	-0.686419	-0.183833	-0.270802
UBAP2L	RYPSSISSsPQK + YPSSISSsPQK + RYPSSISSsPQK + RYPSSISSsPQK	Q14157-4: S602-P	2.41941	1.72698	2.4198
UBAP2L	NPSDSAVHsPFTK	Q14157-4: S409-P	-0.201815	-0.24011	NA
USP14	AsGEMASAQYITAALR	P54578-2: S108-P	-2.44562	-0.868724	NA
USP24	VSDQNsPVLPK + VSDQNsPVLPK	Q9UPU5: S2047-P	1.15133	1.50299	0.0908522
VCL	sLLDASEEAIKK	P18206-2: S721-P	-1.93057	NA	-2.53239
VDAC2	LTFDTTFsPNTGK + LTFDTTFsPNTGK	P45880-2: S104-P	-1.20939	NA	-0.132111
VIM	LRSsVPGVR + LRSsVPGVR	P08670: S73-P	3.15938	NA	3.19746
VIM	ETNLDsLPLVDTHSK + ETNLDsLPLVDTHSK	P08670: S430-P	2.73649	NA	2.49619
VIM	SLYASsPGGVYATR	P08670: S56-P	6.03003	NA	5.65609
VIM	MFGGPGTASRPsSSR	P08670: S25-P	-1.80882	-3.21084	0.345613
WAPL	RPEsPSEISPIK + RPEsPSEISPIK	Q7Z5K2: S221-P	0.594299	0.101585	0.7957
WDR20	SNsLPHSAVSNAGSK	Q8TBZ3-4: S364-P	-1.25485	-0.621622	-1.76875
WDR33	SSsLDGEHHDGYHR	Q9C0J8: S1279-P	-2.35358	-2.34782	-1.11335
WDR77	KEtPPPLVPPAAR + KEtPPPLVPPAAR + KEtPPPLVPPAAR + KEtPPPLVPPAAR + KEtPPPLVPPAAR + KEtPPPLVPPAAR	Q9BQA1-2: T5-P	0.590151	1.12514	0.550152
WIPI2	GTYVPSsPTR + GTYVPSsPTR	Q9Y4P8-4: S395-P	3.32786	1.927	3.38404
WRNIP1	RLsESSALK	Q96S55-2: S75-P	1.74564	3.26398	2.71309
WRNIP1	ESYDAPPtPSGAR + ESYDAPPtPSGAR + ESYDAPPtPSGAR	Q96S55-2: T116-P	-2.1043	1.10322	-1.953
WRNIP1	RPAAAAAAGSAsPR	Q96S55-2: S153-P	-3.14354	-0.286364	-2.07625
XRCC6	IMAtPEQVGK	P12956: T455-P	-2.29052	-1.75013	-3.39703
XRN2	NsPGSQVASNPR + NsPGSQVASNPR	Q9H0D6-2: S372-P	-1.77785	-0.233995	-1.44802
YBX1	NYQQNYQNsESGEK + NYQQNYQNsESGEK	P67809: S165-P	-0.437861	-1.29669	-0.44643
YTHDC1	GIsPIVFDR + GIsPIVFDR	Q96MU7-2: S308-P	2.76349	2.54929	2.56233
ZAK	SSsPTQYGLTK + SSsPTQYGLTK	Q9NYL2: S637-P	1.07777	NA	-0.370745
ZAK	YQQITPVNQsR + YQQITPVNQsR	Q9NYL2: S633-P	1.71814	0.42761	1.41209
ZBTB21	EHAPLAsPVENK + EHAPLAsPVENK	Q9ULJ3: S714-P	-1.86404	NA	-1.85014
ZBTB21	TEPSsPLSDPSDIIR	Q9ULJ3: S435-P	-1.77589	-0.678785	-1.4805
ZC3H11A	TVLPTVPEsPEEEVK + TVLPTVPEsPEEEVK	E9PBY7: S108-P	-2.62052	NA	-2.57103
ZC3H13	FVHGPsPR + FVHGPsPR	Q5T200-2: S64-P	-0.082627	0.907526	-0.719208
ZC3H13	TLtPPLRR	Q5T200-2: T364-P	-2.24122	0.268482	-2.44655
ZC3H13	GNIETTSEDGQVFsPK + GNIETTSEDGQVFsPK	Q5T200-2: S993-P	-2.43627	-2.25029	-3.92799
ZC3H18	LGVSVsPSR + LGVSVsPSR	H3BP01: S199-P	3.31429	3.98425	3.42865
ZC3HAV1	TVFsPTLPAAR	Q7Z2W4-3: S378-P	0.887266	2.14663	2.11311
ZC3HAV1	SCTPsPDQISHR + SCTPsPDQISHR	Q7Z2W4-3: S275-P	-0.132902	-2.50143	0.0876463
ZC3HAV1	AsLEDAPVDDLTR	Q7Z2W4-3: S284-P	0.121865	-1.78399	0.433433
ZDHHC5	GDsLKEPTSIAESSR	Q9C0B5-2: S327-P	-1.79489	1.13891	-2.14923
ZNF148	SGMNsPLR	Q9UQR1: S665-P	0.923546	0.179472	-0.847814
ZNF185	REsCGSSVLTDFEGK + REsCGSSVLTDFEGK + REsCGSSVLTDFEGK	O15231-9: S103-P	-0.432756	NA	-1.04836
ZNF217	AGAEsPTMSVDGR + AGAEsPTMSVDGR + AGAEsPTMSVDGR	O75362: S407-P	-0.676297	NA	-0.837435
ZNF609	LVEPHsPSPSSK + LVEPHsPSPSSK + LVEPHsPSPSSK + LVEPHsPSPSSK	O15014: S576-P	-1.14251	-1.60863	-1.09458
ZNF622	AQPSMsPK	Q969S3: S143-P	-0.551099	-0.543922	-0.747463
ZNF768	YEPQsPGYEPR + YEPQsPGYEPR	H3BS42: S94-P	-1.51344	-3.41361	-1.46047
ZNRF2	DRPVGGsPGGPR + DRPVGGsPGGPR + DRPVGGsPGGPR	Q8NHG8: S135-P	-1.17054	-0.538391	-1.47917
ZSWIM8	GWGsPGRPK + GWGsPGRPK + GWGsPGRPK	H0YCW2: S749-P	0.349062	-0.632101	0.173708
ZYX	FsPVTPK + FsPVTPK	Q15942: S267-P	2.30866	2.05377	1.85742
NA	LGGAVPFAPPEVsPEQAK	Q6ZSR9: S93-P	-1.65127	-1.71866	-1.45482

## Sheet: Mix 2
GN	peptide	phosphosite	KG1a+Api	CoCu+Api	CoCu
AAAS	FsPVLGR + FsPVLGR	F8VZ44: S371-P	2.57616	2.55824	2.6036
AAK1	VQTtPPPAVQGQK + VQTtPPPAVQGQK	Q2M2I8-2: T606-P	-1.62035	-1.36799	-1.50408
AAK1	VGSLtPPSsPK + VGSLtPPSsPK	Q2M2I8-2: T620-P	0.988997	2.03206	2.0212
AAK1	VGSLtPPSsPK + VGSLtPPSsPK	Q2M2I8-2: S624-P	0.988997	2.03206	2.0212
AAK1	ILsDVTHSAVFGVPASK + ILsDVTHSAVFGVPASK + ILsDVTHSAVFGVPASK + ILsDVTHSAVFGVPASK	Q2M2I8-2: S637-P	0.629483	2.40832	2.10043
AATF	AGDRNsEDDGVVMTFSSVK	Q9NY61: S203-P	-3.29503	-0.875067	-0.498705
ABCF1	LSVPTsDEEDEVPAPKPR	Q8NE71-2: S109-P	-2.45597	-0.458577	-0.214008
ABI1	TNPPTQKPPsPPMSGR + TNPPTQKPPsPPMSGR + TNPPTQKPPsPPMSGR	Q8IZP0-11: S119-P	1.23065	0.942034	1.05785
ABI2	NMAPSQQsPVR	H7C3Q7: S93-P	-2.24332	-0.167866	0.0482087
ABI2	TTPPTQKPPsPPMSGK + TTPPTQKPPsPPMSGK	H7C3Q7: S49-P	-1.33081	-0.491981	-0.777953
ABL1	GQGESDPLDHEPAVsPLLPR	P00519: S569-P	-1.57386	0.301482	0.982325
ABL2	GAQASSGsPALPR + GAQASSGsPALPR	P42684-4: S584-P	-1.38848	-1.7867	-0.816867
ABL2	VPVLIsPTLK	P42684-4: S797-P	-2.47084	-2.6443	-2.3464
ABLIM1	TAsLPGYGR + TAsLPGYGR	O14639-4: S278-P	0.475857	-3.71029	-3.93247
ACACA	SSMsGLHLVK	Q13085: S80-P	1.3941	-5.45056	-3.78199
ACACA	FIIGSVSEDNsEDEISNLVK	Q13085: S29-P	0.827252	-0.773595	-0.828873
ACAP2	YSISLsPPEQQK + YSISLsPPEQQKK	H7C3K3: S80-P	-1.56834	-1.60883	-0.984079
ACIN1	EAVVDLHADDSRIsEDETER + EAVVDLHADDSRIsEDETER	Q9UKV3-5: S885-P	-0.956416	1.32509	1.61413
ACIN1	SLIPDIKPLAGQEAVVDLHADDSRIsEDETER + SLIPDIKPLAGQEAVVDLHADDSRIsEDETERNGDDGTHDK + SLIPDIKPLAGQEAVVDLHADDSRIsEDETER	S4R3H4: S840-P	1.0643	2.70616	2.74955
ACKR3	VsETEYSALEQSTK	P25106: S350-P	-0.0975844	-0.603335	0.590247
ACLY	AKPAMPQDSVPsPR + AKPAMPQDSVPsPR + AKPAMPQDSVPsPR + AKPAMPQDSVPsPR + AKPAMPQDSVPsPR + AKPAMPQDSVPsPR	P53396: S481-P	1.0792	0.070785	0.262102
ACSS2	SWsPPPEVSR + SWsPPPEVSR	F8WCJ4: S30-P	-3.27837	2.69025	2.88704
ACTL6A	EGsPANWK + EGsPANWK	O96019-2: S191-P	1.93089	2.50699	2.55026
ADAM17	sFEDLTDHPVTR	P78536: S791-P	-3.00166	-2.86517	-3.09037
ADAR	TAEsQTPTPSATSFFSGK	P55265-5: S304-P	-4.20191	-3.73241	-2.16652
ADD1	SPGsPVGEGTGSPPK + SPGsPVGEGTGSPPK	P35611: S358-P	0.831024	2.03964	0.876561
ADD3	IEEVLSPEGsPSKSPSK	Q9UEY8-2: S645-P	-0.746745	0.179267	-0.88849
ADRBK1	NKPRsPVVELSK + sPVVELSK + NKPRsPVVELSK	P25098: S670-P	1.42577	-0.100005	-0.649391
AEBP2	RGsLEMSSDGEPLSR + RGsLEMSSDGEPLSR	Q6ZN18-2: S206-P	-0.844818	-1.10559	-0.841835
AFF4	ELLsPLSEPDDRYPLIVK	Q9UHB7-2: S703-P	-2.3551	0.35464	0.531528
AGAP1	LDPPPsPHANR	F5GXM9: S467-P	-5.53175	-0.821631	-0.473835
AGAP1	FVLMAtPNLSR	F5GXM9: T782-P	-0.713678	-0.315252	-0.0607066
AGFG1	GTPSQsPVVGR + SLLGDSAPTLHLNKGtPSQsPVVGR + SLLGDSAPTLHLNKGtPSQsPVVGR + GTPSQsPVVGR + SLLGDSAPTLHLNKGtPSQsPVVGR + SLLGDSAPTLHLNKGtPSQsPVVGR	P52594-2: S181-P	2.41127	1.03356	1.93027
AGFG1	SLLGDSAPTLHLNKGtPSQsPVVGR + SLLGDSAPTLHLNKGtPSQsPVVGR + SLLGDSAPTLHLNKGtPSQsPVVGR + SLLGDSAPTLHLNKGtPSQsPVVGR	P52594-2: T177-P	2.68405	-0.0956499	1.23829
AGPS	RAAsAATAAPTATPAAQESGTIPK	O00116: S65-P	-1.96492	-0.836471	-0.805517
AHCTF1	IsFVEEDVHPK	Q8WYP5: S1232-P	-4.6811	-2.08239	-1.69275
AHNAK	GKGGVtGSPEASISGSK	Q09666: T5729-P	-1.74108	-0.20673	-0.349929
AHNAK	GGVTGsPEASISGSK	Q09666: S5731-P	-4.44482	4.19729	4.48144
AHNAK	FKAEAPLPsPK	Q09666: S5110-P	-5.01185	2.94423	3.04562
AHNAK	ISMQDVDLSLGsPK + ISMQDVDLSLGsPK + ISMQDVDLSLGsPK	Q09666: S511-P	-1.62511	0.625297	1.11591
AHNAK	MPFLSISsPK	Q09666: S3412-P	0.342298	0.748682	1.07472
AJUBA	SSFASSSASDASKPSsPR	Q96IF1: S137-P	-3.07057	-1.47897	-0.812149
AKAP11	EDSGLFsPIR + EDSGLFsPIR	Q9UKA4: S448-P	0.78351	-0.000781496	0.218735
AKAP11	SVsPTFLNPSDENLK + SVsPTFLNPSDENLK	Q9UKA4: S1242-P	1.53731	0.91715	1.22501
AKAP13	FLSHsTDSLNK + FLSHsTDSLNK + FLSHsTDSLNK	A8MYJ1: S550-P	-0.649299	0.663136	0.286007
AKAP13	SGSLDSELSVsPK + SGSLDSELSVsPK	A8MYJ1: S1349-P	-0.847698	0.339815	0.535557
AKAP17A	VVPEDGsPEKR	Q02040: S537-P	-1.5311	-0.590325	-0.646934
AKIRIN2	TLDFDPLLSPAsPK + TLDFDPLLSPAsPK	Q53H80: S21-P	-1.16058	-1.92702	-1.97259
AKT1	sGSPSDNSGAEEMEVSLAKPK + sGSPSDNSGAEEMEVSLAKPK	P31749: S122-P	0.152859	0.0510209	-0.13696
AKT1	SGsPSDNSGAEEMEVSLAKPK	P31749: S124-P	1.94682	1.57295	1.58098
AKT1S1	sLPVSVPVWGFK	Q96B36: S183-P	1.67218	3.15815	3.2212
AKT2	YFDDEFTAQSITItPPDRYDSLGLLELDQR + YFDDEFTAQSITItPPDRYDSLGLLELDQR	P31751: T451-P	2.31883	1.02424	0.758577
ALDOA	GILAADESTGsIAKR + GILAADESTGsIAK + GILAADESTGsIAKR	P04075: S39-P	0.28346	-0.848527	-1.05158
ALDOA	GILAADEsTGSIAK	P04075: S36-P	-0.579296	0.00388947	-0.0353922
ALKBH5	RGsFSSENYWR + RGsFSSENYWR + RGsFSSENYWR + RGsFSSENYWR	K7ER58: S20-P	0.501918	1.62478	1.38377
ALS2	RLsLPGLLSQVsPR	Q96Q42: S483-P	-3.45309	-2.31599	-2.56143
ALS2	RLsLPGLLSQVsPR	Q96Q42: S492-P	-3.45309	-2.31599	-2.56143
ALS2	SEsPEPGYVVTSSGLLLPVLLPR	Q96Q42: S1464-P	-0.325155	0.282147	0.390173
AMOTL1	GsIGLLLGK + GsIGLLLGK	Q8IY63-2: S778-P	-0.985907	-1.67038	-1.48457
AMPD2	QIsQDVKLEPDILLR + QIsQDVKLEPDILLR	E9PIJ1: S50-P	0.914228	-2.454	-3.51356
ANAPC1	NFDFEGSLsPVIAPK + NFDFEGSLsPVIAPK	H0Y564: S223-P	-0.605032	-0.251457	-0.192679
ANAPC1	LLGSLDEVVLLsPVPELR	H0Y564: S90-P	-2.35644	-3.78192	-2.9514
ANAPC2	LLHQFSFsPER	Q9UJX6-2: S531-P	-0.0870899	-1.43336	-2.28992
ANKIB1	GVAPADsPEAPRR	Q9P2G1: S737-P	-0.917543	-2.23409	-3.18167
ANKLE2	TSLPLsPVK + TSLPLsPVK	Q86XL3-2: S268-P	-0.991887	-1.7554	-0.682742
ANKRD17	LTVAsPK	O75179-4: S1116-P	1.05485	1.7619	0.848561
ANKRD17	SGPsPLSSPNGK	O75179-4: S1103-P	-0.0280379	-1.98459	-2.53375
ANKRD17	NSPLDCGSAsPNK	O75179-4: S1474-P	-2.50744	0.259012	0.249609
ANKRD17	APsPAPSSVPLGSEKPSNVSQDR	O75179-4: S1808-P	-1.09559	0.606602	1.11065
ANLN	GNIWsAEK	Q9NQW6-2: S449-P	-2.74055	-0.014602	0.335386
ANLN	AAsPPRPLLSNASATPVGR + AAsPPRPLLSNASATPVGR + AAsPPRPLLSNASATPVGR	Q9NQW6-2: S182-P	0.383018	1.83224	1.82119
ANLN	TPIsPLK	Q9NQW6-2: S323-P	0.773467	3.43946	3.10899
AP3B1	NFYEsDDDQKEK	O00203-3: S227-P	-3.50077	1.11249	1.61038
APIP	DISGPsPSK	S4R3D6: S40-P	-2.93543	-0.385831	-0.584102
APPL1	VNQSALEAVTPsPSFQQR + VNQSALEAVTPsPSFQQR + VNQSALEAVTPsPSFQQR	Q9UKG1: S401-P	0.253898	-0.257	0.446592
ARAF	QQFYHsVQDLSGGSR + QQFYHsVQDLSGGSR	P10398: S157-P	0.286879	-1.85269	-1.78645
ARAP1	LFPEFDDsDYDEVPEEGPGAPAR + LFPEFDDsDYDEVPEEGPGAPAR	Q96P48-3: S229-P	2.39959	2.56691	2.6178
ARCN1	VTQVDGNsPVR	P48444: S493-P	-3.08947	-1.46039	-1.67178
ARFGAP1	RSsDSWEVWGSASTNR	F8VWH9: S295-P	-2.99811	-0.759888	0.0608298
ARFGAP1	EWSLESSPAQNWtPPQPR + EWSLESSPAQNWtPPQPR	F8VWH9: T61-P	-0.697826	-0.815029	0.579103
ARFGAP2	YKDNPFSLGEsFGSR + YKDNPFSLGEsFGSR	Q8N6H7: S368-P	2.45663	-2.3761	-1.78057
ARFGAP2	HGTDLWIDNMSSAVPNHsPEKK + HGTDLWIDNMSSAVPNHsPEKK	Q8N6H7: S146-P	-0.289658	-0.9358	-1.11087
ARFGEF1	sVDIHDSIQPR	E5RHL7: S530-P	0.140426	-0.523728	0.388106
ARFGEF2	GQSQLsNPTDDSWK + GQSQLsNPTDDSWK	Q9Y6D5: S1528-P	1.15841	-0.709416	-0.133519
ARFGEF2	ELEKPIQSKPQSPVIQAAAVsPK	Q9Y6D5: S227-P	-0.895972	0.0387793	0.185546
ARGLU1	ASsPPDRIDIFGR + ASsPPDRIDIFGR + ASsPPDRIDIFGR + ASsPPDRIDIFGR	Q9NWB6: S77-P	5.70259	1.03854	-0.518083
ARHGAP1	SSsPELVTHLK + SSsPELVTHLK + SDDSKSssPELVTHLK	E9PNR6: S51-P	1.8348	2.60899	2.16753
ARHGAP1	SDDSKSssPELVTHLK	E9PNR6: S50-P	-1.37883	0.199816	-0.0467256
ARHGAP12	AttPPNQGRPDSPVYANLQELK	Q8IWW6-3: T230-P	-0.757449	-0.203778	-0.357848
ARHGAP12	AttPPNQGRPDSPVYANLQELK	Q8IWW6-3: T231-P	-0.757449	-0.203778	-0.357848
ARHGAP15	SSsTELLSHYDSDIK	Q53QZ3: S212-P	2.192	1.51063	1.10658
ARHGAP17	SPsPPTQHTGQPPGQPSAPSQLSAPR	Q68EM7-7: S209-P	-1.48837	-0.474384	-1.52587
ARHGAP23	SAEALGPGALVsPR	Q9P227-2: S372-P	0.216824	-1.44522	-1.5485
ARHGAP25	GDTLAsPNSETGPGKK	P42331-3: S526-P	-0.315338	-1.48713	-2.89515
ARHGAP25	DIPLsPPAQK + SKDIPLsPPAQK + DIPLsPPAQK	P42331-3: S355-P	1.2873	-0.715742	-1.2345
ARHGAP25	NEFWsPSSEAK	P42331-3: S464-P	-0.351705	-3.55627	-6.04684
ARHGAP25	SsVGWDATEDLR	P42331-3: S372-P	0.288234	-0.675754	-3.01926
ARHGAP5	GGIDNPAITsDQELDDKK + GGIDNPAITsDQELDDKK	H0YK04: S96-P	-0.296732	0.508338	0.411802
ARHGEF10	SDLsSSSGSLSLSHGSSSLEHR	H0YAN8: S901-P	-4.74864	-2.37403	-2.05088
ARHGEF18	RAETFAGYDCTNsPTK	M0QZS0: S378-P	-3.39316	-0.265752	-0.44221
ARHGEF18	SLsPILPGR + SLsPILPGR	M0QZS0: S742-P	1.89968	2.15831	2.30391
ARHGEF2	ILSQsTDSLNMR + ILSQsTDSLNMR + ILSQsTDSLNMR + ILSQsTDSLNMR + ILSQsTDSLNMR	Q92974-3: S147-P	-0.402781	2.45343	2.76957
ARHGEF2	EPALPLEPDSGGNTsPGVTANGEAR	Q92974-3: S668-P	-1.73612	1.43118	2.09551
ARHGEF2	SVsTTNIAGHFNDESPLGLR + SVsTTNIAGHFNDESPLGLR + SVsTTNIAGHFNDESPLGLR + SVsTTNIAGHFNDESPLGLR	Q92974-3: S124-P	3.1018	3.44597	3.71228
ARHGEF6	KDsIPQVLLPEEEK + KDsIPQVLLPEEEK	Q15052-2: S530-P	-1.046	0.668572	-0.2878
ARHGEF6	KPsEEEYVIR	Q15052-2: S486-P	-2.49422	0.639681	-0.432108
ARID1A	SHHAPMsPGSSGGGGQPLAR + SHHAPMsPGSSGGGGQPLAR	O14497-2: S363-P	1.10276	0.013185	0.0964425
ARID1A	TsPSKSPFLHSGMK	O14497-2: S1383-P	-1.08166	-4.98623	-3.37728
ARID1A	TLLDPGRFsK	O14497-2: S1534-P	-0.377108	-1.78594	-2.12484
ARID1A	GPsPSPVGSPASVAQSR + GPsPSPVGSPASVAQSR	O14497-2: S696-P	1.61228	1.43322	1.62113
ARID3A	EGPGEEHFEDMAsDEDMKPK	Q99856: S119-P	-1.04653	0.0563125	-0.0464095
ARID4A	ILGQSsPEKK	H7C485: S542-P	-0.912333	-2.3785	-3.15086
ARL2	FNGEDIDTIsPTLGFNIK	V9GYD0: S45-P	-0.652124	-2.8213	-1.52962
ARMCX3	RAsPNSDDTVLSPQELQK	Q9UH62: S110-P	-3.82822	-4.6104	-2.91468
ARPC5L	AFHAALRNsPVNTK	Q9BPX5: S64-P	-0.193654	-2.03929	-3.35638
ARPP19	YFDsGDYNMAK + YFDsGDYNMAK + YFDsGDYNMAK + YFDsGDYNMAK + YFDsGDYNMAK	H3BQ52: S21-P	4.60111	3.64298	3.83188
ARRB1	GMKDDKEEEEDGTGsPQLNNR	P49407-2: S404-P	-2.02392	-3.95368	-5.73758
ASAP1	SHPLDLsPNVQSR + SHPLDLsPNVQSR	H0YBF7: S848-P	-2.28486	-0.713651	-0.407178
ASAP1	QEEIDEsDDDLDDKPSPIKK + QEEIDEsDDDLDDKPSPIKK + QEEIDEsDDDLDDKPSPIKK	H0YBF7: S538-P	-2.94333	-1.00268	-1.0787
ASCC3	VSDsLTDLALK	Q8N3C0: S2195-P	-0.0185276	-1.69483	-1.4754
ASH2L	sPPWEP	F5H8F7: S484-P	-1.28267	-2.75553	-2.00615
ASMTL	VVLASAsPR	O95671-2: S21-P	0.862107	-1.02388	-0.658271
ASMTL	HDSIPAADTFEDLsDVEGGGSEPTQR + HDSIPAADTFEDLsDVEGGGSEPTQR	O95671-2: S223-P	2.17702	0.662841	0.148656
ATAD2	KPNIFYSGPAsPARPR + KPNIFYSGPAsPARPR	Q6PL18: S327-P	0.942968	-0.709416	-0.608936
ATG2B	SVsVDESRPELIFR + SVsVDESRPELIFR	Q96BY7: S497-P	0.255637	0.453118	-0.0787104
ATN1	TGtPPGYR	P54259: T669-P	-0.509129	-0.265752	-0.194492
ATN1	RAPsPGAYK	P54259: S645-P	-1.62095	-0.286803	-0.1532
ATN1	TATPPGYKPGsPPSFR + TATPPGYKPGsPPSFR	P54259: S661-P	-2.14723	-0.237424	0.0964425
ATP13A3	LVHDsLEDLQMTR + LVHDsLEDLQMTR + LVHDsLEDLQMTR	Q9H7F0-2: S540-P	-1.32369	-0.888848	-0.274287
ATRIP	LAAPSVSHVsPR + LAAPSVSHVsPR	Q8WXE1: S224-P	1.16013	-0.532607	-0.598711
ATRX	EVIEIEDAsPTKCPITTK	P46100-2: S1323-P	-3.11155	-0.913123	-0.469518
ATXN2	ENIKPNETsPSFSK + ENIKPNETsPSFSK	H0YH87: S693-P	-4.08422	-0.0956499	0.204478
ATXN2	TsPSGGTWSSVVSGVPR	H0YH87: S588-P	0.37088	0.581925	0.737215
ATXN2	GIsPVVSEHR	H0YH87: S705-P	-2.11674	-1.39607	-0.688802
ATXN2L	MYPPRsPK	Q8WWM7-6: S449-P	2.52626	2.48787	1.70374
ATXN2L	STSTPTsPGPR	Q8WWM7-6: S684-P	-1.26656	2.10782	1.96885
ATXN2L	QGSGREsPSLASR + QGSGREsPSLASR	Q8WWM7-6: S339-P	2.18049	1.87803	1.93007
ATXN2L	GPPQsPVFEGVYNNSR + GPPQsPVFEGVYNNSR + GPPQsPVFEGVYNNSR + GPPQsPVFEGVYNNSR	Q8WWM7-6: S111-P	2.4524	3.51642	3.60693
ATXN2L	EKEVDGLLTSEPMGsPVSSK + EKEVDGLLTSEPMGsPVSSK + EKEVDGLLTSEPMGsPVSSK + EVDGLLTSEPMGsPVSSK + EVDGLLTSEPMGsPVSSK + EKEVDGLLTSEPMGsPVSSK + EVDGLLTSEPMGsPVSSK + EKEVDGLLTSEPMGsPVSSK + EKEVDGLLTSEPMGsPVSSK + EVDGLLTSEPMGsPVSSK	Q8WWM7-6: S594-P	0.908537	0.649348	0.723029
ATXN2L	TLSsPSNRPSGETSVPPPPAVGR	Q8WWM7-6: S424-P	1.44991	0.348685	0.971578
ATXN2L	LQPSSsPENSLDPFPPR	Q8WWM7-6: S559-P	2.77074	1.86384	3.2466
ATXN2L	EVDGLLTSEPMGSPVsSK	Q8WWM7-6: S597-P	1.56699	1.11761	1.66374
BAD	SRsAPPNLWAAQR + sAPPNLWAAQR	Q92934: S99-P	-1.34101	1.765	1.22929
BAG2	QIsDGEREELNLTANR	O95816: S73-P	-1.87387	-0.500053	0.0372545
BAG3	SSTPLHsPSPIR + SSTPLHsPSPIR	O95817: S289-P	-2.27199	0.0846117	-0.302974
BAG4	SSGNsPTPVSR	O95429-2: S143-P	-2.11696	-1.99631	-1.96942
BAG6	LQEDPNYsPQR + LQEDPNYsPQR	P46379-2: S1111-P	-2.05892	-0.507358	-0.312736
BAG6	APPQTHLPSGASSGTGSASATHGGGsPPGTR	P46379-2: S113-P	1.76083	1.90234	2.03227
BAG6	ENAsPAPGTTAEEAMSR + ENAsPAPGTTAEEAMSR + ENAsPAPGTTAEEAMSR	P46379-2: S967-P	-1.95973	0.399477	0.689349
BAG6	VGDPPQPLPEEPMEVQGAERAsPEPQR	P46379-2: S958-P	-0.737642	0.259012	0.513198
BAIAP2	SSsMAAGLER + SSsMAAGLER	I3L3C6: S48-P	1.56244	0.772413	-0.214705
BAIAP2L2	SsMGSTAVATDVK	Q6UXY1: S478-P	-5.99898	-0.981599	-1.0693
BAP18	KVYEDSGIPLPAEsPK + VYEDSGIPLPAEsPK + VYEDSGIPLPAEsPK + KVYEDSGIPLPAEsPK + KVYEDSGIPLPAEsPK + VYEDSGIPLPAEsPK + VYEDSGIPLPAEsPK	Q8IXM2-2: S62-P	1.22463	1.88704	1.74543
BAZ1A	RQsPEPSPVTLGR + RQsPEPSPVTLGR + RQsPEPSPVTLGR	Q9NRL2-2: S1381-P	-3.05906	-1.09503	-0.63164
BAZ1A	IAEQDFSYFFPDDPPTFIFsPANR	Q9NRL2-2: S270-P	-0.325702	-1.2259	-1.00017
BBX	TADGRVsPAGGTLDDKPK	C9JA69: S794-P	-2.19066	0.356839	0.110741
BCKDHA	IGHHsTSDDSSAYR	F5GXU9: S308-P	0.742975	0.986454	0.936823
BCKDK	sTSATDTHHVEMAR + sTSATDTHHVEMAR	H3BQP2: S31-P	0.555389	1.65762	1.54135
BCL11A	GCsPGESASGGLSK + GCsPGESASGGLSK	Q9H165-2: S608-P	-0.607999	-3.11824	-3.70804
BCL11A	AVDKPPsPSPIEMK	Q9H165-2: S86-P	1.37903	-2.94935	-2.92951
BCL11A	IYLESEHGsPLTPR	Q9H165-2: S205-P	1.51031	-2.52024	-3.22711
BCL11A	FStPPGELDGGISGR	Q9H165-2: T701-P	1.29431	-2.74507	-2.79129
BCL2L12	LVRLsSDSFAR	Q9HB09-3: S241-P	-0.0525703	-2.0874	-2.56804
BCL3	APsPEPAAPR	P20749: S41-P	-0.32242	-1.23408	-0.33931
BCL9	IPVEGPLsPSR	O00512: S687-P	-0.891701	-0.044705	-0.21902
BCL9L	EAPGsPPLSPR	Q86UU0-3: S21-P	1.62306	0.95897	1.27372
BCL9L	GLLsPPMGQSGLR + GLLsPPMGQSGLR	Q86UU0-3: S750-P	-0.812753	-0.0449976	0.0808413
BCLAF1	LKDLFDYsPPLHK + DLFDYsPPLHK + DLFDYsPPLHK + DLFDYsPPLHK + DLFDYsPPLHK + DLFDYsPPLHK + LKDLFDYsPPLHK + LKDLFDYsPPLHK + LKDLFDYsPPLHK	E9PQN2: S510-P	3.81653	3.46149	3.41082
BCLAF1	GRAEGEWEDQEALDYFsDKESGK + GRAEGEWEDQEALDYFsDKESGK + AEGEWEDQEALDYFsDKESGK + AEGEWEDQEALDYFsDKESGK + GRAEGEWEDQEALDYFsDKESGK + AEGEWEDQEALDYFsDKESGK + AEGEWEDQEALDYFsDKESGK + AEGEWEDQEALDYFsDKESGK	E9PQN2: S383-P	2.5961	2.78821	2.68829
BCLAF1	FNDsEGDDTEETEDYR	E9PQN2: S395-P	1.13836	0.526175	0.664865
BCR	ASASRPQPAPADGADPPPAEEPEARPDGEGsPGK + ASASRPQPAPADGADPPPAEEPEARPDGEGsPGK	P11274-2: S122-P	0.293981	-1.75441	-1.69741
BCR	HQDGLPYIDDsPSSSPHLSSK + HQDGLPYIDDsPSSSPHLSSK	P11274-2: S459-P	0.203046	-1.27037	-1.23656
BCR	VsPSPTTYR	P11274-2: S354-P	-1.39642	-1.03391	-0.848647
BET1L	AQsPGAVEEILDR	H7BXT7: S9-P	-0.215574	1.03742	1.20223
BICD2	sPILLPK + GRRsPILLPK + sPILLPK	Q8TD16: S582-P	-0.2719	2.06722	2.04666
BICD2	KEGLAPPsPSLVSDLLSELNISEIQK	Q8TD16: S329-P	-2.74273	-0.511841	-0.458786
BIN1	GNKsPSPPDGSPAATPEIR + GNKsPSPPDGSPAATPEIR	O00499-6: S265-P	-0.126545	1.7226	1.82119
BIN1	VNHEPEPAGGATPGATLPKsPSQLR + VNHEPEPAGGATPGATLPKsPSQLR	O00499-6: S300-P	-0.295662	0.717253	0.912004
BIN1	SPSPPDGsPAATPEIR	O00499-6: S272-P	-1.0379	-0.11213	0.61324
BIN2	ASLGTGTAsPR	S4R418: S436-P	2.67545	-0.715302	-0.721587
BMP2K	TLKPTYRtPER + TLKPTYRtPER	H0Y9P1: T707-P	0.765329	-2.45612	-2.2174
BMP2K	SEsNEDLFGLVPFDEITGSQQQK + SEsNEDLFGLVPFDEITGSQQQK	H0Y9P1: S642-P	-0.0717324	-2.40115	-2.25733
BNIP2	KGsITEYTAAEEK + KGsITEYTAAEEK + KGsITEYTAAEEK + KGsITEYTAAEEK	Q12982: S114-P	2.02515	2.13666	2.23899
BOD1L1	GLEGNANsPAHLR	Q8NFC6: S2501-P	-0.173076	-2.14242	-1.76544
BOD1L1	RLsESLHVVDENKNESK	Q8NFC6: S635-P	-4.37465	-1.17326	-4.58076
BOD1L1	TDTGIVTVEQsPSSSK	Q8NFC6: S2905-P	-2.37318	-2.15553	-2.17913
BOD1L1	TQLsPSIK	Q8NFC6: S3019-P	-3.06356	0.0598473	0.372619
BRAT1	GsPNTASAEATLPR	Q6PJG6-3: S212-P	-0.603568	-3.13139	-1.68013
BRD2	TAPPALPTGYDsEEEEESRPMSYDEK	P25440-4: S513-P	0.928268	2.27753	1.91889
BRD3	SEsPPPLSDPK + SEsPPPLSDPK	Q15059: S263-P	2.2466	1.96238	1.68077
BRD4	EAPSPLMIHSPQMSQFQSLTHQsPPQQNVQPK + EAPSPLMIHSPQMSQFQSLTHQsPPQQNVQPK	O60885: S1083-P	0.420816	-0.526365	-1.45416
BRD4	SEPFsPSLRPEPPKHPESIK	O60885: S1126-P	0.00452032	-0.381732	0.221594
BRD8	GSLLPtSPR	Q9H0E9-3: T143-P	-0.415303	NA	-0.180473
BRF1	GLSSAGGGsPHREDAQPEHSASAR	Q92994-9: S315-P	0.467492	-1.87796	-2.32759
BSG	RKPEDVLDDDDAGsAPLK	P35613-3: S153-P	-2.08057	-0.471605	-0.664223
BTF3	QLTEMLPSILNQLGADsLTSLRR + QLTEMLPSILNQLGADsLTSLR	P20290-2: S114-P	2.42168	0.278666	-0.0218842
BUD13	HDtPDPSPLR	Q9BRD0: T159-P	-0.681445	-1.81664	-1.57635
BUD13	YEYDPDIsPPR + YEYDPDIsPPR	Q9BRD0: S325-P	2.38949	2.96252	2.97951
BUD13	ARHDsPDLAPNVTYSLPR + ARHDsPDLAPNVTYSLPR + HDsPDLAPNVTYSLPR + HDsPDLAPNVTYSLPR + HDsPDLAPNVTYSLPR + ARHDsPDLAPNVTYSLPR	Q9BRD0: S271-P	1.77165	0.408836	0.410811
BYSL	MPQDGsDDEDEEWPTLEK + MPQDGsDDEDEEWPTLEK + MPQDGsDDEDEEWPTLEK + MPQDGsDDEDEEWPTLEK	F8WBL2: S98-P	0.601247	1.11208	0.940508
C11orf58	RSAsPDDDLGSSNWEAADLGNEER + SAsPDDDLGSSNWEAADLGNEERK + SAsPDDDLGSSNWEAADLGNEER + RSAsPDDDLGSSNWEAADLGNEER + SAsPDDDLGSSNWEAADLGNEERK + SAsPDDDLGSSNWEAADLGNEER	E9PM92: S17-P	3.70007	3.5606	3.53862
C11orf84	AEsPSPAPPPGLR + AEsPSPAPPPGLR	Q9BUA3: S308-P	3.21691	2.26236	2.07598
C12orf43	EAAVSASDILQESAIHSPGtVEK	F5H8B7: T135-P	-0.361806	-2.63129	-1.77215
C12orf45	GKIEVLDsPASK	Q8N5I9: S178-P	0.377532	-7.28893	-4.23658
C18orf25	RDsSESQLASTESDKPTTGR + RDsSESQLASTESDKPTTGR	K7EQH1: S66-P	0.790162	0.178144	-0.0595892
C1orf52	LLPEGEETLEsDDEKDEHTSK + LLPEGEETLEsDDEKDEHTSK + LLPEGEETLEsDDEKDEHTSK + LLPEGEETLEsDDEKDEHTSK	Q8N6N3: S158-P	2.50535	2.05426	2.04152
C7orf50	ELDEEGsDPPLPGR	H7C0T1: S143-P	0.257373	-0.388071	-0.0565609
C9orf142	RLAAAEETAVsPR + RLAAAEETAVsPR + LAAAEETAVsPR + LAAAEETAVsPR + LAAAEETAVsPR	Q9BUH6: S148-P	2.30341	2.67903	2.62233
C9orf142	KsPRPAGPQLFLPDPDPQR	Q9BUH6: S152-P	1.58555	-1.44284	-2.5361
C9orf78	VGDTEKPEPERsPPNR + VGDTEKPEPERsPPNR + VGDTEKPEPERsPPNR + VGDTEKPEPERsPPNR	Q9NZ63: S261-P	2.65643	1.54152	1.41774
CAAP1	SVNEILGLAESsPNEPK + SVNEILGLAESsPNEPK	Q9H8G2: S312-P	1.15773	0.336698	0.573096
CABIN1	AYHELLEAsLLR	C9JT60: S66-P	-1.1006	-2.95749	-2.80197
CAD	IHRAsDPGLPAEEPKEK + IHRAsDPGLPAEEPK + IHRAsDPGLPAEEPK + IHRAsDPGLPAEEPKEK	P27708: S1859-P	1.56925	1.01054	0.626811
CAD	QAsPQNLGTPGLLHPQTSPLLHSLVGQHILSVQQFTK + QAsPQNLGTPGLLHPQTSPLLHSLVGQHILSVQQFTK	P27708: S1900-P	2.82379	1.56275	1.66238
CALD1	RGsIGENQIKDEK	Q05682-5: S196-P	-2.38437	3.24548	2.71343
CALU	VHNDAQsFDYDHDAFLGAEEAK	O43852: S44-P	0.308402	1.79145	1.67363
CAMKK1	AAsVIPGSTSR	Q8N5S9: S52-P	-0.745224	-0.74535	-2.54436
CAMKK2	sFGNPFEGSR	F5GZ00: S282-P	-5.16016	0.394993	-0.939836
CAMSAP1	APVHFVEPLsPTGVAGHR	Q5T5Y3-2: S802-P	-2.93881	0.0404323	-0.399377
CANX	AEEDEILNRsPR + AEEDEILNRsPR + AEEDEILNRsPR + AEEDEILNRsPR	P27824: S583-P	2.92254	3.58283	4.2734
CAP1	SGPKPFSAPKPQTsPSPK	Q01518: S308-P	0.398526	-1.12	-2.19462
CAP1	SGPKPFSAPKPQtSPsPK	Q01518: T307-P	-0.381677	-3.9951	-2.6788
CAP1	SGPKPFSAPKPQtSPsPK	Q01518: S310-P	-0.381677	-3.9951	-2.6788
CARHSP1	ERsPSPLR + ERsPsPLRGNVVPSPLPTR	H3BSW7: S30-P	1.97411	2.4244	1.85768
CARHSP1	GNVVPsPLPTRR + GNVVPsPLPTR + GNVVPsPLPTRR + GNVVPsPLPTR	H3BSW7: S41-P	2.39911	5.23293	5.30422
CARHSP1	tFSATVR	H3BSW7: T50-P	5.77339	6.91655	6.69999
CARHSP1	TRTFsATVR	H3BSW7: S52-P	1.5595	-3.33603	-5.64526
CARHSP1	ERsPsPLRGNVVPSPLPTR	H3BSW7: S32-P	2.38719	2.79861	1.60944
CASC3	YGsPPQRDPNWNGER	J3KSY7: S152-P	2.30317	-0.513474	0.569076
CASP4	MAGQMLLQTFFNIDQIsPNKK	P49662-2: S27-P	-1.43184	-2.9903	-3.05636
CBFA2T3	SSsAGPEGPQLDVPR	O75081-2: S373-P	0.973655	-2.92292	-4.12028
CBFB	RQQDPsPGSNLGGGDDLK + QQDPsPGSNLGGGDDLK + RQQDPsPGSNLGGGDDLK + RQQDPsPGSNLGGGDDLK	J3KTD8: S46-P	-0.221618	-0.880099	-0.938407
CBL	VERPPsPFSMAPQASLPPVPPR	P22681: S483-P	1.05838	-0.493592	0.419011
CBX3	LTWHsCPEDEAQ + LTWHsCPEDEAQ	Q13185: S176-P	1.47914	1.72177	1.5641
CCAR1	EIStPTHWSK	Q8IX12-2: T612-P	0.491991	1.38654	0.868423
CCDC102A	GSLLTILGSPsPER	Q96A19: S28-P	-2.04624	-3.63079	-2.35995
CCDC43	KAALLAQYADVtDEEDEADEKDDSGATTMNIGSDK	Q96MW1: T139-P	-0.660636	-4.05095	-3.70919
CCDC6	LDQPVSAPPsPR + LDQPVsAPPsPR	Q16204: S244-P	1.45318	1.93361	1.68166
CCDC6	SGGIVIsPFR + SGGIVIsPFR	Q16204: S52-P	-2.68908	0.0372622	0.277061
CCDC6	LDQPVsAPPsPR	Q16204: S240-P	2.11078	2.60593	2.50671
CCDC86	AGLGsPERPPK + AGLGsPERPPK + AGLGsPERPPK	Q9H6F5: S58-P	1.81775	2.1425	1.77791
CCDC86	QPEYSPEsPR + QQDLHLEsPQRQPEYSPEsPR + QPEYSPEsPR	Q9H6F5: S113-P	-0.665557	0.730841	0.897684
CCDC86	LQQGAGLESPQGQPEPGAAsPQR + LQQGAGLESPQGQPEPGAAsPQR + LQQGAGLEsPQGQPEPGAAsPQR + LQQGAGLESPQGQPEPGAAsPQR	Q9H6F5: S91-P	1.34073	2.30555	2.27662
CCDC86	LQQGAGLEsPQGQPEPGAAsPQR	Q9H6F5: S80-P	-1.98844	-0.643106	-0.593981
CCDC86	QQDLHLEsPQRQPEYSPEsPR + QQDLHLEsPQRQPEYSPESPR	Q9H6F5: S102-P	-0.955384	0.0259014	0.254941
CCDC86	LGGLRPEsPESLTSVSR + LGGLRPEsPESLTSVSR + LGGLRPEsPESLTSVSR + LGGLRPEsPESLTSVSR	Q9H6F5: S18-P	4.29143	4.9354	4.80343
CCDC86	ALVEFESNPEETREPGsPPSVQR + ALVEFESNPEETREPGsPPSVQR + ALVEFESNPEETREPGsPPSVQR + ALVEFESNPEETREPGsPPSVQR	Q9H6F5: S47-P	3.31747	4.07667	3.93456
CCDC88A	FYDPsPPR + FYDPsPPR	H7C2C6: S562-P	-1.12698	-0.941666	-0.848932
CCDC9	TTHLAGALsPGEAWPFESV	Q9Y3X0: S521-P	0.105339	-1.59242	-1.67908
CCM2	GIITDsFGR + GIITDsFGR	C9JUH3: S287-P	3.34045	1.28937	1.16958
CCNK	AVVVsPK + AVVVsPKEENK + AVVVsPKEENK + AVVVsPKEENK	O75909-1: S340-P	-0.182565	1.01504	1.00699
CCNL1	AEEKsPISINVK + AEEKsPISINVK + AEEKsPISINVK + AEEKsPISINVK	Q9UK58: S352-P	1.87373	1.88674	1.8447
CCNL2	AKADsPVNGLPK + ADsPVNGLPK + AKADsPVNGLPK + ADsPVNGLPK	Q96S94-3: S147-P	1.01408	0.0058664	0.0157581
CCNL2	GSKPsPLSVK	Q96S94-3: S126-P	0.0676525	-1.09689	-1.05797
CCNL2	GLLPGGTQVLDGTSGFsPAPK + GLLPGGTQVLDGTSGFsPAPK	Q96S94-3: S108-P	1.17443	-0.639078	-0.416888
CCNY	SAsADNLTLPR + SAsADNLTLPR	Q8ND76-3: S272-P	3.34697	0.93327	0.669267
CD2AP	sVDFDSLTVR + sVDFDSLTVR	Q9Y5K6: S458-P	-0.0789365	1.32828	1.33362
CD34	LGEDPYYTENGGGQGYSSGPGTsPEAQGK + LGEDPYYTENGGGQGYSSGPGTsPEAQGK	Q5JTA5: S188-P	2.69904	-1.52569	-3.10012
CD44	sQEMVHLVNK + sQEMVHLVNK + sQEMVHLVNK + sQEMVHLVNK + sQEMVHLVNK + sQEMVHLVNK + sQEMVHLVNK + KPSGLNGEASKsQEMVHLVNK + KPSGLNGEASKsQEMVHLVNK + sQEMVHLVNK	H0YD13: S170-P	2.03637	2.33118	2.52709
CD44	LVINsGNGAVEDR	H0YD13: S150-P	-0.775229	-1.51022	-1.64397
CD97	ALRAsESGI + ALRAsESGI	P48960-2: S738-P	1.85547	0.530162	0.286131
CDAN1	VLPQGPPtPAK	H3BPZ6: T63-P	-3.02136	-2.77732	-2.1549
CDC16	NIIsPPWDFREFEVEK	Q5T8C6: S415-P	-2.4051	-4.7489	-6.37098
CDC26	QKEDVEVVGGsDGEGAIGLSSDPK	Q8NHZ8: S42-P	0.823468	0.0268748	0.117204
CDC42BPA	EFsGGSYSAK	H0Y5V1: S967-P	-2.68457	-1.75689	-2.49744
CDC42BPA	TVDSTPLSVHtPTLR	H0Y5V1: T308-P	-3.86523	-1.50856	-0.415437
CDC42EP3	ANsTSDSVFTETPSPVLK + ANsTSDSVFTETPSPVLK	C9JEZ4: S89-P	-1.10513	0.478836	-1.24544
CDC6	ALPLsPR	J3KTI7: S54-P	-0.965418	-1.08027	-1.94759
CDCA2	IsPDLNIK	E9PEI0: S741-P	-1.91782	-1.03036	-1.0059
CDCA3	TSSGDPPsPLVK + TSSGDPPsPLVK	F5GX58: S87-P	0.565792	0.042221	0.135996
CDCA5	IVAHAVEVPAVQsPR + IVAHAVEVPAVQsPR + IVAHAVEVPAVQsPR	H0YCL8: S22-P	1.35945	-0.348159	0.254772
CDCA7L	EVADIFNAPsDDEEFVGFR	Q96GN5-5: S21-P	-2.17334	0.653623	0.495681
CDK1	VYtHEVVTLWYR + VYtHEVVTLWYR	P06493: T161-P	2.8465	0.549767	0.447978
CDK11A	AYtPVVVTQWYR	Q5QPR4: T546-P	0.736311	2.02933	2.13631
CDK11B	MEItIRNSPYR	P21127: T61-P	2.10915	1.18983	0.995935
CDK11B	MEITIRNsPYR + MEITIRNsPYR	P21127: S65-P	1.70447	0.731878	0.599333
CDK12	LYNSEESRPYtNK + LYNSEESRPYtNK	Q9NYV4-2: T893-P	0.238493	-0.0856733	0.0439263
CDK12	GsPVFLPR + GsPVFLPR	Q9NYV4-2: S423-P	-2.53197	0.373442	0.631051
CDK12	HsSIsPVRLPLNSSLGAELSR	Q9NYV4-2: S382-P	-1.57139	0.9198	0.909183
CDK12	HsSIsPVRLPLNSSLGAELSR	Q9NYV4-2: S385-P	-1.57139	0.9198	0.909183
CDK13	LYSSEESRPYtNK + LYSSEESRPYtNK	Q14004-2: T871-P	1.3799	-0.806946	-0.436518
CDK13	ILELtPEPDRPR + ILELtPEPDRPR + ILELtPEPDRPR + ILELtPEPDRPR	Q14004-2: T1186-P	1.54034	1.45539	1.67461
CDK13	GGDVsPSPYSSSSWR	Q14004-2: S383-P	1.08481	1.15045	1.60474
CDK13	HSsIsPSTLTLK	Q14004-2: S437-P	0.509207	0.542826	-0.212222
CDK13	HSsIsPSTLTLK	Q14004-2: S439-P	0.509207	0.542826	-0.212222
CDK16	QLsMTLR	E5RJM2: S12-P	-3.64887	-0.282637	-0.215438
CDK16	LTLNsPIFDKPLSR + LTLNsPIFDKPLSR + LTLNsPIFDKPLSR	E5RJM2: S138-P	-1.6002	-0.451912	-0.58176
CDK17	RIsMEDLNKR + RIsMEDLNKR	Q00537: S137-P	-2.55918	-0.199687	-0.414609
CDK17	RAsLSEIGFGK + RAsLSEIGFGK	Q00537: S180-P	-1.15318	4.15725	4.1729
CDK2	tYTHEVVTLWYR + tYTHEVVTLWYR	P24941: T158-P	1.97293	0.285157	0.217433
CDK2	TYtHEVVTLWYR	P24941: T160-P	2.92609	1.50676	1.49391
CDK7	SFGsPNR	D6REC6: S71-P	0.97524	2.19049	2.04529
CDK7	AYtHQVVTR	D6REC6: T77-P	0.34619	-3.69719	-3.97769
CDT1	AFLAsLSPAMVVPEDQLTR	H3BSY1: S73-P	-1.76788	-3.7857	-2.8764
CDV3	sLDNFFAK	Q9UKY7: S8-P	-4.29254	-2.328	-0.97247
CDYL	ILVPKsPVK + ILVPKsPVK + ILVPKsPVK + ILVPKsPVK	Q9Y232-2: S147-P	0.596704	-2.42953	-2.8534
CEBPB	AYLGYQAVPSGSSGSLSTSSSSsPPGTPSPADAK	P17676-3: S33-P	-3.4607	-1.37931	NA
CENPB	TPAAPAsPAAVPSEGSGGSTTGWR	P07199: S156-P	0.141186	-1.0145	-0.296125
CENPC	TSVSQNVIPSsAQK	Q03188: S177-P	-1.4801	-2.2488	-2.00615
CENPF	LALsPLSLGK	P49454: S3119-P	-0.498427	-0.865055	-0.676207
CENPT	ALLETAsPR	H3BMP6: S47-P	0.6438	-0.361785	-0.351904
CEP131	SVsVVTGSEQK	Q9UPN4-3: S47-P	-3.60254	-1.74504	-2.18064
CEP131	SGsPRPTEPTDFLMLFEGSPSGK	Q9UPN4-3: S89-P	0.0656379	0.237165	0.321942
CEP135	DRsPSRLDTFLK	Q66GS9: S439-P	0.0591697	-1.84908	-2.14147
CEP152	NVsPEFVPCEGEGGFGLHK	O94986-3: S1405-P	0.435287	0.266766	-0.353091
CEP170	LRTsPALK	H0Y2V6: S1224-P	-1.23494	0.451167	0.778748
CEP170	SSGsLGHRPSQEMDK	H0Y2V6: S430-P	-2.58682	0.659303	0.826074
CEP170	SSPVNNHHsPGQTPTLGQPEAR + SSPVNNHHsPGQTPTLGQPEAR	H0Y2V6: S1503-P	-3.05821	0.173644	0.635755
CEP170	LGEAsDSELADADK	H0Y2V6: S1076-P	-2.4779	-0.533228	-0.706634
CEP170	sFTSLYK	H0Y2V6: S922-P	0.0808699	2.59126	1.83876
CEP170	tLPQLPNEEK	H0Y2V6: T608-P	-2.12522	1.36099	0.230395
CEP170	TEEDSKsIKsDVPVYLK	H0Y2V6: S258-P	-2.63359	1.25272	1.53219
CEP170	TEEDSKsIKsDVPVYLK	H0Y2V6: S261-P	-2.63359	1.25272	1.53219
CEP170	LVPSDKFsPR	H0Y2V6: S1162-P	-1.3084	-0.164675	0.456465
CEP170	SFtSLYK	H0Y2V6: T924-P	0.170124	2.62874	1.66103
CEP170	SEsLDPDSSMDTTLILK	H0Y2V6: S845-P	-1.5167	1.27688	0.930197
CEP170	QGsFTIEKPSPNIPIELIPHINK + QGsFTIEKPSPNIPIELIPHINK	H0Y2V6: S802-P	2.03013	4.09538	4.20169
CEP55	SPtAALNESLVECPK	Q53EZ4: T430-P	-2.66495	0.19711	-1.33104
CEP97	NDLHLEDIQTDEDKLNCSLLSSESTFMPVASGLSPLsPTVELR	Q8IW35: S416-P	-3.07716	-3.57535	-3.11563
CFL1	AsGVAVSDGVIK + AsGVAVSDGVIK	P23528: S3-P	1.82146	-0.534057	-0.568256
CHAF1A	GLLSNHTGsPR	Q13111: S772-P	2.04735	0.283074	0.633357
CHAF1A	sCPELTSGPR	Q13111: S206-P	-2.08208	0.0324243	-0.189569
CHAF1A	sPSTTYLHTPTPSEDAAIPSK	Q13111: S775-P	1.25834	1.7101	1.60756
CHAF1B	GSsPGPRPVEGTPASR + GSsPGPRPVEGTPASR	Q13112: S410-P	1.9588	1.74688	1.78577
CHAF1B	TQDPSsPGTTPPQAR	Q13112: S429-P	0.958304	-0.17459	-0.193436
CHAMP1	TAPPAsPEAR	Q96JM3: S542-P	-0.633873	-0.0835661	0.11243
CHAMP1	SSSVsPSSWK + SSSVsPSSWK	Q96JM3: S376-P	-0.203074	-0.507968	-0.370014
CHAMP1	KPSGsPDLWK + KPSGsPDLWKLsPDQR + KPSGsPDLWKLsPDQR	Q96JM3: S445-P	1.09639	0.119049	0.413307
CHAMP1	GGsPDLWK + GGsPDLWK	Q96JM3: S476-P	3.54647	2.88568	2.53677
CHAMP1	TAPTLsPEHWK + TAPTLsPEHWK + TAPTLsPEHWK + TAPTLsPEHWK	Q96JM3: S405-P	2.20436	1.01921	1.05861
CHAMP1	KPSGsPDLWKLsPDQR + KPSGsPDLWKLsPDQR	Q96JM3: S452-P	1.36247	0.129769	0.498758
CHAMP1	LAPVPSPEPQKPAPVsPESVK + LAPVPsPEPQKPAPVsPESVK + LAPVPSPEPQKPAPVsPESVK + LAPVPsPEPQKPAPVsPESVK	Q96JM3: S214-P	2.1942	1.20465	1.05664
CHAMP1	LAPVPsPEPQKPAPVsPESVK + LAPVPsPEPQKPAPVsPESVK	Q96JM3: S204-P	2.45115	1.61076	1.37622
CHAMP1	KPGPPLsPEIR	Q96JM3: S427-P	0.177534	1.032	0.504996
CHAMP1	KTsPASLDFPESQK	Q96JM3: S459-P	1.43536	0.361447	0.431536
CHAMP1	AVPPVsPELR	Q96JM3: S416-P	3.45481	2.43142	2.19806
CHAMP1	sPPAsPESWK	Q96JM3: S382-P	-2.82515	-0.247716	-0.585509
CHAMP1	sPPAsPESWK	Q96JM3: S386-P	-2.82515	-0.247716	-0.585509
CHAMP1	KPsPSESPEPWKPFPAVsPEPR	Q96JM3: S282-P	-3.01911	NA	-4.27813
CHAMP1	KPsPSESPEPWKPFPAVsPEPR	Q96JM3: S297-P	-3.01911	NA	-4.27813
CHCHD3	YsGAYGASVSDEELK	Q9NX63: S50-P	-1.38383	2.44984	2.37294
CHD1	StPEHTWSSR + StPEHTWSSR	O14646-2: T1699-P	-3.39497	-1.23373	-0.780928
CHD1	sPFEHSVEHK	O14646-2: S1688-P	-5.78916	-0.872953	-0.566404
CHD4	MSQPGsPSPK	F5GWX5: S1528-P	0.280759	1.1278	1.00897
CHEK1	VTsGGVSESPSGFSK	O14757-2: S186-P	3.01138	-0.971367	-1.38393
CHMP3	VTDALPEPEPPGAMAAsEDEEEEEEALEAMQSR + VTDALPEPEPPGAMAAsEDEEEEEEALEAMQSR + VTDALPEPEPPGAMAAsEDEEEEEEALEAMQSR	Q9Y3E7-2: S134-P	-2.4682	-1.65278	-0.768708
CHTF18	GDAASsPAPAASVGSSQGGAR	Q8WVB6: S64-P	-0.820392	-1.18838	-2.17492
CHTF18	GGGQLDLLGVSLAsLKK	Q8WVB6: S225-P	-0.258493	-3.77731	-3.23102
CHTF18	VENSPQVDGsPPGLEGLLGGIGEK	Q8WVB6: S871-P	0.590368	-1.00577	-1.26538
CIAPIN1	KSsPSVKPAVDPAAAK + KSsPSVKPAVDPAAAK	H3BV90: S183-P	0.235495	-1.71585	-1.38098
CIC	TQsLSALPK	I3L2J0: S1082-P	-0.031949	0.0848785	0.248337
CIC	SsPPLPPPAEER + SsPPLPPPAEER	I3L2J0: S2153-P	0.557037	-0.134409	0.0135671
CIC	AVsPAVPFSR	I3L2J0: S768-P	-1.14037	-0.615149	0.608359
CIC	KVFsPVIR	I3L2J0: S1405-P	-1.20409	-1.74209	-1.26615
CIT	SESVVSGLDsPAK + SESVVSGLDsPAK	H7BYJ3: S68-P	-0.303981	-0.0780124	0.0967271
CLASP1	SVSTTGsLQR	Q7Z460: S594-P	-1.42147	-0.307115	0.307145
CLASP1	sQEDLNEPIKR + FSFRsQEDLNEPIKR + sQEDLNEPIKR	Q7Z460: S1196-P	1.05867	-0.906204	-0.950587
CLASP1	SRsDIDVNAAASAK + SRsDIDVNAAASAK + SRsDIDVNAAASAK + SRsDIDVNAAASAK	Q7Z460: S600-P	1.94334	1.98752	1.9485
CLASP1	NSSNTSVGSPsNTIGR	Q7Z460: S1093-P	1.20208	0.794464	1.18055
CLASP1	SSSSsQESLNRPLSAK	Q7Z460: S559-P	-0.834991	-4.2678	-2.13913
CLASP1	RQsSGSATNVASTPDNR	Q7Z460: S646-P	-0.387987	0.309915	-0.0552878
CLASP1	NSSNTSVGsPSNTIGR	Q7Z460: S1091-P	1.17731	0.655045	1.16893
CLASP2	SRsDIDVNAAAGAK + SRsDIDVNAAAGAK + SRsDIDVNAAAGAK + SRsDIDVNAAAGAK	E3W994: S370-P	1.20394	0.705818	0.819808
CLASP2	SSSSsQESLNRPFSSK	E3W994: S327-P	0.857558	-0.785946	-2.40943
CLASP2	IPRPSVSQGCsR	E3W994: S529-P	-0.366321	1.4902	1.51117
CLASP2	VLNTGsDVEEAVADALK	E3W994: S575-P	-0.936832	-0.182637	0.0150785
CLASRP	LTRPAAsPAVGEK + LTRPAAsPAVGEK + LTRPAAsPAVGEK + LTRPAAsPAVGEK	Q8N2M8-3: S547-P	0.773351	-0.501167	-0.482945
CLASRP	KIsPPSYAR + KIsPPSYAR + KIsPPSYAR	Q8N2M8-3: S285-P	1.94561	0.815634	0.809367
CLIP1	KVQAEDEANGLQTTPAsR	J3KP58: S143-P	-3.65108	-4.33157	-2.39999
CLIP2	VLLLEANRHsPGPER + VLLLEANRHsPGPER + VLLLEANRHsPGPER	Q9UDT6-2: S888-P	-0.531964	-0.134897	-0.045409
CLIP2	IGFPSTsPAK + IGFPSTsPAK	Q9UDT6-2: S294-P	0.0795344	1.29636	1.59054
CLK2	AKsVEDDAEGHLIYHVGDWLQER	B1AVT0: S140-P	2.57304	0.714871	1.19079
CLK3	YRsPEPDPYLSYR	H3BUL5: S9-P	1.6938	0.371921	0.244512
CLNS1A	FEEESKEPVADEEEEDsDDDVEPITEFR + FEEESKEPVADEEEEDsDDDVEPITEFR + FEEESKEPVADEEEEDsDDDVEPITEFR + FEEESKEPVADEEEEDsDDDVEPITEFR	P54105: S102-P	5.0674	4.18679	3.9019
CLSPN	SPsPGLFR + SPsPGLFR	Q9HAW4-2: S746-P	1.2865	-0.294647	-0.200672
CLSPN	TTYDsAEEENKENLYAGK	Q9HAW4-2: S83-P	-1.06398	-0.26678	-0.283281
CLSPN	NFVFHTLsPVK + NFVFHTLsPVK + NFVFHTLsPVKAEAAK	Q9HAW4-2: S1225-P	-0.991181	-1.6705	-1.345
CNOT2	TNSMSSSGLGsPNR + TNSMSSSGLGsPNR	F8VQD8: S80-P	0.946212	-0.0718838	0.268683
CNOT2	SsPSIICMPK + SsPSIICMPK	F8VQD8: S85-P	-2.22141	-1.41149	-0.680979
CNOT4	ELSVQDQPSLSPtSLQNSSSHTTTAK	O95628-3: T417-P	-0.889146	-0.669346	-0.326831
CNOT4	sPFEGAVTESQSLFSDNFR	O95628-3: S307-P	-3.37102	-3.48925	-1.00654
COASY	LASVLLYSDYGIGEVPVEPLDVPLPSTIRPAsPVAGSPK + LASVLLYSDYGIGEVPVEPLDVPLPSTIRPAsPVAGSPK	K7EN91: S178-P	2.10764	0.848042	0.686182
COIL	AFQLEEGEEtEPDCK + AFQLEEGEEtEPDCK	P38432: T122-P	-0.470216	0.136599	0.242212
COIL	LGFSLtPSK	P38432: T303-P	1.53801	0.647206	1.29752
COIL	LIIEsPSNTSSTEPA	P38432: S566-P	0.649687	-2.39107	-0.681231
COPA	NLsPGAVESDVR	P53621: S173-P	-0.0587776	1.66152	1.59624
COPA	GQEEGGGWDVEEDLELPPELDIsPGAAGGAEDGFFVPPTK	P53621: S895-P	-1.57969	0.850749	1.22482
COPB2	STAQQELDGKPAsPTPVIVASHTANK + STAQQELDGKPAsPTPVIVASHTANKEEK + STAQQELDGKPAsPTPVIVASHTANKEEK + STAQQELDGKPAsPTPVIVASHTANK + STAQQELDGKPAsPTPVIVASHTANK + STAQQELDGKPAsPTPVIVASHTANKEEK + STAQQELDGKPAsPTPVIVASHTANKEEK + STAQQELDGKPAsPTPVIVASHTANKEEK	P35606-2: S830-P	2.32687	3.11886	3.06031
COPRS	GTQSIPNDsPAR + GTQSIPNDsPAR	J3QRX6: S15-P	-2.48901	0.373116	0.400802
CPSF7	DSSDSADGRAtPSENLVPSSAR	F5H669: T194-P	1.68133	0.788983	0.42484
CR2	sPPVTR	Q5SR47: S782-P	-4.92055	1.26428	2.04256
CRACR2A	IIsVEEDPLPQLLDGGFEQPLSK	Q9BSW2-2: S473-P	-1.28847	-0.561698	-1.25614
CRTC1	GQYYGGsLPNVNQIGSGTMDLPFQTPFQSSGLDTSR	M0QX46: S23-P	1.1247	0.170008	-0.0232197
CRTC2	SSHYGGsLPNVNQIGSGLAEFQSPLHSPLDSSR	Q53ET0: S70-P	2.02926	0.235009	0.791803
CRTC2	VPLsPLSLLAGPADAR	Q53ET0: S433-P	-3.7077	-2.59245	-2.28518
CRTC3	LTQYHGGsLPNVSQLR	Q6UUV7-3: S62-P	1.89583	-2.57387	-1.66451
CRTC3	LFSLsNPSLSTTNLSGPSR	Q6UUV7-3: S370-P	-0.11465	-3.54027	-4.40941
CSNK1E	IQPAGNTsPR	H0Y5S9: S66-P	-0.868882	1.26428	1.6781
CSNK2B	IHPMAYQLQLQAASNFKsPVK + IHPMAYQLQLQAASNFKsPVK + IHPMAYQLQLQAASNFKsPVK + IHPMAYQLQLQAASNFKsPVK + IHPMAYQLQLQAASNFKsPVK + IHPMAYQLQLQAASNFKsPVK + IHPMAYQLQLQAASNFKsPVK + IHPMAYQLQLQAASNFKsPVK + IHPMAYQLQLQAASNFKsPVK	P67870: S209-P	1.96001	-0.0325024	0.273482
CSPP1	LLHMDsDDEIPIR + LLHMDsDDEIPIR + LLHMDsDDEIPIR + LLHMDsDDEIPIR + LLHMDsDDEIPIR	Q1MSJ5-2: S586-P	0.704546	-1.68078	-2.10907
CSRP1	GFGFGQGAGALVHsE + GFGFGQGAGALVHsE	P21291: S192-P	0.186718	1.96448	1.97998
CSTF3	RPNEDsDEDEEKGAVVPPVHDIYR + RPNEDsDEDEEKGAVVPPVHDIYR + RPNEDsDEDEEKGAVVPPVHDIYR + RPNEDsDEDEEKGAVVPPVHDIYR + RPNEDsDEDEEKGAVVPPVHDIYR	H0YE74: S65-P	3.01681	2.23329	2.28178
CTAGE5	AFLsPPTLLEGPLR	O15320-9: S498-P	2.15794	-0.354834	0.227295
CTBP2	YPPGIVGVAPGGLPAAMEGIIPGGIPVTHNLPTVAHPSQAPsPNQPTK + YPPGIVGVAPGGLPAAMEGIIPGGIPVTHNLPTVAHPSQAPsPNQPTK + YPPGIVGVAPGGLPAAMEGIIPGGIPVTHNLPTVAHPSQAPsPNQPTK	P56545: S428-P	2.08941	1.7462	1.82974
CTNNB1	TsMGGTQQQFVEGVR + RTsMGGTQQQFVEGVR + TsMGGTQQQFVEGVR	B4DGU4: S545-P	-1.2396	0.60384	0.218214
CTNNBL1	EYAENIGDGRsPEFR + EYAENIGDGRsPEFR	Q8WYA6-3: S293-P	0.341161	0.591904	0.706897
CTNND1	VGGsSVDLHR + VGGsSVDLHR	O60716-13: S214-P	3.308	2.01525	1.89816
CTNND1	APsRQDVYGPQPQVR + APsRQDVYGPQPQVR + APsRQDVYGPQPQVR	O60716-13: S198-P	1.21669	-0.256081	-0.349916
CTNND1	HYEDGYPGGSDNYGsLSR + HYEDGYPGGSDNYGsLSR + HYEDGYPGGSDNYGsLSR + HYEDGYPGGSDNYGsLSR	O60716-13: S176-P	1.81489	0.150606	-0.290538
CTNND1	SQSSHSYDDStLPLIDR + SQSSHSYDDStLPLIDR	O60716-13: T809-P	2.61378	-1.08794	-1.62831
CTNND1	GSLAsLDSLR + GSLAsLDSLR	O60716-13: S295-P	-1.46106	0.0499	0.298705
CTPS1	SGSSsPDSEITELK	P17812: S575-P	-2.87125	0.183252	0.327239
CTPS1	SGSsSPDSEITELKFPSINHD + SGSsSPDSEITELKFPSINHD	P17812: S574-P	2.45031	1.36265	1.14367
CTR9	KGGEFDEFVNDDtDDDLPISK + KGGEFDEFVNDDtDDDLPISK + KGGEFDEFVNDDtDDDLPISK + GGEFDEFVNDDtDDDLPISK + GGEFDEFVNDDtDDDLPISK	Q6PD62: T925-P	3.16308	2.18064	1.95063
CTTN	LPSsPVYEDAASFK	Q14247-3: S381-P	-3.2175	6.44692	6.0553
CUL4A	KGsFSALVGR	Q13619: S10-P	-1.86671	0.987857	-0.445593
CWF19L2	STFAGsPER	H0YE03: S360-P	-0.658503	0.423571	0.502884
CYTIP	SSsLSDFSWSQR + SSsLSDFSWSQR	C9JRF8: S31-P	1.31663	-2.0217	-0.986438
DAB2	SSPNPFVGsPPK + SSPNPFVGsPPK	P98082-3: S380-P	0.00413957	1.98907	1.72331
DAB2	SsPNPFVGSPPK	P98082-3: S373-P	-1.34434	-2.10254	-0.182916
DAP	DKDDQEWESPsPPKPTVFISGVIAR + DKDDQEWESPsPPKPTVFISGVIAR	P51397: S51-P	0.867082	3.74595	3.53786
DAXX	VDsPSHGLVTSSLCIPSPAR	Q9UER7-3: S613-P	-0.485329	0.180264	0.931278
DBNL	LRsPFLQK	Q9UJU6: S283-P	0.40039	-0.109676	0.427522
DBNL	QLtQPETHFGR + QLtQPETHFGR	Q9UJU6: T291-P	-3.2839	1.38453	1.02167
DBNL	AMSTTSISsPQPGK + AMSTTSISsPQPGK	Q9UJU6: S275-P	1.29739	-1.11058	0.02216
DBNL	AMsTTSISSPQPGK + AMsTTSISSPQPGK + AMsTTSISSPQPGK	Q9UJU6: S269-P	-1.62428	1.92423	1.28031
DCAF10	RPGAPSLsPAPR	Q5QP82-2: S63-P	-3.46197	-4.36744	-3.42648
DCAF15	SSGsPEPSPAIAK	K7ELE9: S87-P	-1.63277	NA	-2.77554
DCK	WCNVQSTQDEFEELTMsQK	D6RCP9: S74-P	-0.639461	-3.07116	-1.84933
DCP1A	QRsPLLNQPVPELSHASLIANQSPFR + QRsPLLNQPVPELSHASLIANQSPFR	Q9NPI6: S353-P	1.45278	1.16497	1.3319
DCP1A	ASSPsPLTIGTPESQR	Q9NPI6: S525-P	-1.92929	-0.475577	-0.152517
DCUN1D5	sPGVAAAVAEDGGLKK	E9PLH8: S9-P	-0.231755	-1.37704	-1.58316
DDB2	SRsPLELEPEAK + SRsPLELEPEAK + SRsPLELEPEAK	Q92466-3: S26-P	0.717643	1.60581	1.72949
DDX1	DNTRPGANsPEMWSEAIK + DNTRPGANsPEMWSEAIK	Q92499-3: S353-P	-0.830919	-2.23716	-1.80147
DDX20	YQEsPGIQMK	E9PJ60: S322-P	-0.357307	-1.12821	-0.665716
DDX21	KKEEPSQNDIsPK + KKEEPSQNDIsPK	Q9NR30: S89-P	-3.15238	-0.206073	-0.542143
DDX21	KKAEPSEVDMNsPK	Q9NR30: S71-P	-2.40565	-1.2561	-1.0902
DDX21	VTKNEEPsEEEIDAPKPK	Q9NR30: S121-P	-0.685067	-3.02292	-3.42987
DDX39A	NCPHVVVGtPGR	O00148: T171-P	-0.917543	-3.54063	-2.27591
DDX3X	SSFFSDRGsGSR	O00571-2: S74-P	-0.370284	-5.72233	-4.36973
DDX41	sEAEDEDDEDYVPYVPLR	D6RD33: S23-P	-2.49243	-0.163082	-0.124119
DDX42	YMAENPTAGVVQEEEEDNLEYDsDGNPIAPTKK + YMAENPTAGVVQEEEEDNLEYDsDGNPIAPTKK + YMAENPTAGVVQEEEEDNLEYDsDGNPIAPTKK + YMAENPTAGVVQEEEEDNLEYDsDGNPIAPTKK	Q86XP3-2: S66-P	1.28195	0.919984	0.971016
DDX51	RVNDAEPGsPEAPQGK + RVNDAEPGsPEAPQGK	Q8N8A6: S83-P	-2.42758	-6.09539	-5.9751
DENND1A	sLEDLRAPK	Q8TEH3: S592-P	0.208196	-2.48132	-1.80732
DENR	LTVENsPKQEAGISEGQGTAGEEEEK	F8VVL1: S73-P	-2.68041	0.695672	1.03397
DFFA	AsPPGDLQNPK + AsPPGDLQNPK	O00273: S315-P	-1.67181	1.67318	2.02848
DGCR14	ELIPQEsPR	Q96DF8: S292-P	1.04177	-0.657975	-0.082275
DGCR8	EQSSDLTPSGDVsPVKPLSR	Q8WYQ5-3: S377-P	-0.0237063	1.01424	0.693643
DHX29	FQSPQIQATIsPPLQPK + FQSPQIQATIsPPLQPK	Q7Z478: S200-P	0.471754	0.55509	0.550023
DHX8	QSMDMsPIK + QSMDMsPIK	F5H658: S460-P	-0.82686	-0.558529	-0.146042
DHX9	SEEVPAFGVAsPPPLTDTPDTTANAEGDLPTTMGGPLPPHLALK + SEEVPAFGVAsPPPLTDTPDTTANAEGDLPTTMGGPLPPHLALK	Q08211: S87-P	-3.38645	-2.77097	-1.57213
DIDO1	RNsVERPAEPVAGAATPSLVEQQK + RNsVERPAEPVAGAATPSLVEQQK + RNsVERPAEPVAGAATPSLVEQQK	Q9BTC0: S1456-P	-0.456776	0.653599	0.386227
DKC1	KREsEsESDETPPAAPQLIK	O60832: S451-P	-1.39642	-1.65646	-0.905589
DKC1	KREsEsESDETPPAAPQLIK	O60832: S453-P	-1.39642	-1.65646	-0.905589
DKFZp586F0420	RMsADMSEIEAR + MsADMSEIEAR + RMsADMSEIEAR + MsADMSEIEAR	Q9UG54: S70-P	-2.61877	0.128735	-0.522131
DKFZp586F0420	sIQDLTVTGTEPGQVSSR + sIQDLTVTGTEPGQVSSR	Q9UG54: S93-P	-0.256417	1.72923	1.68077
DLG5	LGsSSNLQFK	Q8TDM6-4: S1153-P	-1.03122	0.422522	0.700058
DLGAP4	ANSWQLVEtPEKR	Q9Y2H0-3: T376-P	-0.667774	1.48136	1.68344
DMAP1	DTIIDVVGAPLtPNSR	Q9NPF5: T445-P	-0.308836	0.649705	0.728468
DNAJA1	VNFPENGFLsPDKLSLLEK	P31689: S335-P	1.05931	0.379293	0.00171985
DNAJC5	SLsTSGESLYHVLGLDK + SLsTSGESLYHVLGLDK	Q9H3Z4-2: S10-P	2.9194	3.8884	3.74175
DNAJC9	KIsLEDIQAFEK	Q8WXX5: S109-P	-1.45098	-0.900682	-0.868134
DNM1L	SKPIPIMPAsPQK + SKPIPIMPAsPQK + SKPIPIMPAsPQK + SKPIPIMPAsPQK	O00429-4: S579-P	-0.816004	1.24139	1.46452
DNM2	EALNIIGDISTSTVSTPVPPPVDDTWLQSASSHsPTPQR	P50570-2: S760-P	-1.25066	0.251214	-0.5581
DNMT1	VGMADANsPPKPLSKPR	K7EJL0: S182-P	-4.55601	-2.82533	-2.0222
DNTTIP2	QILIACsPVSSVR + QILIACsPVSSVR	J3KP30: S117-P	0.647131	0.812684	0.990625
DOCK10	SQtLPIIR + SQtLPIIR	H7C0I3: T322-P	1.90638	0.0145881	0.352479
DOCK2	RSsVVFADEK + SsVVFADEK + RSsVVFADEK + SsVVFADEK	Q92608: S1706-P	1.07994	1.69316	-0.50433
DOCK2	KHEFMsDTNLSEHAAIPLK + KHEFMsDTNLSEHAAIPLK + KHEFMsDTNLSEHAAIPLK + KHEFMsDTNLSEHAAIPLK	Q92608: S1731-P	1.20518	-1.27128	-1.60023
DOCK2	VEQEEPIsPGSTLPEVK + VEQEEPIsPGSTLPEVK + VEQEEPIsPGSTLPEVK + VEQEEPIsPGSTLPEVK	Q92608: S1685-P	2.66902	0.27471	-1.17281
DOCK4	AsPLLSDK	Q8N1I0-3: S1709-P	-6.50735	0.613756	0.625461
DOCK5	sLQLMDNR + sLQLMDNR	Q9H7D0: S1766-P	-3.01013	0.463543	0.531942
DOCK7	AVLPVTCHRDsFSR + AVLPVTCHRDsFSR	Q96N67-2: S2118-P	-0.306406	1.37913	0.952185
DOCK7	MNsLTFK + MNsLTFK	Q96N67-2: S1383-P	-3.98827	0.0590324	0.0760826
DOCK7	QISGQYSGsPQLLK + QISGQYSGsPQLLK	Q96N67-2: S30-P	-0.722239	-1.4263	-0.12529
DOCK7	SLSNsNPDISGTPTSPDDEVR + SLSNsNPDISGTPTSPDDEVR	Q96N67-2: S900-P	-0.898113	0.589206	0.871007
DOCK7	SPSGSAFGsQENLR	Q96N67-2: S1429-P	0.349423	0.375178	0.72793
DOCK7	SPsGSAFGSQENLR	Q96N67-2: S1423-P	-3.14292	0.244802	0.548594
DOT1L	ASAGTPSLSAGVsPK	Q8TEK3-2: S1104-P	-1.03981	-3.43542	-1.77776
DPF2	VDDDsLGEFPVTNSR + VDDDsLGEFPVTNSR + VDDDsLGEFPVTNSR + VDDDsLGEFPVTNSR	Q92785: S142-P	2.31238	1.54466	0.814396
DPF2	ILEPDDFLDDLDDEDYEEDtPKRR + ILEPDDFLDDLDDEDYEEDtPKRR	Q92785: T176-P	2.40962	-0.503498	-1.18012
DPYSL2	GLYDGPVCEVSVtPK + GLYDGPVCEVSVtPK + GLYDGPVCEVSVtPK	Q16555-2: T473-P	0.454866	2.147	2.36667
DSG2	VVPSFLPVDQGGsLVGR + VVPSFLPVDQGGsLVGR	Q14126: S680-P	-0.947922	-3.47046	-3.05234
DSN1	IHLGSsPK	Q5JW53: S58-P	0.667941	0.717423	0.931278
DSN1	SLHLsPQEQSASYQDR + SLHLsPQEQSASYQDR + SLHLsPQEQSASYQDRR + SLHLsPQEQSASYQDR + SLHLsPQEQSASYQDR	Q5JW53: S81-P	-0.0847291	-0.0919714	0.137096
DSN1	THDHQLESSLsPVEVFAK	Q5JW53: S30-P	-2.64665	-3.0035	-2.19172
DTX3L	QQFsPSMTER + QQFsPSMTER	Q8TDB6: S202-P	0.455956	0.0512668	0.621303
DTX3L	LKEGHETPMDIDsDDSK	Q8TDB6: S532-P	-0.479139	-1.11937	-0.967494
DUSP6	SNIsPNFNFMGQLLDFER	Q16828-2: S185-P	-2.75402	-1.12441	-0.547107
DYNC1H1	TDsTSDGRPAWMR + TDsTSDGRPAWMR + TDsTSDGRPAWMR + TDsTSDGRPAWMR	Q14204: S4368-P	-0.177702	3.96851	3.79573
DYNC1H1	tDSTSDGRPAWMR	Q14204: T4366-P	0.254246	4.41164	4.22466
DYNC1I2	EAEALLQSMGLTPESPIVPPPMsPSSK	Q13409-3: S81-P	-1.32984	-0.193005	0.0819924
DYNC1I2	EAEALLQSMGLTPESPIVPPPMSPsSK + EAEALLQSMGLTPESPIVPPPMSPsSK	Q13409-3: S83-P	-0.281828	0.977659	1.0734
DYNC1LI1	SVSSNVASVsPIPAGSK	Q9Y6G9: S421-P	-0.971757	-1.93984	-1.63078
DYNC1LI1	LIRDFQEYVEPGEDFPAsPQRR + LIRDFQEYVEPGEDFPAsPQRR + DFQEYVEPGEDFPAsPQRR + DFQEYVEPGEDFPAsPQRR + DFQEYVEPGEDFPAsPQRR + DFQEYVEPGEDFPAsPQRR + DFQEYVEPGEDFPAsPQR + DFQEYVEPGEDFPAsPQR	Q9Y6G9: S207-P	2.67891	2.66314	2.71355
DYNC1LI1	QPPTAAGRPVDAsPR	Q9Y6G9: S398-P	-1.01798	-1.21575	-0.813258
DYNC1LI1	KPVTVsPTTPTSPTEGEAS	Q9Y6G9: S510-P	0.983919	0.0404323	0.496743
DYNC1LI1	KPVTVSPTTPTsPTEGEAS	Q9Y6G9: S516-P	2.24587	2.63222	2.04051
DYNC1LI2	DFQDYMEPEEGCQGsPQRR + DFQDYMEPEEGCQGsPQRR	O43237-2: S117-P	-1.2792	1.17274	1.29988
DYRK1A	IYQyIQSR + IYQyIQSR	Q13627-3: Y321-P	3.55439	2.86506	2.84272
EAF1	TsPLKDNPSPEPQLDDIKR + TsPLKDNPsPEPQLDDIKR + TsPLKDNPsPEPQLDDIKR	Q96JC9-2: S57-P	1.56625	1.71942	1.56905
EAF1	TSPLKDNPsPEPQLDDIKR + TsPLKDNPsPEPQLDDIKR + TsPLKDNPsPEPQLDDIKR	Q96JC9-2: S64-P	1.56641	1.78944	1.72222
EBAG9	KLsGDQITLPTTVDYSSVPK + KLsGDQITLPTTVDYSSVPK + KLsGDQITLPTTVDYSSVPK + KLsGDQITLPTTVDYSSVPK	E9PJ38: S36-P	2.58221	1.24906	1.37638
EDC3	HNsWSSSSR	H3BQ37: S161-P	-0.721865	0.124592	-0.0467256
EDC3	SQDVAVsPQQQQCSK + SQDVAVsPQQQQCSK	H3BQ37: S131-P	-0.511977	-1.13678	-1.14672
EDC4	DSQDASAEQsDHDDEVASLASASGGFGTK	Q6P2E9: S879-P	0.718046	0.909168	0.843139
EDC4	DSQDAsAEQSDHDDEVASLASASGGFGTK	Q6P2E9: S875-P	0.909027	0.989257	1.10114
EDC4	GPGQVPTATSALSLELQEVEPLGLPQAsPSR	Q6P2E9: S723-P	0.256679	1.23638	1.49186
EEF1B2	YGPADVEDTTGSGATDSKDDDDIDLFGsDDEEESEEAKR + YGPADVEDTTGSGATDSKDDDDIDLFGsDDEEESEEAKR + YGPADVEDTTGSGATDSKDDDDIDLFGsDDEEESEEAKR + YGPADVEDTTGSGATDSKDDDDIDLFGsDDEEESEEAKR + YGPADVEDTTGSGATDSKDDDDIDLFGsDDEEESEEAKR + YGPADVEDTTGSGATDSKDDDDIDLFGsDDEEESEEAKR + YGPADVEDTTGSGATDSKDDDDIDLFGsDDEEESEEAKR + YGPADVEDTTGSGATDSKDDDDIDLFGsDDEEESEEAK + YGPADVEDTTGSGATDSKDDDDIDLFGsDDEEESEEAK	P24534: S106-P	5.16143	4.79299	4.73523
EEF1D	ATAPQTQHVsPMR + ATAPQTQHVsPMR + ATAPQTQHVsPMR + ATAPQTQHVsPMR + ATAPQTQHVsPMR + ATAPQTQHVsPMR + ATAPQTQHVsPMR + ATAPQTQHVsPMR + ATAPQTQHVsPMR + ATAPQTQHVsPMR + ATAPQTQHVsPMR + ATAPQTQHVsPMR + ATAPQTQHVsPMR + ATAPQTQHVsPMR + ATAPQTQHVsPMR + ATAPQTQHVsPMR	E9PK01: S133-P	3.93318	3.23181	3.28129
EEF1D	KPATPAEDDEDDDIDLFGsDNEEEDKEAAQLR + KPATPAEDDEDDDIDLFGsDNEEEDKEAAQLR + KPATPAEDDEDDDIDLFGsDNEEEDKEAAQLR + KPATPAEDDEDDDIDLFGsDNEEEDKEAAQLR + KPATPAEDDEDDDIDLFGsDNEEEDKEAAQLR + KPATPAEDDEDDDIDLFGsDNEEEDKEAAQLREER + KPATPAEDDEDDDIDLFGsDNEEEDKEAAQLREER + KPATPAEDDEDDDIDLFGsDNEEEDKEAAQLREER + KPATPAEDDEDDDIDLFGsDNEEEDKEAAQLREER + KPATPAEDDEDDDIDLFGsDNEEEDKEAAQLREER + KPATPAEDDEDDDIDLFGsDNEEEDKEAAQLREE…	E9PK01: S162-P	4.17976	4.51859	4.41459
EEF1D	KPAtPAEDDEDDDIDLFGsDNEEEDKEAAQLREER + KPAtPAEDDEDDDIDLFGsDNEEEDKEAAQLR + KPAtPAEDDEDDDIDLFGsDNEEEDKEAAQLR + KPAtPAEDDEDDDIDLFGsDNEEEDKEAAQLR + KPAtPAEDDEDDDIDLFGsDNEEEDKEAAQLREER	E9PK01: T147-P	0.732473	-0.0754142	0.0191933
EEF1G	tPEFLR + VLSAPPHFHFGQTNRtPEFLR	P26641: T46-P	1.01155	0.638963	0.618782
EEF2	AGETRFtDTRK	P13639: T57-P	-0.164357	-3.89194	-7.8209
EEF2	FSVsPVVR + FSVsPVVR	P13639: S502-P	-0.711084	-1.36537	-1.17969
EEF2	IMGPNYtPGKK + IMGPNYtPGKK	P13639: T435-P	-2.07669	-0.702151	-1.23861
EFHD2	ADLNQGIGEPQsPSR + ADLNQGIGEPQsPSRR + ADLNQGIGEPQsPSRR + RADLNQGIGEPQsPSR + RADLNQGIGEPQsPSR + ADLNQGIGEPQsPSRR + ADLNQGIGEPQsPSRR + RADLNQGIGEPQsPSR + RADLNQGIGEPQsPSR + RADLNQGIGEPQsPSRR + ADLNQGIGEPQsPSR	Q96C19: S74-P	1.60304	0.751097	0.969697
EFR3A	LSVPYVPQVTDEDRLsR + LSVPYVPQVTDEDRLsR	Q14156-3: S650-P	2.51325	0.419058	0.794536
EGLN1	AKPPADPAAAAsPCR + AKPPADPAAAAsPCR + AKPPADPAAAAsPCR	Q9GZT9-2: S125-P	-1.64041	-2.21079	-1.73423
EHD1	DKPTYDEIFYTLsPVNGK + DKPTYDEIFYTLsPVNGK	Q9H4M9: S456-P	1.75046	0.0659443	0.231555
EHD4	DKPVYDELFYTLsPINGK + DKPVYDELFYTLsPINGK	Q9H223: S459-P	-1.82057	-1.01013	-0.924379
EIF2A	SDKsPDLAPTPAPQSTPR + SDKsPDLAPTPAPQSTPR + SDKsPDLAPTPAPQSTPR + SDKsPDLAPTPAPQSTPR	Q9BY44-3: S481-P	1.46902	1.71841	1.70034
EIF2B4	ELPESGIQLGtPR	F8W8L6: T86-P	-0.897685	-2.72852	-2.5047
EIF2S2	IESDVQEPtEPEDDLDIMLGNK	P20042: T111-P	-2.60005	-0.993056	-0.4747
EIF3A	AREEsWGPPR	Q14152-2: S1154-P	-0.682893	-2.90775	-2.5277
EIF3B	TEPAAEAEAASGPsESPSPPAAEELPGSHAEPPVPAQGEAPGEQAR	P55884: S81-P	2.63988	2.77294	2.76872
EIF3C	QPLLLsEDEEDTKR + QPLLLsEDEEDTKR + QPLLLsEDEEDTKR + QPLLLsEDEEDTKR	Q99613: S39-P	5.96483	6.45605	6.31764
EIF3E	LGHVVMGNNAVsPYQQVIEK	P60228: S399-P	-0.154739	-1.64635	-1.57151
EIF3F	TCFsPNR	O00303: S258-P	0.103774	-1.26306	-1.27779
EIF3G	GIPLATGDTsPEPELLPGAPLPPPK	O75821: S42-P	-0.82524	1.6873	1.54996
EIF3G	GIPLAtGDTSPEPELLPGAPLPPPK	O75821: T38-P	-3.52463	-1.31274	-1.65935
EIF3H	EKDFsPEALKK + EKDFsPEALKK	O15372: S183-P	-0.599151	-1.79447	-1.85455
EIF4B	ERHPsWR + ERHPsWR	P23588: S406-P	1.42972	2.20307	2.09294
EIF4B	sPPYTAFLGNLPYDVTEESIK	P23588: S93-P	-3.06589	2.46165	2.575
EIF4EBP1	FLMECRNsPVTK + FLMECRNsPVTK + NsPVTKTPPRDLPTIPGVTSPSSDEPPMEASQSHLR + NsPVTKTPPRDLPTIPGVTSPSSDEPPMEASQSHLR	Q13541: S65-P	1.64756	-1.72244	-1.41544
EIF4EBP1	RVVLGDGVQLPPGDYSTtPGGTLFSTtPGGTR + VVLGDGVQLPPGDYSTtPGGTLFSTtPGGTR + VVLGDGVQLPPGDYSTtPGGTLFSTTPGGTR + VVLGDGVQLPPGDYSTtPGGTLFSTtPGGTR	Q13541: T37-P	0.063822	-1.33625	-1.84796
EIF4EBP1	RVVLGDGVQLPPGDYSTtPGGTLFSTtPGGTR + VVLGDGVQLPPGDYSTTPGGTLFSTtPGGTR + VVLGDGVQLPPGDYSTtPGGTLFSTtPGGTR + VVLGDGVQLPPGDYSTtPGGTLFSTtPGGTR + VVLGDGVQLPPGDYSTTPGGTLFSTtPGGTR	Q13541: T46-P	-0.278161	-1.79883	-2.33333
EIF4EBP2	TVAISDAAQLPHDyCTTPGGTLFSTtPGGTR	Q13542: Y34-P	0.73129	2.75157	2.70505
EIF4EBP2	TVAISDAAQLPHDyCTTPGGTLFSTtPGGTR	Q13542: T46-P	0.73129	2.75157	2.70505
EIF4ENIF1	SSsPVGLAK + SSsPVGLAK	Q9NRA8-2: S777-P	0.99994	0.466391	0.390631
EIF4ENIF1	APsPPLSQVFQTR	Q9NRA8-2: S389-P	2.59218	0.888109	-0.120109
EIF4ENIF1	IPsPIGFTPGPQQLLGDPFQGMR	Q9NRA8-2: S412-P	-0.129595	-1.29693	-1.93239
EIF4ENIF1	LAGLEQAILsPGQNSGNYFAPIPLEDHAENKVDILEMLQK	Q9NRA8-2: S211-P	-2.10171	-4.04131	-4.34072
EIF4G1	sFSKEVEER	Q04637-5: S1021-P	1.90734	0.0058664	-1.05004
EIF4G1	ItKPGSIDSNNQLFAPGGR	Q04637-5: T909-P	-0.600169	-0.260283	-1.93114
EIF4G1	ITKPGsIDSNNQLFAPGGR + ITKPGsIDSNNQLFAPGGR	Q04637-5: S913-P	1.08799	-0.0117413	-1.75711
EIF4G1	EAALPPVsPLK + EAALPPVsPLK + EAALPPVsPLK	Q04637-5: S1067-P	1.67165	4.15051	4.12235
EIF4G1	ITKPGSIDSNNQLFAPGGRLsWGK	Q04637-5: S928-P	2.91746	-2.05883	-3.61391
EIF4G1	WLREAEEEsDHN	Q04637-5: S1432-P	1.06245	-4.01976	-5.89492
EIF4G2	FsPTMGR + FsPTMGR + MDRDPLGGLADMFGQMPGSGIGTGPGVIQDRFsPTMGR + MDRDPLGGLADMFGQMPGSGIGTGPGVIQDRFsPTMGR + MDRDPLGGLADMFGQMPGSGIGTGPGVIQDRFsPTMGR + DPLGGLADMFGQMPGSGIGTGPGVIQDRFsPTMGR	H0Y3P2: S395-P	1.90506	1.84879	2.16614
EIF4G2	TQtPPLGQTPQLGLK + TQtPPLGQTPQLGLK + TQtPPLGQTPQLGLK + TQtPPLGQTPQLGLK	H0Y3P2: T470-P	2.7611	1.38625	1.57033
EIF4G3	GGSsKDLLDNQSQEEQRR	O43432: S1157-P	0.585007	0.0649977	-0.193788
EIF4G3	RsPVPAQIAITVPK + sPVPAQIAITVPK + RsPVPAQIAITVPK + RsPVPAQIAITVPK + sPVPAQIAITVPK	O43432: S495-P	-0.626783	1.13476	1.11273
EIF4G3	SPsPVLR	O43432: S232-P	-1.7856	-0.214964	-0.121778
EIF4G3	GGsSKDLLDNQSQEEQRR	O43432: S1156-P	0.509492	-0.0174686	-0.0613455
EIF5	VLTLsDDLER	P55010: S229-P	0.617363	-0.0736748	-0.394881
EIF5B	NKPGPNIEsGNEDDDASFK + NKPGPNIEsGNEDDDASFK + NKPGPNIEsGNEDDDASFK + NKPGPNIEsGNEDDDASFK	O60841: S214-P	4.63334	4.54216	4.41471
EIPR1	VILSNMVSISSEPFGHLVDDDDIsDQEDHRSEEK + VILSNMVSISSEPFGHLVDDDDIsDQEDHRSEEK	Q53HC9: S320-P	1.51473	-0.61977	-0.377447
ELAC2	HQPWQsPERPLSR + HQPWQsPERPLSR + HQPWQsPERPLSR	V9GYS7: S105-P	-0.782203	2.17428	2.05684
ELAVL1	NVALLSQLYHsPARR + NVALLSQLYHsPAR + NVALLSQLYHsPARR	Q15717: S202-P	2.27508	-3.09212	-3.11058
ELF1	TKPPRPDsPATTPNISVK + TKPPRPDsPATTPNISVK	P32519-2: S163-P	1.18867	-0.88915	-0.570111
ELF4	STsPVTDPSIPIR	Q99607: S188-P	-0.065462	-0.974202	-0.52718
ELL	LGLPLLTDCAQPSRPHGsPSR + LGLPLLTDCAQPSRPHGsPSR	U3KQ90: S309-P	1.31124	2.85953	2.93477
ELL	LCQPQSTGSLLGDPAASsPPGER	U3KQ90: S176-P	-1.25518	0.827217	0.70024
ELMSAN1	RAsQEANLLTLAQK + RAsQEANLLTLAQK + RAsQEANLLTLAQK + RAsQEANLLTLAQK	Q6PJG2: S461-P	0.138865	1.18399	1.16214
ELMSAN1	AGTFIAPPVYSNITPYQSHLRsPVR + AGTFIAPPVYSNITPYQSHLRsPVR	Q6PJG2: S636-P	1.60408	-0.163242	-1.15845
ELMSAN1	SFELPPYtPPPILsPVR + SFELPPYtPPPILsPVR	Q6PJG2: T655-P	-4.69406	-2.30792	-2.19088
ELMSAN1	SFELPPYtPPPILsPVR + SFELPPYtPPPILsPVR	Q6PJG2: S661-P	-4.69406	-2.30792	-2.19088
EML3	AIsSANLLVR + AIsSANLLVR	Q32P44: S176-P	1.43501	2.3713	2.35866
EML3	VLGAGGAGPAPAtPSR	Q32P44: T881-P	-0.64648	-1.56535	-1.1606
EML4	AsPSPQPSSQPLQIHR + AsPSPQPSSQPLQIHR	Q9HC35: S144-P	-0.944141	-0.716482	-0.918795
EML4	ASPsPQPSSQPLQIHR	Q9HC35: S146-P	-0.468684	-0.334184	-0.889076
ENO1	SFIKDyPVVSIEDPFDQDDWGAWQK	P06733: Y287-P	5.38383	1.9089	1.18952
EPB41L2	ITPLSLQTQGSsHETLNIVEEK + ITPLSLQTQGSsHETLNIVEEK	O43491: S683-P	1.7988	2.46263	2.30023
EPB41L2	SsHETLNIVEEK	E9PK52: S613-P	0.155549	-0.583865	-0.93316
EPB41L5	QLEMENsPLLSPR	Q9HCM4-4: S517-P	-3.07763	-1.60038	-1.0814
EPN1	sPGAFDMSGVR	Q9Y6I3-3: S409-P	-2.67043	0.623784	0.600907
EPRS	EYIPGQPPLSQSSDSsPTR	P07814: S886-P	2.56451	2.58902	3.09579
EPS15	SINKLDsPDPFK + SINKLDsPDPFK + SINKLDsPDPFK	B1AUU8: S662-P	1.07185	0.398624	-0.237558
EPS15	NIIGSsPVADFSAIK	B1AUU8: S324-P	-1.32266	-0.883553	-0.659261
EPS15L1	STPSHGSVSSLNSTGSLsPK + STPSHGSVSSLNSTGSLsPK + STPSHGSVSSLNSTGSLsPK + STPSHGSVSSLNSTGSLsPK	Q9UBC2-3: S255-P	2.53497	2.08312	2.01025
EPS15L1	FHDTsSPLMVTPPSAEAHWAVR + FHDTsSPLMVTPPSAEAHWAVR + FHDTsSPLMVTPPSAEAHWAVR	Q9UBC2-3: S107-P	0.146118	0.201454	0.332676
EPS15L1	FHDTSsPLMVTPPSAEAHWAVR	Q9UBC2-3: S108-P	1.26735	1.85783	2.13056
EPS15L1	TVFPGAVPVLPAsPPPK + TVFPGAVPVLPAsPPPKDSLR	Q9UBC2-3: S229-P	0.223256	0.675681	0.855285
ERC1	VEPSSQSPGRsPR	Q8IUD2-4: S21-P	-0.860533	-0.368771	-0.218303
ERC1	TFWsPELK + TFWsPELKK + TFWsPELK	Q8IUD2-4: S191-P	-0.208892	0.229726	0.499852
ERCC5	NAPAAVDEGSIsPR + NAPAAVDEGSIsPR	P28715: S384-P	0.859726	0.312979	0.736503
ERCC6L	NDIsPPGR	Q2NKX8: S1069-P	-3.68172	-1.87365	-2.21461
ERF	GEGPGEAGGPLtPR	P50548: T526-P	-2.29901	0.238361	0.624109
ERF	LVLVNYPFIDVGLAGGAVPQsAPPVPSGGSHFR + LVLVNYPFIDVGLAGGAVPQsAPPVPSGGSHFR	P50548: S131-P	0.515745	0.597005	0.705532
ERGIC3	LDKDGIPVsSEAER	A6PVJ2: S110-P	-4.76513	-1.40068	-1.17353
ERRFI1	RWsAEVTSSTYSDEDRPPK	Q9UJM3: S302-P	-1.90759	2.24302	1.93081
ERRFI1	SHsGPAGSFNKPAIR	Q9UJM3: S251-P	-2.69781	2.58049	2.34202
ESAM	LPTTDGAHPQPIsPIPGGVSSSGLSR	Q96AP7: S359-P	0.880358	-1.34267	-3.30271
ESF1	TLDSGTSEIVKsPR + TLDSGTSEIVKsPR	Q9H501: S198-P	1.49135	0.15156	0.907535
ESF1	FKIDSNIsPK + FKIDSNIsPK + FKIDSNIsPK + FKIDSNIsPK	Q9H501: S153-P	2.43262	0.796232	0.494938
ESYT1	TLsPEFNER	Q9BSJ8: S1034-P	-0.00396757	-0.168505	0.13309
ETV6	ISYTPPEsPVPSYASSTPLHVPVPR	P41212: S22-P	0.439207	-0.858246	-0.272793
ETV6	VIQLMPsPIMHPLILNPR	P41212: S271-P	-0.546332	-2.41464	-2.52809
EVL	SNsVEKPVSSILSR + SNsVEKPVSSILSR + SNsVEKPVSSILSR + SNsVEKPVSSILSR	Q9UI08: S331-P	4.55091	2.63731	1.76134
EVL	MKPAGsVNDMALDAFDLDR	Q9UI08: S369-P	2.12857	-2.5107	-3.64715
EXOC7	SSSSSGVPYsPAIPNKR + SSSSSGVPYsPAIPNK + SSSSSGVPYsPAIPNK	Q9UPT5-4: S250-P	1.21789	-0.567632	0.405765
EZH2	ESSIIAPAPAEDVDtPPR + ESSIIAPAPAEDVDtPPR	Q15910-5: T478-P	-2.72064	-2.64131	-2.67467
F11R	VIYSQPsAR	Q9Y624-2: S235-P	-1.64517	-0.434421	-1.02714
FAF1	IRTPsGEFLER + IRTPsGEFLER	B3KT28: S388-P	0.655165	-2.78462	-3.27614
FAM103A1	RPPEsPPIVEEWNSR	Q9BTL3: S36-P	1.13574	1.19347	1.08068
FAM117A	ERGsPLLGDHAVR + ERGsPLLGDHAVR	Q9C073: S178-P	0.492568	-3.71729	-2.94901
FAM117A	KDPEASKAsPLPFEPWQR	Q9C073: S428-P	0.274268	-2.49066	-3.83278
FAM117B	SAsWGSTDQLK	Q6P1L5-2: S273-P	-0.471136	-0.0511565	-0.948381
FAM120A	GVIStPVIR	Q9NZB2-4: T945-P	-2.09317	-1.53879	-2.64356
FAM122A	RNStTFPSR	Q96E09: T63-P	-0.738398	-1.67038	-1.91487
FAM122A	HGLLLPAsPVR + HGLLLPAsPVR	Q96E09: S76-P	1.91997	-0.23781	-0.0923873
FAM122A	SQsPINCIRPSVLGPLK	Q96E09: S189-P	0.347807	0.0232558	0.579103
FAM122A	SNsAPLIHGLSDTSPVFQAEAPSAR	Q96E09: S37-P	2.96965	2.24588	2.12285
FAM122A	RIDFIPVsPAPSPtR + RIDFIPVsPAPsPTR	Q96E09: S143-P	1.55183	0.182878	-0.141629
FAM122A	RIDFIPVsPAPSPtR	Q96E09: T149-P	2.06097	0.854607	0.143854
FAM122A	RIDFIPVsPAPsPTR	Q96E09: S147-P	0.692869	-1.15313	-0.503115
FAM122B	RNsTTIMSR	Q7Z309-4: S50-P	-0.67064	-0.859292	-1.40858
FAM122B	RIDFTPVsPAPsPTR	Q7Z309-4: S134-P	0.869653	-0.43984	-0.748289
FAM122B	RIDFTPVsPAPsPTR	Q7Z309-4: S138-P	0.869653	-0.43984	-0.748289
FAM122B	SSsAPLIHGLSDLSQVFQPYTLR	Q7Z309-4: S25-P	3.16836	1.16904	0.136411
FAM129B	AAPEASsPPASPLQHLLPGK + AAPEASsPPASPLQHLLPGK + AAPEASsPPASPLQHLLPGK + AAPEASsPPAsPLQHLLPGK	Q96TA1-2: S679-P	-1.44039	3.70922	3.66879
FAM129B	GLLAQGLRPEsPPPAGPLLNGAPAGESPQPK	Q96TA1-2: S652-P	-2.19042	2.68169	2.83529
FAM129B	AAPEASsPPAsPLQHLLPGK	Q96TA1-2: S683-P	-1.57415	3.88289	3.73396
FAM208A	LIPITGGNARsPEDQLGK + LIPITGGNARsPEDQLGK	Q9UK61-3: S927-P	2.04949	-0.860338	-1.03723
FAM208A	SSDYQFPSsPFTDTLK	Q9UK61-3: S979-P	-1.36888	0.754156	0.875677
FAM21A	GLFsDEEDSEDLFSSQSASK + GLFsDEEDSEDLFSSQSASK	Q641Q2: S539-P	0.159864	0.797115	0.742277
FAM21C	RTPsDDEEDNLFAPPK + RTPsDDEEDNLFAPPK + RTPsDDEEDNLFAPPK + RTPsDDEEDNLFAPPK	Q9Y4E1-6: S333-P	1.46221	1.72735	1.79711
FAM21C	GLFsDEEDSEDLFSSQSASNLK + GLFsDEEDSEDLFSSQSASNLK	Q9Y4E1-6: S539-P	-1.72249	-1.10749	-1.04411
FAM53B	SSsFSLPSR	Q14153-2: S167-P	0.551534	-1.29836	-1.01102
FAM53C	FLPsAR	Q9NYF3: S247-P	-0.846463	-0.0892929	-0.952673
FAM53C	LRPsLDFDK	Q9NYF3: S299-P	-3.37102	-1.3831	-1.95014
FAM53C	SLsVPVDLSR	Q9NYF3: S122-P	1.39837	1.48136	0.545525
FAM65A	SQsFAGVLGSHER	H3BMG9: S36-P	-3.38235	1.7059	1.99316
FAM76B	ISNLsPEEEQGLWK + ISNLsPEEEQGLWK + ISNLsPEEEQGLWK	Q5HYJ3: S193-P	3.12129	2.31694	2.26984
FAM83G	RHsEQVANGPTPPPR	A6ND36: S634-P	-3.40225	-2.10254	-3.12707
FANCI	TIETSPsLSR	H3BP78: S236-P	-0.232773	-2.49149	-2.52322
FASN	LGMLsPEGTCK	P49327: S207-P	-0.17697	-0.0814621	0.463224
FBL	RVsISEGDDKIEYR + RVsISEGDDKIEYR	M0R0P1: S87-P	-0.260313	1.57064	1.35585
FBXO4	SGTNsPPPPFSDWGR + SGTNsPPPPFSDWGR	D6RAU6: S12-P	1.68442	-0.116126	-0.198355
FERMT3	TAsGDYIDSSWELR + TAsGDYIDSSWELR	Q86UX7-2: S8-P	2.80454	0.717593	-1.02844
FGFR1OP	GPTTGEGALDLSDVHsPPKsPEGK	O95684-2: S156-P	-1.96394	-1.49616	-0.68375
FGFR1OP	GPTTGEGALDLSDVHsPPKsPEGK	O95684-2: S160-P	-1.96394	-1.49616	-0.68375
FHOD1	EPLIPAsPK + EPLIPAsPK	Q9Y613: S523-P	-0.290057	2.53634	2.34175
FHOD1	TPQsPAPCVLLR	Q9Y613: S498-P	-2.03014	-0.76135	-1.54375
FHOD1	QLWDsPETAPAAR	Q9Y613: S486-P	-0.309917	-2.63166	-1.44863
FILIP1L	RIsDPQVFSK	Q4L180-6: S367-P	0.79803	0.373008	0.0991438
FIP1L1	DHsPTPSVFNSDEER + DHsPTPSVFNSDEER + ERDHsPTPSVFNSDEER + ERDHsPTPSVFNSDEER + DHsPTPSVFNSDEER + DHsPTPSVFNSDEER	Q6UN15-5: S486-P	1.51305	1.89171	1.87592
FIP1L1	AEFTsPPSLFK	Q6UN15-5: S244-P	2.17586	0.0445566	0.738993
FKBP15	RPsQEQSASASSGQPQAPLNR + RPsQEQSASASSGQPQAPLNR	Q5T1M5: S956-P	-0.173319	1.69579	1.6005
FKBP1A	GVQVETIsPGDGR	P62942: S9-P	-0.5907	-1.72551	-1.15988
FLI1	ADMTASGsPDYGQPHK + ADMTASGsPDYGQPHK + ADMTASGsPDYGQPHK	Q01543: S39-P	1.0819	-1.95616	-1.73565
FLI1	ADMTAsGSPDYGQPHK	Q01543: S37-P	0.385092	-3.64367	-3.54277
FLI1	GAWGNNMNSGLNKsPPLGGAQTISK	Q01543: S241-P	1.26672	-1.88338	-1.85408
FLII	NAEAVLQsPGLSGK + NAEAVLQsPGLSGK + NAEAVLQsPGLSGK + NAEAVLQsPGLSGK	Q13045-2: S801-P	0.205036	1.62898	1.69416
FLNA	CSGPGLsPGMVR + CSGPGLsPGMVR + CSGPGLsPGMVR + CSGPGLsPGMVR	P21333-2: S1459-P	0.667878	3.13612	3.29881
FLNA	AFGPGLQGGSAGsPAR + AFGPGLQGGSAGsPAR + AFGPGLQGGSAGsPAR	P21333-2: S1084-P	1.13844	1.25862	1.48636
FLNA	FADQHVPGsPFSVK + FADQHVPGsPFSVK + FADQHVPGsPFSVK	P21333-2: S2120-P	-1.24712	-1.77164	-1.28039
FLNA	RAPsVANVGSHCDLSLK	P21333-2: S2144-P	-3.83162	4.57076	4.18546
FLNA	YGGDEIPFsPYR	P21333-2: S1630-P	0.82925	0.595708	0.81553
FLNA	EGPYSISVLYGDEEVPRsPFK	P21333-2: S1533-P	-1.49219	1.05757	1.27731
FLNB	YADEEIPRsPFK + YADEEIPRsPFK	O75369-8: S1536-P	-1.57597	1.29557	1.30341
FLNB	LDVTILsPSRK + LDVTILsPSR + LDVTILsPSRK	O75369-8: S983-P	-3.18804	-0.378759	0.0221099
FLNB	ADDTDSQSWRsPLK	O75369-8: S1474-P	-2.90912	-1.21845	-0.892598
FLYWCH2	ASQEPsPKPGTEVIPAAPR + ASQEPsPKPGTEVIPAAPR	I3L4I0: S21-P	0.164911	-2.90674	-1.23709
FMNL1	NKPLEQsVEDLSK + NKPLEQsVEDLSK + NKPLEQsVEDLSK + NKPLEQsVEDLSK	O95466-2: S184-P	1.33083	1.06286	0.73997
FMNL1	RRPPGPPLQVTSDLsL	O95466-2: S1103-P	0.89751	-1.03095	-4.14748
FNBP1	TVsDNSLSNSR	Q96RU3-4: S296-P	-0.927151	-2.56732	-2.75008
FNBP1L	TIsDGTISASK	A0A075B6Q2: S141-P	-1.97027	0.916708	0.558569
FNBP4	RPILQLsPPGPR + RPILQLsPPGPR	F5GXL1: S18-P	1.92205	0.656288	0.111445
FNDC3B	LNsPPSSIYK	C9JKH7: S181-P	-3.48966	1.67447	1.88939
FOSL2	sPPAPGLQPMR + sPPAPGLQPMR + sPPAPGLQPMR	P15408: S200-P	-0.0276041	1.96052	1.93427
FOXJ3	VTLYNTDQDGSDsPR + VTLYNTDQDGSDsPR	C9JXI1: S34-P	0.626626	-0.0778626	0.466266
FOXK1	QsPGPALAR	P85037: S101-P	0.152162	0.482658	0.476214
FOXK1	SGGLQtPECLSR + SGGLQtPECLsR + SGGLQtPECLSR	P85037: T436-P	-2.46557	-0.117975	-0.0998006
FOXK1	sAPAsPTHPGLMSPR + sAPAsPTHPGLMSPR + sAPAsPTHPGLMSPR + sAPASPTHPGLMSPR + sAPAsPTHPGLMSPR + sAPAsPTHPGLMSPR	P85037: S416-P	1.06458	0.385264	0.482948
FOXK1	sAPAsPTHPGLMSPR + sAPAsPTHPGLMSPR + SAPAsPTHPGLMSPR + SAPAsPTHPGLMSPR + sAPAsPTHPGLMSPR + sAPAsPTHPGLMSPR + sAPAsPTHPGLMSPR	P85037: S420-P	0.90147	0.277105	0.334567
FOXK1	SGGLQtPECLsR	P85037: S441-P	-4.06009	0.687189	0.720025
FOXK1	EGsPIPHDPEFGSK + EGsPIPHDPEFGSK + EGsPIPHDPEFGSK + EGsPIPHDPEFGSK	P85037: S445-P	2.08113	3.61011	3.61451
FOXK1	IQFTSLYHKEEAPAsPLRPLYPQISPLK + EEAPAsPLRPLYPQISPLK + EEAPAsPLRPLYPQIsPLK + IQFTSLYHKEEAPAsPLRPLYPQISPLK	P85037: S213-P	1.19834	0.911397	1.07942
FOXK1	EEAPASPLRPLYPQIsPLK + EEAPAsPLRPLYPQIsPLK	P85037: S223-P	-0.687609	1.11269	1.45609
FOXK2	FAQSAPGsPLSSQPVLITVQR	Q01167-2: S428-P	0.357793	-1.46441	-1.59491
FOXP1	QLLLQQQQQQQVSGLKsPK	G5E965: S83-P	0.711008	-1.01333	-0.811042
FRMD4A	SVDIsPTR + SVDIsPTR	Q9P2Q2: S694-P	-1.67158	-0.569331	0.270312
FRMD4A	AAGALGSASSGsMPNLAAR	Q9P2Q2: S800-P	-0.307755	-0.36693	0.0265112
FRMD6	HSLsLDDIR	Q96NE9-3: S186-P	-4.0034	0.735322	0.0493877
FRYL	SNtLDIMDGR	H0Y9X0: T829-P	-0.647185	-0.447226	-0.179079
FRYL	TYGGDTGsPEISFTK + TYGGDTGsPEISFTK	H0Y9X0: S1142-P	0.634015	0.858454	0.04437
FRYL	TRsLSSLR	H0Y9X0: S848-P	0.584738	-1.44602	-1.99292
FTSJ3	TEIMsPLYQDEAPK + TEIMsPLYQDEAPK	Q8IY81: S584-P	-1.50963	-1.80479	-1.16921
FTSJ3	DLIDNsFNR	Q8IY81: S688-P	-0.509129	-3.24436	-2.48643
FXR2	TDGsISGDRQPVTVADYISR + TDGsISGDRQPVTVADYISR + TDGsIsGDRQPVTVADYISR	P51116: S601-P	-0.299859	0.789522	0.395745
FXR2	TDGsIsGDRQPVTVADYISR	P51116: S603-P	-2.80328	0.0252057	0.356013
G3BP1	SSsPAPADIAQTVQEDLR	Q13283: S232-P	2.06688	6.77035	6.65937
G3BP1	YQDEVFGGFVTEPQEEsEEEVEEPEER	Q13283: S149-P	-1.90929	4.08386	4.36824
G3BP2	STtPPPAEPVSLPQEPPKPR	Q9UN86-2: T227-P	4.46569	4.73224	4.51085
G3BP2	StTPPPAEPVSLPQEPPK + StTPPPAEPVSLPQEPPK	Q9UN86: T226-P	0.492135	1.25724	1.11004
GAB1	SYsHDVLPK + SYsHDVLPK	B7Z3B9: S163-P	-2.11169	-0.15784	-0.439256
GAB3	TSFLsPER	Q8WWW8-3: S483-P	-0.200588	-3.18605	-3.49839
GAPDH	GALQNIIPAsTGAAK + GALQNIIPAsTGAAK	P04406: S210-P	0.354258	-0.242316	-0.29101
GAPDH	LVINGNPITIFQERDPsKIK + LVINGNPITIFQERDPsKIK + LVINGNPITIFQERDPsKIK + LVINGNPITIFQERDPsKIK	P04406: S83-P	2.73739	1.25556	0.863444
GAPDH	VIHDNFGIVEGLMTTVHAITAtQK + VIHDNFGIVEGLMTTVHAITAtQK + VIHDNFGIVEGLMTTVHAITAtQK + VIHDNFGIVEGLMTTVHAITAtQK	P04406: T184-P	2.45008	-0.789176	-0.198444
GAPVD1	SRsSDIVSSVR + SRsSDIVSSVR	H0Y4E7: S739-P	0.80189	-0.28385	-0.135711
GATAD2A	RPPsPDVIVLSDNEQPSSPR + RPPsPDVIVLsDNEQPSSPR	Q86YP4-2: S100-P	0.19642	0.508437	-0.644237
GATAD2A	RPPsPDVIVLsDNEQPSSPR	Q86YP4-2: S107-P	0.111578	0.276341	-1.13158
GATAD2B	LQQQAALsPTTAPAVSSVSK	Q8WXI9: S486-P	-0.0870899	-2.78205	-2.43122
GATAD2B	LTPSPDIIVLSDNEASsPR	Q8WXI9: S135-P	0.704175	-1.09133	-1.55804
GBF1	GYTsDSEVYTDHGRPGK + GYTsDSEVYTDHGRPGK + GYTsDSEVYTDHGRPGK	Q92538: S1318-P	2.15781	3.46914	3.45559
GBF1	ADAPDAGAQsDSELPSYHQNDVSLDR + ADAPDAGAQsDSELPSYHQNDVSLDR	Q92538: S1298-P	1.63493	3.07345	3.31913
GFPT1	VDsTTCLFPVEEK + VDsTTCLFPVEEK + VDsTTCLFPVEEK	Q06210-2: S243-P	2.66849	3.97423	3.95119
GIGYF1	SLsVPDSGR	O75420: S638-P	-1.86781	0.28261	0.113274
GIGYF2	WRPHsPDGPR + WRPHsPDGPR + WRPHsPDGPR + WRPHsPDGPR + WRPHsPDGPR + WRPHsPDGPR + WRPHsPDGPR + WRPHsPDGPR + WRPHsPDGPR	Q6Y7W6: S236-P	0.415692	0.335906	0.476059
GIGYF2	ALSSGGSITsPPLSPALPK + ALSSGGSITsPPLSPALPK	Q6Y7W6: S26-P	2.35094	1.82	1.90043
GLCCI1	SAsWGSADQLK + SAsWGSADQLK	Q86VQ1: S223-P	1.05625	0.104876	-0.199964
GLCCI1	VPCNVEGIsPELEK	Q86VQ1: S303-P	-0.413542	-4.37639	-4.42655
GMIP	SLDsPTSSPGAGTR	Q9P107: S437-P	-1.84298	-1.38614	-1.76544
GMPS	TLNMTTsPEEK + TLNMTTsPEEK	P49915-2: S233-P	0.922299	0.385766	0.577704
GMPS	VINAAHSFYNGTTTLPISDEDRtPR + VINAAHSFYNGTTTLPISDEDRtPR + VINAAHSFYNGTTTLPISDEDRtPR	P49915-2: T219-P	1.41508	0.660896	1.04243
GNL1	REEQTDTsDGESVTHHIR	A2AB27: S49-P	-4.97971	-2.10254	-1.73241
GNL1	REEQtDTSDGESVTHHIR	A2AB27: T46-P	-4.31593	-2.30789	-1.69592
GOLGA4	SSsKESLVR	Q86W71: S89-P	-2.44528	-0.195283	0.038146
GOLGA4	TSsFTEQLDEGTPNR	Q86W71: S41-P	-1.03122	1.20191	1.45346
GOLGA4	VPsVESLFR	Q86W71: S71-P	2.48986	2.1887	2.19988
GORASP2	VGDSTPVSEKPVSAAVDANASEsP + VGDSTPVSEKPVSAAVDANASEsP	Q9H8Y8-2: S383-P	0.801323	1.36635	1.41666
GORASP2	ADAASSLTVDVtPPTAK + ADAASSLTVDVtPPTAK	Q9H8Y8-2: T347-P	-2.01034	-4.02549	-3.41094
GOSR1	RDsSDTTPLLNGSSQDR	B4DQA8: S49-P	-4.86878	-1.13201	-0.93619
GPALPP1	QDDsPPRPIIGPALPPGFIK	Q8IXQ4-4: S105-P	1.88033	0.202763	-0.21508
GPATCH2	QGDDEQsDWFYEK	Q9NW75-2: S284-P	-4.06111	-1.71296	-1.48534
GPATCH8	SQsPHYFR	Q9UKJ3-2: S957-P	2.55246	1.73335	1.73235
GPATCH8	SWGHEsPEER + SWGHEsPEER	Q9UKJ3-2: S936-P	-0.756681	-2.85212	-2.81034
GPATCH8	GPKPEPPGSGsPAPPR	Q9UKJ3-2: S662-P	0.843153	1.05624	0.905413
GPATCH8	KPsVSEEVQATPNK	Q9UKJ3-2: S1029-P	-0.989124	-1.36274	-0.626473
GPBP1	SSTFPQTDVLSSsLEAEHR	Q86WP2-4: S210-P	-0.331741	-0.961771	-0.965632
GPN1	DSLsPVLHPSDLILTR + DSLsPVLHPSDLILTR	Q9HCN4-3: S219-P	-0.273389	0.970014	0.547674
GPS1	sPPREGSQGELTPANSQSR	C9JFE4: S448-P	-0.323513	-1.96146	-2.92794
GREM1	GTAMPGEEVLESsQEALHVTER	O60565: S77-P	-3.05149	3.35363	3.80543
GRK6	DVLDIEQFsTVK	F8W9W2: S450-P	-0.650711	-1.00751	-1.1961
GSDMD	STsEGAWPQLPSGLSMMR + STsEGAWPQLPSGLSMMR	P57764: S252-P	0.830913	0.0239525	-0.222612
GSE1	ALSAAVADSLTNsPR	H7C3B5: S111-P	-1.09759	-4.04486	-4.45507
GTF2F1	GNsRPGtPSAEGGSTSSTLR + GNsRPGtPSAEGGSTSSTLR	M0QXD6: S301-P	-1.15391	0.877763	1.16425
GTF2F1	GNsRPGtPSAEGGSTSSTLR + GNSRPGtPSAEGGSTSSTLR + GNsRPGtPSAEGGSTSSTLR	M0QXD6: T305-P	-1.28016	0.454792	0.722185
GTF2F1	LDTGPQSLsGK + LDTGPQSLsGK	M0QXD6: S349-P	0.555801	-0.915026	3.17516
GTF2F1	tTPNSGDVQVTEDAVR	M0QXD6: T361-P	-3.27232	-0.563814	-0.551677
GTF2I	TNtPVKEDWNVR + TNtPVKEDWNVR + TNtPVKEDWNVR	P78347-2: T517-P	1.77506	-0.0314071	0.343643
GTF2I	SILsPGGSCGPIK + SILsPGGSCGPIK	P78347-2: S210-P	0.367064	-0.701684	-0.386339
GTF3C2	AHFNAMFQPSsPTR	H0Y4Q6: S402-P	-2.11852	-2.53777	-3.11833
GTF3C3	GKLsAEENPDDSEVPSSSGINSTK + GKLsAEENPDDSEVPSSSGINSTK	Q9Y5Q9-2: S43-P	0.444614	-0.058524	-0.411714
GTF3C4	ILLVDsPGMGNADDEQQEEGTSSK + ILLVDsPGMGNADDEQQEEGTSSK	Q9UKN8: S611-P	0.480383	-0.611857	-0.788803
GTPBP1	SAMDSPVPASMFAPEPSsPGAAR	O00178: S25-P	-0.284742	0.0568569	0.463442
H1FX	AGGSAALsPSK	Q92522: S31-P	0.205308	1.56832	0.490574
HABP4	SLPAPVAQRPDsPGGGLQAPGQK	Q5JVS0-2: S108-P	-1.62549	1.47642	1.17797
HACD3	WLDEsDAEMELR + WLDEsDAEMELR + WLDEsDAEMELR + WLDEsDAEMELR + WLDEsDAEMELR	H3BPZ1: S89-P	0.732344	3.08402	3.36102
HAT1	RLIsPYK + LIsPYK + RLIsPYK	O14929: S361-P	1.99941	0.829886	0.827296
HAUS6	AVLSDsPQLSEGK + AVLSDsPQLSEGK	Q5VY60: S416-P	0.735834	-0.410675	-0.142476
HAUS6	SLsPLIK	Q5VY60: S772-P	-0.651417	-2.47204	-3.08538
HAUS6	tPENLITEIR + tPENLITEIR	Q5VY60: T448-P	-2.51516	-0.482355	-0.559021
HAUS6	GWTPsVDLLPPMSPLSFDPASEEVYAK	Q5VY60: S262-P	0.61264	0.199325	-0.14129
HCFC1	AVTTVTQSTPVPGPSVPPPEELQVsPGPR + AVTTVTQSTPVPGPSVPPPEELQVsPGPR	H7C1C4: S82-P	0.750903	-0.92842	-0.209904
HCLS1	RsPEAPQPVIAMEEPAVPAPLPK + sPEAPQPVIAMEEPAVPAPLPK	E7EVW7: S238-P	0.36945	-0.977895	-1.39005
HDAC1	MLPHAPGVQMQAIPEDAIPEEsGDEDEDDPDKR + MLPHAPGVQMQAIPEDAIPEEsGDEDEDDPDKR + MLPHAPGVQMQAIPEDAIPEEsGDEDEDDPDKR + MLPHAPGVQMQAIPEDAIPEEsGDEDEDDPDKR + MLPHAPGVQMQAIPEDAIPEEsGDEDEDDPDKR + MLPHAPGVQMQAIPEDAIPEEsGDEDEDDPDKR + MLPHAPGVQMQAIPEDAIPEEsGDEDEDDPDKR + MLPHAPGVQMQAIPEDAIPEEsGDEDEDDPDKR + MLPHAPGVQMQAIPEDAIPEEsGDEDEDDPDKR + MLPHAPGVQMQAIPEDAIPEEsGDEDEDDPDKR + MLPHAPGVQMQAIPEDAIPEEsGDEDEDDPDKR + MLP…	Q13547: S393-P	2.1659	1.07265	0.839421
HDAC2	MLPHAPGVQMQAIPEDAVHEDsGDEDGEDPDKR + MLPHAPGVQMQAIPEDAVHEDsGDEDGEDPDKR + MLPHAPGVQMQAIPEDAVHEDsGDEDGEDPDKR + MLPHAPGVQMQAIPEDAVHEDsGDEDGEDPDKR + MLPHAPGVQMQAIPEDAVHEDsGDEDGEDPDKR + MLPHAPGVQMQAIPEDAVHEDsGDEDGEDPDKR + MLPHAPGVQMQAIPEDAVHEDsGDEDGEDPDKR + MLPHAPGVQMQAIPEDAVHEDsGDEDGEDPDKR + MLPHAPGVQMQAIPEDAVHEDsGDEDGEDPDKR + MLPHAPGVQMQAIPEDAVHEDsGDEDGEDPDKR + MLPHAPGVQMQAIPEDAVHEDsGDEDGEDPDKR + MLP…	Q92769-3: S364-P	2.38966	1.45261	1.22645
HDAC4	TQsAPLPQNAQALQHLVIQQQHQQFLEK	P56524: S467-P	-1.0086	-3.348	-2.61709
HDAC4	AQsSPASATFPVSVQEPPTKPR	P56524: S632-P	0.825028	-0.303592	-0.189218
HDAC7	TVsEPNLK	Q8WUI4-3: S155-P	-1.31551	1.16164	1.70462
HDAC7	AQsSPAAPASLSAPEPASQAR	Q8WUI4-3: S449-P	-2.4682	-1.28414	-0.438413
HDGF	RAGDLLEDsPK + RAGDLLEDsPK + AGDLLEDsPKRPK + AGDLLEDsPKRPK + RAGDLLEDsPKRPK + RAGDLLEDsPKRPK + RAGDLLEDsPKRPK + AGDLLEDsPK + AGDLLEDsPKRPK + AGDLLEDsPKRPK + AGDLLEDsPKRPK + RAGDLLEDsPKRPK + RAGDLLEDsPKRPK + AGDLLEDsPK	P51858: S165-P	4.57367	4.26372	4.13522
HDGFRP2	KRsEGFSMDR	Q7Z4V5-2: S454-P	0.0209113	-0.0703931	-0.15628
HDLBP	VATLNsEEESDPPTYK + VATLNsEEESDPPTYK + VATLNsEEESDPPTYK	Q00341: S31-P	-0.592363	1.99284	1.90006
HELZ	AYtPPPPLGPHPNLGK	P42694: T1163-P	0.355223	-1.72648	-1.88414
HEMGN	VFPSVAsPQK + VFPSVAsPQK	Q9BXL5: S123-P	2.80146	-0.0588195	-0.931949
HIRIP3	RPPTPCsDPER	Q9BW71: S87-P	-0.368584	-2.33158	-2.3529
HIRIP3	NGVAAEVsPAKEENPRR + NGVAAEVsPAKEENPRR	Q9BW71: S125-P	0.814522	-2.18186	-2.37677
HIRIP3	tLDSDEERPRPAPPDWSHMR	Q9BW71: T527-P	-0.6642	-2.76526	-2.30788
HIRIP3	SLKEsEQEsEEEILAQKK + SLKEsEQEsEEEILAQKK	Q9BW71: S223-P	1.14955	-1.93072	-4.03304
HIRIP3	SLKEsEQEsEEEILAQKK + SLKEsEQEsEEEILAQKK	Q9BW71: S227-P	1.14955	-1.93072	-4.03304
HIRIP3	TLDsDEERPRPAPPDWSHMR + TLDsDEERPRPAPPDWSHMR	Q9BW71: S530-P	2.63097	0.96966	0.549309
HJURP	EYCLsPR + EYCLsPR	C9JWC4: S363-P	0.158177	0.135956	0.570887
HJURP	LPSsPLGCR + LPSsPLGCR	C9JWC4: S557-P	-0.0755545	-0.677591	0.0941636
HJURP	GGPAsPGGLQGLETR	C9JWC4: S388-P	0.318699	0.110519	0.68812
HJURP	WLIsPVK + WLIsPVK	C9JWC4: S327-P	0.905165	-0.112283	0.460394
HMG20A	DSNAPKsPLTGYVR	H0YNS8: S105-P	-0.9386	-2.58922	-3.09745
HMGA1	KQPPKEPSEVPtPK + KQPPKEPSEVPtPK	P17096-2: T42-P	0.125891	1.84026	0.764259
HMGA1	KQPPVsPGTALVGSQK	P17096: S36-P	-4.63213	-1.58714	-2.97175
HMGCS1	RPTPNDDTLDEGVGLVHSNIATEHIPsPAK + RPTPNDDTLDEGVGLVHSNIATEHIPsPAK	Q01581: S495-P	0.594107	-3.85797	-4.00073
HMGXB4	ASSVGVLsPQKK	Q9UGU5: S497-P	-1.10462	-2.61183	-1.35146
HMGXB4	LILsPK + LILsPK	Q9UGU5: S197-P	0.237436	0.570177	0.982994
HMHA1	AGsPSPQPSGELPR + AGsPSPQPSGELPR	Q92619: S23-P	2.53096	0.468422	-0.044988
HMHA1	DQEPDVHYDFEPHVSANAWsPVMR + DQEPDVHYDFEPHVSANAWsPVMR + DQEPDVHYDFEPHVSANAWsPVMR + DQEPDVHYDFEPHVSANAWsPVMR	Q92619: S569-P	2.43496	0.280268	-0.874041
HN1	RNsSEASSGDFLDLK + RNsSEASSGDFLDLK + NsSEASSGDFLDLK + RNsSEASSGDFLDLK + RNsSEASSGDFLDLK + NsSEASSGDFLDLK	J3KSH8: S41-P	3.17827	5.29479	4.90516
HN1	MASNIFGtPEENQASWAK	J3KSH8: T8-P	1.29076	-0.0608898	-1.09906
HN1L	TSDIFGsPVTATSR + TSDIFGsPVTATSR	H3BMT0: S81-P	2.8347	1.29106	1.71595
HN1L	GSGIFDEStPVQTR	H3BMT0: T60-P	1.20025	-0.437515	-0.599185
HNRNPA2B1	GFGDGYNGYGGGPGGGNFGGsPGYGGGR + GFGDGYNGYGGGPGGGNFGGsPGYGGGR + GFGDGYNGYGGGPGGGNFGGsPGYGGGR	P22626: S259-P	3.76441	2.38526	2.58743
HNRNPA3	SSGsPYGGGYGSGGGSGGYGSR + SSGsPYGGGYGSGGGSGGYGSR	P51991-2: S336-P	3.52632	2.53005	2.73294
HNRNPD	IFVGGLSPDtPEEK	Q14103-3: T193-P	-1.63247	-2.33877	-2.19997
HNRNPD	IFVGGLsPDTPEEK + IFVGGLsPDTPEEK	Q14103-3: S190-P	-0.296465	-0.135969	-0.143833
HNRNPH1	HTGPNsPDTANDGFVR + HTGPNsPDTANDGFVR + HTGPNsPDTANDGFVR + HTGPNsPDTANDGFVR + HTGPNsPDTANDGFVR + HTGPNsPDTANDGFVR	E9PCY7: S104-P	4.31161	2.72733	2.6716
HNRNPH3	ATENDIANFFsPLNPIR	P31942-2: S201-P	-0.328992	-1.35379	-1.96168
HNRNPK	IIPTLEEGLQLPsPTATSQLPLESDAVECLNYQHYK + IIPTLEEGLQLPsPTATSQLPLESDAVECLNYQHYK	P61978-2: S116-P	6.32766	7.68372	7.76768
HNRNPU	LQAALDDEEAGGRPAMEPGNGsLDLGGDSAGR + LQAALDDEEAGGRPAMEPGNGsLDLGGDSAGR + LQAALDDEEAGGRPAMEPGNGsLDLGGDSAGR	Q00839-2: S59-P	1.01298	0.26356	-0.168922
HNRNPU	AKsPQPPVEEEDEHFDDTVVCLDTYNCDLHFK + AKsPQPPVEEEDEHFDDTVVCLDTYNCDLHFK + AKsPQPPVEEEDEHFDDTVVCLDTYNCDLHFK + AKsPQPPVEEEDEHFDDTVVCLDTYNCDLHFK + AKsPQPPVEEEDEHFDDTVVCLDTYNCDLHFK + AKsPQPPVEEEDEHFDDTVVCLDTYNCDLHFK	Q00839-2: S252-P	4.63796	4.22923	4.42261
HNRNPUL1	GRsPQPPAEEDEDDFDDTLVAIDTYNCDLHFK + GRsPQPPAEEDEDDFDDTLVAIDTYNCDLHFK	Q9BUJ2-3: S151-P	3.19391	1.99848	1.79911
HSF1	GHtDTEGRPPSPPPTSTPEK	E9PMQ6: T355-P	-1.40404	-1.77284	-2.65164
HSF1	VKEEPPsPPQsPR	E9PMQ6: S303-P	-0.596102	-0.0820629	0.129761
HSF1	VKEEPPsPPQsPR	E9PMQ6: S307-P	-0.596102	-0.0820629	0.129761
HSF1	GHTDTEGRPPSPPPTstPEK	E9PMQ6: S368-P	-0.0490367	-3.8933	-1.77776
HSF1	GHTDTEGRPPSPPPTstPEK	E9PMQ6: T369-P	-0.0490367	-3.8933	-1.77776
HSF1	VEEAsPGRPSSVDTLLSPTALIDSILR	E9PMQ6: S314-P	3.3237	3.65704	3.71464
HSPA4	FVSEDDRNsFTLK + FVSEDDRNsFTLK	P34932: S647-P	-3.50176	-0.523111	-0.267766
HSPB1	QLsSGVSEIR + QLsSGVSEIR	P04792: S82-P	0.318533	5.31333	4.95164
HSPBP1	LLQTCFSsPADDSMDR	Q9NZL4-2: S251-P	-2.28549	-0.0742723	-0.20759
HSPD1	TVIIEQSWGsPK + TVIIEQSWGsPK + TVIIEQSWGsPK	P10809: S70-P	2.41718	2.2856	2.27461
HSPH1	IEsPKLER + IEsPKLER	Q92598-2: S765-P	4.17474	3.86218	3.59893
HUWE1	AGSStPGDAPPAVAEVQGR	Q7Z6Z7-2: T2889-P	-3.49226	-2.19021	-2.56664
HUWE1	AGsSTPGDAPPAVAEVQGR	Q7Z6Z7-2: S2887-P	-0.751321	-0.929519	-1.27701
HUWE1	LLGPSAAADILQLSSsLPLQSR	Q7Z6Z7-2: S2595-P	-0.766695	-3.89694	-3.91269
HUWE1	LLVGNDDVHIIARsDDELLDDFFHDQSTATSQAGTLSSIPTALTR	Q7Z6Z7-2: S2619-P	-2.56169	-1.25402	-2.07318
IARS	APLKPYPVsPSDK + APLKPYPVsPSDK + APLKPYPVsPSDK + APLKPYPVsPSDK	P41252: S1047-P	0.145739	-0.330682	-0.199257
IBTK	DLQsPDFTTGFHSDKIEAK	E9PDR5: S844-P	-2.10259	-5.76293	-2.89387
ICE1	RAsPPDPSPSPSAASASER	Q9Y2F5: S1692-P	-2.51409	-3.84812	-3.82671
ICE1	IsPLQK	Q9Y2F5: S83-P	-2.5448	-1.58714	-1.52121
IFI16	VSEEQTQPPsPAGAGMSTAMGR + VSEEQTQPPsPAGAGMSTAMGR + VSEEQTQPPsPAGAGMSTAMGR + VSEEQTQPPsPAGAGMSTAMGR + VSEEQTQPPsPAGAGMSTAMGR + VSEEQTQPPsPAGAGMSTAMGR + VSEEQTQPPsPAGAGMSTAMGR	Q16666-3: S153-P	0.0262989	1.09922	1.13889
IFI16	EVDATsPAPSTSSTVK	Q16666-3: S106-P	-1.96	0.00304136	0.130872
IFIT3	QAIELsPDNQYVK + QAIELsPDNQYVK + QAIELsPDNQYVK	O14879: S203-P	-1.32657	-0.605792	-0.150469
IGF2BP2	ISYIPDEEVSsPSPPQR + ISYIPDEEVSsPSPPQR + ISYIPDEEVSsPSPPQR	Q9Y6M1-5: S99-P	0.586796	1.69663	1.8332
IGF2BP2	ISYIPDEEVSSPsPPQR + ISYIPDEEVSSPsPPQR + ISYIPDEEVSSPsPPQR	Q9Y6M1-5: S101-P	0.403593	1.45334	1.27755
IGF2R	ALSSLHGDDQDsEDEVLTIPEVK + ALSSLHGDDQDsEDEVLTIPEVK	P11717: S2409-P	0.140616	3.99159	3.98843
IGF2R	LVSFHDDsDEDLLHI + LVSFHDDsDEDLLHI	P11717: S2484-P	1.7666	5.48505	5.47553
IKBKB	GPVSGsPDSMNASR	O14920-4: S613-P	-0.433049	-1.43179	-1.51285
IL1A	NCYsENEEDSSSIDHLSLNQK	P01583: S16-P	-2.62397	3.05991	3.47561
IL6	SNMCESsKEALAENNLNLPK	C9J5B0: S81-P	-2.71225	-0.0444124	1.50104
ILF3	DSSKGEDsAEETEAKPAVVAPAPVVEAVSTPSAAFPSDATAENVK	Q12906-4: S482-P	2.96757	3.48533	3.27652
IMPDH2	GMGsLDAMDK + GMGsLDAMDK + GMGsLDAMDK	H0Y4R1: S372-P	0.0850999	-0.933593	-1.26106
INCENP	IAQVsPGPR	Q9NQS7-2: S263-P	0.639174	0.722343	1.19079
INCENP	VLAPILPDNFStPTGSR	Q9NQS7-2: T292-P	-0.201582	-1.10746	-0.378656
INF2	EHNSMWAsLSSPDAEAVEPDFSSIER	Q27J81-2: S586-P	0.0158903	1.23403	1.2335
INO80B	LGGPEGPGsPLLAT	Q9C086: S351-P	1.74359	0.600704	0.908713
INPPL1	NSFNNPAyYVLEGVPHQLLPPEPPSPAR	O15357: Y986-P	1.89487	0.560803	-0.62744
INTS3	EKFPEFCSSPsPPVEVK + EKFPEFCSSPsPPVEVK	Q68E01-4: S14-P	-1.4085	0.235728	0.826907
IPO5	TASIKPEVALLDTQDMENMsDDDGWEFVNLGDQQSFGIK + TASIKPEVALLDTQDMENMsDDDGWEFVNLGDQQSFGIK	O00410: S652-P	-3.04229	-4.43334	-3.25605
IQSEC1	MQFsFEGPEK	Q6DN90-2: S58-P	-2.40621	-1.61822	-1.05202
IRF2BP1	AGGAsPAASSTAQPPTQHR	Q8IU81: S453-P	1.44677	-0.223579	-0.0426221
IRF2BP1	sPGPPALK + sPGPPALK	Q8IU81: S66-P	-0.16414	-1.36199	-0.344609
IRF2BP1	NVAEALGHsPK	Q8IU81: S436-P	-4.33848	-2.42833	-1.4772
IRF2BP2	KPsPEPEGEVGPPK + RKPsPEPEGEVGPPK + RKPsPEPEGEVGPPK	Q7Z5L9-2: S344-P	0.975675	0.971745	1.09769
IRF2BP2	RPAsVSSSAAVEHEQR	Q7Z5L9-2: S240-P	-1.81371	-0.763302	-0.102872
IRF2BP2	LEEPPELNRQsPNPR + LEEPPELNRQsPNPR + LEEPPELNRQsPNPR + LEEPPELNRQsPNPR	Q7Z5L9-2: S175-P	3.52564	3.25622	3.26954
IRF2BPL	RKAsPEPPDSAEGALK + KAsPEPPDSAEGALK	Q9H1B7: S547-P	-1.88578	-1.65831	-0.498925
IRF2BPL	NSSsPVSPASVPGQR	Q9H1B7: S659-P	-1.47875	-1.49945	-0.768529
IRS2	VAsPTSGVK	Q9Y4H2: S1100-P	-4.08163	0.24242	-0.147743
ITGA4	RDsWSYINSK + RDsWSYINSK	P13612: S1021-P	2.75853	1.18399	0.967827
ITSN2	TVSPGSVsPIHGQGQVVENLK + TVSPGSVsPIHGQGQVVENLK	Q9NZM3-4: S889-P	0.850921	1.24399	1.27971
IVNS1ABP	SLsFEMQQDELIEKPMSPMQYAR	Q9Y6Y0: S338-P	0.361637	1.24574	-0.0658263
IWS1	MNSTGGQtPR	Q96ST2: T725-P	-4.14741	-1.87257	-1.92111
JMJD1C	FVSRPPtPK + FVSRPPtPK	Q15652-3: T323-P	-3.55238	-0.854593	-0.822159
JMJD1C	ITAHSsPPLTK	Q15652-3: S761-P	-1.86379	-0.648495	-0.685769
JUND	LAALKDEPQTVPDVPSFGEsPPLSPIDMDTQER + LAALKDEPQTVPDVPSFGEsPPLSPIDMDTQER + LAALKDEPQTVPDVPSFGEsPPLsPIDMDTQER	P17535: S255-P	-0.339191	-0.892448	-0.92471
JUND	LAALKDEPQTVPDVPSFGEsPPLsPIDMDTQER	P17535: S259-P	-2.31449	-1.48468	-1.0613
KALRN	APPtPPKNPEEEQK	O60229: T1912-P	-0.988204	-4.01083	-7.21989
KANK1	SYsAGNASQLEQLSR + SYsAGNASQLEQLSR	Q14678: S325-P	-1.14504	0.141604	0.218474
KANK2	ALAMPGRPEsPPVFR + ALAMPGRPEsPPVFR + ALAMPGRPEsPPVFR + ALAMPGRPEsPPVFR + ALAMPGRPEsPPVFR	Q63ZY3-3: S375-P	1.12248	2.77121	2.91501
KANK2	LSsLPR	Q63ZY3-3: S72-P	-2.93543	1.21031	0.755245
KANSL1	LsPGTDSSSNLGGVK	I3L4J3: S249-P	-1.46239	-0.730484	-0.524485
KAT6A	RLsEGVEPWR	C9K0F9: S521-P	0.219686	0.420844	-0.0467256
KAT7	SQQQPTPVtPK	O95251-2: T88-P	1.476	0.209369	-0.170052
KCNAB2	MYPESTTGsPAR	Q5TG78: S9-P	1.65485	-2.14503	-1.98766
KCTD12	SPsGGAAGPLLTPSQSLDGSR	Q96CX2: S187-P	-1.34313	0.160688	0.481375
KHDRBS1	SGsMDPSGAHPSVR + SGsMDPSGAHPSVR + SGsMDPSGAHPSVR + SGsMDPSGAHPSVR + SGsMDPSGAHPSVR	Q07666: S20-P	2.28692	1.05764	1.09436
KHDRBS1	AsPATQPPPLLPPSATGPDATVGGPAPTPLLPPSATASVK	Q07666: S58-P	0.132796	-0.00433049	0.113836
KHSRP	VQIsPDSGGLPER + VQIsPDSGGLPER	Q92945: S181-P	3.03135	2.29199	2.1112
KHSRP	IGGDAATtVNNSTPDFGFGGQK	Q92945: T95-P	-0.393173	-1.46521	-2.83404
KIAA0930	SLVGsWLK	B0QY16: S247-P	0.788445	-0.859815	-1.10935
KIAA1143	IQPQPPDEDGDHsDKEDEQPQVVVLK + IQPQPPDEDGDHsDKEDEQPQVVVLK + IQPQPPDEDGDHsDKEDEQPQVVVLK + IQPQPPDEDGDHsDKEDEQPQVVVLK	Q96AT1: S50-P	2.63422	1.84408	1.47702
KIAA1429	HADGEKEDQFNGsPPRPQPR + HADGEKEDQFNGsPPRPQPR	Q69YN4-3: S173-P	-0.94303	-3.49797	-4.25229
KIAA1429	SFLSEPSsPGR	Q69YN4-3: S1579-P	3.562	3.06247	2.96046
KIAA1462	GLsAPDLR	Q9P266: S1044-P	-1.67409	-2.60455	-2.86787
KIAA1468	ENsPNSFPR	A0A075B785: S453-P	-3.34287	-0.313479	0.0923091
KIF11	LDIPTGTtPQRK + LDIPTGTtPQR + LDIPTGTtPQRK	P52732: T926-P	-0.338582	0.693023	0.774311
KIF13B	GRWEsQQDVSQTTVSR	Q9NQT8: S1410-P	-0.554821	-2.85711	-2.67706
KIF13B	ERPDLEAPAPGsPFR + ERPDLEAPAPGsPFR + ERPDLEAPAPGsPFR	Q9NQT8: S1644-P	0.188936	-0.493457	0.0529186
KIF15	SDKNQQGFsPK	D6RCT7: S340-P	-0.798007	-2.15158	-1.78114
KIF18A	LMPsPLK	Q8NI77: S674-P	-2.95755	-1.88881	-2.13708
KIF1B	SGLsLEELR	O60333-2: S1011-P	0.225393	0.543403	0.609923
KIF20B	FGDFLQHsPSILQSK + FGDFLQHsPSILQSK	Q96Q89-5: S432-P	-0.859867	0.0483949	-0.247655
KIF23	YMLTHQELAsDGEIETK	Q02241: S867-P	-0.619319	-0.895843	-0.466934
KLC1	ALSAsHTDLAH + ALSAsHTDLAH + ALSAsHTDLAH + ALSAsHTDLAH	H0YG16: S262-P	2.5067	2.7574	2.7472
KLC1	sRESLNVDVVK + sRESLNVDVVK	H0YG16: S152-P	0.200055	1.125	1.03203
KLC1	VDsPTVTTTLK + VDsPTVTTTLK	H0YG16: S66-P	-0.385689	0.290351	0.969103
KLC1	ASsLNVLNVGGK + ASsLNVLNVGGK	H0YG16: S231-P	2.81209	3.52597	3.37327
KLC2	TLSSsSMDLSR + TLSSsSMDLSR	Q9H0B6-2: S533-P	1.67161	1.58032	1.53764
KLC2	ASsLNFLNK + ASsLNFLNK	Q9H0B6-2: S505-P	2.87339	3.03554	2.96064
KLC4	AAsLNYLNQPSAAPLQVSR + AAsLNYLNQPSAAPLQVSR	Q9NSK0-3: S608-P	0.0782174	-0.0390112	-0.517547
KLC4	GLSAsTMDLSSSS	Q9NSK0-3: S629-P	-1.19757	-2.49989	-2.15965
KLHL22	SLLLEPPRGtPDR + SLLLEPPRGtPDR	Q53GT1: T605-P	-1.11743	0.616589	0.629896
KMT2B	GQGtPPSGPGVVR	Q9UMN6: T2083-P	0.0196579	-1.6882	-1.20199
KMT2B	GVLDLDRPGEPAGEEsPGPLQER	Q9UMN6: S2348-P	-0.710714	-2.00811	-0.575224
KMT2D	HQPStPDPFLKPR	O14686: T2240-P	-3.76695	-3.83019	-2.98096
KMT2D	LsPLPVVSR	O14686: S654-P	-0.562708	-0.849392	-0.623092
KMT2D	ASEPLLsPPPFGESR	O14686: S2274-P	-1.81143	-1.26935	-1.42238
KNOP1	YSVLNNDDYFADVsPLR	H3BMC9: S42-P	0.135472	-0.989609	-0.948993
KPNA2	RNVSSFPDDATsPLQENR + NVSSFPDDATsPLQENR + NVSSFPDDATsPLQENR + NVSSFPDDATsPLQENR + NVSSFPDDATsPLQENR	P52292: S62-P	2.95631	1.64489	1.96661
KPNA3	NVPQEESLEDsDVDADFK + NVPQEESLEDsDVDADFK + NVPQEESLEDsDVDADFK	O00505: S60-P	2.22965	2.12951	2.2112
KPNA4	NVPHEDICEDsDIDGDYR	O00629: S60-P	-1.88903	1.29276	1.39979
KRI1	AFVEDsEDEDGAGEGGSSLLQK + AFVEDsEDEDGAGEGGSSLLQK + AFVEDsEDEDGAGEGGSSLLQK + AFVEDsEDEDGAGEGGSSLLQK	Q8N9T8: S171-P	2.29438	3.0815	3.08684
KSR1	RTEsVPSDINNPVDR + TEsVPSDINNPVDR + RTEsVPSDINNPVDR	Q8IVT5-4: S269-P	-0.0115124	-1.02407	-1.15584
KSR1	FDLSHGsPQMVR	Q8IVT5-4: S197-P	-0.21156	-1.47248	-1.30376
KTN1	EIQNGNLHEsDSESVPR	Q86UP2-2: S75-P	-0.523113	0.263716	0.578504
LARP1	SLPTTVPEsPNYR + SLPTTVPEsPNYR + sLPTTVPEsPNYR + SLPTTVPEsPNYR + sLPTTVPEsPNYR	Q6PKG0: S774-P	1.59517	3.35555	3.40486
LARP1	ILIVTQtPHYMR + ILIVTQtPHYMR + ILIVTQtPHYMR	Q6PKG0: T649-P	0.593066	0.303538	0.606337
LARP1	HsSNPPLESHVGWVMDSR	Q6PKG0: S823-P	-0.870558	-0.457791	-0.585978
LARP1	NALPPVLTTVNGQsPPEHSAPAK + NALPPVLTTVNGQsPPEHSAPAK + NALPPVLTTVNGQsPPEHSAPAK	Q6PKG0: S143-P	-0.0979052	1.13568	1.054
LARP1	sLPTTVPEsPNYR + sLPTTVPESPNYR + sLPTTVPEsPNYR	Q6PKG0: S766-P	-0.288035	1.57356	1.61538
LARP1	NTFTAWsDEESDYEIDDRDVNK	Q6PKG0: S627-P	-3.53133	-1.05599	-0.952673
LARP1	AVtPVPTKTEEVSNLK + AVtPVPTKTEEVSNLK	Q6PKG0: T526-P	1.4591	-0.517567	-1.37867
LARP1	GLSAsLPDLDSENWIEVK + GLSAsLPDLDSENWIEVK	Q6PKG0: S548-P	3.21116	4.68868	4.65145
LARP1B	LFDVSEITSAAMVHSLPTAVPEsPR	D6RJB0: S534-P	-4.2636	-2.36238	-2.80986
LARP4	EQYVPPRsPK + EQYVPPRsPK	Q71RC2-5: S651-P	-2.67455	-1.19302	-2.50672
LARP4	DGLNQTTIPVsPPSTTKPSR + DGLNQTTIPVsPPSTTKPSR	Q71RC2-5: S512-P	-0.399333	1.35399	1.22836
LARP4	ASTAsPCNNNINAATAVALQEPR	Q71RC2-5: S526-P	1.1579	0.554327	0.82474
LARP4B	sPSPAHLPDDPK	H0Y4V9: S165-P	1.27222	1.50094	1.88326
LARP7	KRsSSEDAESLAPR	H0YA82: S79-P	-1.82764	-3.3127	-2.32978
LASP1	MGPSGGEGMEPERRDsQDGSSYR + MGPSGGEGMEPERRDsQDGSSYR	Q14847: S146-P	-2.11341	0.429634	-0.951445
LASP1	GFSVVADtPELQR + GFSVVADtPELQR	Q14847: T104-P	2.25025	1.1009	2.07964
LASP1	QSFTMVADtPENLR	Q14847: T68-P	-0.0934676	-1.57315	-1.77327
LAT2	FSKPPEDDDANsYENVLICK + FSKPPEDDDANsYENVLICK	Q9GZY6: S135-P	3.82187	0.250385	-0.525607
LATS1	QITTsPITVR	O95835-2: S613-P	0.533485	0.325507	-0.0943337
LATS1	QITTSPItVR	O95835-2: T616-P	0.154421	0.299881	0.319286
LATS1	SNsFNNPLGNR	O95835-2: S464-P	-0.51166	-0.357757	0.244256
LATS1	tFPASNYTVSSR	O95835-2: T17-P	-2.57213	-1.42551	-1.60676
LCP1	EGEsLEDLMK + EGEsLEDLMK + EGEsLEDLMK + EGEsLEDLMK	P13796: S257-P	2.34534	0.405167	0.0626546
LCP2	NHsPLPPPQTNHEEPSR + NHsPLPPPQTNHEEPSR + NHsPLPPPQTNHEEPSR + NHsPLPPPQTNHEEPSR + NHsPLPPPQTNHEEPSR	Q13094: S207-P	1.19524	-2.39073	-3.2904
LCP2	NFPLPLPNKPRPPsPAEEENSLNEEWYVSYITRPEAEAALR + NFPLPLPNKPRPPsPAEEENSLNEEWYVSYITRPEAEAALR	Q13094: S410-P	5.09102	2.46361	1.93858
LEMD2	WTKPSSFsDSER + WTKPSSFsDSER	H0Y9B7: S81-P	-0.851411	-0.573377	-0.121278
LGALS1	sFVLNLGK	P09382: S30-P	-4.19398	0.426501	0.513618
LIG1	VLGSEGEEEDEALsPAK	P18858: S76-P	-1.71727	-5.44368	-4.26275
LIG1	RTIQEVLEEQsEDEDREAK + TIQEVLEEQsEDEDREAKR	P18858: S141-P	0.930525	-2.83011	-3.32438
LIG1	EWNGVVSESDsPVK + EWNGVVSESDsPVKRPGR + EWNGVVSESDsPVKRPGR + EWNGVVSESDsPVK	P18858: S51-P	1.90884	0.772087	0.573041
LIG1	VLGsEGEEEDEALSPAK	P18858: S66-P	-0.545031	-3.49198	-4.41873
LIG1	TLSSFFtPR	P18858: T233-P	1.60383	-2.01763	-2.38131
LIG3	LTTTGQVTsPVK	K7ENR9: S123-P	0.948842	1.63438	1.43652
LIMA1	ASSLSESsPPK + ASSLSESsPPK	Q9UHB6: S374-P	-0.392595	2.72582	2.43866
LIMA1	ETPHsPGVEDAPIAK + ETPHsPGVEDAPIAK + ETPHsPGVEDAPIAK + ETPHsPGVEDAPIAK	Q9UHB6: S490-P	2.53125	4.55067	4.37066
LIMA1	QWTSLsLR	Q9UHB6: S15-P	-0.135245	-3.45524	-5.08472
LIMA1	TVsPPIR + TVsPPIRK	Q9UHB6: S609-P	-0.0706104	1.93839	2.1344
LIMA1	SEVQQPVHPKPLsPDSR	Q9UHB6: S362-P	1.70838	3.43873	3.36019
LIMA1	EGHSLEMENENLVENGADsDEDDNSFLK	Q9UHB6: S686-P	-2.74563	0.906794	1.14539
LIN52	LDRAsPDLWPEQLPGVAEFAASFK	Q52LA3: S28-P	2.31015	1.42913	1.77042
LMNB1	AGGPTtPLSPTR	P20700: T20-P	0.325956	-0.597249	-0.475132
LMNB1	AGGPTTPLsPTR + AGGPTTPLsPTR	P20700: S23-P	1.64937	0.13557	0.971953
LMNB1	TTIPEEEEEEEEAAGVVVEEELFHQQGtPR + TTIPEEEEEEEEAAGVVVEEELFHQQGtPR	P20700: T575-P	2.41236	1.75717	2.07134
LMNB2	ATSsSSGSLSATGR	Q03252: S420-P	1.37266	0.736497	0.792316
LMNB2	AGGPATPLsPTR + AGGPATPLsPTR + AGGPAtPLsPTR	Q03252: S37-P	1.4432	0.536589	0.722485
LMNB2	AGGPAtPLSPTR + AGGPAtPLsPTR	Q03252: T34-P	0.0730762	-0.123225	-0.0128498
LMO7	GISsLPR + GISsLPR	Q8WWI1-3: S592-P	0.287387	-1.4488	-0.297264
LMO7	RGEsLDNLDSPR + RGEsLDNLDSPR + RGEsLDNLDSPR	Q8WWI1-3: S1176-P	0.0214123	0.137499	0.335386
LMO7	REDsFESLDSLGSR + REDsFESLDSLGSR	Q8WWI1-3: S246-P	-2.08003	-0.972217	-1.18077
LPXN	STLQDsDEYSNPAPLPLDQHSR	E9PNX9: S19-P	1.16525	0.738005	0.306901
LRCH1	ENsPAVSPTTNSTAPFGLKPR	Q9Y2L9-2: S532-P	-3.5253	-0.658882	-0.625023
LRCH3	ISHEGsPVKPVAIR + ISHEGsPVKPVAIR	Q96II8-3: S419-P	-0.909303	-1.60348	-0.548248
LRCH3	RWsGNEPTDEFSDLPLR	Q96II8-3: S324-P	1.01307	-0.917477	-1.21533
LRRFIP1	IDGATQSsPAEPK	Q32MZ4-3: S658-P	-3.66893	0.0720149	0.258737
LRRFIP1	EIDCLsPEAQK	Q32MZ4-3: S16-P	-1.32266	-0.539459	-1.22354
LRRFIP2	NSASATTPLsGNSSR	Q9Y608-4: S88-P	-0.361806	0.453836	0.482019
LRRFIP2	RGsGDTSSLIDPDTSLSELR + RGsGDTSSLIDPDTSLSELR + RGsGDTSSLIDPDTSLSELR + RGsGDTSSLIDPDTSLSELR + RGsGDTSSLIDPDTSLSELR + RGsGDTSSLIDPDTSLSELR + RGsGDTSSLIDPDTSLSELRDIYDLK + RGsGDTSSLIDPDTSLSELRDIYDLK	Q9Y608-4: S96-P	1.37591	3.37366	3.48561
LRWD1	RPDDVPLSLsPSKR	Q9UFC0: S243-P	1.10697	0.522665	-0.249121
LRWD1	ACAsPSAQVEGSPVAGSDGSQPAVK	Q9UFC0: S251-P	-2.98489	-1.3523	-1.1649
LSG1	VIFWSALAGAIPLNGDsEEEANRDDR	Q9H089: S252-P	1.36554	-0.522082	-2.30457
LSM12	TEtPPPLASLNVSK	Q3MHD2: T75-P	0.545177	3.00709	3.05736
LSM14A	sPVSTRPLPSASQK + sPVSTRPLPSASQK + sPVSTRPLPSASQK + sPVSTRPLPSASQK	Q8ND56: S216-P	3.80349	3.00916	2.90704
LSM14A	SsPQLDPLR + SsPQLDPLR + SsPQLDPLRK	Q8ND56: S183-P	1.63418	3.05307	3.02992
LSM14A	sPTMEQAVQTASAHLPAPAAVGR + sPTMEQAVQTASAHLPAPAAVGR + SSPQLDPLRKsPTMEQAVQTASAHLPAPAAVGR + SSPQLDPLRKsPTMEQAVQTASAHLPAPAAVGR	Q8ND56: S192-P	2.40942	1.94044	1.97157
LSM14A	SPtMEQAVQTASAHLPAPAAVGR + SPtMEQAVQTASAHLPAPAAVGR	Q8ND56: T194-P	0.251808	2.81738	2.89658
LSP1	LIDRTEsLNR	P33241: S204-P	1.82758	-5.45471	-4.94481
LSP1	sPEGEQEDRPGLHAYEK + sPEGEQEDRPGLHAYEK + sPEGEQEDRPGLHAYEKEDSDEVHLEELSLSK + sPEGEQEDRPGLHAYEK	P33241: S111-P	1.14521	1.15229	0.597067
LSP1	QAsIELPSMAVASTK + QAsIELPSMAVASTK + QAsIELPSMAVASTK + QAsIELPSMAVASTK + QAsIELPSMAVASTK + QAsIELPSMAVASTK + QAsIELPSMAVASTK + QAsIELPSMAVASTK + QAsIELPSMAVASTK + QAsIELPSMAVASTK	P33241: S252-P	3.48976	0.470795	-0.211722
LSP1	EDsDEVHLEELSLSK	P33241: S130-P	-1.18786	-2.41321	-2.19829
LSP1	TPSPLVLEGtIEQSSPPLsPTTK	P33241: T184-P	-0.48968	-3.05356	-4.64732
LSP1	TPSPLVLEGtIEQSSPPLsPTTK	P33241: S193-P	-0.48968	-3.05356	-4.64732
LUZP1	QVSSPsFTNR	Q86V48-2: S425-P	-1.35533	-2.12427	-1.57441
LUZP1	EKPDsDDDLDIASLVTAK + EKPDsDDDLDIASLVTAK	Q86V48-2: S659-P	2.192	2.6777	2.46021
LYL1	SQPAPPADPDGsPGGAARPIK	P12980: S260-P	-0.484709	-5.31648	-4.46229
LYN	EKAEERPTFDYLQSVLDDFYtATEGQYQQQP	P07948-2: T481-P	1.55069	-4.71501	-6.38146
MACC1	MAWLsQR	Q6ZN28: S184-P	0.00536601	-5.54028	-4.76066
MACF1	AFLAELEQNsPK + AFLAELEQNsPK + AFLAELEQNsPK	Q9UPN3-5: S2956-P	0.350381	0.368584	0.606206
MAD1L1	AILGSYDSELTPAEYsPQLTR	C9J9H5: S18-P	0.923949	0.64506	0.910751
MAP1A	ELSSPIsPK	P78559: S2022-P	-5.86199	-0.974769	-2.52439
MAP1B	SDIsPLTPR	P46821: S1785-P	-1.36147	0.39221	0.484805
MAP1B	SLMSsPEDLTK	P46821: S832-P	-0.510394	-4.56859	0.029205
MAP1B	SPSLSPSPPsPLEK	P46821: S1265-P	-0.301291	3.20625	3.19562
MAP1B	TELsPSFINPNPLEWFASEEPTEESEKPLTQSGGAPPPPGGK	P46821: S2098-P	-2.58842	0.100266	0.153988
MAP1S	AVPMAPAPAsPGSSNDSSAR + AVPMAPAPAsPGSSNDSSAR + AVPMAPAPAsPGSSNDSSAR + AVPMAPAPAsPGSSNDSSAR + AVPMAPAPAsPGSSNDSSAR + AVPMAPAPAsPGSSNDSSAR + AVPMAPAPAsPGSSNDSSAR	Q66K74-2: S733-P	-1.14851	1.62897	1.78895
MAP1S	LSLsPLR + LSLsPLR	Q66K74-2: S631-P	1.89043	5.25197	5.03529
MAP2K2	LNQPGtPTR	P36507: T394-P	4.80103	5.44324	5.25408
MAP3K11	ITVQAsPGLDR + ITVQAsPGLDR	Q16584-2: S250-P	0.903805	-1.59728	-0.608698
MAP3K11	NVFEVGPGDsPTFPR + NVFEVGPGDsPTFPR	Q16584-2: S267-P	1.14739	-1.38904	-1.66684
MAP3K2	RLsIIGPTSR	Q9Y2U5: S153-P	-3.0021	1.20552	0.968127
MAP3K2	AQsYPDNHQEFSDYDNPIFEK + AQsYPDNHQEFSDYDNPIFEK + AQsYPDNHQEFSDYDNPIFEK	Q9Y2U5: S239-P	0.137252	-0.420457	0.615835
MAP3K3	SsPPPGYVPER	J3KRN4: S176-P	-1.68071	-0.276065	-0.352695
MAP3K4	HSsPTEERDEPAYPR	F5H4R1: S1252-P	1.33349	0.185985	-0.662236
MAP3K4	HsSPTEERDEPAYPR	F5H4R1: S1251-P	0.530686	-0.988462	-1.11973
MAP3K4	NLSDIGWPVFEIPsPRPSK	F5H4R1: S431-P	-0.291123	-0.841109	-0.827191
MAP3K8	NIGsDFIPR	Q5T853: S141-P	0.121267	-2.62189	-0.591151
MAP4	ETERAsPIKMDLAPSK + ETERAsPIKMDLAPSK + ETERAsPIKMDLAPSK + ETERAsPIKMDLAPSK + ETERAsPIKMDLAPSK + ETERAsPIKMDLAPSK	E7EVA0: S375-P*	1.93389	1.17095	0.997994
MAP4	ETERAsPIKMDLAPSK + ETERAsPIKMDLAPSK + ETERAsPIKMDLAPSK + ETERAsPIKMDLAPSK + ETERAsPIKMDLAPSK + ETERAsPIKMDLAPSK	E7EVA0: S401-P*	1.93389	1.17095	0.997994
MAP4	KCsLPAEEDSVLEK + KCsLPAEEDSVLEK + KCsLPAEEDSVLEK	E7EVA0: S653-P	-2.18838	2.60135	1.72806
MAP4	VPPELLGGsPPWK	E7EVA0: S723-P	-2.90747	0.212295	-0.125458
MAP4	DVtPPPETEVVLIK	E7EVA0: T538-P	-0.774451	3.00476	3.13899
MAP4K4	TTSRsPVLSR	H7C0P6: S448-P	0.106121	1.3918	1.40198
MAP4K4	RDsPLQGSGQQNSQAGQR	H7C0P6: S456-P	-2.16246	-2.86495	-2.57166
MAP4K4	AASSLNLsNGETESVK + AASSLNLsNGETESVK	H7C0P6: S622-P	-1.33418	-1.39953	-0.617556
MAP4K4	AAsSLNLSNGETESVK	H7C0P6: S617-P	-1.16548	-3.43149	-2.7439
MAP7	SVsTMNLSK	Q14244-5: S37-P	-1.09959	-1.7549	-2.26494
MAP7D1	LSASTASELsPK + LSASTASELsPK	Q3KQU3-4: S428-P	0.757374	2.43293	2.48687
MAP7D1	QSLPAsPR	Q3KQU3-4: S414-P	-2.39954	-1.22048	-0.686779
MAP7D1	ESAAPAsPAPSPAPSPTPAPPQK	Q3KQU3-4: S512-P	-2.03764	-0.83853	-0.90381
MAPK1	VADPDHDHTGFLTEyVATR	P28482: Y187-P	-3.76372	2.282	2.77313
MAPK8IP3	TGSsPTQGIVNK	E9PFH7: S365-P	-0.480375	-0.278828	-0.664223
MAPKAP1	TsFSFQK	H0Y7F8: S82-P	-3.26575	-0.505325	-0.605361
MARCKS	AEDGATPSPSNEtPKK + AEDGATPSPSNEtPKKK	P29966: T150-P	-2.53844	-2.26872	-1.52915
MARCKS	GEAAAERPGEAAVASsPSK + GEAAAERPGEAAVASsPSK + GEAAAERPGEAAVASsPSK	P29966: S27-P	-0.928332	2.48765	2.5703
MARCKS	GEPAAAAAPEAGAsPVEK	P29966: S101-P	-2.88416	0.926259	1.0954
MARCKS	LSGFsFKK + LSGFsFK + LSGFsFKK + LSGFsFK	P29966: S170-P	3.05035	4.00894	4.01818
MARCKS	EAPAEGEAAEPGsPTAAEGEAASAASSTSSPK	P29966: S118-P	-3.53875	0.478433	-0.0483071
MARCKS	SFKLsGFSFK	P29966: S167-P	-1.04749	-1.31563	-2.84285
MARCKSL1	LSGLsFKR + LSGLsFK + LSGLsFKR	P49006: S104-P	1.52041	2.96538	2.6088
MARK2	StFHAGQLR	Q7KZI7-10: T509-P	0.930525	-2.97179	-2.46114
MARK2	SRNsPLLER + SRNsPLLER	Q7KZI7-10: S453-P	1.50614	1.09306	1.14149
MARK2	DQQNLPYGVTPAsPSGHSQGR	Q7KZI7-10: S532-P	-0.159539	-3.98197	-1.7335
MARK2	VPAsPLPGLER	Q7KZI7-10: S423-P	1.68133	0.662488	1.16373
MARK3	GIAPAsPMLGNASNPNK	H0YIY6: S221-P	0.0395665	-0.887282	0.378418
MAST2	KLsNPDIFSSTGK	Q6P0Q8: S74-P	-2.37019	-1.60393	-1.6991
MAST2	SWVIGsPEILR	E7ERL6: S538-P	-2.3119	-1.58889	-0.707147
MAT2B	YEMACAIADAFNLPSSHLRPITDsPVLGAQRPR	Q9NZL9-2: S271-P	1.68815	0.508338	0.355307
MATR3	SYsPDGKESPSDKK	P43243: S598-P	2.13497	-0.848354	-1.27157
MATR3	RDsFDDRGPSLNPVLDYDHGSR + RDsFDDRGPSLNPVLDYDHGSR + RDsFDDRGPSLNPVLDYDHGSR + RDsFDDRGPSLNPVLDYDHGSR + RDsFDDRGPSLNPVLDYDHGSR	P43243: S188-P	4.53206	4.59448	4.18843
MATR3	DSFDDRGPsLNPVLDYDHGSR	P43243: S195-P	-2.09623	-1.16413	-0.722106
MBD3	VRyDSSNQVK	K7EIE8: Y27-P	-0.873077	-1.41304	-1.43544
MCM2	RTDALTSsPGR + RTDALTSsPGR	P49736: S41-P	0.212931	2.40582	2.53286
MCM2	RGNDPLTSsPGR + RGNDPLTSsPGR	P49736: S27-P	3.38689	2.49675	2.45391
MCM2	RGLLYDsDEEDEERPAR + GLLYDsDEEDEERPARK + GLLYDsDEEDEERPARK + GLLYDsDEEDEERPAR + GLLYDsDEEDEERPAR + GLLYDsDEEDEERPARK + GLLYDsDEEDEERPARK + GLLYDsDEEDEERPARK + GLLYDsDEEDEERPAR + GLLYDsDEEDEERPAR	P49736: S139-P	5.3037	4.78376	4.72887
MCM2	AIPELDAYEAEGLALDDEDVEELTAsQREAAER + AIPELDAYEAEGLALDDEDVEELTAsQR + AIPELDAYEAEGLALDDEDVEELTAsQR	P49736: S108-P	-0.636664	-1.57257	-2.25666
MCM3	DGDSYDPYDFsDTEEEMPQVHTPK + DGDSYDPYDFsDTEEEMPQVHTPK	P25205: S711-P	3.03099	2.70199	2.74632
MCM3	DGDSYDPYDFSDTEEEMPQVHtPK	P25205: T722-P	1.52198	0.623057	0.882572
MCM4	QRPDLGsAQK	P33991: S120-P	-0.103554	-1.35156	-0.705096
MCMBP	VHsPPASLVPR + VHsPPASLVPR	Q9BTE3-2: S298-P	-1.96236	-0.0595733	-0.102542
MCMBP	VsPSTSYTPSR + VsPSTSYTPSR	Q9BTE3-2: S154-P	1.61828	2.3773	2.15469
MCRIP1	sPPSSSEIFTPAHEENVR + sPPSSSEIFTPAHEENVR + sPPSSSEIFTPAHEENVR + sPPSSSEIFTPAHEENVR + TSSPRsPPSSSEIFTPAHEENVR	I3L3A7: S21-P	0.555884	1.41003	1.58373
MDC1	LLLAEDsEEEVDFLSER + LLLAEDsEEEVDFLSER	Q14676-3: S168-P	-2.42659	-0.0726298	0.355543
MEA1	IQALGLHLPDPPLEsEDEDEEGATALNNHSSIPMDPEHVELVK + IQALGLHLPDPPLEsEDEDEEGATALNNHSSIPMDPEHVELVK	Q16626: S114-P	-0.647783	0.651309	1.12203
MED1	NYGSPLISGStPK	Q15648: T1440-P	-1.11271	-1.32362	-0.573363
MED1	SQtPPGVATPPIPK	Q15648: T1051-P	0.974646	0.871762	0.966774
MED19	NRHsPDHPGMGSSQASSSSSLR	A0JLT2: S226-P	-3.62549	-4.45082	-5.6958
MED26	EPVRADsPVHMEQQSR	O95402: S447-P	-1.4531	-1.33752	-1.94378
MED26	AGLsPAEPLLSR	O95402: S361-P	-0.362933	-1.76883	-1.53243
MED26	QLHVLVPQsPPTDLPGLTR	O95402: S535-P	0.111578	-0.803926	-1.25691
MEF2D	RAsEELDGLFR + RAsEELDGLFR	Q14814-4: S121-P	-1.42044	0.111697	-1.03884
MEF2D	VIPAKsPPPPTHSTQLGAPSR	Q14814-4: S251-P	-2.63659	0.484264	0.541629
MELK	VFGsLER	Q14680-3: S335-P	1.21707	1.78352	1.9046
MEPCE	DITDPLSLNTCTDEGHVVLAsPLK	Q7L2J0: S254-P	-1.91118	-0.731438	-0.217944
MEX3D	HsPTLPEPGGLR	S4R446: S338-P	-1.14764	-0.627505	-1.5447
MFAP1	IVEPEVVGEsDSEVEGDAWR + IVEPEVVGEsDSEVEGDAWR	P55081: S116-P	0.0487929	0.00403077	0.279801
MFAP1	SLAALDALNtDDENDEEEYEAWK + SLAALDALNtDDENDEEEYEAWK + SLAALDALNtDDENDEEEYEAWK	P55081: T267-P	3.56728	2.73817	2.61199
MFF	NDsLPVLR + NDsLPVLR	Q9GZY8-5: S146-P	1.63096	-0.0449976	-0.0375885
MFF	NDsLVTPSPQQAR	Q9GZY8-2: S146-P	-2.82476	-1.96491	-2.60941
MGEA5	LENEGsDEDIETDVLYSPQMALK + LENEGsDEDIETDVLYSPQMALK	O60502-3: S364-P	-2.6863	-1.00026	-1.20435
MIB2	RVsADSQPFQHGDK	D6RED3: S251-P	-3.20286	-0.783963	-1.06063
MICAL3	SSLFsPR + SSLFsPR	Q7RTP6: S1704-P	-2.6243	0.0687806	-0.118609
MICAL3	LGsPLAVDEALR	Q7RTP6: S1310-P	-4.27919	-0.101122	-0.0222878
MICALL1	SLHPWYGITPTssPK + SLHPWYGITPTssPK	Q8N3F8: S470-P	-1.722	-1.21879	-0.358643
MICALL1	SLHPWYGITPTssPK + SLHPWYGITPTSsPK + SLHPWYGITPTssPK	Q8N3F8: S471-P	-1.05723	-0.252345	0.269727
MICALL1	APSAsPLALHASR	Q8N3F8: S486-P	-1.81423	-1.12568	-0.269439
MIEF1	AISAPTsPTR	Q9NQG6-2: S59-P	-0.477288	-0.682192	-0.789075
MINK1	SDSVLPASHGHLPQAGsLER + SDSVLPASHGHLPQAGsLER	Q8N4C8-5: S706-P	-2.04792	0.0369862	-0.312351
MIOS	GFSQYGVSGsPTK	Q9NXC5: S766-P	0.280759	0.341594	0.449231
MKI67	SEVPEDLAGFIELFQtPSHTK	P46013: T1719-P	-1.38383	-2.51734	-2.00216
MKNK2	QRAsLSSAPVVLVGDHA	Q9HBH9: S452-P	0.152162	-0.539459	-3.232
MLF2	LAIQGPEDsPSR	Q15773: S238-P	2.26333	2.1235	2.21743
MLLT4	SQDADsPGSSGAPENLTFK	P55196-5: S1789-P	-0.220608	-1.06929	-0.54939
MLLT4	QGAIYHGLATLLNQPsPMMQR + QGAIYHGLATLLNQPsPMMQR	P55196-5: S1106-P	-1.67385	0.617685	1.16906
MLLT4	TIsNPEVVMK	P55196-5: S215-P	-3.31418	-0.425565	-1.26925
MLLT4	TSsVVTLEVAK	P55196-5: S1082-P	-0.679277	0.598116	0.572895
MLLT4	EYFtFPASK	P55196-5: T1231-P	0.00240362	-1.89537	-1.45483
MOCS3	LVPVsPLPPK	O95396: S47-P	-1.52857	-1.89756	-2.93291
MORC2	sPPLPAVIR + sPPLPAVIR	Q9Y6X9-2: S553-P	-0.719255	1.98907	1.9598
MPHOSPH8	GLWSTDsAEEDKETK + GLWSTDsAEEDKETK	Q99549: S403-P	-1.21645	-1.10715	-1.25844
MPRIP	SKsNPDFLKK + SKsNPDFLKK	Q6WCQ1: S993-P	-6.4715	-0.58451	-1.15204
MPRIP	VESGYFsLEK + VESGYFsLEK	Q6WCQ1: S269-P	-2.37168	0.260778	0.963161
MPRIP	DFTNEAPPAPLPDASASPLsPHRR	Q6WCQ1: S365-P	-0.518647	0.753494	0.789921
MPRIP	SKtFDWAEFRPIQQALAQER	Q6WCQ1: T542-P	0.280077	2.77842	2.90931
MPST	ARsPSVAAMASPQLCR + ARsPSVAAMASPQLCR	P25325-2: S15-P	0.196784	-2.80823	-2.93659
MRE11A	NYSEVIEVDEsDVEEDIFPTTSK	P49959-2: S621-P	-1.32744	-0.712944	-0.79071
MREG	ELHYLPFPsP	Q8N565: S213-P	-2.13488	-4.34092	-3.75825
MRGBP	VLTANSNPSsPSAAK + VLTANSNPSsPSAAK	Q9NV56: S195-P	0.0758794	-0.127719	0.162692
MSANTD3	SVsPLLSTHVLGK	X6RL08: S98-P	-4.13657	-0.554105	0.346805
MSH6	VHVQFFDDsPTR	F8WAX8: S137-P	1.02131	-0.0470475	0.60071
MTA1	SNMsPHGLPAR	H0Y4T7: S241-P	-1.24727	-1.56448	-0.858356
MTA1	LPEASQsPLVLK	H0Y4T7: S314-P	0.383206	-1.20568	-0.35904
MTA1	SVSSVLSSLtPAK + SVSSVLSSLtPAK + SVSSVLSSLtPAK	H0Y4T7: T356-P	1.37614	-0.154303	-0.17699
MTA1	VAPVINNGSPtILGK	H0Y4T7: T370-P	1.47907	0.464052	0.0770934
MTA1	VAPVINNGsPTILGK + VAPVINNGsPTILGK	H0Y4T7: S368-P	1.0472	-0.172184	0.243873
MTA2	GHLSRPEAQSLsPYTTSANR + GHLSRPEAQSLsPYTTSANR	O94776: S435-P	-0.193901	-1.87959	-1.6399
MTBP	TFNILNDFsPVEPNSSSLMETNPLEWPER	Q96DY7: S539-P	-3.19457	-2.85646	-2.3517
MTDH	WNSVsPASAGK	E5RJU9: S285-P	-0.891701	-4.41872	-1.37218
MTFR1L	NAsVPNLR	E9PNJ0: S6-P	1.0935	0.685103	0.891977
MTMR12	QLsLPLTQSK	Q9C0I1-3: S454-P	1.11887	0.668132	0.627777
MTMR3	RKtPEASAIGLHQDPELGDAALR	G5E953: T595-P	-1.97603	-3.80179	-5.70317
MTMR6	ELLHSVHPEsPNLK + ELLHSVHPEsPNLK	Q9Y217: S561-P	0.845237	0.739176	0.672816
MYBBP1A	NQKPSQVNGAPGsPTEPAGQK	I3L1L3: S1187-P	-0.928906	0.0997383	0.070147
MYC	KFELLPtPPLsPSRR	H0YBG3: T72-P	0.980967	-2.35265	-2.25007
MYC	KFELLPtPPLsPSRR	H0YBG3: S76-P	0.980967	-2.35265	-2.25007
MYCBP2	sKSDSYTLDPDTLR	O75592-2: S2831-P	-3.01911	-2.63685	-1.93492
MYCBP2	SLsPNHNTLQTLK	O75592-2: S2751-P	-0.159539	-0.657975	-0.889076
MYEF2	AEVPGATGGDsPHLQPAEPPGEPR	Q9P2K5-4: S17-P	-0.275757	1.07217	1.15982
MYH10	QLHLEGASLELsDDDTESK	P35580: S1956-P	-0.950152	3.28474	3.34844
MYH9	KGAGDGsDEEVDGKADGAEAKPAE	P35579: S1943-P	0.331208	-0.743905	-0.533489
MYO18A	SLAPDRsDDEHDPLDNTSRPR + SLAPDRsDDEHDPLDNTSRPR + SLAPDRsDDEHDPLDNTSRPR	Q92614-5: S1547-P	2.80666	1.7422	1.45714
MYO18A	SSsPTSYWK	Q92614-5: S1534-P	-0.754381	-0.213973	-0.471675
MYO5A	TSsIADEGTYTLDSILR	Q9Y4I1-2: S1625-P	-1.15077	0.332679	0.414735
MYO9B	RTsFSTSDVSK + RTsFSTSDVSK	Q13459-2: S1354-P	-1.75416	1.90307	1.54455
MYO9B	VQEKPDsPGGSTQIQR + VQEKPDsPGGSTQIQR + VQEKPDsPGGSTQIQR	Q13459-2: S1290-P	-0.564313	-0.222804	0.112149
MYO9B	VSPPAPGsAPETPEDK	Q13459-2: S1267-P	-2.36748	-1.27707	-1.52868
N4BP1	AGtPVSELTK + AGtPVSELTK	O75113: T242-P	0.620371	0.335583	0.360125
NAA15	ITVNGDsSAEAEELANEI	Q9BXJ9: S855-P	-1.87552	-0.310293	-0.0774165
NACA	VQGEAVSNIQENTQTPTVQEEsEEEEVDETGVEVK + VQGEAVSNIQENTQTPTVQEEsEEEEVDETGVEVK + VQGEAVSNIQENTQTPTVQEEsEEEEVDETGVEVK	F8VZJ2: S87-P	1.74304	3.49577	3.54345
NAP1L1	LDGLVEtPTGYIESLPR + LDGLVEtPTGYIESLPR	F8VY35: T62-P	2.76235	0.621602	0.3142
NAP1L4	EFITGDVEPTDAESEWHsENEEEEK + EFITGDVEPTDAESEWHsENEEEEKLAGDMK + EFITGDVEPTDAESEWHsENEEEEKLAGDMK + EFITGDVEPTDAESEWHsENEEEEKLAGDMK + EFITGDVEPTDAESEWHsENEEEEKLAGDMK + REFITGDVEPTDAESEWHsENEEEEK + EFITGDVEPTDAESEWHsENEEEEK + EFITGDVEPTDAESEWHsENEEEEKLAGDMK + EFITGDVEPTDAESEWHsENEEEEKLAGDMK + EFITGDVEPTDAESEWHsENEEEEKLAGDMK + EFITGDVEPTDAESEWHsENEEEEKLAGDMK + REFITGDVEPTDAESEWHsENEEEEKLAGDMK	E9PNJ7: S125-P	3.94681	3.448	3.32146
NAP1L4	LDNVPHtPSSYIETLPK + LDNVPHtPSSYIETLPK	E9PNJ7: T51-P	1.12285	-0.0186169	0.205924
NAV1	RNsTIVLR	Q8NEY1-7: S452-P	-2.96876	1.86234	1.4429
NAV1	SsPLSWR + SsPLSWR	Q8NEY1-7: S312-P	-1.6583	0.803363	0.985518
NAV1	SGYMsDSDLMGK + SGYMsDSDLMGK	Q8NEY1-7: S391-P	-1.68562	0.218615	0.0183979
NBN	IPNYQLsPTKLPSINK + IPNYQLsPTK + IPNYQLsPTKLPSINK	O60934: S432-P	0.389576	-0.0734757	0.138915
NCAPD2	YQPLASTASDNDFVtPEPR	Q15021: T1339-P	-0.701128	-3.48585	-3.63174
NCAPD2	YQPLASTAsDNDFVTPEPR	Q15021: S1333-P	0.702461	-0.215955	-1.14283
NCAPD3	SLGVLPFTLNSGsPEK	P42695: S1384-P	-0.15139	-3.89694	-3.96645
NCAPG	TLHCEGTEINsDDEQESKEVEETATAK + TLHCEGTEINsDDEQESKEVEETATAK	Q9BPX3: S674-P	0.920235	0.358816	0.212449
NCAPG	LNLAQFLNEDLs	Q9BPX3: S1015-P	-1.59941	-2.52263	-2.65399
NCAPH	LLAsPSSR	E9PHA2: S76-P	2.06604	0.341594	0.54019
NCAPH	KAPLNIPGtPVLEDFPQNDDEKER + KAPLNIPGtPVLEDFPQNDDEKER	E9PHA2: T38-P	-1.04639	-4.37992	-3.51899
NCAPH	VFDLQFSTDsPR	E9PHA2: S70-P	2.11484	-0.385458	-1.77215
NCAPH2	sPQQSAALPR	E5RJN3: S250-P	-2.6811	-0.300428	0.0721767
NCBP1	KTsDANETEDHLESLICK	Q09161: S22-P	-2.58233	2.60681	2.80554
NCBP3	MISTPsPK	Q53F19: S415-P	-0.0690413	-0.492383	-0.214008
NCK1	GSYNGQVGWFPSNYVTEEGDsPLGDHVGSLSEK	P16333-2: S102-P	1.24767	0.992055	0.594007
NCL	VVVsPTK + KVVVsPTKK	P19338: S67-P	0.722456	2.79807	2.85048
NCL	ALVAtPGK + ALVAtPGKK + ALVAtPGK	P19338: T121-P	1.44197	0.746353	1.20366
NCL	GFGFVDFNsEEDAK	P19338: S619-P	1.46969	0.495457	0.486517
NCOA2	LLQDSSsPVDLAK + LLQDSSsPVDLAK	E7EWM1: S699-P	1.2896	-1.36012	-1.1232
NCOA3	AVsLDSPVSVGSSPPVK + AVsLDSPVSVGSSPPVK + AVsLDSPVSVGSSPPVK	Q9Y6Q9-2: S857-P	-1.84886	-0.984454	-1.39012
NCOA3	TPHDILEDINAsPEMR	Q9Y6Q9-2: S214-P	-2.83682	-0.711532	-0.680728
NCOR1	VsPENLVDK + VsPENLVDK	O75376-2: S2017-P	-0.0219777	1.72177	1.46395
NCOR1	AQLsPGIYDDTSAR	O75376-2: S1488-P	1.26782	1.15667	0.781507
NCOR1	SHVSSEPYEPIsPPQVPVVHEK + SHVSSEPYEPIsPPQVPVVHEK	O75376-2: S2048-P	-2.60395	-1.80289	-1.5556
NCOR1	sPGSISYLPSFFTK	O75376-2: S2081-P	0.611589	2.37261	1.9974
NCOR2	EGtPPPPPPSR + REGtPPPPPPSR	C9JE98: T1373-P	-0.991334	0.583609	0.339298
NCOR2	ANAsPQKPLDLK + ANAsPQKPLDLK + ANAsPQKPLDLK	C9JE98: S938-P	0.786458	0.263168	0.508647
NCOR2	IIGEDsPSRLDR + IIGEDsPSRLDR + IIGEDsPSRLDR	C9JE98: S1241-P	1.38895	0.00999954	0.369982
NCOR2	LLsPRPSLLTPTGDPR	C9JE98: S921-P	1.28035	0.996241	1.20096
NCOR2	SLIGsPGR	C9JE98: S1469-P	0.510346	1.62907	1.98463
NCOR2	LEPVsPPsPPHTDPELELVPPR	C9JE98: S149-P	1.40884	0.574229	-0.292713
NCOR2	LEPVsPPsPPHTDPELELVPPR	C9JE98: S152-P	1.40884	0.574229	-0.292713
NDE1	RPsSTSVPLGDK + RPsSTSVPLGDK	Q9NXR1-2: S306-P	-0.476363	0.182878	-1.22579
NDE1	NLVYDQsPNR	Q9NXR1-2: S282-P	0.969487	-1.27145	-0.812149
NDRG1	TAsGSSVTSLDGTR + TAsGSSVTSLDGTR	Q92597: S330-P	1.29099	3.09888	3.47966
NDRG3	tHSTSSSLGSGESPFSR	F8WBF9: T234-P	0.862323	1.04686	1.2677
NDRG3	THsTSSSLGSGESPFSR	F8WBF9: S236-P	1.07606	1.49118	1.52921
NEK1	TCsLPDLSK	Q96PY6-4: S983-P	-0.885746	0.731121	0.608163
NEK4	DLFAFQEsPPR	E7EX48: S474-P	-0.934184	-2.57742	-2.69501
NEK9	ELENAEFIPMPDsPSPLSAAFSESEKDTLPYEELQGLK	Q8TD19: S827-P	-1.29898	-2.9431	-3.997
NELFA	EASRPPEEPSAPsPTLPAQFK	Q9H3P2-7: S100-P	0.361957	-0.400835	-0.901442
NELFB	KPsPAQAAETPALELPLPSVPAPAPL + KPsPAQAAETPALELPLPSVPAPAPL	Q8WX92: S557-P	0.999745	0.639053	0.40988
NELFE	SVWGSLAVQNsPK + SVWGSLAVQNsPK	P18615-4: S323-P	0.10893	-1.33991	-0.728084
NF1	sFDHLISDTK + sFDHLISDTK	H0Y465: S2188-P	-1.96187	-0.435001	-1.22842
NF2	RLsMEIEK	P35240-4: S435-P	-0.163875	2.48547	2.40528
NFATC2	LsPGSYPTVIQQQNATSQR + LsPGSYPTVIQQQNATSQR	Q13469-3: S836-P	0.0644276	-1.17739	-0.950771
NFATC2IP	HQTLEVSLSRDsPLK	Q8NCF5: S369-P	0.900661	-0.104781	-0.0881281
NFATC2IP	LYPPGDEEEAELADSSGLYHEGSPSPGsPWK	Q8NCF5: S173-P	-0.643668	-2.03808	-2.09855
NFATC2IP	TEFLDLDNSPLSPPsPR	Q8NCF5: S204-P	-2.85332	-3.42497	-1.89145
NFATC2IP	ILLLFGETELsPTATPR	Q8NCF5: S314-P	-1.52367	-3.33085	-3.41149
NFIC	NWTEDMEGGISsPVKK + NWTEDMEGGISsPVKK + NWTEDMEGGISsPVKK + NWTEDMEGGISsPVKK	P08651-4: S290-P	-0.582221	1.47174	1.68173
NFIL3	GPIHsPVELK	Q16649: S301-P	-1.28036	-2.44054	-2.12267
NFKB1	TTSQAHSLPLsPASTR + TTSQAHSLPLsPASTR	P19838: S907-P	0.212517	-0.659108	-0.413781
NFRKB	AVSTVVVTTAPsPK	Q6P4R8-3: S1290-P	-1.56329	-2.52915	-2.38675
NFRKB	KGsLAALYDLAVLK	Q6P4R8-3: S298-P	-0.82686	-0.13285	-2.14751
NIN	LGTLNGsQEEMWQK	Q8N4C6-11: S837-P	-0.238899	-0.144425	-0.792894
NIPBL	AAMYDIISsPSKDSTK + AAMYDIISsPSKDSTK + AAMYDIISsPSKDSTK	Q6KC79-2: S350-P	0.241307	-0.854593	-0.959446
NIPBL	AITSLLGGGsPK + AITSLLGGGsPK	Q6KC79-2: S2658-P	2.05503	2.6865	2.66212
NIPBL	DVPPDILLDsPERK + DVPPDILLDsPERK + DVPPDILLDsPERK	Q6KC79-2: S318-P	-2.84924	-0.981599	-0.911476
NKAP	IGELGAPEVWGLsPK + IGELGAPEVWGLsPK	Q8N5F7: S149-P	1.74878	2.86138	2.94733
NKTR	AYRPPsGEK	P30414: S379-P	-4.5723	-2.19833	-1.79929
NKTR	LDtPDINIVLK	P30414: T1155-P	-0.652124	-1.08948	-1.62273
NME2	NIIHGsDSVK + NIIHGsDSVK	P22392-2: S235-P	0.106902	0.340038	0.304093
NMT1	GGLsPANDTGAK + GGLsPANDTGAK	P30419: S47-P	-0.275757	1.45222	1.50616
NOB1	KDDsDDDGGGWITPSNIK	Q9ULX3: S201-P	-0.265266	2.0623	2.0909
NOC2L	EAARsPDKPGGSPSASR	Q9Y3T9: S49-P	-0.598812	-0.726673	-0.79071
NOL4L	TTPEsPPYSSGSYDSIK + TTPEsPPYSSGSYDSIK	Q96MY1-2: S130-P	0.868471	0.579489	0.166482
NOLC1	ItPVTVK	Q14978: T188-P	-1.17077	-1.05419	-0.614917
NOLC1	LQTPNtFPK + IKLQtPNtFPK + LQTPNtFPK + LQtPNtFPK	Q14978: T610-P	0.807099	-1.54832	-0.846718
NOLC1	IKLQtPNtFPK + LQtPNtFPK	Q14978: T607-P	1.60274	-0.774997	-0.133676
NOLC1	GGSISVQVNSIKFDsE + GGSISVQVNSIKFDsE	Q14978: S698-P	2.58518	-0.392469	0.0700019
NONO	FGQAATMEGIGAIGGtPPAFNR + FGQAATMEGIGAIGGtPPAFNR + FGQAATMEGIGAIGGtPPAFNR + FGQAATMEGIGAIGGtPPAFNR + FGQAATMEGIGAIGGtPPAFNR	Q15233: T450-P	0.645308	-1.70775	-0.688539
NOP14	FGEYNSNMsPEEK + FGEYNSNMsPEEK	E9PFK5: S96-P	-3.36452	-2.59885	-1.71137
NOP2	GTDTQTPAVLsPSK + GTDTQTPAVLsPSK	P46087-2: S728-P	-0.27155	0.851676	1.06699
NOP2	GPQPPTVsPIR	P46087-2: S782-P	1.02949	1.30287	1.67273
NOP56	EELMSsDLEETAGSTSIPK + EELMSsDLEETAGSTSIPK + EELMSsDLEETAGSTSIPK + EELMSsDLEETAGSTSIPK + SFSKEELMSsDLEETAGSTSIPK	O00567: S520-P	0.244341	0.604688	0.687234
NOP58	HIKEEPLsEEEPCTSTAIAsPEK	Q9Y2X3: S502-P	-1.5528	-1.17326	-3.51718
NOP58	HIKEEPLsEEEPCTSTAIAsPEK	Q9Y2X3: S514-P	-1.5528	-1.17326	-3.51718
NOSIP	VLPSFWIPSLtPEAK	A0A075B797: T148-P	-0.555476	-3.49986	-4.16614
NPAT	TTSAtPLKDNTQQFR	Q14207: T1350-P	-1.77807	-3.50916	-1.06663
NPM1	GGsLPKVEAK + GGsLPKVEAK	P06748-2: S231-P	1.06097	-1.73086	-2.57529
NRDC	RGsLSNAGDPEIVK + RGsLSNAGDPEIVK + LGADESEEEGRRGsLSNAGDPEIVK + RGsLSNAGDPEIVK + RGsLSNAGDPEIVK	O43847: S94-P	0.781784	4.05131	3.75082
NSFL1C	KKsPNELVDDLFK + KKsPNELVDDLFK + KKsPNELVDDLFK + KKsPNELVDDLFK + sPNELVDDLFK	Q9UNZ2-4: S114-P	2.97768	2.11625	1.54863
NSUN2	ESTQLsPADLTEGKPTDPSK	Q08J23-2: S421-P	-2.8333	0.60899	0.649202
NUCKS1	ATVTPsPVK + ATVTPsPVKGK + ATVTPsPVKGK + LKATVTPsPVK + ATVTPsPVK + ATVTPsPVKGK + LKATVTPsPVK + ATVtPsPVKGK + ATVtPsPVKGK	Q9H1E3: S181-P	2.31716	3.85382	3.79398
NUCKS1	VVDYSQFQEsDDADEDYGR + KVVDYSQFQEsDDADEDYGR + VVDYSQFQEsDDADEDYGRDSGPPTK + KVVDYSQFQEsDDADEDYGR + KVVDYSQFQEsDDADEDYGR + KVVDYSQFQEsDDADEDYGRDSGPPTK + VVDYSQFQEsDDADEDYGR + VVDYSQFQEsDDADEDYGR + VVDYSQFQEsDDADEDYGRDSGPPTK + VVDYSQFQEsDDADEDYGRDSGPPTK	Q9H1E3: S19-P	3.63313	4.38732	4.35617
NUCKS1	ATVtPsPVKGK + ATVtPsPVKGK	Q9H1E3: T179-P	-1.0824	-0.810224	-0.907965
NUF2	IVDsPEKLK + IVDsPEKLK + IVDsPEKLK	E9PQC4: S247-P	0.770141	-0.610908	0.0980071
NUFIP2	NLsSDEATNPISR + NLsSDEATNPISR	Q7Z417: S112-P	0.823803	-0.273997	-0.241624
NUFIP2	NDsWGSFDLR + NDsWGSFDLR	Q7Z417: S652-P	3.19059	2.75873	2.60338
NUFIP2	TsPQVLGSILK	Q7Z417: S572-P	1.10321	0.984208	1.16763
NUFIP2	DYEIESQNPLAsPTNTLLGSAK + DYEIESQNPLAsPTNTLLGSAK	Q7Z417: S629-P	1.40482	1.70674	1.6174
NUMA1	VSLEPHQGPGtPESK + VSLEPHQGPGtPESK + VSLEPHQGPGtPESK	Q14980-2: T1986-P	2.58882	1.514	1.76566
NUMA1	TQPDGTSVPGEPAsPISQR + TQPDGTSVPGEPAsPISQR + TQPDGTSVPGEPAsPISQR + TQPDGTSVPGEPAsPISQR	Q14980-2: S1743-P	3.03708	2.62307	2.62495
NUMA1	KLDVEEPDSANSsFYSTR	Q14980-2: S1820-P	-1.58775	-6.35566	-5.20022
NUMA1	APVPSTCSSTFPEELsPPSHQAK + APVPSTCSSTFPEELsPPSHQAK	Q14980-2: S169-P	1.9359	2.18268	2.30746
NUMA1	RAsMQPIQIAEGTGITTR	Q14980-2: S1955-P	0.336439	-0.164356	-0.222971
NUMA1	QSMAFSILNtPK	Q14980-2: T2041-P	0.0583589	-2.49703	-2.68995
NUMA1	LGsPDYGNSALLSLPGYRPTTR + LGsPDYGNSALLSLPGYRPTTR	Q14980-2: S1848-P	1.77185	0.466402	0.0397343
NUMA1	KNsLISSLEEEVSILNR + KNsLISSLEEEVSILNR	Q14980-2: S1225-P	-0.768265	2.11034	0.892636
NUMB	RTPsEADRWLEEVSK	G3V3Z8: S294-P	2.00826	-2.73807	-2.77484
NUP107	QPDISCILGTGGKsPR	P57740: S86-P	-0.15139	0.480044	0.897051
NUP107	SGFGEISsPVIR	P57740: S11-P	1.84373	-0.0429506	0.456902
NUP153	QTGIEtPNK	P49790: T699-P	-3.20598	-2.14242	-1.06663
NUP153	TSQLGDsPFYPGK + TSQLGDsPFYPGK	P49790: S257-P	0.00430881	-0.611857	-0.528754
NUP153	NTSLPPLWsPEAER	P49790: S209-P	1.08063	0.678828	0.896576
NUP155	AAPQsPSVPK + AAPQsPSVPK	E9PF10: S928-P	1.80931	1.98975	1.77167
NUP160	LIRPEYAWIVQPVSGAVYDRPGAsPK + LIRPEYAWIVQPVSGAVYDRPGAsPKR + LIRPEYAWIVQPVSGAVYDRPGAsPKR + LIRPEYAWIVQPVSGAVYDRPGAsPKR + LIRPEYAWIVQPVSGAVYDRPGAsPKR + LIRPEYAWIVQPVSGAVYDRPGAsPK + LIRPEYAWIVQPVSGAVYDRPGAsPK	G3V198: S1122-P	3.08903	2.62252	2.63218
NUP188	GAPSsPATGVLPSPQGK + GAPSsPATGVLPSPQGK	Q5SRE5-2: S1598-P	-2.09121	-1.10534	-1.13228
NUP210	KAsPPSGLWSPAYASH	Q8TEM1: S1874-P	0.381633	-2.47651	-3.95753
NUP214	ITPPAAKPGsPQAK + ITPPAAKPGsPQAK	P35658-2: S667-P	-0.0565572	-0.102645	-0.222791
NUP214	sPGSTPTTPTSSQAPQK	P35658-2: S430-P	-3.79888	-1.53286	-1.66038
NUP214	SSVLPsPSGR	P35658-2: S635-P	-0.389137	-1.44205	-0.944102
NUP35	TLGtPTQPGSTPR	Q8NFH5-2: T256-P	-1.32385	-2.21885	-2.15683
NUP35	SPLLAGGsPPQPVVPAHK	Q8NFH5-2: S56-P	-0.889146	-1.05299	-0.472538
NUP35	CALSsPSLAFTPPIK + CALSsPSLAFTPPIK	Q8NFH5-2: S242-P	-0.357868	-0.0675651	-0.940445
NUP50	KVDSSVLGSLSSVPLTGFSFsPGNSSLFGK	Q9UKX7-2: S268-P	0.0522612	-2.59029	-3.13495
NUP88	VLAEtPDSFEK	Q99567: T525-P	-1.10361	-0.906618	-0.256106
NUP98	CLIKsPDR + CLIKsPDR	P52948: S839-P	-1.98834	-0.784805	-0.568303
NUP98	DSENLAsPSEYPENGER + DSENLAsPSEYPENGER	P52948: S623-P	-0.96262	-0.173627	0.0289059
NUP98	NLNNSNLFsPVNR + NLNNSNLFsPVNR	P52948: S612-P	0.809574	1.50337	1.57522
NUP98	NLNNsNLFSPVNR	P52948: S608-P	0.165657	-2.01883	-1.4718
NUP98	FTSGAFLsPSVSVQECR	P52948: S1060-P	-4.07544	-3.19597	-1.9916
NUP98	YGLQDsDEEEEEHPSK	P52948: S888-P	-1.42522	-0.151985	-0.350719
NUSAP1	TAITtPNFK	Q9BXS6-7: T159-P	-0.861365	-1.38007	-0.985619
OCIAD1	KLENsPLGEALR + LENsPLGEALR + KLENsPLGEALR + LENsPLGEALR	D6RI08: S54-P	0.795641	0.163327	0.408551
ODF2	SSYANVFGDGPYSTFLTSsPIR	Q5BJF6-2: S754-P	-1.203	-3.45092	-3.73539
OGFR	SQGDEAGGHGEDRPEPLsPK + SQGDEAGGHGEDRPEPLsPK + SQGDEAGGHGEDRPEPLsPK	Q9NZT2-2: S378-P	0.936796	2.03504	2.2501
OGFR	sVEPQDAGPLER	Q9NZT2-2: S349-P	-0.790107	-1.12	-1.06729
OPTN	TsDSDQQAYLVQR	Q96CV9-3: S469-P	-3.11786	0.183749	0.17161
ORC2	LASELAKtPQK	Q13416: T116-P	-0.560073	-5.09968	-4.62266
ORC6	IGQQVDREPGDVAtPPR	H3BT22: T146-P	1.17172	-1.27637	-1.48353
OSBP	RtGSNISGASSDISLDEQYK	P22059: T377-P	-1.72674	-2.19833	-2.91054
OSBP	TGsNISGASSDISLDEQYK + TGsNISGASSDISLDEQYK	P22059: S379-P	-0.33309	0.76208	0.427969
OSBP	MLAEsDEsGDEESVSQTDKTELQNTLR	P22059: S190-P	0.887797	0.497447	-0.00408935
OSBP	MLAEsDEsGDEESVSQTDKTELQNTLR	P22059: S193-P	0.887797	0.497447	-0.00408935
OSBP	SLsELESLKLPAESNEK	P22059: S240-P	-1.45072	-1.04163	-1.24544
OSBP	GDMsDEDDENEFFDAPEIITMPENLGHK + GDMsDEDDENEFFDAPEIITMPENLGHK	P22059: S351-P	-0.528911	-0.142385	-0.060068
OSBPL11	SFSLASSSNsPISQR + SFSLASSSNsPISQR + SFSLASSSNsPISQR	Q9BXB4: S181-P	1.605	-1.34428	0.176799
OSBPL3	LHSsNPNLSTLDFGEEK + LHSsNPNLSTLDFGEEK	Q9H4L5-8: S273-P	1.10317	1.09475	0.765654
OSBPL5	QTTFLGsPGPR + QTTFLGsPGPR	E9PNH0: S201-P	0.492135	-1.00693	-0.849786
OTUD4	TAADVVsPGANSVDSR	Q01804-5: S940-P	-2.04876	-0.276756	-0.492554
OTUD4	ESNYFGLsPEER	Q01804-5: S377-P	-0.445619	0.992055	1.25315
OTUD5	ATsPLVSLYPALECR	Q96G74-4: S286-P	-1.52563	-0.430949	0.231426
PABPN1	QMNMsPPPGNAGPVIMSIEEK	B4DEH8: S22-P	0.867071	-0.299375	0.0165883
PAG1	FSSLsYK + FSSLsYK	Q9NWQ8: S298-P	1.35764	-2.09684	-1.3846
PAG1	FSsLSYK + FSsLSYK	Q9NWQ8: S296-P	2.79074	-1.40724	-2.91119
PAG1	AEFAEYAsVDR	Q9NWQ8: S229-P	4.56519	-1.93532	-0.50179
PAICS	IATGsFLK	P22234: S107-P	-2.13759	-2.49082	-2.54535
PAICS	TKEVYELLDsPGK + EVYELLDsPGK + TKEVYELLDsPGK + TKEVYELLDsPGK	P22234: S27-P	2.32004	1.02024	1.25953
PAK1	YMsFTDK + YMsFTDK	H0YCM0: S35-P	0.0311018	1.3118	1.23536
PAK1	SVIEPLPVtPTR + SVIEPLPVtPTR	H0YCM0: T103-P	-1.06091	-0.730007	-0.571736
PAK1	DVATSPISPTENNTtPPDALTR	H0YCM0: T121-P	1.11356	0.329322	0.229879
PAK1IP1	ESLPPAAEPsPVSK	Q9NWT1: S320-P	-3.69083	-3.77396	-5.43989
PAK2	GTEAPAVVtEEEDDDEETAPPVIAPRPDHTK	Q13177: T169-P	1.27535	-0.0226433	-0.127133
PAK2	YLsFTPPEKDGFPSGTPALNAK + YLsFTPPEKDGFPSGTPALNAK	Q13177: S141-P	3.41347	2.53448	2.13312
PAK4	LAAGRPFNtYPR + LAAGRPFNtYPR	O96013: T207-P	1.50293	1.03553	0.969329
PAK4	DKRPLsGPDVGTPQPAGLASGAK + DKRPLsGPDVGTPQPAGLASGAK	O96013: S181-P	-1.68396	-0.622196	-0.448986
PAK4	sLVGTPYWMAPELISR + sLVGTPYWMAPELISR	O96013: S474-P	-0.935287	-0.222084	0.19736
PANK2	LGsYSGPTSVSR + LGsYSGPTSVSR	V9GYZ0: S66-P	-0.797215	1.59221	1.58815
PARD3	WsTTAGFLK + WsTTAGFLK	Q8TEW0-9: S174-P	-3.03133	-0.126478	-0.0427797
PARD3	FsPDSQYIDNR	Q8TEW0-9: S383-P	-3.47028	-0.854072	-0.50621
PARG	LENVSQLSLDKSPtEK	Q86W56-3: T31-P	-0.685793	0.79864	1.10929
PARN	ELsPAGSISK + ELsPAGSISK	O95453: S619-P	1.63964	1.72551	1.76247
PARP4	AHsPASLSFASYR	Q9UKK3: S1335-P	-3.40164	-2.26295	-1.35228
PATL1	AVPIGtPPK + AVPIGtPPK	Q86TB9-2: T51-P	0.150276	0.503893	1.06957
PATL1	RSTsPIIGsPPVR + RSTsPIIGSPPVR + STsPIIGSPPVR	Q86TB9-2: S36-P	1.86335	1.14273	1.34031
PATL1	RSTsPIIGsPPVR + StSPIIGsPPVR + RSTSPIIGsPPVR + STSPIIGsPPVR	Q86TB9-2: S41-P	1.39545	-0.6188	-0.179776
PATL1	StSPIIGsPPVR	Q86TB9-2: T35-P	-1.00114	-2.26537	-1.29584
PBK	GLSHsPWAVK + GLSHsPWAVK	Q96KB5: S59-P	-2.26761	-1.35714	-1.24392
PBRM1	RLsNLPTVDPIAVCHELYNTIR	C9JCJ2: S39-P	-0.335047	1.07612	1.51921
PBX2	TAVSVTQGGHsR + TAVSVTQGGHsR	P40425: S330-P	-1.63666	-1.49999	-1.18514
PCBP1	QQSHFAMMHGGTGFAGIDSSsPEVK + QQSHFAMMHGGTGFAGIDSSsPEVK + QQSHFAMMHGGTGFAGIDSSsPEVK	Q15365: S264-P	0.512622	-1.85265	-1.58368
PCBP1	VMTIPYQPMPASsPVICAGGQDR + VMTIPYQPMPASsPVICAGGQDR + VMTIPYQPMPASsPVICAGGQDR + VMTIPYQPMPASsPVICAGGQDR	Q15365: S190-P	1.0577	0.736224	0.975095
PCBP1	CSDAAGYPHATHDLEGPPLDAYSIQGQHTIsPLDLAK	Q15365: S231-P	-0.63457	-1.78999	0.101982
PCBP1	QICLVMLETLSQsPQGR + QICLVMLETLSQsPQGR + QICLVMLETLSQsPQGR + QICLVMLETLSQsPQGR + QICLVMLETLSQsPQGR + QICLVMLETLSQsPQGR + QICLVMLETLSQsPQGR	Q15365: S173-P	0.547863	0.579266	0.977206
PCBP2	GVTIPYRPKPSSsPVIFAGGQDR + GVTIPYRPKPSSsPVIFAGGQDR	Q15366-2: S189-P	3.29097	2.36186	2.30757
PCF11	EEQRsPFNDRFPLK	E9PKN0: S705-P	0.261877	1.09442	1.0458
PCM1	VTNDIsPESSPGVGR	Q15154: S65-P	-1.19001	-0.487962	-5.61158
PCM1	VtNDISPESSPGVGR	Q15154: T61-P	-0.441415	-0.626176	-0.86065
PCM1	YMSQMsVPEQAELEK	Q15154: S93-P	-2.10832	-1.19767	-1.48989
PCNP	NIGRDtPTSAGPNSFNK + NIGRDtPTSAGPNSFNK	Q8WW12: T139-P	0.632722	0.049216	0.0891651
PCNP	TLSVAAAFNEDEDsEPEEMPPEAK + TLSVAAAFNEDEDsEPEEMPPEAK + TLSVAAAFNEDEDsEPEEMPPEAK + TLSVAAAFNEDEDsEPEEMPPEAK + TLSVAAAFNEDEDsEPEEMPPEAK + TLSVAAAFNEDEDsEPEEMPPEAK + TLSVAAAFNEDEDsEPEEMPPEAK + TLSVAAAFNEDEDsEPEEMPPEAK + TLSVAAAFNEDEDsEPEEMPPEAK	Q8WW12: S119-P	1.428	1.47808	1.39042
PCYT1A	MLQAIsPK + MLQAIsPK + MLQAIsPK + MLQAIsPK	P49585: S315-P	0.611667	1.07051	1.38061
PCYT1A	TsPPCSPANLSR	P49585: S343-P	-0.0552269	1.76673	1.51117
PCYT1A	TSPPCsPANLSR	P49585: S347-P	-1.53943	-0.483555	-0.564092
PCYT1A	AAAYDIsEDEED	P49585: S362-P	-0.368584	-2.19833	-2.04348
PDCD4	RFVsEGDGGR	Q53EL6-2: S446-P	0.131648	-0.961209	-0.738805
PDCD4	SGLTVPTsPK	Q53EL6-2: S83-P	4.81681	4.21679	4.26237
PDCD5	KVMDsDEDDDY + KVMDsDEDDDY	K7EQA1: S81-P	0.749841	-0.809214	-0.397127
PDE7A	RGsHPYIDFR	Q13946-3: S84-P	1.04533	0.396916	-0.342055
PDE7A	LLsFQR	Q13946-3: S113-P	2.06435	1.12271	0.973375
PDHA1	YHGHsMSDPGVSYR + YHGHsMSDPGVSYR + YHGHsMSDPGVsYR + YHGHsMSDPGVsYR + YHGHsMSDPGVSYR + YHGHsMSDPGVSYR + YHGHsMSDPGVSYR + YHGHsMSDPGVSYR + YHGHsMSDPGVsYR + YHGHsMSDPGVsYR	P08559-3: S262-P	2.47664	1.33398	1.44602
PDHA1	YHGHsMSDPGVsYR + YHGHsMSDPGVsYR + YHGHSMSDPGVsYR + YHGHSMSDPGVsYR + YHGHsMSDPGVsYR + YHGHsMSDPGVsYR + YHGHSMSDPGVsYR	P08559-3: S269-P	1.18391	-1.74955	-1.68597
PDHA1	YGMGTsVER + YGMGTsVER	P08559-3: S201-P	3.70539	2.56918	2.91166
PDIA6	DGELPVEDDIDLsDVELDDLGKDEL	Q15084-3: S425-P	-3.46964	-1.59418	-1.70336
PDLIM4	IHIDPEIQDGsPTTSR	P50479-2: S112-P	1.74141	5.49495	5.70152
PDPK2P	ANsFVGTAQYVSPELLTEK + ANsFVGTAQYVSPELLTEK	Q6A1A2: S214-P	1.69132	2.07462	1.81999
PDS5A	IISVtPVK	Q29RF7: T1208-P	-0.480993	0.220311	0.559786
PDS5A	AAVGQEsPGGLEAGNAK + AAVGQEsPGGLEAGNAK	Q29RF7: S1305-P	-0.526313	-0.284371	-0.232538
PDS5B	AEsPESSAIESTQSTPQK + AEsPESSAIESTQSTPQK + AEsPESSAIESTQSTPQK	Q9NTI5-2: S1358-P	-4.49218	-1.0584	-0.51361
PDS5B	LKEDILENEDEQNsPPKK	Q9NTI5-2: S1283-P	-2.1394	-1.70625	-1.40174
PEAK1	ANTLsPVR + ANTLsPVR	H0YN99: S281-P	-1.68578	1.06137	0.993283
PER1	GLDSSSTAPsALGER	J3QL46: S98-P	0.428019	-1.01567	-1.02261
PFKP	sFAGNLNTYK + sFAGNLNTYK	Q01813-2: S378-P	-1.05862	1.02226	1.12532
PGAM1	HGEsAWNLENR + HGEsAWNLENR + HGEsAWNLENR	P18669: S14-P	2.13079	-0.359635	-0.759029
PGAM1	sYDVPPPPMEPDHPFYSNISK + sYDVPPPPMEPDHPFYSNISK	P18669: S118-P	-0.669206	2.89399	2.90004
PGAM1	FSGWYDADLsPAGHEEAK + FSGWYDADLsPAGHEEAK	P18669: S31-P	-1.90344	-0.480957	-0.0840608
PGAM1	SyDVPPPPMEPDHPFYSNISK + SyDVPPPPMEPDHPFYSNISK	P18669: Y119-P	-0.184304	3.4041	3.36357
PGK1	ELNyFAK	P00558: Y196-P	0.770915	-3.04683	-2.58643
PGK1	ALEsPERPFLAILGGAK + ALEsPERPFLAILGGAK	P00558: S203-P	1.81276	1.39495	1.40384
PGM1	AIGGIILTAsHNPGGPNGDFGIK + AIGGIILTAsHNPGGPNGDFGIK + AIGGIILTAsHNPGGPNGDFGIK	P36871: S117-P	6.25806	5.26827	5.09005
PGM1	AIGGIILtASHNPGGPNGDFGIK	P36871: T115-P	0.277347	-0.706834	-0.966873
PGM2	LCAGIMITAsHNPK + LCAGIMITAsHNPK + LCAGIMITAsHNPK + LCAGIMITAsHNPK + LCAGIMITAsHNPK + LCAGIMITAsHNPK	Q96G03: S165-P	2.24275	0.68101	0.551791
PGM2L1	AVAGVMITAsHNR + AVAGVMITAsHNR + AVAGVMITAsHNR + AVAGVMITAsHNR	Q6PCE3: S175-P	1.58883	0.877422	0.547725
PGM3	STIGVMVTAsHNPEEDNGVK + STIGVMVTAsHNPEEDNGVK + STIGVMVTAsHNPEEDNGVK + STIGVMVTAsHNPEEDNGVK + STIGVMVTAsHNPEEDNGVK	D6RCQ8: S64-P	1.84682	3.12544	3.06419
PGRMC1	EGEEPtVYSDEEEPKDESAR	O00264-2: T126-P	0.0888144	-0.85668	-0.624057
PGRMC1	IVRGDQPAASGDsDDDEPPPLPR + GDQPAASGDsDDDEPPPLPR	O00264-2: S57-P	1.18665	-0.588384	-0.745437
PGRMC1	LLKEGEEPTVYsDEEEPKDESAR + LLKEGEEPTVYsDEEEPKDESAR + EGEEPTVYsDEEEPKDESAR + LLKEGEEPTVYsDEEEPKDESAR + LLKEGEEPTVYsDEEEPKDESAR	O00264-2: S129-P	4.1101	-0.645977	-1.39296
PGRMC2	LLKPGEEPSEYtDEEDTKDHNKQD + LLKPGEEPSEYtDEEDTKDHNKQD + LLKPGEEPSEYtDEEDTKDHNKQD	D3DNX8: T32-P	2.52616	2.13936	2.44333
PHACTR2	VHISGsVDGLDK	J3KP75: S72-P	-1.71419	-0.14066	0.18954
PHACTR4	KLsQRPTVAELLAR	Q8IZ21-3: S612-P	0.352649	-0.437515	-0.459641
PHC3	MDRtPPPPTLSPAAITVGR	H7C4H9: T83-P	-0.999287	-1.82182	-1.46731
PHF3	MAPPVDDLsPK + MAPPVDDLsPK	Q92576-2: S1045-P	-1.15658	0.57658	0.829487
PHF6	TAHNSEADLEESFNEHELEPSsPK + TAHNSEADLEESFNEHELEPSsPK + TAHNSEADLEESFNEHELEPSsPK	Q8IWS0-5: S121-P	1.19388	1.55457	1.43324
PHIP	GsISSTSEVHSPPNVGLR	Q8WWQ0: S674-P	-4.47134	-3.27445	-1.7205
PHIP	AQsYDIQAWK + AQsYDIQAWK	Q8WWQ0: S1315-P	-2.06852	0.78332	0.747938
PHLDB1	ELPPLsPSLSR	Q86UU1-3: S461-P	-3.61684	1.75542	2.40685
PHLDB2	LsTGTTVEDVQK	E9PFQ4: S468-P	0.0919785	-0.764768	-0.664223
PHRF1	GRECsPTSSLER	Q9P1Y6-2: S1124-P	-1.21064	-1.27075	-1.71512
PHRF1	VVELRPPsR + VVELRPPsR	Q9P1Y6-2: S991-P	0.980967	1.07684	0.732795
PHRF1	GAVAAEGAsDTEREEPTESQGLAAR + GAVAAEGAsDTEREEPTESQGLAAR	Q9P1Y6-2: S915-P	1.07579	1.49363	1.54898
PHRF1	EAsPAPLAQGEPGREDLPTR + EAsPAPLAQGEPGREDLPTR + EAsPAPLAQGEPGREDLPTR + EAsPAPLAQGEPGREDLPTR	Q9P1Y6-2: S1202-P	0.0144955	1.55825	1.7292
PHRF1	TISINsPK	Q9P1Y6-2: S867-P	0.986865	0.765205	0.530493
PHRF1	TVTCVTVVEPEAPPsPDVLQAATHR	Q9P1Y6-2: S973-P	0.63298	1.32619	1.29398
PI4K2A	VAAAAGSGPsPPGSPGHDR + VAAAAGSGPsPPGSPGHDR	Q9BTU6: S47-P	-2.14825	0.525298	0.318681
PI4K2A	VAAAAGSGPSPPGsPGHDRER + VAAAAGSGPSPPGsPGHDR + VAAAAGSGPSPPGsPGHDRER	Q9BTU6: S51-P	-0.463814	-0.251768	-0.341257
PI4K2A	SSsESYTQSFQSR	Q9BTU6: S462-P	-1.17077	0.568383	0.255195
PI4KB	RLsEQLAHTPTAFK	Q9UBF8-2: S496-P	-0.84976	2.19997	2.11703
PI4KB	SKsDATASISLSSNLK	Q9UBF8-2: S277-P	-2.70272	-0.608573	-0.427503
PI4KB	sVENLPECGITHEQR + sVENLPECGITHEQR + sVENLPECGITHEQR + sVENLPECGITHEQR	Q9UBF8-2: S413-P	0.905635	1.57774	1.74834
PIAS1	GILSLPHQAsPVSR + GILSLPHQAsPVSR + GILSLPHQAsPVSR	O75925-2: S505-P	0.276789	-1.18603	-0.952305
PIEZO1	TAsELLLDRR	Q92508: S1646-P	1.58555	-3.83323	-3.25771
PIKFYVE	SAsITNLSLDR + SAsITNLSLDR	Q9Y2I7-2: S210-P	0.928063	1.97735	1.27234
PJA1	IFFDtDDDDDMPHSTSR	Q8NG27-3: T222-P	-2.20773	-0.931169	-0.319862
PKM	LDIDsPPITAR + LDIDsPPITAR	P14618: S37-P	0.926933	3.69194	3.67008
PKN1	LNLGTDSDSsPQK + LNLGTDSDSsPQK	Q16512: S562-P	2.91962	1.09	1.21764
PKN1	TDVSNFDEEFTGEAPTLsPPR + TDVSNFDEEFTGEAPTLsPPR	Q16512: S916-P	2.60828	2.86064	2.94574
PKN1	TsTFCGTPEFLAPEVLTDTSYTR	Q16512: S773-P	2.10179	-0.77951	-1.77327
PKN2	ASsLGEIDESSELR + ASsLGEIDESSELR	Q16513-3: S535-P	-1.5213	1.72302	1.7345
PKN2	GREDVSNFDDEFTSEAPILtPPREPR	Q16513-3: T910-P	-1.70111	0.843777	1.16373
PKP4	VGsPLTLTDAQTR	Q99569-2: S314-P	-0.204567	-0.794408	-0.798916
PLA2G4A	HIVSNDsSDSDDESHEPK	P47712: S434-P	-2.86246	-1.44443	-1.327
PLEC	TSsEDNLYLAVLR	Q15149-4: S21-P	2.95333	6.23443	6.1297
PLEKHA2	SQsYIPTSGCR + SQsYIPTSGCR	E5RHB5: S184-P	-0.349751	-2.18973	-1.90176
PLEKHA5	GVISYQtLPR	A0JP02: T196-P	0.59117	-1.80018	-3.31619
PLEKHG3	GPLsPFNSR + GPLsPFNSR	G3V3I3: S76-P	1.4301	-1.76833	-1.64499
PLEKHM2	TGsPGDAPERPPLCDFSEGLSAPMDFYR	Q5VVD7: S421-P	-1.23829	0.306502	0.567465
PLEKHO2	CSsLGDLLGEGPR + CSsLGDLLGEGPR	Q8TD55-2: S340-P	1.09837	1.76673	1.56658
PLEKHO2	VLGSEPAPVsAETLLSQAVEQLR	Q8TD55-2: S389-P	1.16594	0.552417	0.584687
PML	KAsPEAASTPR + KAsPEAASTPRDPIDVDLPEEAER + KAsPEAASTPRDPIDVDLPEEAER	P29590-2: S403-P	1.19268	-1.48269	-1.63354
PML	SsPEQPRPSTSK + SsPEQPRPSTSK	P29590-2: S505-P	0.0202848	1.02915	1.07611
PML	AVSPPHLDGPPsPR + AVSPPHLDGPPsPR + AVsPPHLDGPPsPR + AVsPPHLDGPPsPR + AVSPPHLDGPPsPR + AVSPPHLDGPPsPR + AVsPPHLDGPPsPR + AVsPPHLDGPPsPR + AVsPPHLDGPPsPRsPVIGSEVFLPNSNHVASGAGEAEER	P29590-2: S527-P	1.25177	1.52616	1.54305
PML	AVsPPHLDGPPSPR + AVsPPHLDGPPSPR + AVsPPHLDGPPsPR + AVsPPHLDGPPsPR + AVsPPHLDGPPsPR + AVsPPHLDGPPsPR + AVsPPHLDGPPsPRsPVIGSEVFLPNSNHVASGAGEAEER	P29590-2: S518-P	1.13131	1.48604	1.5435
PML	AVsPPHLDGPPsPRsPVIGSEVFLPNSNHVASGAGEAEER	P29590-2: S530-P	1.78522	1.43118	1.51016
PNISR	QRsPIALPVK + QRsPIALPVKQEPPQIDAVK + QRsPIALPVK + QRsPIALPVK	Q8TF01-2: S211-P	-0.147811	0.788426	0.89364
PNKP	TPESQPDtPPGTPLVSQDEKR	M0R3C8: T118-P	0.760187	-0.0766648	-1.14142
PNN	RGFsDSGGGPPAK + RGFsDSGGGPPAK	Q9H307: S66-P	0.920648	-1.31683	-1.5899
PNN	SLsPGKENVSALDMEK + SLsPGKENVSALDMEK + SLsPGKENVSALDMEK + SLsPGKENVSALDMEK + SLsPGKENVSALDMEK + SLsPGKENVSALDMEK	Q9H307: S443-P	0.552591	2.26071	2.28165
PNN	QEsDPEDDDVKKPALQSSVVATSK + QEsDPEDDDVKKPALQSSVVATSK + QEsDPEDDDVKKPALQSSVVATSK + QEsDPEDDDVKKPALQSSVVATSK	Q9H307: S100-P	2.45022	2.42879	2.42801
PNN	QQDsQPEEVMDVLEMVENVK + QQDsQPEEVMDVLEMVENVK + QQDsQPEEVMDVLEMVENVK	Q9H307: S381-P	0.894	1.02442	1.26371
PNPLA2	VQsLPSVPLSCAAYR	Q96AD5-2: S80-P	-1.36393	-1.61643	-2.47364
POLD3	VALsDDETKETENMR + VALsDDETKETENMRK + VALsDDETKETENMR	H0YD46: S31-P	-0.560534	-1.23987	-1.30641
POLR2A	YSPTSPTYSPTsPK + YSPTSPTYSPtsPK + YSPTSPTYSPTsPK + YSPTSPTYSPtsPK	P24928: S1920-P*	0.964456	0.854029	0.724253
POLR2A	YSPTSPTYSPTsPK + YSPTSPTYSPtsPK + YSPTSPTYSPTsPK + YSPTSPTYSPtsPK	P24928: S1934-P*	0.964456	0.854029	0.724253
POLR2A	YSPTsPTYSPTSPK + YSPTsPTYSPTSPK	P24928: S1913-P*	1.77679	2.13189	1.60097
POLR2A	YSPTsPTYSPTSPK + YSPTsPTYSPTSPK	P24928: S1927-P*	1.77679	2.13189	1.60097
POLR2A	YSPTsPTYSPTTPK + YSPTsPTYSPTTPK	P24928: S1878-P	0.473074	0.661869	0.367962
POLR2A	YSPTSPTYSPtsPK + YSPTSPTYSPtsPK	P24928: T1919-P*	0.721431	0.857378	0.791205
POLR2A	YSPTSPTYSPtsPK + YSPTSPTYSPtsPK	P24928: T1933-P*	0.721431	0.857378	0.791205
POLR2A	YSPTSPTYsPTSPK	P24928: S1917-P*	-1.18249	-1.56189	-1.08816
POLR2A	YSPTSPTYsPTSPK	P24928: S1931-P*	-1.18249	-1.56189	-1.08816
POP1	VQAYEEPSVASsPNGK	Q99575: S730-P	-1.128	-0.0371185	-0.0777399
POU2F1	INPPSSGGTSSsPIK	P14859-4: S448-P	0.431961	-0.79941	-1.02003
POU2F2	TSPFSVsPTGPSTK	P09086-4: S55-P	-2.23671	1.0682	0.948304
PPAN	VGGsDEEASGIPSR + VGGsDEEASGIPSR	H7C446: S119-P	0.814409	0.49127	0.942422
PPFIA1	VGSGsLDNLGR + VGSGsLDNLGR	Q13136-2: S668-P	-1.20072	0.0818073	0.0838609
PPFIA1	VTSSMSsPSMQPK	Q13136-2: S1172-P	-0.439618	-0.451912	-0.0360193
PPFIBP1	NSPFQIPPPsPDSK	Q86W92-2: S573-P	-3.38235	-0.775564	-1.18223
PPFIBP1	SQsTTFNPDDMSEPEFK	Q86W92-2: S595-P	-2.89433	1.55435	1.70724
PPHLN1	DNTFFREsPVGR + DNTFFREsPVGR + DNTFFREsPVGR + DNTFFREsPVGR	Q8NEY8-5: S85-P	3.98899	3.25999	3.18146
PPIG	RSEtPPHWR + RSEtPPHWR + RsEtPPHWR + sEtPPHWR + sEtPPHWR + RSEtPPHWR + RsEtPPHWR + FRRsEtPPHWR	E9PG73: T343-P	1.39825	0.548504	0.911239
PPIG	ADRDQsPFSK + ADRDQsPFSK + KADRDQsPFSK	E9PG73: S672-P	0.624328	1.44806	1.47034
PPIG	RsEtPPHWR + sEtPPHWR + sEtPPHWR + RsEtPPHWR + FRRsEtPPHWR	E9PG73: S341-P	1.87987	0.990055	1.43583
PPIG	SELNEIKENQRsPVR + SELNEIKENQRsPVR + SELNEIKENQRsPVR + SELNEIKENQRsPVR	E9PG73: S382-P	1.92561	0.736538	0.549768
PPIL4	INHTVILDDPFDDPPDLLIPDRsPEPTREQLDSGR + INHTVILDDPFDDPPDLLIPDRsPEPTREQLDSGR + INHTVILDDPFDDPPDLLIPDRsPEPTR + INHTVILDDPFDDPPDLLIPDRsPEPTR	Q8WUA2: S178-P	1.7937	3.20864	3.28313
PPP1CA	YGQFSGLNPGGRPItPPR + YGQFSGLNPGGRPItPPR	P62136: T320-P	2.37467	0.649616	0.913569
PPP1CB	YQYGGLNSGRPVtPPR + YQYGGLNSGRPVtPPR	P62140: T316-P	1.04702	1.33754	1.66103
PPP1R10	VLsPTAAKPSPFEGK + VLsPTAAKPSPFEGK + VLsPTAAKPSPFEGK + VLsPTAAKPSPFEGK	Q96QC0: S313-P	0.898572	1.58922	1.41252
PPP1R12A	SGsYSYLEER	O14974-5: S823-P	-2.1759	1.12271	0.375869
PPP1R12A	RStQGVTLTDLQEAEK	O14974-5: T609-P	0.72625	0.642015	0.293172
PPP1R12A	KTGsYGALAEITASK + TGsYGALAEITASK	O14974-5: S358-P	-0.719255	3.38532	3.01095
PPP1R12C	SAsSSWLEGTSTQAK	Q9BZL4: S452-P	-1.94183	-0.810476	-1.66038
PPP1R13L	SESAPTLHPYSPLsPK	Q8WUF5: S113-P	-1.88736	-0.572311	0.059953
PPP1R13L	TPLYLQPDAYGsLDR	Q8WUF5: S134-P	0.929705	0.137499	0.562215
PPP1R14B	VYFQsPPGAAGEGPGGADDEGPVRR	Q96C90: S32-P	2.29896	-0.280212	0.141928
PPP1R18	ERRPsPGEMR	Q6NYC8: S125-P	-4.52199	0.0533145	0.0608298
PPP1R18	WRLsPGETPER + WRLsPGETPER	Q6NYC8: S195-P	-1.45482	1.09637	1.31686
PPP1R18	LsPGESAYQK	Q6NYC8: S224-P	-0.545681	2.55366	2.5888
PPP1R35	LTPPsPVR + LTPPsPVR	Q8TAP8: S87-P	-4.78685	-1.90085	-0.806344
PPP1R35	APVPEPGLDLSLSPRPDsPQPR	Q8TAP8: S52-P	1.95052	0.861218	0.896418
PPP2R5D	RKsELPQDVYTIK + RKsELPQDVYTIK + RKsELPQDVYTIK	Q14738-3: S467-P	0.128709	1.94334	1.07352
PPP4R2	NHSDSSTSESEVSSVsPLK + NHSDSSTSESEVSSVsPLK + NHSDSSTSESEVSSVsPLK + NHSDSSTSESEVSSVsPLK	Q9NY27-2: S169-P	-0.595426	1.23423	1.20293
PPP4R2	MNGVMFPGNsPSYTER + MNGVMFPGNsPSYTER + MNGVMFPGNsPSYTER	Q9NY27-2: S102-P	0.320109	-2.73926	-1.33075
PPP4R3A	TNLTSQSSTTNLPGSPGSPGSPGsPGSPGSVPK	Q6IN85: S777-P	0.464839	-4.21136	-2.44729
PPP6R3	IQQFDDGGsDEEDIWEEK + IQQFDDGGsDEEDIWEEK + IQQFDDGGsDEEDIWEEK + IQQFDDGGsDEEDIWEEK	Q5H9R7-2: S611-P	3.74906	3.23803	3.05988
PPP6R3	FADQDDIGNVsFDR	Q5H9R7-2: S573-P	-0.525032	-0.753085	-0.468226
PRAM1	TSsEPEVSVLPK + TSsEPEVSVLPK	Q96QH2-2: S298-P	2.42053	-1.08425	-1.65832
PRAM1	TSsEPEFNSLPR + TSsEPEFNSLPR	Q96QH2-2: S334-P	2.4947	-0.58494	-1.56466
PRC1	GLAPNtPGK	H0YL53: T173-P	-0.550243	0.393281	0.721465
PRCC	IAAPELHKGDsDsEEDEPTK + IAAPELHKGDsDsEEDEPTK	Q92733: S157-P	0.240147	0.740598	0.315776
PRCC	IAAPELHKGDsDsEEDEPTK + IAAPELHKGDsDsEEDEPTK	Q92733: S159-P	0.240147	0.740598	0.315776
PRCC	QITQEEDDsDEEVAPENFFSLPEK + QITQEEDDsDEEVAPENFFSLPEK	Q92733: S267-P	0.401631	1.07276	1.33121
PRKAA1	DFYLATsPPDSFLDDHHLTRPHPER	Q13131: S356-P	-0.209058	0.382318	0.339441
PRKAB1	CSDVSELSSsPPGPYHQEPYVCKPEER + CSDVSELSSsPPGPYHQEPYVCKPEER	Q9Y478: S182-P	-0.441805	0.537233	0.505734
PRKAB1	sHNNFVAILDLPEGEHQYK + sHNNFVAILDLPEGEHQYK + sHNNFVAILDLPEGEHQYK	Q9Y478: S108-P	1.25262	-0.669087	-0.328981
PRKAB1	CSDVSELSSSPPGPYHQEPyVCKPEER	Q9Y478: Y192-P	-3.56955	-3.3109	-2.4105
PRKAB2	DLSSsPPGPYGQEMYAFR	O43741-2: S102-P	0.581779	1.4444	1.60191
PRKACB	TWtLCGTPEYLAPEIILSK + TWtLCGTPEYLAPEIILSK	B1APG2: T193-P	4.44416	2.80419	2.64135
PRKAR1A	TDSREDEIsPPPPNPVVK + TDSREDEIsPPPPNPVVK + EDEIsPPPPNPVVK + TDSREDEIsPPPPNPVVK + TDSREDEIsPPPPNPVVK + TDSREDEIsPPPPNPVVK + EDEIsPPPPNPVVK	K7EPB2: S83-P	3.83013	4.01633	4.19137
PRKAR2A	RVsVCAETYNPDEEEEDTDPR + RVsVCAETYNPDEEEEDTDPR + RVsVCAETYNPDEEEEDTDPR	P13861: S99-P	1.35905	1.8199	1.55179
PRKCB	NIDQSEFEGFsFVNSEFLKPEVK	P05771-2: S660-P	2.05333	-3.90609	-6.18928
PRKCD	AsTFCGTPDYIAPEILQGLK	Q05655: S506-P	-2.53335	-0.685422	-0.510201
PRKCI	QVVPPFKPNISGEFGLDNFDSQFTNEPVQLtPDDDDIVR + QVVPPFKPNISGEFGLDNFDSQFTNEPVQLtPDDDDIVR	P41743: T564-P	0.745939	1.57373	1.78317
PRKCQ	SPFDCSNFDKEFLNEKPRLsFADR	Q04759-3: S551-P	0.823468	-2.93849	-1.70016
PRKCQ	TNtFCGTPDYIAPEILLGQK	Q04759-3: T413-P	-2.13895	-6.96518	-4.45347
PRKD2	RLsSTSLASGHSVR + RLsSTSLASGHSVR + RLsSTSLASGHSVR + RLsSTSLASGHSVR + RLsSTSLASGHSVR	M0QZ82: S40-P	1.37638	-0.175013	-0.432939
PRKDC	RLsFAVPFR	P78527: S893-P	-1.33466	-2.42338	-2.1509
PRKRA	EDsGTFSLGK + AEAPPLEREDsGTFSLGK + EDsGTFSLGK + HRAEAPPLEREDsGTFSLGK + AEAPPLEREDsGTFSLGK + AEAPPLEREDsGTFSLGK	G5E9Q4: S18-P	0.300485	1.53713	1.4329
PROSER1	TEPTsPTPSAFK + TEPTsPTPSAFK	Q86XN7-2: S591-P	-0.385976	-0.52971	-0.75173
PROSER2	APsPPVEHPR + APsPPVEHPR + ELRAPsPPVEHPR + APsPPVEHPR + APsPPVEHPR	Q86WR7-2: S179-P	-0.938352	-1.30316	-1.10862
PROSER2	SRsFTLDDESLK + SRsFTLDDESLK	Q86WR7-2: S43-P	-0.954175	0.196741	-0.0819505
PROSER2	MAGNEALsPTSPFR	Q86WR7-2: S212-P	-1.19001	-1.49945	-5.23239
PRPF40A	QETVADFtPK	O75400-2: T346-P	-0.573964	0.984208	1.39541
PRPF4B	KKsPIINESR	Q13523: S277-P	-1.93372	-1.92635	-1.69064
PRPF4B	DAsPINRWsPTR + SKDAsPINRWsPTR + DAsPINRWsPTR	Q13523: S431-P	0.457539	-0.661301	-0.966976
PRPF4B	DAsPINRWsPTR + SKDAsPINRWsPTR + DAsPINRWsPTR	Q13523: S437-P	0.457539	-0.661301	-0.966976
PRPF4B	LCDFGSASHVADNDITPyLVSR	Q13523: Y849-P	4.26298	3.59266	3.45926
PRPF4B	sRsPLLNDRR	Q13523: S366-P	-0.808351	-2.88054	-3.01451
PRPF4B	sRsPLLNDRR	Q13523: S368-P	-0.808351	-2.88054	-3.01451
PRPF4B	LLAPDMFTEsDDMFAAYFDSAR	Q13523: S636-P	-0.489058	-0.875067	-1.61372
PRPSAP2	LGIAVIHGEAQDAESDLVDGRHsPPMVR + LGIAVIHGEAQDAESDLVDGRHsPPMVR + LGIAVIHGEAQDAESDLVDGRHsPPMVR	C9K0K7: S227-P	1.34907	1.65239	1.55855
PRR12	TEDEEFLIQHLLQAPsPPR	Q9ULL5-3: S651-P	-2.56138	-0.570182	-0.013621
PRR5L	FMsSPVLSDLPR	E9PJV4: S28-P	-2.09579	-0.381732	-0.96998
PRRC2A	ETPPNGNLsPAPR + ETPPNGNLsPAPR	P48634-2: S992-P	0.226638	0.0843448	0.460394
PRRC2A	LIPGPLsPVAR + LIPGPLsPVAR	P48634-2: S1206-P	2.40769	3.03342	3.05362
PRRC2A	EGPEPPEEVPPPTtPPVPK	P48634-2: T598-P	-2.65475	0.159171	-0.0347653
PRRC2A	SWPsPK	P48634-2: S1422-P	0.501201	0.604761	1.29398
PRRC2A	LAWVGDVFTATPAEPRPLTsPLR	P48634-2: S796-P	2.51503	0.342038	-0.319862
PRRC2C	STtPTSSPFR + STtPTSSPFR	Q9Y520-2: T2439-P	-0.764377	1.82271	1.90081
PRRC2C	sVEDVRPHHTDANNQSACFEAPDQK + sVEDVRPHHTDANNQSACFEAPDQK	Q9Y520-2: S635-P	-2.34839	-0.0506128	-0.0417241
PRRC2C	LPDLsPVENK	Q9Y520-2: S1862-P	0.870943	2.51456	2.65232
PSD4	QDAPPWGSGVELTHLGsPSAQR	Q8NDX1-2: S118-P	0.634015	-3.62402	-3.02177
PSD4	SHsSPSLHQDEAPTTAK	Q8NDX1-2: S990-P	0.323651	-3.25413	-4.5521
PSEN1	sLGHPEPLSNGRPQGNSR + sLGHPEPLSNGRPQGNSR	P49768-7: S43-P	0.355223	-3.32872	-3.00771
PSIP1	AVDITtPK	O75475: T141-P	0.926213	1.15169	0.758928
PSMA3	ESLKEEDEsDDDNM + ESLKEEDEsDDDNM + ESLKEEDEsDDDNM	G3V4X5: S175-P	0.474735	-3.99512	-2.29298
PSMA4	TTIFsPEGR	P25789: S13-P	-1.44334	-2.47386	-3.51276
PSMA5	GVNTFsPEGR	P28066: S16-P	0.483876	-0.952241	-0.313696
PSMD1	TSSAFVGKtPEAsPEPK + TSSAFVGKtPEAsPEPK	Q99460-2: T311-P	-0.1545	-0.298323	-0.203506
PSMD1	TSSAFVGKtPEAsPEPK + TSSAFVGKtPEAsPEPK	Q99460-2: S315-P	-0.1545	-0.298323	-0.203506
PSMD2	APVQPQQsPAAAPGGTDEKPSGK + DKAPVQPQQsPAAAPGGTDEKPSGK + APVQPQQsPAAAPGGTDEKPSGK + DKAPVQPQQsPAAAPGGTDEKPSGK + DKAPVQPQQsPAAAPGGTDEKPSGK	Q13200: S16-P	-0.680288	0.0954557	0.203505
PTDSS2	DAGGPRPEsPVPAGR	E9PS47: S16-P	-1.85	-2.0022	-1.4727
PTGES3	DWEDDsDEDMSNFDR + DWEDDsDEDMSNFDR + DWEDDsDEDMSNFDR + DWEDDsDEDMSNFDR + DWEDDsDEDMSNFDR + DWEDDsDEDMSNFDR	Q15185-4: S113-P	1.38774	5.06831	5.35321
PTK2	LQPQEIsPPPTANLDR + LQPQEIsPPPTANLDR + LQPQEIsPPPTANLDR	E9PEI4: S538-P	-2.74794	0.238736	0.270563
PTK2B	RNsLPQIPMLNLEAR	H0YB74: S136-P	0.872016	-1.10434	-2.32071
PTPN1	YRDVsPFDHSR	P18031: S50-P	0.300709	0.0229771	-0.263868
PTPN11	IQNTGDyYDLYGGEK	Q06124-3: Y62-P	0.67146	-1.96606	-1.42585
PTPN12	NLsFEIK + NLsFEIK	Q05209-2: S305-P	0.894456	2.31857	2.49179
PTPN12	IADGVNEINTENMVSSIEPEKQDsPPPKPPR	Q05209-2: S202-P	-1.63705	-0.453869	-1.41547
PTPN2	EDLSPAFDHsPNK + ELSKEDLSPAFDHsPNK	K7EIY0: S19-P	-0.898842	-0.284718	0.0529186
PTPN7	RGsNVALMLDVR + RGsNVALMLDVR + RGsNVALMLDVR + RGsNVALMLDVR + RGsNVALMLDVR + RGsNVALMLDVR + RGsNVALMLDVR + RGsNVALMLDVR + RGsNVALMLDVR	P35236: S44-P	2.70998	0.093118	-0.57585
PTPN7	IPSNFVsPEDLDIPGHASK	P35236: S110-P	0.419793	-3.59984	-5.36378
PTPN7	GGMIQTAEQYQFLHHTLALYAGQLPEEPsP + GGMIQTAEQYQFLHHTLALYAGQLPEEPsP + GGMIQTAEQYQFLHHTLALYAGQLPEEPsP + GGMIQTAEQYQFLHHTLALYAGQLPEEPsP	P35236: S359-P	2.83955	0.810896	-0.841495
PTPRA	VVQEYIDAFSDyANFK	P18433-2: Y789-P	0.205669	-5.98647	-5.07838
PTPRC	NRNsNVIPYDYNR + NRNsNVIPYDYNR + NRNsNVIPYDYNR + NRNsNVIPYDYNR	P08575-2: S812-P	3.80424	1.10874	0.578854
PTPRCAP	AEEARDsDTEGDLVLGSPGPASAGGSAEALLSDLHAFAGSAAWDDSAR + AEEARDsDTEGDLVLGSPGPASAGGSAEALLSDLHAFAGSAAWDDSAR	Q14761: S153-P	2.72158	1.76052	-0.113553
PTTG2	LFQLGPPsPVK + LFQLGPPsPVK	Q9NZH5-2: S165-P	-0.47368	1.93981	1.52222
PUM1	RDsLTGSSDLYK + RDsLTGSSDLYKR	Q14671-2: S683-P	0.130192	2.8675	2.70163
PUM1	RPGQSFHVNSEVNSVLsPR + RPGQSFHVNSEVNSVLsPR	Q14671-2: S209-P	1.5781	1.24288	1.33999
PUM2	GKAsPFEEDQNR + GKAsPFEEDQNR	Q8TB72-4: S80-P	-1.61126	0.127054	-0.0647047
PUM2	SGQGFHGNSEVNAILsPR + SGQGFHGNSEVNAILsPR	Q8TB72-4: S26-P	-0.568986	-3.46526	-0.816867
PUM2	REsLSTSSDLYK	Q8TB72-4: S531-P	-3.39377	1.83732	1.3244
PURB	DSLGDFIEHYAQLGPSsPEQLAAGAEEGGGPR	Q96QR8: S101-P	1.55195	3.74202	3.84173
PXN	FIHQQPQSSsPVYGSSAK + FIHQQPQSSsPVYGSSAK	F5GZ78: S83-P	-3.13033	1.06774	1.20343
PXN	TGSSsPPGGPPKPGSQLDSMLGSLQSDLNK + TGSSsPPGGPPKPGSQLDSMLGSLQSDLNK + TGSSsPPGGPPKPGSQLDSMLGSLQSDLNK	F5GZ78: S320-P	0.367403	2.3327	2.3708
PXN	LLLELNAVQHNPPGFPADEANsSPPLPGALSPLYGVPETNSPLGGK	F5GZ78: S167-P	0.783855	2.77646	2.87447
PYGO2	GGGtPDANSLAPPGK + GGGtPDANSLAPPGK + GGGtPDANSLAPPGK	Q5T171: T265-P	1.08154	-0.367961	-0.313056
PYGO2	VGVAAPPFLGsPVPFGGFR	Q5T171: S60-P	-1.69231	-5.02337	-3.59844
RAB11FIP1	HLFsSTENLAAGSWK	Q6WKZ4-2: S208-P	-4.90155	-0.15578	-1.14001
RAB12	AGGGGGLGAGsPALSGGQGR	Q6IQ22: S21-P	0.340999	-0.392188	0.903525
RABEP1	AQsTDSLGTSGSLQSK	I3L456: S94-P	-4.1805	-2.06622	-2.45892
RABL6	RADDFPVRDDPsDVtDEDEGPAEPPPPPK	Q3YEC7-2: S597-P	-3.03315	-1.08088	-1.00463
RABL6	RADDFPVRDDPsDVtDEDEGPAEPPPPPK	Q3YEC7-2: T600-P	-3.03315	-1.08088	-1.00463
RACGAP1	SIGsAVDQGNESIVAK	Q9H0H5: S206-P	-2.29876	-1.51606	-1.67699
RAD23A	AVEYLLtGIPGSPEPEHGSVQESQVSEQPATEAGENPLEFLR + AVEYLLtGIPGSPEPEHGSVQESQVSEQPATEAGENPLEFLR	P54725-3: T200-P	3.15764	3.43187	3.55567
RAD23B	QEKPAEKPAETPVATsPTATDSTSGDSSR + QEKPAEKPAETPVATsPTATDSTSGDSSR + QEKPAEKPAETPVATsPTATDSTSGDSSR	P54727: S160-P	1.32298	2.00827	1.96548
RAD54L2	KLAtPPAAQESSR + KLAtPPAAQESSR	H0Y760: T1089-P	-2.12421	-4.0205	-3.32945
RAD9A	DSLLDGHFVLATLSDTDSHSQDLGsPER	Q99638: S277-P	1.01538	-0.639078	-0.598237
RAF1	sTSTPNVHMVSTTLPVDSR	P04049: S257-P	-0.54959	-1.03154	-0.583633
RAF1	STsTPNVHMVSTTLPVDSR	P04049: S259-P	1.8725	1.84723	1.64283
RAI14	SsPSVLIHSLGK + SsPSVLIHSLGK	Q9P0K7-4: S383-P	-2.7868	0.997146	1.15851
RALGAPA1	RGsSPGSLEIPK	Q6GYQ0-3: S907-P	1.39936	-0.631945	-0.917508
RALY	GRLsPVPVPR + GRLsPVPVPR + LsPVPVPR + GRLsPVPVPR + GRLsPVPVPR	Q5QPL9: S119-P	3.50169	3.91957	4.0221
RANBP1	FAsENDLPEWK	P43487-2: S60-P	1.25723	0.23165	0.0925946
RANBP2	SALsPSKsPAK	P49792: S2276-P	-3.37578	-0.114588	-0.381886
RANBP2	SALsPSKsPAK	P49792: S2280-P	-3.37578	-0.114588	-0.381886
RANBP2	FALVtPK + FALVtPK	P49792: T1412-P	0.282972	-0.0567523	0.405235
RANBP2	FESPATGILsPR + FESPATGILsPR	P49792: S955-P	1.21116	0.725472	0.5813
RANBP2	KQsLPATSIPTPASFK + KQsLPATSIPTPASFK	P49792: S1509-P	-2.37497	1.19104	-0.307176
RANBP2	SGSSFVHQAsFK	P49792: S1456-P	-1.61373	-1.56017	-1.26229
RANBP2	AVVsPPKFVFGSESVK	P49792: S2510-P	0.439508	-3.49883	-1.88049
RANBP2	NLFASFPTEESSINYTFKtPEK	P49792: T2613-P	1.67562	0.985332	1.57136
RANBP2	VGEDEDGsDEEVVHNEDIHFEPIVSLPEVEVK + VGEDEDGsDEEVVHNEDIHFEPIVSLPEVEVK + VGEDEDGsDEEVVHNEDIHFEPIVSLPEVEVK	P49792: S2900-P	2.97042	3.15799	3.10745
RANBP3	VLsPPKLNEVSSDANR + VLsPPKLNEVSSDANR + VLsPPKLNEVSSDANR + VLsPPK + VLsPPKLNEVSSDANR + VLsPPKLNEVSSDANR	B7Z7F3: S260-P	1.79494	2.06161	1.85888
RAP1GAP2	SHsMETMVGGQK	Q684P5-2: S492-P	-3.12616	-2.81644	-2.36012
RAP1GAP2	sGLFPR	Q684P5-2: S549-P	-1.46172	-0.297272	-0.252058
RAP1GAP2	TTFsPPVVAATVK	Q684P5-2: S529-P	0.736311	-2.35933	-1.43108
RAPGEF2	HIPTALPVSGTLSSsNPDLLQSHHR	Q9Y4G8: S585-P	-0.117904	0.782833	0.641398
RASAL3	tSQTQPTATSPLTSYR	Q86YV0: T9-P	-0.6887	-3.20903	-2.98668
RASAL3	DAVQSLQLsPR	Q86YV0: S988-P	2.61872	1.27802	0.353894
RASGRP2	RGsRPPEIR	Q7LDG7: S587-P	-1.41093	-0.746797	-2.22331
RASGRP2	AFSFsLPRPGR + AFSFsLPRPGR	Q7LDG7: S578-P	3.06324	-2.18852	-2.95806
RAVER1	HKMsPPPSGFGER + MsPPPSGFGER + HKMsPPPSGFGER + MsPPPSGFGER	Q8IY67-2: S617-P	1.45925	0.370834	0.162414
RAVER1	LLsPLSSAR + LLsPLSSAR	Q8IY67-2: S567-P	3.44768	1.90672	2.14109
RAVER1	SFAHLLPsPEPSPEGSYVGQHSQGLGGHYADSYLK + SFAHLLPsPEPSPEGSYVGQHSQGLGGHYADSYLK	Q8IY67-2: S707-P	0.874546	-0.798708	-0.798066
RAVER1	EALGLGPPAAQLtPPPAPVGLR + EALGLGPPAAQLtPPPAPVGLR	Q8IY67-2: T463-P	1.14548	1.15456	1.92814
RB1	KSNLDEEVNVIPPHtPVR + KSNLDEEVNVIPPHtPVR + KSNLDEEVNVIPPHtPVR	P06400: T373-P	2.29212	-0.309822	-1.06492
RB1	TAVIPINGsPR + TAVIPINGsPR	P06400: S249-P	2.62772	0.213148	-0.528529
RB1	ISEGLPtPTKMTPR + ISEGLPtPTKMTPR + ISEGLPtPTKMtPR + ISEGLPtPTKMTPR	P06400: T821-P	1.31897	-0.899766	-1.58716
RB1	TLQTDSIDSFETQRtPR + TLQTDSIDSFETQRtPR + TLQTDSIDSFETQRtPR	P06400: T356-P	3.002	1.14561	0.436233
RB1	sPYKFPSsPLR	P06400: S788-P	1.09998	1.52695	1.11874
RB1	sPYKFPSsPLR	P06400: S795-P	1.09998	1.52695	1.11874
RB1	ISEGLPtPTKMtPR	P06400: T826-P	1.23497	-0.922391	-1.46195
RB1CC1	StELVLSPDMPR	Q8TDY2-2: T238-P	-1.52409	-0.888349	-1.31653
RBBP6	ASSNKDFtPNR	Q7Z6E9-2: T1434-P	-3.1925	-3.76108	-4.06926
RBBP6	LEVTEIVKPsPK + LEVTEIVKPsPK + LEVTEIVKPsPK + LEVTEIVKPsPK	Q7Z6E9-2: S1145-P	0.754377	1.371	1.34141
RBBP6	FLPLNIRNsPFTR + FLPLNIRNsPFTR	Q7Z6E9-2: S839-P	1.81378	-1.55629	-1.34571
RBBP6	WDKDDFEsEEEDVK	Q7Z6E9-2: S1294-P	-1.88866	1.5279	1.74005
RBBP6	LGYLVsPPQQIR	Q7Z6E9-2: S516-P	-0.215071	-0.30888	0.0283076
RBL1	SFAPStPLTGR	P28749: T369-P	1.32584	-1.64726	-1.29347
RBL1	DMQPLsPISVHER + DMQPLsPISVHER	P28749: S640-P	-0.237978	-3.66572	-3.31671
RBL1	VIAIDSDAEsPAKR	P28749: S1041-P	1.05336	-3.50261	-3.60529
RBL2	SITsPTTLYDR + SITsPTTLYDR	F5H837: S588-P	-0.495922	-2.01412	-2.43878
RBM10	LASDDRPsPPR + LASDDRPsPPR + LASDDRPsPPR + LASDDRPsPPR	P98175-2: S722-P	3.39228	3.33185	3.31645
RBM12	sRsPHEAGFCVYLK	Q9NTZ6: S422-P	-2.96963	-3.64101	-3.18104
RBM12	sRsPHEAGFCVYLK	Q9NTZ6: S424-P	-2.96963	-3.64101	-3.18104
RBM12B	EGDVLRRsEEHsPPR + EGDVLRRsEEHsPPR	Q8IXT5: S250-P	0.372943	-1.4259	-1.26152
RBM12B	EGDVLRRsEEHsPPR + EGDVLRRsEEHsPPR	Q8IXT5: S254-P	0.372943	-1.4259	-1.26152
RBM12B	RPLEEDFRRsPTEDFR + RPLEEDFRRsPTEDFR	Q8IXT5: S638-P	2.79823	-0.0295293	-0.310068
RBM12B	sRsPLGFYVHLK + sRsPLGFYVHLK + sRsPLGFYVHLK	Q8IXT5: S278-P	2.14764	1.10986	1.1539
RBM12B	sRsPLGFYVHLK + sRsPLGFYVHLK + sRsPLGFYVHLK	Q8IXT5: S280-P	2.14764	1.10986	1.1539
RBM12B	RPPEEDFRHsPEEDFR + RPPEEDFRHsPEEDFR	Q8IXT5: S710-P	0.208557	-0.84628	-0.87624
RBM14	RLsESQLSFR + RLsESQLSFR	Q96PK6: S618-P	2.66678	2.07462	1.21764
RBM14	QPtPPFFGR	Q96PK6: T206-P	5.2253	4.24869	4.25158
RBM15	HLDRsPESDRPR + HLDRsPESDRPR	Q96T37-4: S612-P	-2.59617	-1.77686	-2.69809
RBM15	HCAPsPDRsPELSSSR + HCAPsPDRsPELSSSR	Q96T37-4: S626-P	1.25556	1.2133	0.963161
RBM15	HCAPsPDRsPELSSSR + HCAPsPDRsPELSSSR	Q96T37-4: S630-P	1.25556	1.2133	0.963161
RBM15	DRtPPLLYR + DRtPPLLYR + DRtPPLLYR + DRtPPLLYR	Q96T37-4: T524-P	3.20035	2.9849	2.80554
RBM15	LLLERPsPIR + LLLERPsPIR + LLLERPsPIR + LLLERPsPIR + LLLERPsPIRDR + LLLERPsPIRDR	Q96T37-4: S656-P	2.60143	2.50605	2.51205
RBM15	SLsPGGAALGYR + SLsPGGAALGYR	Q96T37-4: S250-P	4.17198	3.84162	3.7926
RBM15B	RNsLEGYSR + RNsLEGYSR	Q8NDT2: S562-P	-2.33704	-0.158252	-0.287121
RBM15B	TFLEGDWTSPsK	Q8NDT2: S554-P	1.93566	2.14639	1.84035
RBM15B	DRtPPHLLYSDR	Q8NDT2: T532-P	-3.09138	1.36742	1.65378
RBM15B	SLsPVAAPPLREPR	Q8NDT2: S267-P	0.079674	0.0185092	0.185546
RBM15B	TFLEGDWTsPSK	Q8NDT2: S552-P	2.09191	2.4249	2.14204
RBM17	SPtGPSNSFLANMGGTVAHK	Q96I25: T224-P	-1.58598	-0.157364	-0.11711
RBM17	QIVDtPPHVAAGLKDPVPSGFSAGEVLIPLADEYDPMFPNDYEK	Q96I25: T71-P	0.477757	-3.293	-3.33121
RBM25	LGASNsPGQPNSVK + LGASNsPGQPNSVK + LGASNsPGQPNSVK + LGASNsPGQPNSVKR	P49756: S677-P	3.08533	2.87111	2.8415
RBM33	VKPAsPVAQPK	Q96EV2: S765-P	-0.742185	-1.4381	-1.31573
RBM33	AADEDWDsELEDDLLGEDLLSGKK + AADEDWDsELEDDLLGEDLLSGK + AADEDWDsELEDDLLGEDLLSGK	Q96EV2: S41-P	-0.431045	0.293343	0.525238
RBM39	YRsPYSGPK + YRsPYSGPK + YRsPYSGPK	G3XAC6: S97-P	3.93229	3.26689	3.30526
RBM39	DKsPVREPIDNLTPEER + DKsPVREPIDNLTPEER + DKsPVREPIDNLTPEER + DKsPVREPIDNLTPEER	G3XAC6: S136-P	5.04717	4.95902	4.87458
RBM4	LHVGNIsPTCTNK + LHVGNIsPTCTNK + LHVGNIsPTCTNK + LHVGNIsPTCTNK	Q9BWF3: S86-P	1.06084	-0.00504137	-0.0708849
RBM5	YDDYRDYDsPER	P52756: S59-P	-5.59774	-1.12441	-1.19098
RBM5	GLVAAYsGDSDNEEELVER	P52756: S621-P	-0.505972	0.159171	0.423721
RBM5	GLVAAYSGDsDNEEELVER + GLVAAYSGDsDNEEELVER + GLVAAYSGDsDNEEELVER	P52756: S624-P	0.958705	1.73069	1.973
RBM6	LQSFDsPER + EKLQSFDsPER + EKLQSFDsPER + LQSFDsPER + EKLQSFDsPER	E9PGM9: S893-P	1.97186	0.897333	1.0136
RBM6	EGETQGVAFEHESPADFQNSQsPVQDQDK + EGETQGVAFEHESPADFQNSQsPVQDQDK	E9PGM9: S230-P	-1.66297	-0.413146	-0.0979394
RBMS1	APPsPSTTSSNNNSSSSSNSGWDQLSK + APPsPSTTSSNNNSSSSSNSGWDQLSK	E7EPF2: S5-P	-1.901	-1.69862	-1.18368
RBMX	VEQATKPsFESGR + VEQATKPsFESGR + VEQATKPsFESGR	P38159: S88-P	-0.879621	-0.223025	0.117578
RBMY1A1	NPPsLGR	P0DJD3-3: S319-P	1.39652	-1.57489	-2.29451
RCAN1	QFLIsPPAsPPVGWK	P53805-4: S28-P	-2.68491	-2.00456	-1.76322
RCAN1	QFLIsPPAsPPVGWK	P53805-4: S32-P	-2.68491	-2.00456	-1.76322
RCC1	RRsPPADAIPK + RRsPPADAIPK + sPPADAIPK + sPPADAIPK + RRsPPADAIPK + RRsPPADAIPK + RRsPPADAIPK	C9JW69: S11-P	1.09785	1.1887	1.21189
RCOR1	EREEsEDELEEANGNNPIDIEVDQNK	Q9UKL0: S257-P	0.59464	1.48431	1.34507
RCSD1	ETPHsPPGGVK + ETPHsPPGGVK	Q6JBY9: S351-P	1.24029	-2.30078	-3.1546
RCSD1	APGsPLSSEGAAGEGVR + APGsPLSSEGAAGEGVR + SKAPGsPLSSEGAAGEGVR + APGsPLSSEGAAGEGVR + APGsPLSSEGAAGEGVR	Q6JBY9: S216-P	2.54351	0.550351	-0.0396752
RCSD1	AMVSPFHsPPSTPSSPGVR	Q6JBY9: S120-P	-0.715163	-2.80802	-5.72635
RCSD1	VDLGQNGEEKsPPNASHPPK	Q6JBY9: S68-P	-0.545031	-3.52236	-4.77374
RECQL5	GEVPGGSAHYGGPsPEKK	J3KS37: S67-P	-1.60506	-1.71104	-1.77888
REEP4	SFsMQDLR	E5RGS2: S152-P	-1.38634	-1.8156	-1.87686
REPS1	RQsSSYDDPWK + RQsSSYDDPWK + RQsSSYDDPWK	E9PMG1: S272-P	-1.19206	1.13686	1.00552
REPS1	LKsEDELRPEVDEHTQK + LKsEDELRPEVDEHTQK	E9PMG1: S650-P	-0.300486	0.312866	0.406143
REPS1	TGSDHTNPTsPLLVKPSDLLEENK	E9PMG1: S455-P	-0.679999	-1.54048	-0.160397
REXO2	WYPEEyEFAPK	Q9Y3B8: Y184-P	-1.15286	-4.428	-6.43644
RFFL	RAsLSDLTDLEDIEGLTVR	J3KSI3: S103-P	0.12666	-1.47491	-1.84223
RFX7	NLsGSTLYPVSNIPR + NLsGSTLYPVSNIPR	H0YLX2: S1081-P	-0.520272	-2.75251	-2.06601
RGPD8	YVASVLGLTPsPR + YVASVLGLTPsPR + YVASVLGLTPsPR	O14715: S21-P	0.529733	-0.850898	-0.551234
RGPD8	SYKYsPETPPR	O14715: S796-P	-2.235	-3.57607	-2.31037
RIC8A	VIQPMGMsPR + VIQPMGMsPR	Q9NPQ8-4: S501-P	1.1931	0.178893	0.449891
RIF1	VKsPQRPSDWSK	Q5UIP0-2: S782-P	-1.79854	-0.519617	-0.461782
RIF1	RDsFDNCSLGESSK	Q5UIP0-2: S1688-P	-1.8576	-0.892091	-0.903218
RIN1	GSPATsPHLGR	E9PNR2: S232-P	-3.98986	0.128477	0.08228
RING1	GGTLGGGTLGPPsPPGAPSPPEPGGEIELVFRPHPLLVEK + GGTLGGGTLGPPsPPGAPSPPEPGGEIELVFRPHPLLVEK	Q06587: S248-P	1.23553	1.44409	1.27881
RIOK1	VVPGQFDDADSsDSENR + VVPGQFDDADSsDSENR + VVPGQFDDADSsDSENR	E9PFQ8: S22-P	0.216585	0.585664	0.810424
RIPK2	sLPAPQDNDFLSR	O43353-2: S226-P	-2.00442	-1.16089	-0.884979
RMDN3	SQsLPNSLDYTQTSDPGR	H0YLG5: S46-P	1.00478	1.33497	1.35415
RMDN3	KDsLDLEEEAASGASSALEAGGSSGLEDVLPLLQQADELHR	H0YLG5: S212-P	-2.95327	-2.11784	-4.24823
RNF113A	YGVYEDENYEVGsDDEEIPFK + YGVYEDENYEVGsDDEEIPFK	O15541: S253-P	1.56961	1.08661	1.22382
RNF20	KALVVPEPEPDSDsNQER + ALVVPEPEPDSDsNQER + ALVVPEPEPDSDsNQER + KALVVPEPEPDSDsNQER + ALVVPEPEPDSDsNQER + ALVVPEPEPDSDsNQER	C9J0A5: S138-P	1.52492	1.17882	0.886531
RNF25	REsLGLESK + REsLGLESK	Q96BH1: S450-P	-4.89861	1.16837	0.48427
RNF34	VRAsLSDLSSLDDVEGMSVR	Q969K3: S254-P	-0.672075	-1.18838	-3.82267
RPL12	IGPLGLsPK + IGPLGLsPK	P30050: S38-P	1.73651	2.10561	2.53367
RPL14	AALLKAsPK	P50914: S139-P	1.48944	-1.38767	-0.977464
RPL23A	IRTsPTFR	P62750: S43-P	2.83424	2.3248	2.23653
RPL4	ILKsPEIQR + ILKsPEIQR + ILKsPEIQR + ILKsPEIQR	P36578: S295-P	0.899717	0.260072	0.457448
RPLP0	VEAKEEsEEsDEDMGFGLFD + VEAKEEsEEsDEDMGFGLFD + VEAKEEsEEsDEDMGFGLFD + VEAKEEsEEsDEDMGFGLFD	P05388: S304-P	-1.16722	-2.22127	-2.46761
RPLP0	VEAKEEsEEsDEDMGFGLFD + VEAKEEsEEsDEDMGFGLFD + VEAKEEsEEsDEDMGFGLFD + VEAKEEsEEsDEDMGFGLFD + EESEEsDEDMGFGLFD	P05388: S307-P	-1.35366	-1.55072	-1.51005
RPLP2	YVASYLLAALGGNSsPSAK + YVASYLLAALGGNSsPSAK + YVASYLLAALGGNSsPSAK	P05387: S17-P	0.231016	1.09984	1.19426
RPP30	KPRPsEGDEDCLPASK + KPRPsEGDEDCLPASK	Q5VU10: S195-P	-2.55726	-0.671174	0.0963002
RPRD1B	LSMEDSKsPPPK + LSMEDSKsPPPK + LSMEDSKsPPPK + LSMEDSKsPPPK	Q9NQG5: S134-P	-0.117907	1.23591	1.52397
RPRD1B	TFQQIQEEEDDDYPGSYsPQDPSAGPLLTEELIK + TFQQIQEEEDDDYPGSYsPQDPSAGPLLTEELIK	Q9NQG5: S166-P	3.18164	3.32769	3.41225
RPRD2	LESESTsPSLEMK + LESESTsPSLEMK	Q5VT52-2: S628-P	0.401476	0.225147	0.852164
RPRD2	GPTSTSIDNIDGtPVRDER + GPTSTSIDNIDGtPVRDER + GPTSTSIDNIDGtPVRDER	Q5VT52-2: T686-P	0.839145	0.542762	0.909445
RPRD2	RMsGEPIQTVESIR + RMsGEPIQTVESIR	Q5VT52-2: S1062-P	-1.82118	-2.05957	-1.73786
RPRD2	ASIGQsPGLPSTTFK + ASIGQsPGLPSTTFK	Q5VT52-2: S577-P	-0.348914	-0.719082	-0.614917
RPRD2	SGtPTQDEMMDKPTSSSVDTMSLLSK + SGtPTQDEMMDKPTSSSVDTMSLLSK	Q5VT52-2: T695-P	0.539205	0.00445459	0.236701
RPRD2	SFNYsPNSSTSEVSSTSASK	Q5VT52-2: S556-P	0.40689	-0.199851	-0.0511585
RPS10	AEAGAGsATEFQFR + AEAGAGsATEFQFR	P46783: S146-P	-0.484089	-0.534887	-0.2291
RPS17	LLDFGsLSNLQVTQPTVGMNFK + LLDFGsLSNLQVTQPTVGMNFK + LLDFGsLSNLQVTQPTVGMNFK + LLDFGsLSNLQVTQPTVGMNFK	P08708: S113-P	2.12963	0.541093	0.262648
RPS27	DLLHPsPEEEK	Q5T4L4: S11-P	-2.92869	-0.0203411	-0.191325
RPS3	DEILPTTPIsEQK	P23396: S224-P	2.74373	5.85733	5.69824
RPS3	DEILPTtPISEQK + DEILPTtPISEQK	P23396: T221-P	1.75272	4.90197	4.78583
RPS6	RLsSLRAsTSK	P62753: S235-P	-4.10459	0.989257	0.696029
RPS6	RLsSLRAsTSK	P62753: S240-P	-4.10459	0.989257	0.696029
RPS6KA3	NQsPVLEPVGR + NQsPVLEPVGR	P51812: S715-P	0.0534831	-1.16771	-0.334617
RPS6KA3	TPKDsPGIPPSANAHQLFR	P51812: S369-P	-0.220104	-2.34539	-3.77517
RPS6KB2	APVsPLK	Q9UBS0: S423-P	-2.70695	-1.75689	-1.53997
RPTOR	SVSsYGNIR + SVSsYGNIR	Q8N122-3: S564-P	2.23409	-1.14766	-1.13579
RPTOR	VLDTSSLTQSAPAsPTNK + VLDTSSLTQSAPAsPTNK	Q8N122-3: S705-P	-0.033909	0.302282	0.252532
RPTOR	GVHIHQAGGsPPASSTSSSSLTNDVAK	Q8N122-3: S719-P	0.0200758	-0.223247	-0.172476
RPUSD2	VELsPGPPKPAGR + VELsPGPPKPAGR + VELsPGPPKPAGR	Q8IZ73-2: S68-P	-0.199099	-0.665849	-0.821229
RRAD	RGsTPWGPAPPLHR	P55042: S26-P	-3.88104	3.70836	2.85766
RRAGC	MSPNETLFLEsTNK	Q9HB90: S95-P	0.360677	0.360351	-0.0546517
RRAS2	FQEQECPPsPEPTRK	P62070-2: S109-P	-0.143292	-0.0137432	0.111867
RRBP1	NTDVAQsPEAPKQEAPAK + NTDVAQsPEAPKQEAPAK	Q9P2E9-3: S185-P	0.402715	-1.06777	-0.678465
RRM2	GLSLVDKENtPPALSGTR	P31350: T33-P	1.64434	1.60671	1.59244
RRM2	VPLAPITDPQQLQLsPLK + VPLAPITDPQQLQLsPLK + VPLAPITDPQQLQLsPLK	P31350: S20-P	1.40144	3.0108	2.96708
RRP1B	GsPTGGAQLLK + GsPTGGAQLLK	Q14684-2: S495-P	-0.383109	-0.43307	0.115802
RRP1B	VGDGDLsAEEIPENEVSLR + VGDGDLsAEEIPENEVSLRR + VGDGDLsAEEIPENEVSLR	Q14684-2: S227-P	0.178642	-1.77696	-1.21098
RSF1	STLESEKPGsPEAAETSPPSNIIDHCEK + STLESEKPGsPEAAETSPPSNIIDHCEK + STLESEKPGsPEAAETSPPSNIIDHCEK	Q96T23-2: S591-P	-0.621871	-0.759726	-0.641415
RSF1	LsPIPEEVPK + DAQRLsPIPEEVPK + TFLDKDAQRLsPIPEEVPK + LsPIPEEVPK + DAQRLsPIPEEVPK + DAQRLsPIPEEVPK + TFLDKDAQRLsPIPEEVPK + TFLDKDAQRLsPIPEEVPK	Q96T23-2: S573-P	2.19374	1.55581	1.55256
RSF1	LSDDFDsPVKGPLCK	Q96T23-2: S366-P	2.47096	-0.129116	0.190071
RSL1D1	FFTtPSK + FFTtPSK	O76021: T465-P	1.64	0.219342	-0.0271404
RSL1D1	ATNEsEDEIPQLVPIGKK + ATNEsEDEIPQLVPIGK + ATNEsEDEIPQLVPIGK	O76021: S361-P	3.89661	2.80932	2.82679
RUNX1	VsPHHPAPTPNPR	Q01196: S212-P	-0.960909	-2.19969	0.106792
RUNX1	FTPPSTALsPGK + RFtPPSTALsPGK	Q01196: S21-P	0.901396	-0.326473	-0.605599
RUNX1	RFtPPSTALsPGK	Q01196: T14-P	1.25516	-0.557896	-0.668206
S100A13	KDsLSVNEFK	Q99584: S32-P	-0.462574	1.01424	0.433538
SAFB	sVVSFDK + sVVSFDK	Q15424-2: S532-P	1.51849	0.453938	0.702341
SAFB	SVVsFDK + SVVsFDKVK + SVVsFDKVK + SVVsFDKVKEPR + SVVsFDK + SVVsFDKVK	Q15424-2: S535-P	2.95089	1.67927	1.63846
SAFB2	VTPDIEEsLLEPENEK	Q14151: S207-P	0.269807	-0.801415	-1.52681
SAMD1	AAAAAATAPPsPGPAQPGPR	Q6SPF0: S161-P	0.0820647	-0.223911	0.0678237
SAMHD1	TPSNTPSAEADWsPGLELHPDYK	Q9Y3Z3-3: S33-P	-2.09973	0.135956	0.185546
SAMSN1	RSSsFGNFDR + SSsFGNFDR + SSsFGNFDR	Q9NSI8: S23-P	3.91042	3.13985	2.72789
SAMSN1	ALsEEKDEEDGENAHPYR + ALsEEKDEEDGENAHPYR	Q9NSI8: S90-P	0.377848	-0.358305	-0.658816
SART1	RVsEVEEEKEPVPQPLPSDDTR + RVsEVEEEKEPVPQPLPSDDTR	O43290: S448-P	-0.691249	1.90307	2.02883
SASH3	SSsFKDFAK + SSsFKDFAK + SSsFKDFAK	O75995: S27-P	4.03611	1.40415	0.865122
SASH3	MALAFSEQEEHELPVLsR	O75995: S142-P	1.30872	-2.56097	-2.67294
SATB1	LEQNGsPLGR	Q01826: S38-P	2.21247	-1.34267	-1.55326
SCAF1	VPStPPPK	Q9H7N4: T976-P	-3.6637	NA	-1.67595
SCAF1	sPFLKPDER + sPFLKPDER	Q9H7N4: S874-P	0.446412	2.03997	2.06258
SCAF1	EAASSSSGTQPAPPAPAsPWDSKK	Q9H7N4: S548-P	0.149899	-0.686346	-0.289687
SCAF1	FDIYDPFHPTDEAYsPPPAPEQK	Q9H7N4: S239-P	3.20486	3.51826	3.55409
SCAF11	IDRDSySPR	Q99590-2: Y647-P	-0.945696	-0.884085	-0.584102
SCAF11	FHsPSTTWSPNKDTPQEK + FHsPSTTWsPNKDTPQEK	Q99590-2: S481-P	-0.575628	-0.130204	0.308973
SCAF11	FHsPSTTWsPNKDTPQEK	Q99590-2: S487-P	-1.14869	0.109209	0.329161
SCAF4	IEIIQPLLDMAAGTSNAAPVAENVTNNEGsPPPPVK + IEIIQPLLDMAAGTSNAAPVAENVTNNEGsPPPPVK + IEIIQPLLDMAAGTSNAAPVAENVTNNEGsPPPPVK + IEIIQPLLDMAAGTSNAAPVAENVTNNEGsPPPPVK	O95104-2: S154-P	1.53472	1.0174	0.94584
SCAF8	SSEPVKETVQTTQsPTPVEK	Q9UPN6: S617-P	0.490834	0.851676	0.985592
SCAF8	SSEPVKETVQTTQSPtPVEK	Q9UPN6: T619-P	0.306066	0.51895	0.482877
SCFD1	VNLEESSGVENsPAGARPK + VNLEESSGVENsPAGARPK + VNLEESSGVENsPAGARPK	Q8WVM8-2: S211-P	2.03624	1.10237	1.27039
SCRIB	LRVQsPEPPAPER + LRVQsPEPPAPER + LRVQsPEPPAPER + LRVQsPEPPAPER	Q14160-2: S1394-P	-0.419863	-1.03292	-5.72792
SCRIB	ALsPAELR	Q14160-2: S1405-P	-0.102634	-2.55763	-2.33417
SCRIB	LPLLPPEsPGPLR	Q14160-2: S772-P	1.21543	-1.51189	0.0159846
SCYL2	RAsLTLEEK + RAsLTLEEK	Q6P3W7: S677-P	-2.39317	-0.277792	-1.34187
SDAD1	YIEIDsDEEPRGELLSLR + YIEIDsDEEPRGELLSLR + YIEIDsDEEPRGELLSLR	Q9NVU7-2: S488-P	1.84363	2.38562	2.33685
SDE2	VVNTDHGsPEQLQIPVTDSGR	Q6IQ49-3: S183-P	1.50692	0.888109	0.646732
SEC16A	IVNHWAsPELR	J3KNL6: S314-P	-0.00866004	-0.817057	-0.942272
SEC16A	ADSGPTQPPLSLsPAPETK + ADSGPTQPPLSLsPAPETK	J3KNL6: S2083-P	-0.437524	-0.492987	-0.263127
SEC16A	SHNVAAGSYEAPLPPGsFHGDFAYGTYR	J3KNL6: S1398-P	-3.5997	-4.41806	-2.53023
SEC16A	QIDSsPVGGETDETTVSQNYR	J3KNL6: S569-P	-0.368018	-0.276065	-0.0521103
SEC16A	LLPSAPQTLPDGPLAsPAR + LLPSAPQTLPDGPLAsPAR	J3KNL6: S1964-P	-1.29197	0.992195	0.990773
SEC24B	DSRPLsPILHIVK + DSRPLsPILHIVK	O95487-2: S1189-P	-3.90118	-2.1775	-1.91084
SEC31A	AQGEPVAGHEsPKIPYEK + AQGEPVAGHEsPKIPYEK + AQGEPVAGHEsPKIPYEK + AQGEPVAGHEsPKIPYEK	O94979-3: S799-P	3.18569	3.29925	2.99787
SEC31A	EQTLsPTITSGLHNIAR + EQTLsPTITSGLHNIAR	O94979-3: S1049-P	0.608164	0.742686	0.297723
2002-09-01	IYHLPDAEsDEDEDFKEQTR + IYHLPDAEsDEDEDFKEQTR + IYHLPDAEsDEDEDFKEQTR + IYHLPDAEsDEDEDFKEQTR + IYHLPDAEsDEDEDFK + IYHLPDAEsDEDEDFKEQTR + IYHLPDAEsDEDEDFKEQTR + IYHLPDAEsDEDEDFKEQTR	B5MCX3: S178-P	5.28765	5.06264	4.5082
2007-09-01	ILEQQNSSRtLEK + ILEQQNSSRtLEK + ILEQQNSSRtLEK + ILEQQNSSRtLEK	G3V1Q4: T390-P	3.29879	1.62391	1.38197
2007-09-01	IYEFPEtDDEEENKLVK	G3V1Q4: T192-P	1.03215	-1.84485	-1.02455
SERBP1	GGSGSHNWGTVKDELTEsPK + GGSGSHNWGTVKDELTEsPK	Q8NC51: S234-P	-2.44888	0.256771	0.386956
SERBP1	FDQLFDDEsDPFEVLK	Q8NC51: S25-P	0.385092	0.732971	0.994462
SET	ELNSNHDGADEtSEKEQQEAIEHIDEVQNEIDR	Q01105-2: T23-P	0.463658	0.382318	0.723804
SETD2	LNDsPTLK + LNDsPTLK	H7BZ93: S342-P	0.883658	0.637974	0.809468
SETDB1	NYGYNPsPVKPEGLR + NYGYNPsPVKPEGLR	E9PRF4: S1066-P	0.54157	-2.02212	-1.13032
SF1	TGDLGIPPNPEDRsPsPEPIYNSEGK + TGDLGIPPNPEDRsPsPEPIYNSEGK + TGDLGIPPNPEDRsPsPEPIYNSEGK	Q15637-6: S80-P	-3.95973	-3.45126	-3.14462
SF1	TGDLGIPPNPEDRsPsPEPIYNSEGK + TGDLGIPPNPEDRsPsPEPIYNSEGK + TGDLGIPPNPEDRsPsPEPIYNSEGK	Q15637-6: S82-P	-3.95973	-3.45126	-3.14462
SF3B1	WDEtPGR	O75533: T235-P	-1.04942	-1.29765	-1.09701
SF3B1	VVNGAAASQPPsKR	O75533: S194-P	-2.22794	-2.01883	-1.81654
SF3B1	TMIIsPER + TMIIsPER + TMIIsPER	O75533: S129-P	-1.97139	1.12475	1.25445
SF3B1	DTPGHGSGWAEtPR + DTPGHGSGWAEtPR + DTPGHGSGWAEtPR	O75533: T313-P	-1.46965	0.329023	0.600907
SF3B1	WDQTADQTPGAtPK + RWDQTADQTPGAtPK + WDQTADQTPGAtPK + WDQTADQTPGAtPK + RWDQTADQTPGAtPK + RWDQTADQTPGAtPK	O75533: T211-P	-0.133838	0.0898492	0.263026
SF3B1	KLSSWDQAEtPGHtPSLR + LSSWDQAEtPGHTPSLR + LSSWDQAEtPGHTPSLR + LSSWDQAEtPGHTPSLR + LSSWDQAEtPGHtPSLR	O75533: T223-P	-0.703128	1.10934	1.3798
SF3B1	KLSSWDQAEtPGHtPSLR + LSSWDQAEtPGHtPSLR	O75533: T227-P	-0.151151	0.553659	0.652964
SF3B1	LLVDVDESTLsPEEQKER + LLVDVDESTLsPEEQKER	O75533: S488-P	-0.761678	-0.0608898	-0.335398
SF3B1	VLPPPAGYVPIRtPAR	O75533: T426-P	1.93286	2.44141	2.52842
SF3B2	SSLGQSAsETEEDTVSVSKK + SSLGQSAsETEEDTVSVSKK	E9PPJ0: S292-P	1.5009	-2.33465	-2.46635
SF3B2	IEEAMDGSEtPQLFTVLPEKR + IEEAMDGSEtPQLFTVLPEKR + KIEEAMDGSEtPQLFTVLPEK + IEEAMDGSEtPQLFTVLPEK	E9PPJ0: T763-P	1.00539	-0.666039	-0.753188
SF3B2	SRGSDsPAADVEIEYVTEEPEIYEPNFIFFK	E9PPJ0: S345-P	3.30592	-0.977611	-3.43025
SFPQ	GMGPGtPAGYGR + GMGPGtPAGYGR	P23246: T687-P	0.953984	-1.00084	-0.422706
SFSWAP	SGVSsDNEDDDDEEDGNYLHPSLFASK	Q12872: S283-P	2.3533	1.91108	2.00655
SGTA	EMPQDLRsPAR + EMPQDLRsPAR + EMPQDLRsPAR + EMPQDLRsPAR + EMPQDLRsPARtPPSEEDSAEAER + EMPQDLRsPARtPPSEEDSAEAER + EMPQDLRsPAR + EMPQDLRsPAR + EMPQDLRsPAR + EMPQDLRsPAR + EMPQDLRsPARtPPSEEDSAEAER	O43765: S77-P	1.45171	0.964604	0.977282
SGTA	EMPQDLRsPARtPPSEEDSAEAER + EMPQDLRsPARtPPSEEDSAEAER + EMPQDLRsPARtPPSEEDSAEAER	O43765: T81-P	1.46915	0.385049	0.0925565
SH2D3C	VHAAPAAPSATALPAsPVAR	Q8N5H7: S440-P	0.0449054	-4.28693	-1.96039
SH2D5	LGNPYCsPTLVR	Q6ZV89-2: S147-P	-4.08681	-0.622638	-0.321021
SH3BP1	sPPETAAPVEDMAR + sPPETAAPVEDMAR	Q9Y3L3: S550-P	-0.912073	-0.378017	-0.197314
SH3BP1	TESEVPPRPAsPK + TESEVPPRPAsPK + ERTESEVPPRPAsPK	Q9Y3L3: S544-P	-0.880494	-2.70578	-2.4918
SH3BP5L	GLSDHVsLDGQELGTR + GLSDHVsLDGQELGTR + GLSDHVsLDGQELGTR	Q7L8J4-2: S330-P	0.0143521	0.833854	0.739763
SH3GL1	IAASSsFR	Q99961-2: S240-P	1.94125	4.62108	4.77734
SH3KBP1	ANsPSLFGTEGKPK + ANsPSLFGTEGKPK + ANsPSLFGTEGKPK + ANsPSLFGTEGKPK	Q96B97-2: S550-P	1.10795	-0.655893	0.270625
SH3KBP1	sIEVENDFLPVEK	Q96B97-2: S193-P	2.50131	1.98666	2.08958
SH3PXD2A	AQISsPNLR	Q5TCZ1-2: S228-P	-1.17396	0.231409	0.203031
SIK2	EVHNRsPVSFR	Q9H0K1: S576-P	-3.66444	-5.99499	-6.14491
SIK2	RAsDTSLTQGIVAFR	Q9H0K1: S587-P	0.612377	0.663371	-1.31013
SIK3	RAsDGGANIQLHAQQLLK + RAsDGGANIQLHAQQLLK	Q9Y2K2-3: S493-P	0.697182	1.68047	1.52222
SIN3A	DKSDsPAIQLR	Q96ST3: S940-P	-2.41264	-2.02122	-1.55612
SIN3A	sPPVQPHTPVTISLGTAPSLQNNQPVEFNHAINYVNK	Q96ST3: S277-P	-0.392595	1.6432	1.54012
SIPA1	SGSDAGEARPPTPAsPR + SGSDAGEARPPTPAsPR + SGSDAGEARPPTPAsPR	Q96FS4: S67-P	0.935231	-1.27919	-0.772829
SIPA1	TEFLHSQNSLsPR + TEFLHSQNSLsPR + TEFLHSQNSLsPR + TEFLHSQNSLsPR	Q96FS4: S839-P	1.20046	1.41584	1.06283
SIPA1L1	LIDLEsPTPESQK + LIDLEsPTPESQK	O43166-3: S1528-P	-1.59106	1.31956	1.52172
SIPA1L1	QDPVVHLsPNK	O43166-3: S1249-P	-2.06574	-2.09242	-1.55421
SIRT2	EHASIDAQSGAGVPNPSTSAsPK + EHASIDAQSGAGVPNPSTSAsPK	Q8IXJ6-5: S298-P	0.573269	-1.17424	-1.10901
SIRT6	ALPPLPRPPtPK + ALPPLPRPPtPK + ALPPLPRPPtPK	M0QZ09: T220-P	-1.07053	-2.0487	-2.2478
SKA3	sPQLSDFGLER + sPQLSDFGLER	Q8IX90: S155-P	0.164724	0.133382	0.300789
SKIV2L	ASsLEDLVLK + ASsLEDLVLK + ASsLEDLVLK	Q15477: S256-P	3.177	2.98656	2.97595
SLAIN2	LsLQGHPTDLQTSNVK	Q9P270: S391-P	2.52802	3.10494	1.62066
SLAIN2	sLPNLSR	Q9P270: S413-P	-0.41589	1.09052	0.632012
SLBP	sWDQQIK + sWDQQIK	Q14493: S182-P	-0.174292	-0.481157	-1.4754
SLBP	RPESFTtPEGPKPR + RPESFTtPEGPKPR	Q14493: T62-P	-0.474516	-2.43651	-2.71901
SLC12A7	TEAPGtPEGPEPERPSPGDGNPR	Q9Y666: T30-P	-0.631784	-1.27496	-1.51007
SLC12A7	VQMtWTR	Q9Y666: T980-P	-1.05619	-4.74389	-5.7386
SLC16A1	KEsKEEETSIDVAGKPNEVTK + KEsKEEETSIDVAGKPNEVTK + KEsKEEETSIDVAGKPNEVTK	P53985: S461-P	0.441513	-1.61174	-1.9114
SLC35B2	AVPVEsPVQKV	Q8TB61: S427-P	-0.0623383	-0.522082	0.0576123
SLC35C2	GLGsSPDLELLLR	Q9NQQ7-2: S314-P	-1.84209	-4.79309	-3.55803
SLC9A1	LDsPTMSR	P19634: S693-P	-2.36209	-0.139721	-0.108814
SLC9A1	IGsDPLAYEPK	P19634: S703-P	-2.68318	1.01148	0.356484
SLC9A3R1	ENsREALAEAALESPRPALVR	O14745: S269-P	-1.19974	-2.84177	-3.77371
SLC9A3R1	EALAEAALEsPRPALVR	O14745: S280-P	3.3462	-0.669803	-0.647916
SLC9A3R1	SAsSDTSEELNSQDSPPKQDSTAPSSTSSSDPILDFNISLAMAK	O14745: S290-P	-0.0198203	-4.23204	-3.00011
SLCO4A1	ASPGTPLsPGSLR	Q96BD0-2: S40-P	0.177534	-2.10507	-1.68853
SLIRP	LPQTsDDEKKDF + LPQTsDDEKKDF	Q9GZT3-2: S100-P	1.6747	2.66864	1.57329
SLK	RDsFIGTPYWMAPEVVMCETSK + RDsFIGTPYWMAPEVVMCETSK	Q9H2G2-2: S189-P	0.564019	1.79654	1.56711
SLTM	sPGHMVILDQTK + sPGHMVILDQTK + sPGHMVILDQTK + sPGHMVILDQTK + sPGHMVILDQTK + sPGHMVILDQTK + sPGHMVILDQTK + sPGHMVILDQTK	Q9NWH9-3: S122-P	-1.63973	0.450959	0.661966
SLTM	AGAGMITQHSSNAsPINR	Q9NWH9-3: S571-P	0.414586	-1.13265	-0.551219
SMARCA4	GRPPAEKLsPNPPNLTK	P51532-5: S1419-P	-2.66155	0.363635	0.646542
SMARCC1	KHsPsPPPPTPTESR + KHsPsPPPPTPTESR	Q92922: S328-P	1.67139	0.947391	1.14644
SMARCC1	KHsPsPPPPTPTESR + KHsPsPPPPTPTESR	Q92922: S330-P	1.67139	0.947391	1.14644
SMARCC2	KRsPsPSPTPEAK	Q8TAQ2-2: S302-P	-2.44932	0.01683	0.121123
SMARCC2	KRsPsPSPTPEAK	Q8TAQ2-2: S304-P	-2.44932	0.01683	0.121123
SMARCC2	TLTDEVNsPDSDRR + TLTDEVNsPDSDRR	Q8TAQ2-2: S283-P	-1.96858	0.197233	0.2238
SMC4	TEsPATAAETASEELDNR + TEsPATAAETASEELDNR + TEsPATAAETASEELDNR + TEsPATAAETASEELDNR	Q9NTJ3-2: S41-P	1.27715	0.851019	1.045
SMC4	ISLHPIEDNPIEEIsVLSPEDLEAIKNPDSITNQIALLEAR	Q9NTJ3-2: S998-P	2.17972	0.217887	0.647873
SMCR8	VLISVGsYK	Q8TEV9-2: S417-P	-3.81556	0.165985	0.077382
SMCR8	SDSQASLTVPLsPQVVR	Q8TEV9-2: S498-P	-0.0481548	-1.53455	-1.41374
SMN2	RGTGQsDDSDIWDDTALIK + RGTGQsDDSDIWDDTALIK + RGTGQsDDSDIWDDTALIK + GTGQsDDSDIWDDTALIK	B4DP61: S28-P	1.93436	0.221147	0.307663
SMTN	SLSVLsPR	P53814-5: S304-P	-2.18901	0.203498	0.356484
SNAP23	TTWGDGGENsPCNVVSK	H3BM38: S110-P	0.850376	-1.07843	-0.27653
SNAPIN	AMLDSGIYPPGsPGK + AMLDSGIYPPGsPGK + AMLDSGIYPPGsPGK + AMLDSGIYPPGsPGK + AMLDSGIYPPGsPGK	O95295: S133-P	-1.33993	-2.4453	-2.2183
SND1	VNVTVDYIRPAsPATETVPAFSER	Q7KZF4: S426-P	1.19143	1.36849	1.38438
SNIP1	QERLsPEVAPPAHR + QERLsPEVAPPAHR + LsPEVAPPAHR + QERLsPEVAPPAHR	Q8TAD8: S35-P	1.10545	1.30206	1.26728
SNRNP70	YDERPGPsPLPHR + YDERPGPsPLPHR + YDERPGPsPLPHR + YDERPGPsPLPHR + YDERPGPsPLPHR + YDERPGPsPLPHR	P08621: S226-P	2.76361	3.26917	3.34247
SNTB1	KGSPVSEIGWETPPPEsPR + GSPVSEIGWETPPPEsPR + GSPVSEIGWETPPPEsPR + GSPVSEIGWETPPPEsPR	Q13884-2: S219-P	0.579151	-0.217692	-0.258218
SNTB2	GPAGEAGAsPPVR + GPAGEAGAsPPVRR + GPAGEAGAsPPVRR + GPAGEAGAsPPVRR	Q13425-2: S110-P	-1.0858	0.767748	0.764695
SNTB2	GLGPPsPPAPPR + GLGPPsPPAPPR	Q13425-2: S95-P	0.894667	2.09927	2.30391
SNW1	GPPsPPAPVMHSPSR + GPPsPPAPVMHSPSR + GPPsPPAPVMHsPSR + GPPsPPAPVMHsPSR + GPPsPPAPVMHsPSRK + GPPsPPAPVMHSPSR + GPPsPPAPVMHsPSR + GPPsPPAPVMHSPSR + GPPsPPAPVMHsPSR + GPPsPPAPVMHsPSR + GPPsPPAPVMHSPSR + GPPsPPAPVMHsPSRK + GPPsPPAPVMHsPSR + GPPsPPAPVMHSPSR	Q13573: S224-P	0.387376	0.627212	1.00572
SNW1	GPPsPPAPVMHsPSR + GPPsPPAPVMHsPSR + GPPsPPAPVMHsPSRK + GPPsPPAPVMHsPSR + GPPsPPAPVMHsPSR + GPPsPPAPVMHsPSR + GPPsPPAPVMHsPSRK + GPPsPPAPVMHsPSR	Q13573: S232-P	0.606561	0.511466	0.944621
SNX15	GPLTEAELALFDPFSKEEGAAPsPTHVAELATMEVESAR	Q9NRS6: S227-P	2.30036	0.98491	1.54308
SNX16	SSsFGSVSTSSNSSK	E5RG30: S29-P	-0.721865	-1.27215	-1.33267
SNX17	VTSSVPLPSGSTSsPGR	Q15036-2: S311-P	1.29277	-1.07294	0.202505
SNX2	RFsDFLGLHSK	O60749-2: S68-P	-4.19511	-3.06636	-3.98617
SNX3	RYsDFEWLR + RYsDFEWLR	O60493-3: S72-P	-1.25563	1.46546	0.506155
SON	RFsRsPIR	H7C1M2: S1024-P	1.5645	1.85858	1.9674
SON	RFsRsPIR	H7C1M2: S1026-P	1.5645	1.85858	1.9674
SON	ILPTsETK	H7C1M2: S565-P	-0.686519	-1.77084	-1.48989
SON	EMEHNTVCAAGTsPVGEIGEEK + EMEHNTVCAAGTsPVGEIGEEK + EMEHNTVCAAGTsPVGEIGEEK	H7C1M2: S551-P	1.32036	1.75028	1.85742
SON	EDDDVIVNKPHVsDEEEEEPPFYHHPFK	H7C1M2: S1124-P	-2.88822	-0.312416	-0.766385
SON	SAAsPVVSSMPER	H7C1M2: S764-P	0.168264	-0.374312	0.628355
SON	ESDQTLAALLsPK + ESDQTLAALLsPK	H7C1M2: S692-P	1.99781	2.6307	2.578
SORBS3	LCDDGPQLPTsPR + LCDDGPQLPTsPR	H0YAZ3: S42-P	-0.79999	2.56691	3.14372
SOS1	SAsVSSISLTK	G5E9C8: S1119-P	-2.09908	-3.44101	-1.94124
SP100	LNECIsPVANEMNHLPAHSHDLQR	P23497-5: S18-P	-4.84207	0.794464	0.47341
SP100	GFENVIHDKLPLQEsEEEER + GFENVIHDKLPLQEsEEEEREER	P23497-5: S157-P	2.09716	0.379834	0.0825676
SP110	VTQGAAsPGHGIQEK + VTQGAAsPGHGIQEK	Q9HB58-2: S177-P	-1.30022	-0.752116	-0.0672697
SP110	DKEDPQEMPHsPLGSMPEIR + DKEDPQEMPHsPLGSMPEIR	Q9HB58-2: S41-P	-1.57357	0.143396	-0.0513171
SPAG9	SAsQSSLDKLDQELK + SAsQSsLDKLDQELK + SAsQSSLDKLDQELK + SAsQSSLDKLDQELKEQQK	O60271-5: S716-P	0.00338832	0.455168	0.357013
SPAG9	SASQssLDKLDQELK	O60271-5: S718-P	-3.10046	0.507352	0.507525
SPAG9	SASQssLDKLDQELK + SAsQSsLDKLDQELK	O60271-5: S719-P	-2.46455	1.22973	1.28555
SPAG9	ERPISLGIFPLPAGDGLLtPDAQK	O60271-5: T217-P	-1.44887	0.977447	1.12411
SPDL1	SVSIYTPVVSLsPHK	Q96EA4-2: S416-P	-0.35003	0.65753	0.889592
SPECC1	tILETSFHQHR	Q5M775-4: T339-P	-6.48546	-2.14503	-3.07982
SPICE1	LVGLNLsPPMSPVQLPLR	Q8N0Z3: S760-P	-2.51349	-2.9055	-2.47757
SPN	QGsLAMEELK + QGsLAMEELK + QGsLAMEELK + QGsLAMEELK + QGsLAMEELK	P16150: S355-P	3.15354	1.24909	0.488782
SPN	RPtLTTFFGR + RPtLTTFFGR + RPtLTTFFGR	P16150: T341-P	-0.487379	-3.81649	-6.05881
SPN	sRQGSLAMEELK	P16150: S351-P	1.02379	-3.32356	-2.88701
SPTAN1	TAsPWK	Q13813-3: S1170-P	1.8666	2.42087	2.31766
SPTAN1	sLQQLAEER + WRsLQQLAEER + sLQQLAEER + WRsLQQLAEER	Q13813-3: S1197-P	1.26467	0.549259	0.803167
SPTAN1	KLDPAQSAsRENLLEEQGSIALR + KLDPAQSAsRENLLEEQGSIALR + LDPAQSAsRENLLEEQGSIALR	Q13813-3: S1031-P	2.41904	0.170092	0.119165
SPTBN1	RFsLFGK	Q01082: S2358-P	-4.4317	-0.244001	-0.642035
SPTBN1	AQTLPTSVVTITSESsPGKR + AQTLPTSVVTITSESsPGKR	Q01082: S2341-P	3.64787	2.5382	2.75662
SPTBN1	AQtLPTSVVTITSESSPGK	Q01082: T2328-P	-2.74891	-2.10127	-1.74224
SPTBN1	TsSISGPLSPAYTGQVPYNYNQLEGR	Q01082-3: S7-P	1.39993	0.511491	0.661107
SQSTM1	LTPVsPESSSTEEK + LTPVsPESSSTEEK	Q13501: S272-P	2.90636	3.52941	3.23695
SQSTM1	SRLtPVSPESSSTEEK	Q13501: T269-P	-0.972665	-0.199197	-0.0693573
SRCAP	NPPsPRPSQLPVLDR	Q6ZRS2-3: S2858-P	-3.0589	-0.604643	-0.466934
SRF	ALIQTCLNSPDsPPRSDPTTDQR + ALIQTCLNSPDsPPR + ALIQTCLNSPDsPPRSDPTTDQR	P11831: S224-P	0.349606	-0.299891	-0.0664677
SRFBP1	AVTIANsPSKPSEK + AVTIANsPSKPSEK	Q8NEF9: S203-P	-2.8787	0.240273	0.289471
SRP72	TVSsPPTSPRPGSAATVSASTSNIIPPR	O76094-2: S560-P	2.92953	1.80404	1.6976
SRPK1	GSAPHSESDLPEQEEEILGsDDDEQEDPNDYCK	Q96SB4-3: S222-P	-0.470523	0.393281	-0.223691
SRRM1	WQsPVTK + RWQsPVTK + WQsPVTK	A9Z1X7: S547-P	3.82385	3.27293	3.20725
SRRM1	TAsPPPPPK + TAsPPPPPKR + RRtAsPPPPPK	A9Z1X7: S625-P	1.36218	-0.133785	0.625011
SRRM1	AAsPSPQSVR + KAAsPSPQSVR + KAAsPSPQSVR	A9Z1X7: S747-P	0.652	0.728094	0.741017
SRRM1	RLsPSAsPPR + RLsPSAsPPR + RLsPSASPPR	A9Z1X7: S384-P	3.32832	2.0828	2.08279
SRRM1	RLsPSAsPPR + RLsPSAsPPR	A9Z1X7: S388-P	2.99438	1.72927	1.68042
SRRM1	RRtPsPPPR	A9Z1X7: T590-P	-1.1188	0.0789973	0.437312
SRRM1	RRtPsPPPR	A9Z1X7: S592-P	-1.1188	0.0789973	0.437312
SRRM1	RYSPsPPPK + RYsPsPPPK + RYSPsPPPK + RYsPsPPPK	A9Z1X7: S616-P	2.0717	2.18826	2.34968
SRRM1	RYsPsPPPK + RYsPsPPPK	A9Z1X7: S614-P	0.933289	1.56228	1.37494
SRRM1	RRtPtPPPR	A9Z1X7: T581-P	-3.13008	-2.44394	-1.67804
SRRM1	RRtPtPPPR	A9Z1X7: T583-P	-3.13008	-2.44394	-1.67804
SRRM1	REsPSPAPKPR	A9Z1X7: S445-P	0.839196	0.668132	0.488227
SRRM1	RRsPsPAPPPR + RRsPsPAPPPR	A9Z1X7: S569-P	0.673266	1.01828	0.99284
SRRM1	RRsPsPAPPPR + RRsPsPAPPPR	A9Z1X7: S571-P	0.673266	1.01828	0.99284
SRRM1	QsPsPSTRPIR + RQsPSPSTRPIR + RQsPsPSTRPIR + RQsPsPSTRPIR	A9Z1X7: S722-P	1.75637	1.16708	1.12772
SRRM1	QsPsPSTRPIR + RQsPsPSTRPIR + RQsPsPSTRPIR	A9Z1X7: S724-P	1.95853	1.42168	1.38393
SRRM1	RRtAsPPPPPK	A9Z1X7: T623-P	-1.37012	-1.19767	-0.814367
SRRM1	APQTSSsPPPVRR + APQTSSsPPPVR	A9Z1X7: S705-P	1.36634	-0.497222	-0.735161
SRRM1	HRPsPPAtPPPK + HRPsPPAtPPPK + HRPsPPAtPPPK	A9Z1X7: S397-P	-0.510605	-1.91132	-2.44112
SRRM1	HRPsPPAtPPPK + HRPsPPAtPPPK + HRPsPPAtPPPK	A9Z1X7: T401-P	-0.510605	-1.91132	-2.44112
SRRM1	KEKtPELPEPSVK + EKtPELPEPSVK + EKtPELPEPSVK + KEKtPELPEPSVK + EKtPELPEPSVK + EKtPELPEPSVK	A9Z1X7: T220-P	4.1743	3.50435	3.41689
SRRM1	VPKPEPIPEPKEPsPEK + VPKPEPIPEPKEPsPEK + VPKPEPIPEPKEPsPEK	A9Z1X7: S260-P	2.44245	1.00748	0.57699
SRRM1	KPPAPPsPVQSQSPSTNWsPAVPVKK + KPPAPPsPVQSQsPSTNWSPAVPVKK + KPPAPPsPVQSQsPSTNWSPAVPVK	A9Z1X7: S778-P	0.765251	0.333536	0.318367
SRRM1	KPPAPPsPVQSQSPSTNWsPAVPVKK	A9Z1X7: S790-P	-0.0985011	-3.3688	-3.72692
SRRM1	RYsPPIQR	A9Z1X7: S606-P	5.93565	5.26499	5.10545
SRRM1	KPPAPPsPVQSQsPSTNWSPAVPVKK + KPPAPPsPVQSQsPSTNWSPAVPVK	A9Z1X7: S784-P	1.04599	0.868562	0.847823
SRRM2	DIPRtPSR	Q9UQ35: T1472-P	1.47251	3.00243	3.00202
SRRM2	VKPEtPPR	Q9UQ35: T983-P	-0.262136	2.04723	2.11897
SRRM2	SGMsPEQSR	Q9UQ35: S1132-P	-3.08852	-3.06208	-2.57065
SRRM2	RPsPQPSPR	Q9UQ35: S2702-P	-2.53674	-1.60304	-1.49354
SRRM2	ALPQtPRPR + ALPQtPRPR + ALPQtPRPR + ALPQtPRPR	Q9UQ35: T1492-P	3.7031	2.89642	2.88336
SRRM2	SLSGSsPCPK	Q9UQ35: S783-P	0.31605	-0.175232	-0.364217
SRRM2	RVPsPTPAPK + RVPsPTPAPK + RVPsPTPAPK + RVPsPTPAPK + RVPsPTPAPK	Q9UQ35: S2581-P	2.18652	1.32342	1.70101
SRRM2	TVARtPLGQR + TVARtPLGQR	Q9UQ35: T1531-P	2.1962	0.790759	0.737393
SRRM2	sRTsPAPWK + sRTsPAPWKR	Q9UQ35: S1854-P	2.145	2.76298	2.77316
SRRM2	sRTsPAPWK + sRTsPAPWKR + TsPAPWK + SRtsPAPWK	Q9UQ35: S1857-P	1.90227	2.79441	2.79556
SRRM2	DTLRtPPRER	Q9UQ35: T1208-P	3.58533	1.90526	2.2102
SRRM2	QSHSGSIsPYPK + QSHSGSIsPYPK + QSHSGSIsPYPK	Q9UQ35: S994-P	1.23049	2.36806	2.37364
SRRM2	QSHSEsPSLQSK	Q9UQ35: S1083-P	-1.15182	0.0925934	0.309825
SRRM2	EGRPPEPtPAKR	Q9UQ35: T2599-P	-0.916673	-1.59949	-1.58804
SRRM2	sRsPQRPGWSR + sRsPQRPGWSR	Q9UQ35: S534-P	1.25429	0.995056	0.968353
SRRM2	sRsPQRPGWSR + sRsPQRPGWSR	Q9UQ35: S536-P	1.25429	0.995056	0.968353
SRRM2	RREtPsPRPMR	Q9UQ35: T2738-P	0.615004	-1.06263	-1.40089
SRRM2	RREtPsPRPMR	Q9UQ35: S2740-P	0.615004	-1.06263	-1.40089
SRRM2	ARsRtPPSAPSQSR	Q9UQ35: S2407-P	1.60867	0.766846	0.758052
SRRM2	ARsRtPPSAPSQSR	Q9UQ35: T2409-P	1.60867	0.766846	0.758052
SRRM2	SSGHSSSELsPDAVEK + SSGHSSSELsPDAVEK + SSGHSSSELsPDAVEK + SSGHSSSELsPDAVEK	Q9UQ35: S1387-P	-0.170163	-0.12834	-0.124202
SRRM2	THTTALAGRsPSPASGR + THTTALAGRsPsPASGR + THTTALAGRsPsPASGR + THTTALAGRsPSPASGR + THTTALAGRsPsPASGR	Q9UQ35: S295-P	2.19358	1.11907	1.10441
SRRM2	THTTALAGRsPsPASGR + THTTALAGRsPsPASGR + THTTALAGRsPsPASGR	Q9UQ35: S297-P	2.46301	1.44548	1.38807
SRRM2	QGSITSPQANEQSVtPQRR + QGSItSPQANEQSVtPQRR + QGSITSPQANEQSVtPQRR + QGSITsPQANEQSVtPQRR	Q9UQ35: T866-P	0.975982	1.3197	1.16786
SRRM2	sRsPLAIR + sRsPLAIR	Q9UQ35: S2044-P	3.86655	3.69703	3.66998
SRRM2	sRsPLAIR + sRsPLAIR	Q9UQ35: S2046-P	3.86655	3.69703	3.66998
SRRM2	sRtPLLPR + sRtPLLPR	Q9UQ35: S2032-P	4.38715	4.32125	4.21982
SRRM2	sRtPLLPR + sRtPLLPR	Q9UQ35: T2034-P	4.38715	4.32125	4.21982
SRRM2	SSsPVTELASR + SSsPVTELASRsPIRQDR	Q9UQ35: S1103-P	2.2743	1.89429	1.98915
SRRM2	AQtPPGPSLSGSK + AQtPPGPSLSGSKsPCPQEK	Q9UQ35: T1003-P	1.93473	1.95993	2.38043
SRRM2	TPAAAAAMNLAsPR + TPAAAAAMNLAsPR + TPAAAAAMNLAsPR + TPAAAAAMNLAsPR + TPAAAAAMNLAsPR	Q9UQ35: S2272-P	0.817884	-1.20524	-0.714307
SRRM2	CRsPGMLEPLGSSR + CRsPGMLEPLGSSR + CRsPGMLEPLGSSR + CRsPGMLEPLGSSR + sPGMLEPLGSSR + CRsPGMLEPLGSSR + CRsPGMLEPLGSSR + CRsPGMLEPLGSSR + sPGMLEPLGSSR + CRsPGMLEPLGSSR + CRsPGMLEPLGSSR + sPGMLEPLGSSR	Q9UQ35: S2132-P	0.783357	1.08495	1.07078
SRRM2	AQTPPGPSLSGSKsPCPQEK + AQTPPGPSLSGSKsPCPQEK + AQtPPGPSLSGSKsPCPQEK	Q9UQ35: S1014-P	1.71628	1.59342	1.65074
SRRM2	QGSItSPQANEQSVtPQRR	Q9UQ35: T856-P	0.470433	0.752665	0.646542
SRRM2	RGEGDAPFSEPGTTSTQRPSsPETATK + RGEGDAPFSEPGTTSTQRPSsPETATK + GEGDAPFSEPGTTSTQRPSsPETATK + RGEGDAPFSEPGTTSTQRPSsPETATK + RGEGDAPFSEPGTTSTQRPSsPETATK + GEGDAPFSEPGTTSTQRPSsPETATK	Q9UQ35: S323-P	0.65109	2.21306	2.28294
SRRM2	TsPPLLDR + TsPPLLDR	Q9UQ35: S2398-P	5.24404	6.03203	5.4318
SRRM2	SLsYSPVER + SLsYsPVER + SLsYSPVER	Q9UQ35: S2692-P	0.768358	0.0619278	0.0464383
SRRM2	GEFSAsPMLK + GEFSAsPMLK + GEFSAsPMLK	Q9UQ35: S1124-P	4.15706	3.1225	3.27606
SRRM2	SCFESsPDPELK + SCFESsPDPELK	Q9UQ35: S876-P	4.54231	4.82118	4.85559
SRRM2	MALPPQEDATAsPPR + MALPPQEDATAsPPR + MALPPQEDATAsPPR + MALPPQEDATAsPPR	Q9UQ35: S1179-P	-0.00373871	-0.00781011	0.774759
SRRM2	HGGSPQPLATTPLSQEPVNPPSEAsPTR + HGGsPQPLATTPLSQEPVNPPSEAsPTR + HGGsPQPLATTPLSQEPVNPPSEAsPTR	Q9UQ35: S398-P	-0.756656	1.13358	1.31941
SRRM2	ENSFGsPLEFR + ENSFGsPLEFR + ELSNsPLRENSFGsPLEFR + ELSNSPLRENSFGsPLEFR	Q9UQ35: S1329-P	1.55912	2.06666	2.56323
SRRM2	AGMSSNQSISsPVLDAVPR + AGMSSNQSISsPVLDAVPR + AGMSSNQSISsPVLDAVPR + AGMSSNQSISsPVLDAVPR	Q9UQ35: S1404-P	0.368496	1.06992	1.21005
SRRM2	AGMSSNQSISSPVLDAVPRtPSR + AGMSSNQSISSPVLDAVPRtPSR	Q9UQ35: T1413-P	0.141376	-0.799159	-0.964083
SRRM2	HGGsPQPLATTPLSQEPVNPPSEAsPTR + HGGsPQPLATTPLSQEPVNPPSEAsPTR	Q9UQ35: S377-P	-0.320019	1.48785	1.63824
SRRM2	DKFsPFPVQDRPESSLVFK + DKFsPFPVQDRPESSLVFK	Q9UQ35: S1188-P	1.33819	1.36528	1.66554
SRRM2	AIIsPR + AIIsPR	Q9UQ35: S924-P	4.10989	3.82521	3.87346
SRRM2	ELSNsPLR + ELSNsPLRENSFGSPLEFR + ELSNsPLRENSFGsPLEFR	Q9UQ35: S1320-P	3.5433	3.01426	3.13392
SRRM2	sRtPLISR	Q9UQ35: S1878-P	1.01959	1.24457	1.13745
SRRM2	sRtPLISR	Q9UQ35: T1880-P	1.01959	1.24457	1.13745
SRRM2	SRtsPAPWK	Q9UQ35: T1856-P	2.31015	3.27763	3.24801
SRRM2	NHsGSRTPPVALNSSR	Q9UQ35: S2100-P	0.934005	-1.20234	-2.66559
SRRM2	QGSITsPQANEQSVtPQRR	Q9UQ35: S857-P	0.672213	1.57017	1.05598
SRRM2	SLSYsPVER + SLsYsPVER	Q9UQ35: S2694-P	0.543652	0.417165	0.312379
SRRM2	sPVPSAFSDQSR + MGQAPSQSLLPPAQDQPRsPVPSAFSDQSR + MGQAPSQSLLPPAQDQPRsPVPSAFSDQSR	Q9UQ35: S2449-P	1.51421	1.86284	1.90583
SRRM2	SCFEsSPDPELK	Q9UQ35: S875-P	0.8125	0.89681	0.883052
SRRM2	SSsPVTELASRsPIRQDR	Q9UQ35: S1112-P	2.7948	-0.408398	-1.34407
SRRM2	MAPALSGANLTsPR	Q9UQ35: S2382-P	-1.30016	-2.34207	-1.80387
SRRM2	SStPPGESYFGVSSLQLK	Q9UQ35: T1043-P	4.48896	3.9481	3.86366
SRRT	ERFsPPR + ERFsPPR	Q9BXP5-5: S67-P	1.31776	3.8967	4.07052
SRRT	HELsPPQK + HELsPPQKR	Q9BXP5-5: S74-P	-3.26575	0.594967	0.632877
SRRT	TQLWASEPGtPPLPTSLPSQNPILK + TQLWASEPGtPPLPTSLPSQNPILK	Q9BXP5-5: T507-P	2.90223	2.76255	2.77262
SRSF1	VDGPRsPSYGR + VDGPRsPSYGR + VDGPRsPsYGR + VKVDGPRsPSYGR + VKVDGPRsPsYGR + VDGPRsPSYGR + VDGPRsPsYGR + VKVDGPRsPSYGR + VKVDGPRsPsYGR + VKVDGPRsPsYGR	Q07955: S199-P	2.71115	2.01539	1.99417
SRSF1	SRGsPRYSPR	Q07955: S234-P	1.47573	-3.06636	-3.7742
SRSF1	VDGPRsPsYGR + VKVDGPRsPsYGR + VDGPRsPsYGR + VKVDGPRsPsYGR + VKVDGPRsPsYGR	Q07955: S201-P	1.70629	2.84987	2.84534
SRSF10	SRsFDYNYR + sFDYNYR + SRsFDYNYR + sFDYNYR	O75494-5: S133-P	3.06198	4.13866	4.11794
SRSF11	SKtPPKSYSTAR	Q5T760: T325-P	-0.06323	-5.97841	-2.98042
SRSF11	LNHVAAGLVsPSLK + LNHVAAGLVsPSLK	Q5T760: S207-P	1.28502	0.706418	0.876561
SRSF6	SNsPLPVPPSK	Q13247-3: S303-P	3.6908	3.9481	3.52144
SRSF7	YFQsPSR	Q16629-4: S192-P	0.917545	1.30287	1.65831
SRSF9	GsPHYFSPFRPY + GsPHYFSPFRPY + GsPHYFSPFRPY + GsPHYFSPFRPY + GsPHYFSPFRPY + GsPHYFSPFRPY + GsPHYFSPFRPY + GsPHYFsPFRPY	Q13242: S211-P	4.37877	3.14554	2.9624
SRSF9	GsPHYFsPFRPY	Q13242: S216-P	2.86439	1.77315	1.73407
SSB	FAsDDEHDEHDENGATGPVK + FAsDDEHDEHDENGATGPVK + FAsDDEHDEHDENGATGPVKR + FAsDDEHDEHDENGATGPVKR + TKFAsDDEHDEHDENGATGPVK + FAsDDEHDEHDENGATGPVK + FAsDDEHDEHDENGATGPVK + FAsDDEHDEHDENGATGPVK + FAsDDEHDEHDENGATGPVKR + FAsDDEHDEHDENGATGPVKR + FAsDDEHDEHDENGATGPVKR	P05455: S366-P	3.63839	4.28643	4.21086
SSBP3	NSPNNISGISNPPGtPR	Q9NW25: T250-P	-2.5939	-1.33092	-1.70869
SSBP3	NsPNNISGISNPPGTPR	Q9NW25: S237-P	-1.92144	-1.23749	-0.696416
SSBP4	sSPGAVAGLSNAPGTPR	V9GYB2: S27-P	0.619979	-0.485957	-0.326055
SSBP4	SsPGAVAGLSNAPGTPR	V9GYB2: S28-P	0.774394	-0.0246609	-0.617796
SSFA2	SLAsIEAK + SLAsIEAK	E9PHV5: S668-P	-1.16442	0.624057	0.396126
SSFA2	TGVPSTAsVGK	E9PHV5: S1112-P	-0.63248	-1.65094	-2.4139
SSFA2	TPLGAsLDEQSSSTLK + TPLGAsLDEQSSSTLK	E9PHV5: S92-P	-0.525032	1.1712	0.624399
SSFA2	STIFIsPSSVK	E9PHV5: S803-P	-3.34055	-3.89922	-4.6011
SSR1	VEMGTSSQNDVDMSWIPQETLNQINKAsPR + VEMGTSSQNDVDMSWIPQETLNQINKAsPR + VEMGTSSQNDVDMSWIPQETLNQINKAsPR + VEMGTSSQNDVDMSWIPQETLNQINKAsPR + VEMGTSSQNDVDMSWIPQETLNQINKAsPR	P43307-2: S241-P	3.56254	1.06124	1.1697
SSRP1	QLSEsFK	Q08945: S659-P	1.05225	0.977729	1.40852
SSRP1	EGMNPSYDEYADsDEDQHDAYLER + EGMNPSYDEYADsDEDQHDAYLER + EGMNPSYDEYADsDEDQHDAYLER + EGMNPSYDEYADsDEDQHDAYLER	Q08945: S444-P	3.8231	3.63646	3.59401
SSRP1	QLsESFK	Q08945: S657-P	-0.543082	-2.57618	-2.14294
STAT1	LQTTDNLLPMsPEEFDEVSR + LQTTDNLLPMsPEEFDEVSR + LQTTDNLLPMsPEEFDEVSR + LQTTDNLLPMsPEEFDEVSR + LQTTDNLLPMsPEEFDEVSR + LQTTDNLLPMsPEEFDEVSR	P42224: S727-P	1.64413	1.28319	0.789436
STAT1	LLGPNAsPDGLIPWTR	P42224: S532-P	-0.447425	-0.999398	-1.2739
STAT3	FICVTPTTCSNTIDLPMsPR	G8JLH9: S629-P	-1.38008	-3.02439	-1.38309
STAT5A	RPMDSLDSRLsPPAGLFTSAR + RPMDSLDSRLsPPAGLFTSAR + RPMDSLDSRLsPPAGLFTSAR + RPMDSLDSRLsPPAGLFTSAR + RPMDSLDSRLsPPAGLFTSAR + LsPPAGLFTSAR	K7EK35: S749-P	0.448506	-1.92023	-2.30123
STAU1	VTFFEPGsGDENGTSNKEDEFR + VTFFEPGsGDENGTSNKEDEFR	O95793-2: S309-P	-0.29299	-0.0944368	-0.0294484
STAU1	TKPIVKPQTsPEYGQGINPISR	O95793-2: S197-P	-1.14556	0.65753	0.748556
STIM1	LTEPQHGLGsQR + LTEPQHGLGsQR + LTEPQHGLGsQR	H0YDB2: S274-P	-0.747278	-3.54914	-3.94218
STIM1	LPDsPALAK + LIEGVHPGSLVEKLPDsPALAK + LPDsPALAK	H0YDB2: S337-P	1.02436	0.815592	0.979522
STIM1	AHSLMELSPSAPPGGsPHLDSSR	H0YDB2: S370-P	-1.48674	-3.78528	-4.72117
STIM1	DLtHSDSESSLHMSDR	H0YDB2: T279-P	0.840956	-2.41321	-2.54911
STIM1	SHsPSSPDPDTPSPVGDSR + SHsPSSPDPDTPSPVGDSR	H0YDB2: S380-P	1.22402	-0.975053	-1.30027
STIM2	SIVPSsPQPQR + SIVPSsPQPQR	Q9P246: S523-P	0.318368	-1.60339	-1.07668
STK10	QVAEQGGDLsPAANR + QVAEQGGDLsPAANR + QVAEQGGDLsPAANR + QVAEQGGDLsPAANR	O94804: S438-P	2.13813	1.84807	1.94397
STK10	LSEEAECPNPStPSK + LSEEAECPNPStPSK + LSEEAECPNPStPSK	O94804: T952-P	-0.00325808	-0.117256	0.271398
STK10	ASQsRPNsSALETLGGEK	O94804: S450-P	-5.28775	-1.05961	-0.958212
STK10	ASQsRPNsSALETLGGEK	O94804: S454-P	-5.28775	-1.05961	-0.958212
STK10	ILRLsTFEK	O94804: S13-P	0.342298	-1.31129	-0.922906
STK10	AsQSRPNSSALETLGGEK	O94804: S448-P	-1.47336	-0.255855	0.00354921
STK10	RDsFIGTPYWMAPEVVMCETMK	O94804: S191-P	-2.05999	-1.08579	-1.1757
STK11	IDsTEVIYQPR + IDsTEVIYQPR	K7EMR0: S31-P	-0.0643455	1.04148	0.971203
STK11IP	RAsISEPSDTDPEPR	Q8N1F8-2: S398-P	-2.59132	-3.2149	-2.34606
STK38	QLAFsTVGTPDYIAPEVFMQTGYNK	Q15208: S281-P	1.32884	-2.01406	-1.8988
STMN1	RKsHEAEVLK + RKsHEAEVLK + RKsHEAEVLK	P16949: S63-P	-4.96842	-1.14657	-2.01678
[truncated: 390 more rows]

## Sheet: Mix 3
GN	peptide	phosphosite	HS5+Api	CoCu	CoCu+Api
AAK1	VQTtPPPAVQGQK	E9PG46: T606-P	-0.743888	-1.34751	-1.63153
AAK1	ILsDVTHSAVFGVPASK + ILsDVTHSAVFGVPASK	E9PG46: S637-P	1.40369	0.529797	0.672579
ABI2	NMAPSQQsPVR + NMAPSQQsPVR	H7C3Q7: S93-P	0.760484	-0.128442	0.630694
ABL2	GAQASSGsPALPR	P42684-4: S584-P	-1.39716	-1.09688	-1.91112
ABLIM3	QGMsPTFSR	O94929-2: S326-P	0.0627704	-0.700191	-0.656995
ACIN1	SLsPGVSR	S4R3H4: S599-P	0.109621	0.588315	0.574363
ACIN1	RLsQPESAEK	S4R3H4: S652-P	-2.7764	-1.44464	-2.20634
ACIN1	GVPAGNsDTEGGQPGR	S4R3H4: S780-P	-1.64306	-1.51099	-1.51369
ACLY	AKPAMPQDsVPSPR	P53396: S478-P	0.229253	-0.459647	-0.806756
ACLY	TAsFSESR	P53396: S455-P	-2.18228	-2.19909	-1.88395
ACLY	AKPAMPQDSVPsPR	P53396: S481-P	1.3946	1.23187	1.24678
ACSS2	SWsPPPEVSR + SWsPPPEVSR	F8WCJ4: S30-P	1.85947	1.11966	0.403483
ACTL6A	EGsPANWK	O96019: S233-P	1.63508	1.8041	1.26868
ADD1	SPGsPVGEGTGSPPK + SPGsPVGEGTGSPPK	H0Y9H2: S64-P	0.432974	0.114699	0.158709
AGFG1	GTPSQsPVVGR + GTPSQsPVVGR	C9J2I0: S103-P	2.2806	2.84865	2.35711
AGFG1	GtPSQSPVVGR	C9J2I0: T99-P	-3.61638	-1.69112	-3.2339
AHNAK	sPEPGQTWTR + KGDRsPEPGQTWTR + sPEPGQTWTR + KGDRsPEPGQTWTR	Q09666: S93-P	4.12858	3.94168	3.96578
AHNAK	IsIPDVDLDLK + IsIPDVDLDLK + IsIPDVDLDLK + IsIPDVDLDLK + IsIPDVDLDLK	Q09666: S4850-P	-0.509789	-3.43158	-1.4897
AHNAK	IsMPDIDLNLK + IsMPDIDLNLK	Q09666: S2708-P*	0.848043	0.192993	0.536989
AHNAK	IsMPDIDLNLK + IsMPDIDLNLK	Q09666: S3092-P*	0.848043	0.192993	0.536989
AHNAK	IsMPDIDLNLK + IsMPDIDLNLK	Q09666: S3544-P*	0.848043	0.192993	0.536989
AHNAK	IsMPDIDLNLK + IsMPDIDLNLK	Q09666: S3746-P*	0.848043	0.192993	0.536989
AHNAK	IsMPDIDLNLK + IsMPDIDLNLK	Q09666: S3874-P*	0.848043	0.192993	0.536989
AHNAK	IsMPDIDLNLK + IsMPDIDLNLK	Q09666: S4722-P*	0.848043	0.192993	0.536989
AHNAK	GGVTGsPEASISGSK + GGVTGsPEASISGSK	Q09666: S5731-P	3.86332	3.97189	3.73143
AHNAK	IsMSEVDLNVAAPK + IsMSEVDLNVAAPK + IsMSEVDLNVAAPK + IsMSEVDLNVAAPK + IsMSEVDLNVAAPK	Q09666: S570-P	1.05468	-0.0680186	1.03649
AHNAK	IsAPNVDFNLEGPK + IsAPNVDFNLEGPK + IsAPNVDFNLEGPK	Q09666: S5448-P	2.57556	1.70775	2.03835
AHNAK	GHYEVTGsDDETGK + GHYEVTGsDDETGK + SKGHYEVTGsDDETGK + GHYEVTGsDDETGK + GHYEVTGsDDETGK + SKGHYEVTGsDDETGK	Q09666: S5841-P	-1.14445	-0.541713	-1.1927
AHNAK	LPSGSGAAsPTGSAVDIR + LPSGSGAAsPTGSAVDIR	Q09666: S216-P	2.1955	2.00079	1.40942
AHNAK	LPsGSGAASPTGSAVDIR	Q09666: S210-P	-0.218353	-1.52817	-0.334553
AHNAK	ASLGsLEGEAEAEASSPK + ASLGsLEGEAEAEASSPK + ASLGsLEGEAEAEASSPK + ASLGsLEGEAEAEASSPK + ASLGsLEGEAEAEASSPK + ASLGsLEGEAEAEASSPK	Q09666: S5752-P	-0.966103	-1.42807	-1.38589
AHNAK	LKsEDGVEGDLGETQSR + LKsEDGVEGDLGETQSR	Q09666: S135-P	-0.420326	0.580551	0.077434
AHNAK	VKtPEMIIQKPK	Q09666: T490-P	-0.878735	-4.08108	NA
AHNAK	ISMQDVDLSLGsPK	Q09666: S511-P	0.806453	-2.41744	-3.40097
AHNAK	MYFPDVEFDIKsPK	Q09666: S5099-P	-1.04717	-2.63749	-0.768295
AHSG	CDSSPDsAEDVRK + CDSSPDsAEDVRK + CDSSPDsAEDVR + CDSSPDsAEDVRK + CDSSPDsAEDVRK	P02765: S138-P	-0.57987	-3.30633	-1.90241
AKAP10	QSSLAEPVsPSK + QSSLAEPVsPSK	E7EMD6: S187-P	-0.734201	-0.97862	-0.704122
AKAP12	EGVTPWAsFK + EGVTPWAsFKK + EGVTPWAsFK + EGVTPWAsFKK	Q02952-3: S507-P	1.63496	0.525852	0.277003
AKAP12	SAEsPTSPVTSETGSTFK	Q02952-3: S178-P	-2.80305	-4.46119	-4.82975
AKAP2	QVLQSTQsPR + QVLQSTQsPR	Q9Y2D5: S748-P	1.9954	2.30534	2.09988
AKAP2	TLsMIEEEIR + TLsMIEEEIR	Q9Y2D5: S720-P	3.08019	2.54658	3.2347
AKT1S1	LNtSDFQK	Q96B36-2: T116-P	2.38891	2.48759	2.05725
ALG3	SGsAAQAEGLCK + SGsAAQAEGLCK	F8WF93: S13-P	-1.78234	-0.741742	-1.09853
ANKIB1	GVAPADsPEAPR + GVAPADsPEAPRR + GVAPADsPEAPR	Q9P2G1: S737-P	-1.73859	-1.60818	-1.89276
ANKRD17	NSPLDCGSAsPNK + NSPLDCGSAsPNK	O75179-4: S1474-P	0.0300844	0.252829	-0.138659
ANKS1A	SEsLSNCSIGK	Q92625: S647-P	-2.43752	-2.01369	-2.4089
ANLN	AAsPPRPLLSNASATPVGR	Q9NQW6-2: S182-P	-0.117572	NA	0.35455
ANXA2	GLGTDEDsLIEIICSR	P07355: S127-P	-2.74436	-3.00564	-2.27232
AP3B1	NFYEsDDDQKEK	O00203-3: S227-P	0.331578	1.26554	1.19702
APBB2	NLsPTAVINITSEK + NLsPTAVINITSEK	D6RB55: S106-P	-1.39416	-0.933836	-1.68773
ARHGEF12	VTEHGtPKPFR	E9PMR6: T633-P	-0.768692	-1.21636	-0.539266
ARHGEF18	GPPNsPDLK	M0QZS0: S405-P	-1.65747	-0.657816	-0.216085
ARHGEF2	ILSQsTDSLNMR + ILSQsTDSLNMR	Q92974-3: S147-P	2.59019	2.32715	2.08275
ARHGEF2	ERPSsAIYPSDSFR	Q92974-3: S95-P	-0.246405	NA	-1.08462
ARHGEF40	GSPTDAEGsPGLSR	G3V485: S262-P	-1.11826	-0.232442	-1.11074
ARHGEF7	MsGFIYQGK	E7EUY6: S340-P	-1.17073	NA	-1.07399
ARID1A	GPsPSPVGSPASVAQSR + GPsPSPVGSPASVAQSR	O14497-2: S696-P	-0.747475	-0.655732	-1.27694
ARID1A	SHHAPMsPGSSGGGGQPLAR + SHHAPMsPGSSGGGGQPLAR	O14497-2: S363-P	-1.04847	-0.668809	-0.649391
ATF7IP	HEHPPNPPVsPGK	Q6VMQ6-2: S672-P	-1.53957	-1.32146	-2.09049
ATP13A3	LVHDsLEDLQMTR	Q9H7F0-2: S540-P	-3.54291	-3.30296	-2.77487
ATXN2L	QGSGREsPSLASR + QGSGREsPSLASR	Q8WWM7-6: S339-P	0.710837	1.26101	1.25236
ATXN2L	GPPQsPVFEGVYNNSR + GPPQsPVFEGVYNNSR	Q8WWM7-6: S111-P	0.441657	-0.128442	-1.44569
ATXN2L	EVDGLLTSEPMGsPVSSK + EVDGLLTSEPMGsPVSSK + EVDGLLTSEPMGsPVSSK + EVDGLLTSEPMGsPVSSK + EVDGLLTSEPMGsPVSSK	Q8WWM7-6: S594-P	-0.683194	-1.25997	-1.28451
BAD	RMsDEFVDSFK + MsDEFVDSFK + RMsDEFVDSFK	F5H3B1: S33-P	-0.547888	-1.13164	0.00416942
BAG3	SsLGSHQLPR + SsLGSHQLPR	C9JFK9: S137-P	0.937874	0.295427	0.588085
BAG3	SSTPLHsPSPIR + SSTPLHsPSPIR + SSTPLHsPSPIR + SSTPLHsPSPIR	C9JFK9: S231-P	0.0177826	0.69635	0.256819
BAG3	SsTPLHSPSPIR	C9JFK9: S226-P	-1.83126	-1.04478	-2.26572
BAG6	ENAsPAPGTTAEEAMSR + ENAsPAPGTTAEEAMSR + ENAsPAPGTTAEEAMSR + ENAsPAPGTTAEEAMSR + ENAsPAPGTTAEEAMSR + ENAsPAPGTTAEEAMSR + ENAsPAPGTTAEEAMSR	H0Y710: S116-P	-1.25321	-0.934552	-0.783067
BAIAP2	SSsMAAGLER + SSsMAAGLER	I3L0Y9: S123-P	1.30055	0.0137017	NA
BAP18	VYEDSGIPLPAEsPK + VYEDSGIPLPAEsPK	Q8IXM2-2: S62-P	-1.00877	-1.97908	-1.23706
BCKDHA	sVDEVNYWDK + sVDEVNYWDK	F5GXU9: S318-P	-3.47873	-2.58029	-2.29307
BCKDHA	IGHHsTSDDSSAYR + IGHHsTSDDSSAYR	F5GXU9: S308-P	-0.737252	0.47525	0.438556
BCL9L	GLLsPPMGQSGLR	Q86UU0-3: S750-P	-1.16458	-0.678834	-1.48189
BCLAF1	IDIsPSTLR + IDIsPSTLR + IDIsPSTLR + IDIsPSTLR	E9PK09: S657-P	4.58694	5.29495	5.27722
BCLAF1	DLFDYsPPLHK + DLFDYsPPLHK + LKDLFDYsPPLHK + LKDLFDYsPPLHK + LKDLFDYsPPLHK + LKDLFDYsPPLHK + LKDLFDYsPPLHK + LKDLFDYsPPLHK + LKDLFDYsPPLHK + LKDLFDYsPPLHK	E9PK09: S512-P	1.24071	1.35616	0.322595
BCLAF1	YsPSQNSPIHHIPSR + YsPSQNSPIHHIPSR + YsPSQNsPIHHIPSR + YsPSQNSPIHHIPSR + YsPSQNSPIHHIPSR + YsPSQNsPIHHIPSR	E9PK09: S285-P	2.50839	2.5722	2.60415
BCLAF1	YsPSQNsPIHHIPSR + YSPSQNsPIHHIPSR + YsPSQNsPIHHIPSR	E9PK09: S290-P	3.07834	3.26294	3.23765
BICC1	SNsREHLGGGSESDNWR	A6NGY7: S429-P	-0.567393	-1.62464	-0.767111
BICD2	sPILLPK + sPILLPK + sPILLPK	Q8TD16: S582-P	1.55457	0.986249	1.10413
BIN1	SPsPPDGSPAATPEIR + SPsPPDGSPAATPEIR	O00499-9: S267-P	0.483032	-0.059943	NA
BIN1	SPSPPDGsPAATPEIR	O00499-9: S272-P	-2.39325	-3.13413	-2.69014
BNIP2	KGsITEYTAAEEK + KGsITEYTAAEEK	Q12982: S114-P	1.73617	1.34318	0.863872
BOD1L1	RGsLSQEMAK	Q8NFC6: S1077-P	0.648785	0.181969	0.735704
BRAP	ECINAAPDsPSK	J3KNN7: S87-P	-1.17704	-1.12698	-1.23926
BUD13	YEYDPDIsPPR + YEYDPDIsPPR	H7C462: S75-P	0.202087	0.467239	0.367709
BUD13	HDsPDLAPNVTYSLPR + HDsPDLAPNVTYSLPR + HDsPDLAPNVTYSLPR	H7C462: S21-P	-0.0324181	-0.312322	-0.621947
C15orf52	sPPTQVAISSDSAR	H0YM82: S145-P	-0.174459	0.664709	NA
C9orf142	LAAAEETAVsPR + LAAAEETAVsPR	Q9BUH6: S148-P	3.11402	3.79779	3.84906
CAD	IHRAsDPGLPAEEPK + IHRAsDPGLPAEEPK	F8VPD4: S1796-P	1.55516	0.856339	1.24118
CALD1	RGsIGENQIK + RGsIGENQIKDEK + RGsIGENQIK + RGsIGENQIKDEK	C9J813: S202-P	1.85782	1.80235	2.13354
CARHSP1	TFsATVR + TFsATVR	H3BTK3: S52-P	6.39852	6.02379	6.42103
CARHSP1	ERsPSPLR	H3BTK3: S30-P	-4.7306	-2.73417	-3.07672
CARHSP1	GNVVPsPLPTR + GNVVPsPLPTR + GNVVPsPLPTR	H3BTK3: S41-P	6.12995	6.40177	6.11267
CC2D1A	KQNsPVAPTAQPK	Q6P1N0-2: S455-P	-5.11648	-3.44687	-4.85085
CCAR1	EIStPTHWSK + EIStPTHWSK	Q8IX12-2: T612-P	0.299601	0.385776	-0.137186
CCDC6	LDQPVsAPPsPR + LDQPVsAPPsPR + LDQPVsAPPsPR + LDQPVsAPPsPR + LDQPVsAPPsPR + LDQPVsAPPsPR + LDQPVsAPPsPR	Q16204: S240-P	-0.367652	-0.541434	0.0620236
CCDC6	LDQPVsAPPsPR + LDQPVsAPPsPR + LDQPVsAPPsPR + LDQPVsAPPsPR + LDQPVSAPPsPR + LDQPVsAPPsPR + LDQPVsAPPsPR + LDQPVsAPPsPR	Q16204: S244-P	0.0511179	-0.218573	0.147105
CCDC86	AGLGsPERPPK + AGLGsPERPPK + AGLGsPERPPK + AGLGsPERPPK	Q9H6F5: S58-P	2.35099	2.47119	2.55132
CCDC86	QQDLHLEsPQR + QQDLHLEsPQR	Q9H6F5: S102-P	-0.358811	-0.0418	0.162828
CCDC86	LGGLRPEsPESLTSVSR + LGGLRPEsPESLTSVSR + LGGLRPEsPESLTSVSR + LGGLRPEsPESLTSVSR	Q9H6F5: S18-P	3.28517	3.38565	3.52964
CCDC86	QPEYSPEsPR	Q9H6F5: S113-P	0.733746	0.253092	0.248719
CCNL1	AEEKsPISINVK	Q9UK58: S352-P	1.57188	1.65676	1.59788
CCNYL1	SFsADNFIGIQR	Q8N7R7-3: S274-P	-2.34541	-1.20434	NA
CD2AP	FNGGHsPTHSPEK	Q9Y5K6: S510-P	-3.36741	-2.04804	-1.89387
CD44	sQEMVHLVNK + sQEMVHLVNK + sQEMVHLVNK	H0YE40: S46-P	2.78588	4.04714	3.5594
CDC16	NIIsPPWDFR + NIIsPPWDFR + NIIsPPWDFR	Q5T8C6: S415-P	-2.44102	-2.69775	-3.33171
CDC20	EAAGPAPsPMR + EAAGPAPsPMR	Q12834: S41-P	0.842624	0.923517	0.535437
CDC42EP1	SDsLLSFR + SDsLLSFR + SDsLLSFR	Q00587-2: S192-P	0.281294	0.567371	-0.404742
CDC42EP4	NAMsLPQLNEK + NAMsLPQLNEK	J3KRZ9: S118-P	-1.64972	-1.79361	-2.36639
CDK11A	EYGsPLK + EYGsPLK	Q5QPR4: S540-P	2.36124	3.13336	3.00796
CDK11A	AYtPVVVTQWYR + AYtPVVVTQWYR	Q5QPR4: T546-P	0.424028	-0.182698	0.382732
CDK12	LYNSEESRPYtNK + LYNSEESRPYtNK	Q9NYV4-2: T893-P	0.539975	-0.224146	-0.349593
CDK13	GGDVsPSPYSSSSWR + GGDVsPSPYSSSSWR	Q14004-2: S383-P	-2.77134	-3.43158	-2.70993
CDK13	LYSSEESRPYtNK	Q14004-2: T871-P	0.352472	-0.253797	-0.281778
CDK16	RVsLSEIGFGK + RVsLSEIGFGK	H0YBX5: S113-P	2.33749	0.816808	1.64682
CDK17	AsLSEIGFGK + RAsLSEIGFGK + AsLSEIGFGK	F5H6Z0: S127-P	2.61376	1.67149	2.24892
CDK17	RIsMEDLNK	F5H6Z0: S84-P	2.26009	2.25529	1.8062
CDK2	TYtHEVVTLWYR	P24941: T160-P	-1.4163	-2.68087	-2.67462
CDK7	AYtHQVVTR	D6REC6: T77-P	-1.88716	-2.42019	-2.85565
CEP170	SIKsDVPVYLK + SIKsDVPVYLK	H0Y2V6: S261-P	0.126341	0.453328	0.298451
CEP170	STGsATSLASQGER + STGsATSLASQGER	H0Y2V6: S594-P	-1.00638	-1.05938	-0.975785
CEP170	SSGsLGHRPSQEMDK + SSGsLGHRPSQEMDK	H0Y2V6: S430-P	-0.402249	0.785401	-0.165474
CEP170	SEsLDPDSSMDTTLILK	H0Y2V6: S845-P	-1.14002	-2.27417	-1.96544
CHAF1A	GLLSNHTGsPR + GLLSNHTGsPR	Q13111: S772-P	0.481083	0.374095	0.593195
CHAF1B	GsSPGPRPVEGTPASR	Q13112: S409-P	0.227349	0.106814	-0.0290199
CHAMP1	TAPTLsPEHWK + TAPTLsPEHWK	Q96JM3: S405-P	0.0864118	0.988058	0.553073
CHAMP1	CDILVQEELLAsPK + CDILVQEELLAsPK	Q96JM3: S603-P	-3.19196	-3.40567	-2.74253
CHAMP1	TAPPAsPEAR	Q96JM3: S542-P	-2.65281	-1.38126	-1.58668
CHAMP1	KPSGsPDLWK	Q96JM3: S445-P	-0.583527	0.765409	0.163416
CHD1	sPFEHSVEHK + sPFEHSVEHK	O14646-2: S1688-P	-2.26631	-0.275891	-0.32901
CHD1	StPEHTWSSR	O14646-2: T1699-P	-0.756229	-0.150305	-0.0592344
CHD4	MSQPGsPSPK	F5GWX5: S1528-P	0.255618	0.333	0.351495
CHD4	MSQPGSPsPK	F5GWX5: S1530-P	0.0485908	0.175866	0.213557
CLASP1	sQEDLNEPIKR + sQEDLNEPIKR	Q7Z460-2: S1129-P	-0.710055	-0.281768	-0.427917
CLASP1	SRsDIDVNAAASAK + SRsDIDVNAAASAK	Q7Z460-2: S600-P	3.0298	3.17282	3.17707
CLASP1	NSSNTSVGsPSNTIGR + NSSNTSVGsPSNTIGR	Q7Z460-2: S1063-P	0.122363	0.658154	0.278943
CLASP1	RQsSGSATNVASTPDNR	Q7Z460-2: S646-P	-1.93356	-2.50473	-1.9669
CLASP2	VLNTGsDVEEAVADALK	E3W994: S575-P	-2.80875	-2.51442	-2.80034
CLASRP	LTRPAAsPAVGEK + LTRPAAsPAVGEK + LTRPAAsPAVGEK + LTRPAAsPAVGEK	Q8N2M8-3: S547-P	-0.285374	-0.632565	-0.410566
CLDN11	FYYTAGSSsPTHAK + FYYTAGSSsPTHAK + FYYTAGSSsPTHAK + FYYTAGSSsPTHAK + FYYTAGSSsPTHAK + FYYTAGSSsPTHAK	O75508: S198-P	1.45307	1.04658	0.66104
CLIP1	KIsGTTALQEALK + KIsGTTALQEALK	J3KP58: S348-P	1.82038	-0.86919	0.417138
CLSPN	NFVFHTLsPVK	Q9HAW4-2: S1225-P	-2.36801	-2.59773	-2.77326
CNOT2	TNSMSSSGLGsPNR	F8VQD8: S80-P	1.06117	1.18204	0.952846
COPRS	GTQSIPNDsPAR + GTQSIPNDsPAR	J3QRX6: S15-P	0.24368	0.393113	-0.393081
CSRP1	GFGFGQGAGALVHsE	E9PP21: S159-P	-0.0393932	0.204471	-0.37622
CTNNB1	RLsVELTSSLFR + RLsVELTSSLFR	B4DGU4: S668-P	-2.24378	-2.00129	-2.03093
CTNNB1	TsMGGTQQQFVEGVR	B4DGU4: S545-P	-0.954956	-0.748423	-0.743647
CTNND1	VGGsSVDLHR + VGGsSVDLHR + VGGsSVDLHR	O60716-21: S167-P	1.27686	1.63603	1.76171
CTTN	LPSsPVYEDAASFK + LPSsPVYEDAASFK + LPSsPVYEDAASFK + LPSsPVYEDAASFK	Q14247-3: S381-P	3.98722	3.77329	4.08836
CTTN	TQtPPVSPAPQPTEER + TQtPPVSPAPQPTEER + TQtPPVsPAPQPTEER + TQtPPVSPAPQPTEER + TQtPPVsPAPQPTEER	Q14247-3: T364-P	1.86639	1.89796	1.46404
CTTN	TQTPPVsPAPQPTEER + TQtPPVsPAPQPTEER + TQtPPVsPAPQPTEER + TQTPPVsPAPQPTEER	Q14247-3: S368-P	-0.242313	0.114408	0.106273
DBN1	LSsPVLHR + LSsPVLHR	Q16643: S142-P	5.89236	6.5145	6.30873
DBN1	sPSDSSTASTPVAEQIER + sPSDSSTASTPVAEQIER	Q16643: S337-P	-1.23386	-0.696751	-1.34384
DDB2	SRsPLELEPEAK	Q92466-3: S26-P	1.04526	0.569852	0.75164
DDX21	KAEPSEVDMNsPK	Q9NR30: S71-P	-1.13514	-0.745078	-1.1769
DFFA	AsPPGDLQNPK + AsPPGDLQNPK	O00273: S315-P	1.24726	1.4315	1.84402
DKFZp586F0420	sIQDLTVTGTEPGQVSSR + sIQDLTVTGTEPGQVSSR + sIQDLTVTGTEPGQVSSR + sIQDLTVTGTEPGQVSSR	Q9UG54: S93-P	-1.13493	-2.05415	-1.91486
DKFZp586F0420	RMsADMSEIEAR	Q9UG54: S70-P	-1.71134	-3.52786	-2.53311
DLC1	SFsDHIR	Q96QB1-6: S22-P	1.7707	2.18994	1.87772
DMAP1	DTIIDVVGAPLTPNsR	Q9NPF5: S448-P	-1.60903	-2.09959	-2.43399
DMAP1	DTIIDVVGAPLtPNSR	Q9NPF5: T445-P	-1.85705	-3.19769	-3.25146
DNAJC5	SLsTSGESLYHVLGLDK + SLsTSGESLYHVLGLDK + SLsTSGESLYHVLGLDK + SLsTSGESLYHVLGLDK + SLsTSGESLYHVLGLDK + SLsTSGESLYHVLGLDK + SLsTSGESLYHVLGLDK + SLsTSGESLYHVLGLDK + SLsTSGESLYHVLGLDK + SLsTSGESLYHVLGLDK	Q9H3Z4-2: S10-P	1.65355	2.19965	2.09073
DNM1L	SKPIPIMPAsPQK	O00429-7: S413-P	1.12878	1.00483	NA
DOCK10	IPRPLsLIGSTLR + IPRPLsLIGSTLR	H7C0I3: S200-P	2.26762	1.75971	1.83637
DOCK5	NsTELAPPLPVR + NsTELAPPLPVR + NsTELAPPLPVR	Q9H7D0: S1834-P	-1.34375	-1.43986	NA
DOCK7	MNsLTFK	Q96N67: S1383-P	-0.740821	-0.585781	-1.60546
DPYSL2	GLYDGPVCEVSVtPK + GLYDGPVCEVSVtPK	Q16555-2: T473-P	-0.884439	-0.629755	-0.43159
DPYSL3	GsPTRPNPPVR + GsPTRPNPPVR	Q14195-2: S636-P	4.82495	4.9276	4.87466
DPYSL3	EPAPAsPAPAGVEIR + EPAPAsPAPAGVEIR + EPAPAsPAPAGVEIR + EPAPAsPAPAGVEIR + EPAPAsPAPAGVEIR	Q14195-2: S102-P	-1.00864	-0.286251	-0.558063
DPYSL3	GMYDGPVFDLTTtPK + GMYDGPVFDLTTtPK + GMYDGPVFDLTTtPK	Q14195-2: T623-P	0.508384	0.684751	-0.0796721
DYNC1H1	TDsTSDGRPAWMR + TDsTSDGRPAWMR + TDsTSDGRPAWMR	Q14204: S4368-P	4.85889	4.57325	4.7039
DYNC1LI2	GGPAsVPSSSPGTSVK	J3KRZ2: S28-P	-1.97497	-1.947	-2.27637
EDC3	SQDVAVsPQQQQCSK + SQDVAVsPQQQQCSK	H3BTD6: S18-P	-1.38227	-1.4542	-2.25135
EEF1D	ATAPQTQHVsPMR + ATAPQTQHVsPMR + ATAPQTQHVsPMR + ATAPQTQHVsPMR + ATAPQTQHVsPMR + ATAPQTQHVsPMR	P29692-3: S109-P	4.60376	4.79557	4.70302
EEF2	IMGPNYtPGKK	P13639: T435-P	1.63461	1.16183	1.40251
EFHD2	ADLNQGIGEPQsPSRR + ADLNQGIGEPQsPSRR + ADLNQGIGEPQsPSRR	Q96C19: S74-P	0.532254	0.354557	0.359627
EIF3C	QPLLLsEDEEDTKR + QPLLLsEDEEDTKR + QPLLLsEDEEDTKR	Q99613-2: S39-P	3.08421	3.19323	3.1776
EIF4G1	EAALPPVsPLK + EAALPPVsPLK + EAALPPVsPLK	Q04637-5: S1067-P	3.54168	3.40897	3.39722
EIF4G1	sRERPSQPEGLR	Q04637-5: S1030-P	-1.10813	-0.336267	-1.11242
EIF4G2	FsPTMGR	H0Y3P2: S395-P	3.18768	4.27531	3.58616
EIF4G2	TQtPPLGQTPQLGLK + TQtPPLGQTPQLGLK + TQtPPLGQTPQLGLK + TQtPPLGQTPQLGLK + TQtPPLGQTPQLGLK + TQtPPLGQTPQLGLK	H0Y3P2: T470-P	0.0807119	-0.781451	-0.487657
EIF4G3	RsPVPAQIAITVPK + RsPVPAQIAITVPK	O43432: S495-P	0.328502	-0.472595	0.377993
ELAVL1	NVALLSQLYHsPAR	Q15717: S202-P	1.26548	0.854007	-2.7594
EPB41L2	EIsPGSGPGEIR	E9PK52: S645-P	-1.61105	-1.07314	-0.539266
EPB41L3	TETISFGSVsPGGVK + TETISFGSVsPGGVK + TETISFGSVsPGGVK	Q9Y2J2-2: S740-P	0.145354	0.603172	-0.55162
EPB41L3	GIsQTNLITTVTPEK + GIsQTNLITTVTPEK + GIsQTNLITTVTPEK	Q9Y2J2-2: S478-P	1.00831	-0.0553012	-0.00653473
EPB41L3	SLDGAsVNENHEIYMK + SLDGAsVNENHEIYMK + SLDGAsVNENHEIYMK + SLDGAsVNENHEIYMK	Q9Y2J2-2: S448-P	-1.51416	-2.00395	-1.46772
EPB41L3	sLDGASVNENHEIYMK + sLDGASVNENHEIYMK + sLDGASVNENHEIYMK + sLDGASVNENHEIYMK	Q9Y2J2-2: S443-P	1.1909	-0.186602	-0.15025
EPB41L3	GISQTNLITTVtPEKK	Q9Y2J2-2: T487-P	-2.38951	-1.41183	NA
EPN2	AGGsPASYHGSTSPR + AGGsPASYHGSTSPR + AGGsPASYHGSTSPR	F6PQP6: S192-P	-2.747	-3.10521	-0.110083
EPS15L1	TVFPGAVPVLPAsPPPK + TVFPGAVPVLPAsPPPK + TVFPGAVPVLPAsPPPK + TVFPGAVPVLPAsPPPK	M0R2S2: S75-P	-1.12515	-0.00477564	-0.0739243
EPS8L2	YWGPAsPTHK + YWGPAsPTHK	Q9H6S3-2: S182-P	2.60673	2.19644	2.29091
ERF	GEGPGEAGGPLtPR + GEGPGEAGGPLtPR	P50548-2: T451-P	-0.246059	0.384351	0.0484513
ERRFI1	SHsGPAGSFNKPAIR + SHsGPAGSFNKPAIR	Q9UJM3: S251-P	1.49944	1.30778	1.50024
FAM208A	GGNLPPVsPNDSGAK	Q9UK61-3: S1103-P	-2.56527	-3.33789	-2.50741
FAM65A	SQsFAGVLGSHER + SQsFAGVLGSHER + SQsFAGVLGSHER + SQsFAGVLGSHER + SQsFAGVLGSHER	Q6ZS17-2: S22-P	-0.463798	-0.895245	-1.12068
FAM65A	FSTYSQsPPDTPSLR + FSTYSQsPPDTPSLR	Q6ZS17-2: S347-P	-1.82154	-0.958718	-1.48067
FAM76B	ISNLsPEEEQGLWK	Q5HYJ3: S193-P	-2.32748	-2.82877	-0.986842
FAM83H	GsPTSAYPER + GsPTSAYPER	J3KPS2: S597-P*	-0.265573	-0.392675	-0.504336
FAM83H	GsPTSAYPER + GsPTSAYPER	J3KPS2: S630-P*	-0.265573	-0.392675	-0.504336
FARP1	VSAGEPGSHPsPAPR + VSAGEPGSHPsPAPR + VSAGEPGSHPsPAPR + VSAGEPGSHPsPAPR	Q9Y4F1: S427-P	-1.361	-1.06969	-1.44929
FBXO4	SGTNsPPPPFSDWGR	D6RAU6: S12-P	-1.0438	-0.91725	-1.30699
FCHO2	VSIGNITLsPAISR + VSIGNITLsPAISR + VSIGNITLsPAISR	Q0JRZ9-3: S354-P	-0.0226549	-0.820255	-1.26105
FHOD1	EPLIPAsPK + EPLIPAsPK	Q9Y613: S523-P	0.628103	0.799374	0.260946
FIP1L1	DHsPTPSVFNSDEER + DHsPTPSVFNSDEER + DHsPTPSVFNSDEER	Q6UN15-3: S418-P	-2.84855	-1.84093	-1.89922
FLCN	AHsPAEGASVESSSPGPK	C9J4C4: S9-P	-1.79914	-2.57055	-2.26609
FLII	NAEAVLQsPGLSGK + NAEAVLQsPGLSGK	Q13045-2: S801-P	1.09627	0.6741	1.70143
FLNA	CSGPGLsPGMVR + CSGPGLsPGMVR + CSGPGLsPGMVR + CSGPGLsPGMVR	Q5HY54: S1459-P	3.04963	2.80304	2.6377
FLNA	APsVANVGSHCDLSLK + APsVANVGSHCDLSLK + RAPsVANVGSHCDLSLK + APsVANVGSHCDLSLK + RAPsVANVGSHCDLSLK	Q5HY54: S2112-P	2.99506	2.88785	3.40606
FLNB	APsVATVGSICDLNLK + APsVATVGSICDLNLK + APsVATVGSICDLNLK + APsVATVGSICDLNLK	O75369-2: S2083-P	1.18122	-1.05543	0.73942
FMNL1	NKPLEQsVEDLSK + NKPLEQsVEDLSK	O95466: S184-P	-1.76005	-0.0467236	-0.371774
FNBP1L	TIsDGTISASK + TIsDGTISASK	A0A075B6Q2: S141-P	0.877651	-0.790962	-0.402941
FOSL2	sPPAPGLQPMR + sPPAPGLQPMR + sPPAPGLQPMR	C9JCN8: S161-P	2.22134	2.30624	2.37036
FOXK1	EGsPIPHDPEFGSK + EGsPIPHDPEFGSK + EGsPIPHDPEFGSK + EGsPIPHDPEFGSK	P85037-2: S282-P	2.74199	2.56759	2.45925
FOXK1	sAPASPTHPGLMSPR	P85037-2: S253-P	-0.665501	-0.579869	-0.843853
FOXK2	EGsPAPLEPEPGAAQPK + EGsPAPLEPEPGAAQPK	Q01167-2: S398-P	-3.7149	-3.48292	-2.6967
G3BP1	SSsPAPADIAQTVQEDLR + SSsPAPADIAQTVQEDLR + SSsPAPADIAQTVQEDLR + SSsPAPADIAQTVQEDLR	Q13283: S232-P	5.14269	4.93411	4.9784
GFPT1	VDsTTCLFPVEEK + VDsTTCLFPVEEK	Q06210-2: S243-P	1.38142	1.61262	1.63077
GFPT2	RLDsSACLHAVGDK + RLDsSACLHAVGDK	O94808: S244-P	0.751056	1.15175	1.74257
GIGYF1	SLsVPDSGR	O75420: S638-P	-1.38286	-0.667233	-0.184418
GIGYF2	WRPHsPDGPR + WRPHsPDGPR + WRPHsPDGPR + WRPHsPDGPR	Q6Y7W6: S236-P	3.75051	3.69487	3.75386
GIGYF2	ALSSGGSITsPPLSPALPK + ALSSGGSITsPPLSPALPK	Q6Y7W6: S26-P	1.74795	1.22885	1.28405
GMIP	SLDsPTSSPGAGTR + SLDsPTSSPGAGTR	K7EJC2: S181-P	-0.560287	-0.725185	-0.651017
GMPS	TLNMTTsPEEK + TLNMTTsPEEK	P49915-2: S233-P	1.00354	0.771988	0.651192
GORASP2	ADAASSLTVDVtPPTAK	Q9H8Y8-2: T347-P	-1.39391	-2.6543	-2.72173
GPATCH8	SQsPHYFR + SQsPHYFR + SQsPHYFR	Q9UKJ3-2: S957-P	1.36428	1.10318	1.08049
GPATCH8	SWGHEsPEER + SWGHEsPEER	Q9UKJ3-2: S936-P	-0.100498	-0.205853	-0.0168549
GPS1	EGsQGELTPANSQSR + EGsQGELTPANSQSR	J3QQX0: S62-P	-1.34501	-1.19712	-1.78089
GSK3A	GEPNVSyICSR + GEPNVSyICSR	A8MT37: Y197-P	2.98632	2.66066	3.17464
GTF2I	TNtPVKEDWNVR	P78347-2: T517-P	-0.644506	-0.0898379	-1.35347
GTF3C2	RPGFsPTSHR + RPGFsPTSHR	H0Y4Q6: S410-P	-0.858412	-0.354804	-0.182512
HACD3	WLDEsDAEMELR	H3BPZ1: S89-P	1.3564	1.79773	1.69551
HDGF	AGDLLEDsPKRPK + AGDLLEDsPKRPK	P51858: S165-P	0.725662	0.231006	0.51574
HDGFRP2	KRsEGFSMDR + KRsEGFSMDR	Q7Z4V5-2: S454-P	2.49191	2.3659	2.4605
HELZ2	SSVASGPIsPTNYR + SSVASGPIsPTNYR + SSVASGPIsPTNYR	Q9BYK8: S338-P	-1.09219	-0.180271	-0.240938
HMGA1	QPPVsPGTALVGSQK + QPPVsPGTALVGSQK + KQPPVsPGTALVGSQK	P17096: S36-P	-1.31347	-1.24252	-0.622053
HMGA2	KQQQEPTGEPsPK + KQQQEPTGEPsPK	P52926-3: S44-P	-2.17689	-1.41045	-2.51776
HN1	RNsSEASSGDFLDLK + RNsSEASSGDFLDLK + NsSEASSGDFLDLK + RNsSEASSGDFLDLK + RNsSEASSGDFLDLK	J3KSH8: S41-P	2.03734	1.52089	2.19653
HN1L	TSDIFGsPVTATSR + TSDIFGsPVTATSR + TSDIFGsPVTATSR	H3BU16: S81-P	-1.7333	-1.73486	-2.47847
HNRNPA1	SEsPKEPEQLR + SEsPKEPEQLRK + SEsPKEPEQLR + SEsPKEPEQLRK	F8W6I7: S6-P	2.40391	2.65025	2.63213
HNRNPH1	HTGPNsPDTANDGFVR + HTGPNsPDTANDGFVR + HTGPNsPDTANDGFVR + HTGPNsPDTANDGFVR	E9PCY7: S104-P	2.84766	3.1494	3.0462
HNRNPK	IILDLISEsPIK + IILDLISEsPIK + IILDLISEsPIK + IILDLISEsPIK + IILDLISEsPIK + IILDLISEsPIKGR	P61978-2: S216-P	0.526664	0.1591	0.628992
HSP90AB1	IEDVGsDEEDDSGK + IEDVGsDEEDDSGK + IEDVGsDEEDDSGKDK + IEDVGsDEEDDSGKDK + IEDVGsDEEDDSGK + IEDVGsDEEDDSGK + IEDVGsDEEDDSGKDK + IEDVGsDEEDDSGKDK	P08238: S255-P	1.14495	1.45384	1.11941
HSPB1	QLsSGVSEIR + QLsSGVSEIR + QLsSGVSEIR	P04792: S82-P	4.17046	3.42778	4.3042
HSPD1	TVIIEQSWGsPK + TVIIEQSWGsPK + TVIIEQSWGsPK	P10809: S70-P	0.158164	-0.0479738	-1.09115
IFI16	EVDATsPAPSTSSTVK	H3BM18: S106-P	-0.717552	0.443366	0.493961
IGF2BP1	QGsPVAAGAPAK + QGsPVAAGAPAK	Q9NZI8: S181-P	1.45338	1.53211	1.51752
IGF2R	LVSFHDDsDEDLLHI	P11717: S2484-P	2.17664	1.74667	2.4117
ILF3	RPMEEDGEEKsPSK	Q12906-7: S382-P	-3.32688	-2.93297	-3.10395
IQSEC1	NsWDSPAFSNDVIR + NsWDSPAFSNDVIR	Q6DN90-2: S390-P	-1.99893	-2.46647	-2.82604
IRF2BP1	AGGAsPAASSTAQPPTQHR + AGGAsPAASSTAQPPTQHR	Q8IU81: S453-P	-1.56032	-1.36783	-1.37603
IRF2BP2	RKPsPEPEGEVGPPK + RKPsPEPEGEVGPPK	Q7Z5L9-2: S344-P	1.9122	2.11627	1.98005
IRF2BP2	RPAsVSSSAAVEHEQR + RPAsVSSSAAVEHEQR	Q7Z5L9-2: S240-P	-0.750043	-0.0155243	-0.290016
IRF2BPL	KAsPEPPDSAEGALK	Q9H1B7: S547-P	-0.290754	-0.612716	-0.697928
IRS1	HSsETFSSTPSATR	P35568: S1101-P	-0.652101	-1.0147	-1.28566
IRS2	HNSAsVENVSLR + HNSAsVENVSLR	Q9Y4H2: S1176-P	0.619211	-0.0209959	0.131915
ITGA4	RDsWSYINSK + RDsWSYINSK	P13612: S1021-P	-1.63374	-1.2912	0.0551592
ITSN1	SGsGISVISSTSVDQR + SGsGISVISSTSVDQR	C9JQZ7: S255-P	-1.7187	-4.28026	-1.90052
JMJD1C	TsPLVSQNNEQGSTLR + TsPLVSQNNEQGSTLR	H7BXU7: S600-P	-1.59006	-1.43411	-2.056
KANK2	ALAMPGRPEsPPVFR + ALAMPGRPEsPPVFR	K7ERU2: S98-P	1.82919	1.90673	1.33278
KANK2	QADPQPQAWPPPDsPVR + QADPQPQAWPPPDsPVR	K7ERU2: S46-P	-1.94392	-2.23696	-3.25299
KAT7	SQQQPTPVtPK + SQQQPTPVtPK	O95251-2: T88-P	-1.42712	-0.826003	-0.953536
KHDRBS1	SGsMDPSGAHPSVR + SGsMDPSGAHPSVR + SGsMDPSGAHPSVR + SGsMDPSGAHPSVR	Q07666-2: S20-P	1.69502	2.07279	2.02677
KHSRP	VQIsPDSGGLPER + VQIsPDSGGLPER	Q92945: S181-P	-0.395618	-0.273939	-0.256116
KIAA1429	SFLSEPSsPGR + SFLSEPSsPGR	H0YC41: S12-P	0.463601	-0.33504	-0.104807
KIF1B	GDsLILEHQWELEK + GDsLILEHQWELEK + GDsLILEHQWELEK + GDsLILEHQWELEK	O60333-2: S1441-P	-0.657587	-0.62769	-1.24988
KLC1	ASsLNVLNVGGK + ASsLNVLNVGGK + ASsLNVLNVGGK + ASsLNVLNVGGK	H0YG16: S231-P	1.48739	1.28713	0.224162
KLC1	sRESLNVDVVK	H0YG16: S152-P	2.96607	2.84159	2.80531
KLC1	ALSAsHTDLAH	H0YG16: S262-P	3.38427	3.35578	3.37944
KLC2	ASsLNFLNK + ASsLNFLNK	Q9H0B6-2: S505-P	0.33989	1.24832	-0.00346759
KMT2D	ALsPVIPLIPR + ALsPVIPLIPR + ALsPVIPLIPR	O14686: S4738-P	0.444176	1.84714	1.21595
KPNA2	NVSSFPDDATsPLQENR	P52292: S62-P	-0.776019	-2.26924	-1.35808
LARP1	AVtPVPTK + AVtPVPTK	E5RH50: T321-P	2.50268	2.80189	2.82841
LARP1	SLPTTVPEsPNYR + SLPTTVPEsPNYR + sLPTTVPEsPNYR + sLPTTVPEsPNYR + SLPTTVPEsPNYR + SLPTTVPEsPNYR + sLPTTVPEsPNYR	E5RH50: S569-P	1.24543	0.220482	1.30234
LARP1	sLPTTVPESPNYR + sLPTTVPEsPNYR + sLPTTVPEsPNYR + sLPTTVPESPNYR + sLPTTVPEsPNYR	E5RH50: S561-P	0.326071	-0.701936	-0.214086
LASP1	GFSVVADtPELQR	Q14847: T104-P	-0.902864	0.106228	-1.30539
LDB1	HtPYGNQTDYR	Q86U70-3: T25-P	-1.48815	-1.131	-1.00145
LIG1	EWNGVVSESDsPVK	B4E135: S51-P	-3.86996	-2.66278	-2.34836
LIMA1	TVsPPIR + TVsPPIR	F8VS07: S306-P	2.4883	3.27339	1.77533
LIMA1	ASSLSESsPPK + ASSLSESsPPK	F8VS07: S72-P	1.84188	2.33624	2.07783
LIMA1	ETPHsPGVEDAPIAK + ETPHsPGVEDAPIAK + ETPHsPGVEDAPIAK	F8VS07: S187-P	3.4389	3.32492	3.50521
LIN54	VLSQSTPGtPSK	Q6MZP7-3: T59-P	-1.35374	-1.86084	-2.18242
LMNA	LSPsPTSQR + LSPsPTSQR	P02545-6: S392-P	4.40547	4.295	4.30787
LMNA	LRLsPSPTSQR + LRLsPSPTSQR	P02545-6: S390-P	5.39636	5.30033	5.24844
LMNA	SGAQASSTPLsPTR + SGAQASSTPLsPTR	P02545-6: S22-P	3.70854	3.3372	3.23732
LMNA	SGAQASStPLSPTR	P02545-6: T19-P	-1.02911	-1.81016	-1.53167
LRCH3	WsGNEPTDEFSDLPLR + WsGNEPTDEFSDLPLR + WsGNEPTDEFSDLPLR + WsGNEPTDEFSDLPLR	E9PD99: S198-P	-1.72113	-2.86995	-2.39902
LRRFIP1	IDGATQSsPAEPK	Q32MZ4-3: S658-P	-1.91259	-0.826595	-1.03664
LRRFIP2	NSASATTPLsGNSSR + NSASATTPLsGNSSR	C9JSU1: S88-P	0.176808	-0.0642679	-0.196301
LRWD1	ANsPEKPPEAGAAHKPR	Q9UFC0: S212-P	-2.26563	-2.00733	-1.98247
LSM12	TEtPPPLASLNVSK	Q3MHD2: T75-P	0.831866	0.128313	0.338689
LSM14A	SsPQLDPLRK + SsPQLDPLRK	Q8ND56: S183-P	1.32115	1.82134	1.81986
LSM14A	sPVSTRPLPSASQK + sPVSTRPLPSASQK + sPVSTRPLPSASQK + sPVSTRPLPSASQK	Q8ND56: S216-P	2.20598	2.51217	2.60844
MAP1B	SDIsPLTPR	P46821: S1785-P	-2.28753	-1.19712	-1.48087
MAP1B	SDISPLtPR + SDISPLtPR	P46821: T1788-P	2.18473	1.31628	1.29349
MAP1B	SLMssPEDLTK + SLMssPEDLTK	P46821: S831-P	-2.16243	-2.03031	-1.51348
MAP1B	SLMssPEDLTK + SLMssPEDLTK	P46821: S832-P	-2.16243	-2.03031	-1.51348
MAP1B	SPSLSPSPPsPLEK + SPSLSPSPPsPLEK + SPSLSPSPPsPLEK + SPSLSPSPPsPLEK + SPSLSPSPPsPLEK	P46821: S1265-P	1.85086	1.78114	1.07821
MAP1B	TTsPPEVSGYSYEK + TTsPPEVSGYSYEK	P46821: S1965-P	0.810222	0.671615	0.556135
MAP1B	TTKsPSDSGYSYETIGK	P46821: S1915-P	-3.21539	-3.4426	-3.37205
MAP1S	AVPMAPAPAsPGSSNDSSAR + AVPMAPAPAsPGSSNDSSAR + AVPMAPAPAsPGSSNDSSAR + AVPMAPAPAsPGSSNDSSAR + AVPMAPAPAsPGSSNDSSAR + AVPMAPAPAsPGSSNDSSAR + AVPMAPAPAsPGSSNDSSAR + AVPMAPAPAsPGSSNDSSAR	Q66K74-2: S733-P	-0.0682319	0.0587461	0.255274
MAP2K2	LNQPGtPTR + LNQPGtPTR	M0R1B6: T98-P	4.41167	4.74059	4.81888
MAP2K6	MCDFGISGYLVDsVAK + MCDFGISGYLVDsVAK + MCDFGISGYLVDsVAK + MCDFGISGYLVDsVAK + MCDFGISGYLVDsVAK	P52564-2: S151-P	-1.44662	-2.35133	-2.00435
MAP4	DVtPPPETEVVLIK + DVtPPPETEVVLIK	P27816-6: T521-P	1.3028	1.29085	0.594469
MAP4	KCsLPAEEDSVLEK + KCsLPAEEDSVLEK + KCsLPAEEDSVLEK	P27816-6: S636-P	1.53561	0.154	1.1499
MAP4K4	SHsFSDPSPK	H7C0P6: S383-P	-1.80361	-2.0624	-1.20953
MAP7D1	LSASTASELsPK	Q3KQU3-2: S423-P	2.25721	1.2675	1.02415
MAP7D1	RKPNAGGsPAPVR	Q3KQU3-2: S362-P	-4.29754	-2.32816	-3.25608
MAPK14	HTDDEMTGyVATR	E7EX54: Y105-P	1.59611	1.52097	1.4762
MAPK8IP3	TGSsPTQGIVNK	E9PFH7: S365-P	0.0584243	0.33793	-0.537274
MARCKS	GEPAAAAAPEAGAsPVEK	P29966: S101-P	-0.212277	0.743119	0.613019
MARCKS	AEDGATPSPSNEtPKK + AEDGATPSPSNEtPK + AEDGATPSPSNEtPKK	P29966: T150-P	-3.25123	-1.93556	-3.16758
MARCKS	GEAAAERPGEAAVASsPSK	P29966: S27-P	0.94073	1.29457	1.56701
MARCKS	LsGFSFK	P29966: S167-P	-0.999225	-0.838489	-0.653731
MCM2	GNDPLTsSPGR + GNDPLTsSPGR	C9J013: S17-P	3.97675	4.49054	4.43528
MCM2	RTDALTSsPGR	C9J013: S32-P	-0.873057	-0.0385278	-0.0951381
MCMBP	VsPSTSYTPSR + VsPSTSYTPSR	Q9BTE3-2: S154-P	2.27491	2.21528	2.30428
MDH1	KLsSAMSAAK + KLsSAMSAAK	B8ZZ51: S76-P	1.2796	1.02682	1.27874
MED26	ADsPVHMEQQSR + ADsPVHMEQQSR	O95402: S447-P	-3.49872	-2.27364	-2.19797
MEPCE	CAPSAGsPAAAVGR + CAPSAGsPAAAVGR	Q7L2J0: S60-P	-0.288606	0.232738	-0.0595817
MEPCE	EsPGAAATSSSGPQAQQHR	Q7L2J0: S69-P	-2.55927	-1.92649	-2.35617
MIB2	RVsADSQPFQHGDK + RVsADSQPFQHGDK	D6RED3: S251-P	-0.588951	-1.27126	-0.675093
MICALL1	SPVPSPGSSsPQLQVK	Q8N3F8: S621-P	0.160844	-1.24462	-1.65696
MLLT4	TIsNPEVVMK	P55196-5: S215-P	-1.06299	-0.988484	-1.57076
MLLT4	SSPNVANQPPsPGGK + SSPNVANQPPsPGGK	P55196-5: S1181-P	-0.465178	-1.92459	-1.64935
MRGBP	VLTANSNPSsPSAAK	Q9NV56: S195-P	-0.147935	-0.889645	-0.66136
MSANTD3	SVsPLLSTHVLGK	X6RL08: S98-P	-0.508224	-1.30897	NA
MYBBP1A	EIPSATQsPISK + EIPSATQsPISK + EIPSATQsPISK	I3L1L3: S1083-P	-1.24378	-0.771319	-0.730111
MYO5A	AIsPTSATSSGR + AIsPTSATSSGR	Q9Y4I1-2: S600-P	-0.318272	-0.349009	-0.569519
MYO9B	RTsFSTSDVSK + RTsFSTSDVSK	Q13459-2: S1354-P	2.18432	2.07315	2.47809
MYO9B	VQEKPDsPGGSTQIQR + VQEKPDsPGGSTQIQR + VQEKPDsPGGSTQIQR + VQEKPDsPGGSTQIQR	Q13459-2: S1290-P	0.0026766	0.0672302	-0.13094
MYO9B	ATGAALtPTEER	Q13459-2: T1346-P	-1.51229	0.00202508	-0.673438
NAGK	SLGLSLsGGDQEDAGR + SLGLSLsGGDQEDAGR	H0YE82: S25-P	-1.25427	-2.29032	-2.33326
NAP1L1	LDGLVEtPTGYIESLPR + LDGLVEtPTGYIESLPR + LDGLVEtPTGYIESLPR + LDGLVEtPTGYIESLPR + LDGLVEtPTGYIESLPR + LDGLVEtPTGYIESLPR	F8VRJ2: T21-P	1.11105	0.956252	1.14529
NAV1	SIGsPESTPK	Q8NEY1-6: S760-P	-1.33339	-0.690538	-0.925571
NAV1	SGYMsDSDLMGK + SGYMsDSDLMGK	Q8NEY1-6: S391-P	-1.26263	-1.2086	-2.36166
NAV3	SQsFNSIDK	Q8IVL0-3: S275-P	0.0392332	0.0352061	-0.704687
NCL	VVVsPTK + VVVsPTK + VVVsPTKK	P19338: S67-P	-0.432349	2.13249	1.44532
NCL	ALVAtPGKK	P19338: T121-P	-4.01207	-1.6111	-3.57536
NCOR1	VsPENLVDK	O75376: S2120-P	-0.276506	-0.295184	-1.06596
NCOR1	AQLsPGIYDDTSAR + AQLsPGIYDDTSAR	O75376: S1472-P	-1.56666	-2.61267	-2.30545
NCOR2	SGLEPASsPSK + SGLEPASsPSK	C9J7T7: S1519-P	-0.288606	0.279066	0.0816571
NCOR2	EGtPPPPPPSR + REGtPPPPPPSR + REGtPPPPPPSR	C9J7T7: T931-P	-0.605946	-0.389237	-0.863434
NCOR2	ANAsPQKPLDLK	C9J7T7: S496-P	-1.35921	-0.331367	-0.906767
NCOR2	sPGNTSQPPAFFSK + sPGNTSQPPAFFSK + sPGNTSQPPAFFSK	C9J7T7: S1806-P	-0.742592	-2.54699	-2.24743
NDRG1	TAsGSSVTSLDGTR + TAsGSSVTSLDGTR + TAsGSSVTSLDGTR + TAsGSSVTSLDGTR + SRtAsGSSVTSLDGTR	E5RJY1: S39-P	0.766575	1.89394	1.62183
NDRG1	SRtAsGSSVTSLDGTR	E5RJY1: T37-P	0.872645	1.14828	1.52027
NEFM	SPVPKsPVEEK + SPVPKsPVEEK + SPVPKsPVEEK	P07197-2: S244-P*	0.118649	-1.36706	0.0335303
NEFM	SPVPKsPVEEK + SPVPKsPVEEK + SPVPKsPVEEK	P07197-2: S257-P*	0.118649	-1.36706	0.0335303
NEFM	SPVPKsPVEEK + SPVPKsPVEEK + SPVPKsPVEEK	P07197-2: S270-P*	0.118649	-1.36706	0.0335303
NEFM	SPVPKsPVEEK + SPVPKsPVEEK + SPVPKsPVEEK	P07197-2: S283-P*	0.118649	-1.36706	0.0335303
NEFM	GVVTNGLDLsPADEK + GVVTNGLDLsPADEK	P07197-2: S461-P	-2.74609	-2.98107	-4.58784
NES	sLGEQDQMTLRPPEK + sLGEQDQMTLRPPEK + sLGEQDQMTLRPPEK + sLGEQDQMTLRPPEK	P48681: S768-P	-0.432723	-1.0677	-0.341923
NFATC2	TsPIMSPR + TsPIMSPR	Q13469-3: S197-P	-0.369436	0.591977	0.202482
NFATC2	TsPDPSPVSAAPSK + TsPDPSPVSAAPSK	Q13469-3: S306-P	-0.224798	0.0459823	0.227062
NFIC	SPFNSPsPQDSPR + SPFNSPsPQDSPR	P08651-4: S306-P	-0.605364	-0.578739	-0.863116
NFIL3	GPIHsPVELK	Q16649: S301-P	-1.35706	-3.06704	-1.58844
NIFK	VSGTLDtPEK	H7BZL0: T32-P	-1.03695	0.477023	-0.107325
NIPBL	AITSLLGGGsPK	Q6KC79-2: S2658-P	0.340762	0.263022	-0.29997
NKAP	IGELGAPEVWGLsPK + IGELGAPEVWGLsPK + IGELGAPEVWGLsPK	Q8N5F7: S149-P	1.76705	1.23135	0.9868
NMT1	GGLsPANDTGAK + GGLsPANDTGAK	K7EN42: S46-P	-0.0778811	1.19525	0.85011
NOC2L	EAARsPDKPGGSPSASR + EAARsPDKPGGSPSASR	Q9Y3T9: S49-P	-2.18228	-2.29892	-2.19849
NOL8	VSCHDsDDDIMR	F5GWN9: S365-P	-3.6154	-0.706666	-1.90553
NRDC	RGsLSNAGDPEIVK + RGsLSNAGDPEIVK + RGsLSNAGDPEIVK + RGsLSNAGDPEIVK	O43847: S94-P	3.82106	3.45582	3.72973
NUCKS1	ATVTPsPVK + ATVTPsPVK + ATVTPsPVKGK + ATVTPsPVKGK	Q9H1E3-2: S141-P	4.3412	4.70613	4.73348
NUFIP2	TsPQVLGSILK + TsPQVLGSILK	Q7Z417: S572-P	0.545921	0.373855	-0.388089
NUFIP2	NDsWGSFDLR	Q7Z417: S652-P	0.339454	-0.4077	0.593619
NUMA1	VSLEPHQGPGtPESK + VSLEPHQGPGtPESK	Q14980-2: T1986-P	-0.461485	0.182799	-0.0791785
NUP153	NTSLPPLWsPEAER	P49790-2: S209-P	-1.80008	-1.77242	-2.5828
NUP155	AAPQsPSVPK	E9PF10: S928-P	2.24559	2.04981	2.01277
NUP35	TLGtPTQPGSTPR	Q8NFH5-3: T138-P	-1.06326	-1.56196	-1.51411
NUP98	NLNNSNLFsPVNR + NLNNSNLFsPVNR	H0YEN4: S215-P	-1.04386	-1.58535	-1.58252
OCIAD1	SsPPGHYYQK + SsPPGHYYQK	D6RI08: S69-P	0.582824	-0.166763	0.287262
OSBPL11	LEGQATAVtPNK	Q9BXB4: T27-P	0.0270201	-1.48156	-1.71585
PAK1	YMsFTDK + YMsFTDK	H0YCM0: S35-P	1.62814	1.03062	1.18782
PAK1	SVIEPLPVtPTR + SVIEPLPVtPTR	H0YCM0: T103-P	-1.45646	-2.84571	-2.66347
PAK2	YLsFTPPEK + YLsFTPPEK	Q13177: S141-P	3.96713	3.49258	3.08206
PBX2	TAVSVTQGGHsR + TAVSVTQGGHsR	P40425: S330-P	-4.43383	-1.65393	-2.20739
PCBP2	QICVVMLETLSQsPPK	H3BRU6: S154-P	-2.11546	0.41349	-0.820238
PCM1	VTNDIsPESSPGVGR + VTNDIsPESSPGVGR + VTNDIsPESSPGVGR + VTNDIsPESSPGVGR	E7EV93: S65-P	0.371009	-0.29251	-0.259241
PCYT1A	TsPPCSPANLSR + TsPPCSPANLSR	P49585: S343-P	1.57691	1.33067	1.38799
PDCD4	SGLTVPTsPK + SGLTVPTsPK	Q5VZS7: S80-P	3.44622	3.99987	3.72582
PDHA1	YHGHsMSDPGVSYR + YHGHsMSDPGVSYR + YHGHsMSDPGVSYR + YHGHsMSDPGVSYR	Q5JPU3: S12-P	2.59585	2.88448	2.69542
PDLIM4	IHIDPEIQDGsPTTSR + IHIDPEIQDGsPTTSR + IHIDPEIQDGsPTTSR	P50479-2: S112-P	2.24931	2.39675	1.98251
PEAK1	ANTLsPVR	H3BUZ5: S281-P	1.17592	1.03572	1.25481
PELP1	GsPDGSLQTGKPSAPK + GsPDGSLQTGKPSAPK + GsPDGSLQTGKPSAPK + GsPDGSLQTGKPSAPK	E7EV54: S334-P	0.905538	0.668166	0.562674
PHACTR1	SKsDTPYLAEAR	Q5R356: S67-P	1.25873	0.84262	0.494877
PHACTR4	RPLsSSHEASEGQAK	Q8IZ21-3: S160-P	-5.47581	-3.59679	-4.25587
PHACTR4	sLPITIEMLK	Q8IZ21-3: S448-P	-1.27859	-2.26293	-1.72604
PHF3	MAPPVDDLsPK	Q92576-2: S1045-P	-0.0703306	NA	-0.397554
PHLDB1	TLQPPEsPR + TLQPPEsPR	Q86UU1-3: S443-P	1.68209	1.95427	1.76236
PHLDB1	GGHERPPsPGLR + GGHERPPsPGLR	Q86UU1-3: S324-P	-0.122269	0.302269	0.0548405
PHLDB2	SGAASMPSsPK	E9PDY7: S204-P	-0.111959	-0.218894	-0.761206
PHLDB2	QASGtPQPALR	E9PDY7: T404-P	-0.654006	-1.22497	NA
PHRF1	AEAPSsPDVAPAGK + AEAPSsPDVAPAGK	Q9P1Y6-2: S1360-P	-0.690278	-0.543027	-0.724597
PI4K2A	VAAAAGSGPSPPGsPGHDR + VAAAAGSGPsPPGsPGHDR	Q9BTU6: S51-P	0.00955237	-0.471734	0.00896159
PI4K2A	SSsESYTQSFQSR	Q9BTU6: S462-P	-0.55146	-1.74374	-0.593188
PI4K2A	VAAAAGSGPsPPGsPGHDR	Q9BTU6: S47-P	0.687175	0.210985	0.808851
PI4KB	sVENLPECGITHEQR + sVENLPECGITHEQR + sVENLPECGITHEQR + sVENLPECGITHEQR + sVENLPECGITHEQR + sVENLPECGITHEQR	F8W860: S96-P	-0.913502	-1.15493	-1.49899
PKM	LDIDsPPITAR	P14618: S37-P	-0.0218817	0.0578878	0.603355
PLEC	SSsVGSSSSYPISPAVSR + SSsVGSSSSYPISPAVSR	Q15149-4: S4249-P	1.92141	2.33733	1.0905
PLEC	GYYsPYSVSGSGSTAGSR	Q15149-4: S4476-P	-3.96468	-3.48762	NA
PLEC	GYYSPYSVSGSGSTAGsR	Q15149-4: S4489-P	-0.304439	-0.573983	-1.72045
PLEC	AQLEPVAsPAK	Q15149-4: S1298-P	3.21109	3.53874	3.12758
PLEC	TSsEDNLYLAVLR	Q15149-4: S21-P	4.48756	4.01041	4.18539
PLEC	GYYSPYSVSGSGsTAGSR	Q15149-4: S4485-P	-0.726606	-1.20419	-1.09853
PLEKHO2	EGGKPPtPPPK	Q8TD55-2: T261-P	-1.79375	-1.33877	-1.66345
PML	AVsPPHLDGPPsPR + AVsPPHLDGPPsPR + AVsPPHLDGPPsPR	H3BRN3: S68-P	-0.553485	0.00624473	0.109473
PML	AVsPPHLDGPPsPR + AVsPPHLDGPPsPR + AVsPPHLDGPPsPR	H3BRN3: S77-P	-0.553485	0.00624473	0.109473
PNISR	QRsPIALPVK	Q8TF01-2: S211-P	-0.182985	NA	-0.564428
PNN	SLsPGKENVSALDMEK + SLsPGKENVSALDMEK + SLsPGKENVSALDMEK + SLsPGKENVSALDMEK + SLsPGKENVSALDMEK	Q9H307: S443-P	0.567681	1.11862	1.75376
PNN	GFsDSGGGPPAK	Q9H307: S66-P	-0.742864	-0.393957	-0.375338
POGZ	LsGEHSESSTPRPR	Q7Z3K3-5: S1265-P	-4.06815	-2.82931	-3.08551
POLR2A	YSPTsPTYSPTSPK + YSPTsPTYSPTSPK + YSPTsPTYSPTSPK	P24928: S1913-P*	-0.579235	-1.2125	-0.635419
POLR2A	YSPTsPTYSPTSPK + YSPTsPTYSPTSPK + YSPTsPTYSPTSPK	P24928: S1927-P*	-0.579235	-1.2125	-0.635419
POLR2A	YSPTsPTYSPTTPK	P24928: S1878-P	-0.913346	2.30087	NA
POU2F2	TSPFSVsPTGPSTK + TSPFSVsPTGPSTK	P09086-5: S55-P	-1.23295	-1.79337	-2.59446
PPAN	VGGsDEEASGIPSR	H7C446: S119-P	-2.91785	-1.33043	-0.669033
PPFIA1	GALHTVsHEDIR + GALHTVsHEDIR + GALHTVsHEDIR + GALHTVsHEDIR	Q13136-2: S763-P	1.87021	1.85486	1.75349
PPFIBP1	RPsDENTIAPSEVQK + RPsDENTIAPSEVQK + RPsDENTIAPSEVQK + RRPsDENTIAPSEVQK	F5GZP6: S625-P	0.275153	-0.584893	0.0722541
PPFIBP1	SSsLGNLK	F5GZP6: S297-P	0.487504	1.75177	1.23189
PPIG	DQsPFSK + ADRDQsPFSK + ADRDQsPFSK	E9PG73: S672-P	0.651517	1.35253	1.32137
PPIG	RSEtPPHWR + RsEtPPHWR + SEtPPHWR + RSEtPPHWR + RsEtPPHWR	E9PG73: T343-P	1.59306	1.70359	1.54548
PPIG	RsEtPPHWR + RsEtPPHWR	E9PG73: S341-P	1.28645	1.46831	1.37567
PPP1R12A	RLAsTSDIEEK + RLAsTSDIEEK	F8VZN8: S507-P	0.870206	0.81303	1.31279
PPP1R12A	TGsYGALAEITASK + TGsYGALAEITASK + KTGsYGALAEITASK	F8VZN8: S445-P	1.42025	0.104469	0.173888
PPP1R12A	KtGSYGALAEITASK	F8VZN8: T443-P	1.38372	-0.100753	-0.172263
PPP4R2	MNGVMFPGNsPSYTER + MNGVMFPGNsPSYTER + MNGVMFPGNsPSYTER	Q9NY27-2: S102-P	-2.61938	-2.57055	-3.0447
PRC1	GLAPNtPGK + GLAPNtPGK	H0YL53: T173-P	0.372391	0.465452	0.130712
PRKAR1A	EDEIsPPPPNPVVK + EDEIsPPPPNPVVK + EDEIsPPPPNPVVK + EDEIsPPPPNPVVK + EDEIsPPPPNPVVK	K7EIE5: S83-P	1.17081	1.46654	1.1514
PRKCA	STLNPQWNEsFTFK	J3KRN5: S226-P	-1.65999	-2.45449	-1.97775
PRKD2	RLsSTSLASGHSVR	M0QZ82: S40-P	0.805849	1.0542	1.46611
PROSER2	APsPPVEHPR	Q86WR7-2: S179-P	-0.40695	-0.222643	0.295264
PRPF4B	KKsPIINESR	Q13523: S277-P	-3.89295	-1.12565	-1.54351
PRRC2A	LIPGPLsPVAR + LIPGPLsPVAR + LIPGPLsPVAR + LIPGPLsPVAR	P48634-2: S1206-P	1.67239	2.31538	2.70141
PRRC2A	ETPPNGNLsPAPR + ETPPNGNLsPAPR	P48634-2: S992-P	-1.01623	-1.65481	-1.15184
PRRC2C	STtPTSSPFR	Q9Y520-2: T2439-P	1.06512	1.69463	1.53164
PTGES3	DWEDDsDEDMSNFDR	Q15185-4: S113-P	2.57298	3.81382	3.68212
PTK2	LQPQEIsPPPTANLDR	Q05397-6: S218-P	-2.41748	-1.47248	-1.38854
PTRF	SFtPDHVVYAR	Q6NZI2: T302-P	0.388229	-2.12709	-0.221568
PTTG2	LFQLGPPsPVK + LFQLGPPsPVK	Q9NZH5-2: S165-P	0.26652	0.00645536	-0.056667
PUM1	RDsLTGSSDLYK + RDsLTGSSDLYK	E9PR38: S467-P	2.87165	2.62263	3.11873
PUM2	GKAsPFEEDQNR + GKAsPFEEDQNR	Q8TB72-4: S80-P	-0.830715	0.0456756	-0.284656
PUM2	REsLSTSSDLYK	Q8TB72-4: S531-P	0.896498	-0.20326	0.448782
PXN	SsPGGQDEGGFMAQGK + SsPGGQDEGGFMAQGK + SsPGGQDEGGFMAQGK	F5GZ78: S301-P	-1.52914	-2.36693	-1.51764
PXN	TSSVSNPQDSVGsPCSR + TSSVSNPQDSVGsPCSR	F5GZ78: S104-P	-0.437941	-0.361876	-0.536279
PYGO2	GGGtPDANSLAPPGK	Q5T171: T265-P	-2.20698	-1.1859	-1.93002
RAB11FIP1	RSsLLSLMTGK + RSsLLSLMTGK + RSsLLSLMTGK	Q6WKZ4-2: S287-P	-0.836427	-4.42847	-1.17567
RAB11FIP1	HLFSsTENLAAGSWK	Q6WKZ4-2: S209-P	0.887464	0.114408	1.12127
RAI14	SsPSVLIHSLGK + SsPSVLIHSLGK + SsPSVLIHSLGK	Q9P0K7-4: S383-P	0.398125	-0.134518	-0.665191
RANBP3	VLsPPKLNEVSSDANR	B7Z7F3: S260-P	-0.805756	-3.12673	-2.1542
RAP1GAP2	SHsMETMVGGQK + SHsMETMVGGQK	Q684P5-2: S492-P	-0.695686	-0.758509	-1.162
RAPH1	SQsIVSSVFSEAWK	Q70E73-5: S571-P	-2.4646	-3.90909	-2.31529
RBM10	LASDDRPsPPR + LASDDRPsPPR	P98175-2: S722-P	2.76899	2.78916	2.75913
RBM12B	sRsPLGFYVHLK	B9ZVT1: S278-P	0.149751	0.0419899	0.364684
RBM12B	sRsPLGFYVHLK	B9ZVT1: S280-P	0.149751	0.0419899	0.364684
RBM15	DRtPPLLYR + DRtPPLLYR	Q96T37-4: T524-P	0.132927	0.351882	0.22454
RBM15	SLsPGGAALGYR + SLsPGGAALGYR + SLsPGGAALGYR + SLsPGGAALGYR	Q96T37-4: S250-P	2.16646	2.08964	2.77607
RBM15	HLDRsPESDRPR + HLDRsPESDRPR	Q96T37-4: S612-P	-2.14643	-1.55445	-1.87697
RBM25	LGASNsPGQPNSVK + LGASNsPGQPNSVK + LGASNsPGQPNSVK	P49756: S677-P	2.95201	2.9054	2.89439
RBM33	VKPAsPVAQPK + VKPAsPVAQPK + VKPAsPVAQPK	H0Y3K4: S537-P	-1.80857	-1.0935	-1.18363
RBM39	YRsPYSGPK + YRsPYSGPK + YRsPYSGPK	Q5QP22: S97-P	3.55725	3.74513	3.72595
RBM39	yRSPYSGPK	Q5QP22: Y95-P	3.17932	3.39808	3.40475
RBMX	VEQATKPsFESGR + VEQATKPsFESGR + VEQATKPsFESGR	P38159: S88-P	0.180604	0.308406	0.160868
RCAN3	QFLISPPAsPPVGWK + QFLIsPPAsPPVGWK + QFLIsPPAsPPVGWK	H0YF64: S19-P	-0.624132	-0.295977	-2.57708
RCAN3	QFLIsPPAsPPVGWK + QFLIsPPAsPPVGWK	H0YF64: S15-P	-1.91503	NA	-2.83191
RCC1	RRsPPADAIPK + sPPADAIPK + RRsPPADAIPK	C9JRH2: S11-P	2.94401	2.98163	3.80059
RCSD1	ETPHsPPGGVK + ETPHsPPGGVK	B7ZKW8: S321-P	-4.78033	-1.75299	-1.74444
RGPD5	YVASVLGLTPsPR	C9J1W9: S21-P	-2.17405	-2.18649	-2.70076
RIF1	VKsPQRPSDWSK + VKsPQRPSDWSK	Q5UIP0-2: S782-P	-0.116947	0.753592	0.368968
RIN1	GSPATsPHLGR + GSPATsPHLGR + GSPAtsPHLGR + GSPATsPHLGR + GSPATsPHLGR + GsPATsPHLGR	E9PNR2: S232-P	0.129407	-0.194078	-0.298653
RIN1	GsPATSPHLGR + GsPATSPHLGR + GsPATSPHLGR + GsPATSPHLGR + GsPATsPHLGR	E9PNR2: S228-P	-0.521178	-0.438447	-0.932309
RIN1	GSPAtsPHLGR	E9PNR2: T231-P	-1.05695	-1.93193	-1.49513
RIN1	SMsAAFCSLLAPER + SMsAAFCSLLAPER	E9PNR2: S246-P	0.418917	-0.125996	-0.332845
RNF20	ALVVPEPEPDSDsNQER + ALVVPEPEPDSDsNQER + ALVVPEPEPDSDsNQER	C9J0A5: S138-P	-2.49578	NA	-2.62751
RPLP0	EESEEsDEDMGFGLFD + EESEEsDEDMGFGLFD	P05388: S307-P	-1.13751	-1.72205	-1.56083
RPS6KA3	NsIQFTDGYEVK + NsIQFTDGYEVK + NsIQFTDGYEVK	P51812: S415-P	-2.05524	-2.29622	-2.31694
RRAD	RGsTPWGPAPPLHR	P55042: S26-P	0.906306	-0.572027	NA
RSL1D1	ATNEsEDEIPQLVPIGK + ATNEsEDEIPQLVPIGK + ATNEsEDEIPQLVPIGK	O76021-2: S141-P	0.895466	1.0981	1.14125
RUNX1	VsPHHPAPTPNPR + VsPHHPAPTPNPR	Q01196-7: S179-P	-0.562947	0.0801881	0.275978
S100A13	KDsLSVNEFK	Q99584: S32-P	-1.00298	-4.53455	-2.77971
SAMD4A	SDsVDYGQTHYYHQR + SDsVDYGQTHYYHQR	Q9UPU9-2: S67-P	0.189142	-0.713716	0.0937823
SAMD4A	AYSsPSTTPEAR	Q9UPU9-2: S319-P	0.17532	-0.0300576	-0.202863
SASH1	EVIKsPTASR	O94885: S442-P	-1.91542	-0.880981	-1.45499
SASH1	TCsFGGFDLTNR + TCsFGGFDLTNR	O94885: S407-P	-1.86025	-3.28017	-2.04465
SCAF11	FHsPSTTWSPNK	Q99590: S796-P	-1.29207	-0.915983	0.0326664
SCAF8	ETVQTTQsPTPVEK + ETVQTTQsPTPVEK	Q9UPN6: S617-P	-2.08966	-0.525926	-0.646686
SDAD1	YIEIDsDEEPR	Q9NVU7-2: S488-P	-4.04014	-3.26519	-4.53771
SEC16A	SsLSSHSHQSQIYR	X6RGP5: S91-P	-0.308791	-0.80545	-0.114546
SEC22B	NLGsINTELQDVQR + NLGsINTELQDVQR + NLGsINTELQDVQR + NLGsINTELQDVQR	O75396: S137-P	0.715144	0.398648	1.05332
SEC31A	AQGEPVAGHEsPK + AQGEPVAGHEsPK	H7BXG7: S532-P	-4.83786	-3.34459	-4.01979
SEC31A	EQTLsPTITSGLHNIAR	H7BXG7: S912-P	-1.89854	-3.1274	-1.48128
2007-09-01	ILEQQNSSRtLEK	E7EPK1: T426-P	1.54025	-0.190738	0.949926
SERBP1	SsFSHYSGLK	Q8NC51-3: S203-P	1.50798	-0.972922	1.66761
SF3B1	WDQTADQTPGAtPK + WDQTADQTPGAtPK	O75533: T211-P	0.131901	0.0594065	-0.370939
SF3B1	LSSWDQAEtPGHTPSLR	O75533: T223-P	-1.70827	-1.55928	-2.11248
SF3B1	GGDSIGEtPTPGASK	O75533: T326-P	-1.85215	-1.71104	-1.13051
SF3B1	GDTPGHAtPGHGGATSSAR	O75533: T278-P	-4.03167	-3.11404	-3.26692
SFPQ	GMGPGtPAGYGR	P23246: T687-P	-0.82089	-0.295977	-0.630035
SGPP1	RNsLTGEEGQLAR + RNsLTGEEGQLAR	Q9BX95: S112-P	0.732467	0.978985	1.19175
SH2D4A	TLsSSAQEDIIR	Q9H788-2: S270-P	-1.41093	-2.34592	-4.31787
SH3BP1	sPPETAAPVEDMAR + sPPETAAPVEDMAR + sPPETAAPVEDMAR + sPPETAAPVEDMAR	Q9Y3L3: S550-P	-1.9277	-1.36295	-1.62643
SH3BP4	SYsLSELSVLQAK	Q9P0V3-2: S246-P	0.501403	-0.342006	NA
SH3BP5L	GLSDHVsLDGQELGTR	Q7L8J4-2: S330-P	-2.90601	-4.39097	-3.30958
SIK2	RPsTIAEQTVAK + RPsTIAEQTVAK	Q9H0K1: S358-P	0.765952	-1.00525	0.190451
SIK3	HsLTGHSDIR + HsLTGHSDIR	Q9Y2K2-3: S920-P	-2.27961	-1.83197	-1.30922
SIK3	RFsDGAASIQAFK	Q9Y2K2-3: S568-P	0.677184	-1.3657	-0.589041
SIPA1L1	LIDLEsPTPESQK + LIDLEsPTPESQK	F5GYF8: S1003-P	-2.56484	-2.58474	-2.44357
SIPA1L1	TLsDESIYNSQR	F5GYF8: S1039-P	-0.890168	-1.04408	-0.780195
SIPA1L3	sKDVEFQDGWPR + sKDVEFQDGWPR + sKDVEFQDGWPR	O60292: S146-P	-1.63491	-2.00512	-3.34797
SIRT6	ERPTsPAPHRPPK	M0QZ09: S264-P	-3.6563	-2.51484	-2.72897
SIRT6	ALPPLPRPPtPK	M0QZ09: T220-P	-1.30172	-0.504391	-0.779
SKIV2L	ASsLEDLVLK	Q15477: S256-P	0.289637	-0.100069	-0.470301
SLC38A10	sLEHSEGPVGR + sLEHSEGPVGR	Q9HBR0: S802-P	-1.34747	0.0413747	-0.257365
SLC38A10	GGDHVPVsHEQPR + GGDHVPVsHEQPR	Q9HBR0: S997-P	-5.01844	-2.7619	-3.43848
SLC9A1	LDsPTMSR	P19634: S693-P	-0.58443	0.711567	0.795051
SLTM	sPGHMVILDQTK + sPGHMVILDQTK + sPGHMVILDQTK	H7C3F4: S119-P	0.849114	0.945693	0.655943
SLU7	LVEQANsPK	O95391: S215-P	-2.88485	-1.9564	-2.20739
SMARCC1	KHsPsPPPPTPTESR + KHsPsPPPPTPTESR	Q92922: S328-P	0.758447	1.19538	1.09314
SMARCC1	KHsPsPPPPTPTESR + KHsPsPPPPTPTESR	Q92922: S330-P	0.758447	1.19538	1.09314
SNIP1	RPDHsGGSPSPPTSEPAR	Q8TAD8: S49-P	-2.26123	-2.70115	-2.43815
SNIP1	QERLsPEVAPPAHR	Q8TAD8: S35-P	1.2111	0.484535	0.761036
SNRNP70	YDERPGPsPLPHR + YDERPGPsPLPHR	P08621-4: S130-P	3.70488	3.62764	3.77142
SNTB2	GLGPPsPPAPPR + GLGPPsPPAPPR	Q13425-2: S95-P	2.4253	2.38664	2.46102
SNTB2	GPAGEAGAsPPVR + GPAGEAGAsPPVR	Q13425-2: S110-P	1.70403	1.9025	1.5481
SNW1	GPPsPPAPVMHsPSR + GPPsPPAPVMHsPSR + GPPsPPAPVMHsPSR + GPPsPPAPVMHSPSR + GPPsPPAPVMHsPSR	G3V4X8: S62-P	-0.180881	-0.187516	-0.53306
SNW1	GPPsPPAPVMHsPSR + GPPsPPAPVMHsPSR + GPPsPPAPVMHsPSR + GPPsPPAPVMHsPSR	G3V4X8: S70-P	-0.167288	-0.0692757	-0.476896
SNX1	RFsDFLGLYEK + RFsDFLGLYEK	Q13596-2: S123-P	0.41152	-1.89207	0.346464
SON	SAAsPVVSSMPER + SAAsPVVSSMPER	H7C1M2: S764-P	-1.18818	-0.333407	-0.38161
SON	ESDQTLAALLsPK + ESDQTLAALLsPK	H7C1M2: S692-P	1.04112	1.11597	1.32754
SORBS3	HPSsPSALR	H0YAZ3: S57-P	-1.77748	-0.197353	-1.78432
SORBS3	LCDDGPQLPTsPR + LCDDGPQLPTsPR	H0YAZ3: S42-P	0.916828	0.953399	0.636465
SP100	SGLQLSLEQGTGENsFR	P23497: S180-P	-3.15933	-3.21693	-3.88179
SP110	VTQGAAsPGHGIQEK + VTQGAAsPGHGIQEK	Q9HB58-4: S79-P	-1.03026	-0.465947	-0.27033
SPAG9	SASQssLDKLDQELK	O60271-5: S718-P	-2.67135	NA	-3.60411
SPAG9	SASQssLDKLDQELK	O60271-5: S719-P	-2.67135	NA	-3.60411
SPAG9	GGEtPGSEQWK + GGEtPGSEQWK	O60271-5: T226-P	-2.13413	-1.65271	NA
SPECC1	TsPTPPESATTVK	Q5M775-4: S729-P	0.676515	0.0517958	0.496249
SPTBN1	RPPsPEPSTK + RPPsPEPSTK + RPPsPEPSTK + RPPsPEPSTK	Q01082: S2102-P	-1.47353	-0.565204	-1.13222
SPTBN1	GEQVSQNGLPAEQGsPR + GEQVSQNGLPAEQGsPR + GEQVSQNGLPAEQGsPR + GEQVSQNGLPAEQGsPR	Q01082: S2138-P	-0.498088	-0.138532	-0.392469
SQSTM1	SRLtPVSPESSSTEEK	E7EMC7: T269-P	0.0474935	-0.549737	-1.61686
SQSTM1	LTPVsPESSSTEEK	E7EMC7: S272-P	2.18075	1.89902	0.466197
SRFBP1	AVTIANsPSKPSEK + AVTIANsPSKPSEK + AVTIANsPSKPSEK + AVTIANsPSKPSEK	Q8NEF9: S203-P	-0.184434	-0.357088	-0.320696
SRRM1	TAsPPPPPK + TAsPPPPPK	A9Z1X7: S625-P	0.725244	1.09347	1.1217
SRRM1	AAsPSPQSVR	A9Z1X7: S747-P	0.36664	0.951696	1.02967
SRRM1	REsPSPAPKPR + REsPsPAPKPR + REsPSPAPKPR	A9Z1X7: S445-P	-3.22852	-2.13458	-2.48288
SRRM1	HRPsPPATPPPK + HRPsPPAtPPPK + HRPsPPAtPPPK + HRPsPPAtPPPK + HRPsPPAtPPPK	A9Z1X7: S397-P	2.11972	2.13629	2.3586
SRRM1	REsPsPAPKPR	A9Z1X7: S447-P	-4.47574	-3.44601	-4.00574
SRRM1	HRPsPPAtPPPK + HRPsPPAtPPPK + HRPsPPAtPPPK + HRPsPPAtPPPK	A9Z1X7: T401-P	2.39953	2.42574	2.3586
SRRM1	RYsPsPPPK	A9Z1X7: S614-P	-0.0352856	1.32343	1.34659
SRRM1	RYsPsPPPK	A9Z1X7: S616-P	-0.0352856	1.32343	1.34659
SRRM2	TsPAPWK	Q9UQ35: S1857-P	-1.24414	0.408833	-0.0844771
SRRM2	TsPPLLDR + TsPPLLDR + TsPPLLDR	Q9UQ35: S2398-P	4.81811	5.04497	4.87114
SRRM2	VKPEtPPR + VKPEtPPR	Q9UQ35: T983-P	1.13893	1.71986	1.35954
SRRM2	ALPQtPRPR + ALPQtPRPR + ALPQtPRPR + ALPQtPRPR	Q9UQ35: T1492-P	3.16584	2.93334	3.35431
SRRM2	tPPVALNSSR + tPPVALNSSR	Q9UQ35: T2104-P	1.30677	1.30742	1.17019
SRRM2	SLSGSsPCPK	Q9UQ35: S783-P	-1.19225	-0.98461	-1.51889
SRRM2	RVPsPTPAPK	Q9UQ35: S2581-P	3.57819	3.76012	3.77316
SRRM2	GEFSAsPMLK + GEFSAsPMLK	Q9UQ35: S1124-P	2.66292	2.772	2.46154
SRRM2	TVARtPLGQR	Q9UQ35: T1531-P	-0.828525	-2.26153	-0.663548
SRRM2	SSsPVTELASR + SSsPVTELASR + SSsPVTELASR	Q9UQ35: S1103-P	2.14342	2.18156	2.00232
SRRM2	sPVPSAFSDQSR + sPVPSAFSDQSR	Q9UQ35: S2449-P	1.59319	2.09766	1.25494
SRRM2	QSHSGSIsPYPK + QSHSGSIsPYPK + QSHSGSIsPYPK + QSHSGSIsPYPK	Q9UQ35: S994-P	1.92613	1.82483	1.92932
SRRM2	SCFESsPDPELK + SCFESsPDPELK	Q9UQ35: S876-P	1.53864	1.6986	1.9334
SRRM2	ARsRtPPSAPSQSR + ARsRtPPSAPSQSR	Q9UQ35: S2407-P	-2.43927	-2.32505	-1.70357
SRRM2	ARsRtPPSAPSQSR + ARsRtPPSAPSQSR	Q9UQ35: T2409-P	-2.43927	-2.32505	-1.70357
SRRM2	MALPPQEDATAsPPR + MALPPQEDATAsPPR + MALPPQEDATAsPPR + MALPPQEDATAsPPR	Q9UQ35: S1179-P	-2.25273	-2.06571	-2.33249
SRRM2	ELSNsPLR	Q9UQ35: S1320-P	3.55794	4.34953	4.05343
SRRM2	RRPsPQPSPR	Q9UQ35: S2702-P	-2.56441	-1.99556	-2.6962
SRRM2	AQtPPGPSLSGSK	Q9UQ35: T1003-P	2.18891	2.56323	1.88898
SRRM2	CRsPGMLEPLGSSR	Q9UQ35: S2132-P	-1.33861	-2.19079	-2.16399
SRRM2	SSGHSSSELsPDAVEK	Q9UQ35: S1387-P	-3.23197	-1.32146	-2.57446
SRSF10	sFDYNYR	O75494-5: S133-P	4.02952	4.50284	4.33849
SRSF11	LNHVAAGLVsPSLK + LNHVAAGLVsPSLK	Q5T760: S207-P	-1.25457	-0.899242	-0.525727
SRSF7	YFQsPSR	Q16629-4: S192-P	1.1068	0.998566	1.03151
SRSF9	GsPHYFSPFRPY + GsPHYFSPFRPY + GsPHYFsPFRPY + GsPHYFSPFRPY + GsPHYFSPFRPY	Q13242: S211-P	4.03116	3.68547	3.85721
SRSF9	GsPHYFsPFRPY	Q13242: S216-P	-0.433925	-0.368565	-0.509688
SSFA2	TPLGAsLDEQSSSTLK + TPLGAsLDEQSSSTLK	E9PHV5: S92-P	-0.985843	-2.61792	-2.23098
STK10	QVAEQGGDLsPAANR + QVAEQGGDLsPAANR	O94804: S438-P	1.23998	2.22302	2.11395
STK10	LSEEAECPNPStPSK	O94804: T952-P	-0.537464	0.397119	-0.105166
STMN1	RKsHEAEVLK + RKsHEAEVLK	P16949: S63-P	-1.51473	-1.45648	-0.81397
STMN1	ESVPEFPLsPPK + SKESVPEFPLsPPK + SKESVPEFPLsPPK + SKESVPEFPLsPPK + SKESVPEFPLsPPK + ESVPEFPLsPPK + SKESVPEFPLsPPK + SKESVPEFPLsPPK	P16949: S38-P	3.06725	3.35718	3.12935
STMN1	ASGQAFELILsPR + ASGQAFELILsPR	P16949: S25-P	2.37519	1.22527	2.40244
STMN1	RAsGQAFELILSPR + RAsGQAFELILSPR + RAsGQAFELILSPR + RAsGQAFELILSPR + RAsGQAFELILSPR	P16949: S16-P	2.89086	2.56825	2.81734
STOML2	APVPGtPDSLSSGSSR + APVPGtPDSLSSGSSR + APVPGtPDSLSSGSSR + APVPGtPDSLSSGSSR	Q9UJZ1-2: T282-P	-1.98621	-2.9077	-2.11541
SUPT5H	DVTNFTVGGFAPMsPR + DVTNFTVGGFAPMsPR + DVTNFTVGGFAPMsPR	O00267-2: S662-P	-1.35855	-0.946089	-0.352708
TBC1D10B	AAGGAPsPPPPVR + AAGGAPsPPPPVR + AAGGAPsPPPPVR	Q4KMP7: S678-P	-0.730854	-1.18225	-1.24512
TBC1D10B	RHGAPAAPsPPPR + RHGAPAAPsPPPR	Q4KMP7: S22-P	-2.03264	-1.16495	-2.16399
TBC1D15	KDsSSVVEWTQAPK + KDsSSVVEWTQAPK	Q8TC07-2: S70-P	-0.0523903	-2.88152	-1.00208
TBC1D5	EFTGsPPSSATK	Q92609: S554-P	1.03041	0.413955	1.04397
TCEA1	KKEPAITSQNsPEAR + KKEPAITSQNsPEAR	P23193-2: S79-P	1.63814	1.95688	2.06751
TCF20	SLtPPPSSTESK + SLtPPPSSTESK + SLtPPPSSTESK	Q9UGU0-2: T1671-P	-1.74046	-1.48357	-2.05819
TCOF1	AALAPAKEsPR	Q13428-2: S829-P	1.09723	1.43516	1.32006
TCOF1	VGPAtPSAQVGK + VGPAtPSAQVGK	Q13428-2: T456-P	-0.613651	-0.212544	-0.413782
TCOF1	LDSsPSVSSTLAAK + LDSsPSVSSTLAAK + LDSsPSVSSTLAAK + LDSsPSVSSTLAAK	Q13428-2: S1151-P	0.376634	0.687967	-0.0363386
TCOF1	LGAGEGGEASVsPEK + KLGAGEGGEASVsPEK + LGAGEGGEASVsPEK + KLGAGEGGEASVsPEK	Q13428-2: S1301-P	0.901201	1.57738	1.28038
TCOF1	TSQVGAASAPAKEsPR + TSQVGAASAPAKEsPR + TSQVGAASAPAKEsPR + TSQVGAASAPAKEsPR	Q13428-2: S304-P	0.804035	0.914468	0.742652
TERF2IP	YLLGDAPVsPSSQK	H3BMI8: S32-P	0.69939	-0.483201	-0.377102
TFPI2	DEGLCsANVTR + DEGLCsANVTR	P48307-2: S157-P	0.166604	0.857338	0.218074
THOC2	IDTHPsPSHSSTVK + IDTHPsPSHSSTVK	H7C477: S153-P	-1.96075	-0.929094	-0.95163
THRAP3	ASAVSELsPR + ASAVSELsPR + ASAVSELsPR	Q9Y2W1: S243-P	4.81189	5.40687	5.26916
THRAP3	IDIsPSTFR + IDIsPSTFR + IDIsPSTFR	Q9Y2W1: S682-P	5.43286	5.74142	5.9135
THRAP3	HGLAHDEMKsPR + HGLAHDEMKsPR + HGLAHDEMKsPR	Q9Y2W1: S698-P	-1.09966	-0.764672	-0.667093
THRAP3	sPPSTGSTYGSSQK + sPPSTGSTYGSSQK	Q9Y2W1: S320-P	0.908955	1.28605	0.989609
THRAP3	GSFsDTGLGDGK	Q9Y2W1: S379-P	-0.733694	NA	-0.800672
TICRR	LHPDGsPDVAGEK	Q7Z2Z1-2: S598-P	-2.78046	-2.29766	-3.1402
TJAP1	GsPEEELPLPAFEK	Q5JTD0-4: S225-P	-0.0352856	-0.349423	-1.13721
TJP1	sREDLSAQPVQTK + sREDLSAQPVQTK + sREDLSAQPVQTK	Q07157-2: S617-P	0.597386	0.733172	0.58652
TLE3	HRGsADYSMEAK	H0YKH0: S217-P	-2.22196	-1.63899	-1.47905
TMPO	SHISDQsPLSSK + SHISDQsPLSSK	P42166: S351-P	-0.5219	-0.382894	-1.26802
TNKS1BP1	RDsLGTYSSR + DsLGTYSSR + RDsLGTYSSR	Q9C0C2: S872-P	2.03174	1.81562	1.95379
TNKS1BP1	WsDQGPAQTSR + WsDQGPAQTSR	Q9C0C2: S1533-P	0.0411654	-0.907082	-0.504336
TNKS1BP1	HNGSLsPGLEAR + HNGSLsPGLEAR	Q9C0C2: S1385-P	2.01759	1.67089	1.75901
TNKS1BP1	AsPEPPGPESSSR + AsPEPPGPESSSR	Q9C0C2: S672-P	0.617109	1.41674	1.34393
TNKS1BP1	VNLFPGLsPSALK + VNLFPGLsPSALK	Q9C0C2: S1652-P	-1.76496	-1.02545	-2.99506
TNKS1BP1	sQEADVQDWEFR + sQEADVQDWEFR	Q9C0C2: S836-P	0.709371	0.113738	1.19648
TNKS1BP1	RFsEGVLQSPSQDQEK + RFsEGVLQSPSQDQEK + RFsEGVLQSPSQDQEK + RFsEGVLQSPSQDQEK	Q9C0C2: S429-P	-1.36104	-3.49304	-1.31891
TNKS1BP1	VSGAGFsPSSK	Q9C0C2: S1138-P	0.631574	0.606123	NA
TNS1	VATtPGSPSLGR	Q9HBL0: T1266-P	1.79603	1.63103	1.62297
TNS1	SGSLGQPsPSAQR + SGSLGQPsPSAQR	Q9HBL0: S1124-P	-1.51689	-1.2774	-1.64292
TNS1	VATTPGsPSLGR	Q9HBL0: S1269-P	1.95387	1.80833	1.89489
TOMM34	NRVPsAGDVEK	Q15785: S186-P	-1.03501	-1.03935	-1.27105
TP53BP1	KNGSTAVAESVAsPQK + NGSTAVAESVAsPQK + KNGSTAVAESVAsPQK	A6NNK5: S1033-P	-1.64763	-2.13914	-2.46863
TP53BP1	NsPEDLGLSLTGDSCK	A6NNK5: S505-P	-2.16807	-1.03602	NA
TP53BP1	STPFIVPsSPTEQEGR	A6NNK5: S384-P	0.053517	-0.894622	-0.566462
TP53BP1	STPFIVPSsPTEQEGR	A6NNK5: S385-P	1.30932	-0.220392	0.39117
TP53BP2	IPRPLsPTK	Q13625-2: S575-P	-4.31309	-2.39407	0.991499
TPD52L2	sWHDVQVSSAYVK	O43399: S96-P	-2.08892	-3.7702	-3.34869
TPI1	KQsLGELIGTLNAAK + KQsLGELIGTLNAAK + QsLGELIGTLNAAK + QsLGELIGTLNAAK + KQsLGELIGTLNAAK + KQsLGELIGTLNAAK + KQsLGELIGTLNAAK + KQsLGELIGTLNAAK + KQsLGELIGTLNAAK	P60174-1: S21-P	6.31667	6.04476	6.16387
TPR	TDGFAEAIHsPQVAGVPR + TDGFAEAIHsPQVAGVPR + TDGFAEAIHsPQVAGVPR + TDGFAEAIHsPQVAGVPR + TDGFAEAIHsPQVAGVPR + TDGFAEAIHsPQVAGVPR	P12270: S2155-P	0.173466	1.7004	-0.000596899
TPX2	SSDQPLTVPVsPK + SSDQPLTVPVsPK	Q9ULW0: S738-P	-0.213625	-0.25919	-0.870644
TPX2	DPQtPVLQTK	Q9ULW0: T369-P	-1.92809	-1.57793	-2.98685
TRAFD1	LDSQPQETsPELPR	O14545: S415-P	-0.207572	-1.41441	0.236546
TRIM25	ASAPsPNAQVACDHCLK + ASAPsPNAQVACDHCLK	Q14258: S100-P	-1.02738	-1.58945	-0.735474
TRIM28	sGEGEVSGLMR + SRsGEGEVSGLMR + sGEGEVSGLMR + sGEGEVSGLMR + SRsGEGEVSGLMR	M0R0K9: S98-P	0.445121	0.612139	1.08145
TRIM33	LKsDERPVHIK	Q9UPN9: S1119-P	-2.20245	-1.30607	-1.19116
TRIO	AGAAsPLNSPLSSAVPSLGK	E7EPJ7: S2188-P	-1.45889	-1.44804	2.12854
TRIO	SsMEMEGIFNHK	E7EPJ7: S1457-P	-1.79305	-4.2979	-2.00063
TRIP10	APsDSSLGTPSDGRPELR	Q15642-5: S296-P	-0.174459	-1.22946	-0.509688
TRIP12	SEsPPAELPSLR	Q14669: S312-P	1.382	0.963723	1.5056
TXLNA	RPEGPGAQAPSsPR + RPEGPGAQAPSsPR + RPEGPGAQAPSsPR	P40222: S515-P	2.55354	2.56262	2.54751
U2SURP	ESLCDsPHQNLSR + ESLCDsPHQNLSR	O15042: S67-P	-0.894309	-0.507646	-0.479324
UBAP2L	RYPSSISSsPQK + RYPSSISSsPQK	Q14157-4: S602-P	1.76531	1.76609	1.73907
UBAP2L	NPSDSAVHsPFTK	Q14157-4: S409-P	0.0858793	0.417203	-0.136449
UBE2J1	RLsTSPDVIQGHQPR	Q9Y385: S266-P	0.473844	0.897311	1.2633
UBE2O	sIPLSIK	Q9C0C9: S515-P	0.316568	-3.33083	0.222576
USP14	AsGEMASAQYITAALR	A6NJA2: S97-P	1.52113	0.945797	1.12242
USP24	VSDQNsPVLPK	Q9UPU5: S2047-P	1.04074	0.74674	NA
USP8	RCPtPEIQK	P40818-2: T500-P	-2.65419	-2.18814	-2.13583
VASP	KVsKQEEASGGPTAPK + KVsKQEEASGGPTAPK	P50552: S239-P	-3.69176	-3.89166	-3.02745
VCL	sLLDASEEAIKK	P18206-2: S721-P	-1.26695	-0.190738	-0.0208975
VDAC1	LTFDSSFsPNTGK + LTFDSSFsPNTGK + LTFDSSFsPNTGK	P21796: S104-P	-1.36215	-0.91223	-0.373636
VDAC2	LTFDTTFsPNTGK + LTFDTTFsPNTGK + LTFDTTFsPNTGK	P45880-2: S104-P	-1.24302	-1.35478	-0.699896
VIM	SLYASsPGGVYATR + SLYASsPGGVYATR + SLYASsPGGVYATR	P08670: S56-P	6.55095	6.35975	6.27715
VIM	TYSLGsALRPSTSR	P08670: S42-P	2.4875	2.0782	1.63291
VIM	MFGGPGTASRPsSSR	P08670: S25-P	2.4656	1.4463	2.01233
VIM	TYsLGSALRPSTSR	P08670: S39-P	2.86031	1.52981	2.3441
VIM	ETNLDsLPLVDTHSK	P08670: S430-P	3.47832	2.97206	2.83785
WAPL	RPEsPSEISPIK + RPEsPSEISPIK + RPEsPSEIsPIK	Q7Z5K2: S221-P	1.34499	0.440181	1.49217
WAPL	RPEsPSEIsPIK	Q7Z5K2: S226-P	-0.364492	-0.550699	-0.356091
WDR20	SNsLPHSAVSNAGSK + SNsLPHSAVSNAGSK + SNsLPHSAVSNAGSK	Q8TBZ3-7: S465-P	-1.25475	-1.58287	-1.43169
WDR20	RNsTDSRPVSVTYR	Q8TBZ3-7: S388-P	0.337271	-0.385439	0.188435
WDR26	RLsQSDEDVIR + RLsQSDEDVIR	H0Y917: S113-P	-0.174459	1.19241	0.958991
WDR33	SSsLDGEHHDGYHR + SSsLDGEHHDGYHR	Q9C0J8: S1279-P	-3.01133	-1.60672	-1.80084
WDR77	KEtPPPLVPPAAR + KEtPPPLVPPAAR	Q9BQA1-2: T5-P	0.211046	NA	-0.485055
WIPI2	GTYVPSsPTR + GTYVPSsPTR	Q9Y4P8-4: S395-P	3.20859	3.04305	3.19066
WRNIP1	RPAAAAAAGSAsPR + RPAAAAAAGSAsPR	Q96S55-2: S153-P	-3.88304	-2.52759	-2.7586
XRCC6	IMAtPEQVGK	P12956: T455-P	-3.2808	NA	-3.24074
XRN2	NsPGSQVASNPR	Q9H0D6-2: S372-P	-2.78607	-2.09035	-2.60528
YAP1	QAsTDAGTAGALTPQHVR	P46937-5: S109-P	0.943715	0.868929	0.471796
YBX1	NYQQNYQNsESGEK + NYQQNYQNsESGEK	P67809: S165-P	-0.902284	-0.770373	-1.04086
YTHDC1	GIsPIVFDR	Q96MU7-2: S308-P	1.35307	1.68254	0.746349
ZAK	SSsPTQYGLTK + SSsPTQYGLTK + SSsPTQYGLTK	Q9NYL2: S637-P	1.89493	1.29775	1.38061
ZAK	YQQITPVNQsR + YQQITPVNQsR	Q9NYL2: S633-P	1.21516	1.12034	1.26241
ZBTB21	EHAPLAsPVENK	Q9ULJ3: S714-P	-2.62281	-1.94617	-2.24611
ZC3H13	SLsPSHLTEDR + SLsPSHLTEDR	Q5T200-2: S877-P	2.76674	2.61018	2.6235
ZC3H13	TSAVSsPLLDQQR	Q5T200-2: S242-P	-1.95808	-1.45582	NA
ZC3HAV1	TVFsPTLPAAR + TVFsPTLPAAR + TVFsPTLPAAR + TVFsPTLPAAR	Q7Z2W4-3: S378-P	-1.12111	0.72505	-0.058245
ZC3HAV1	SCTPsPDQISHR + SCTPsPDQISHR	Q7Z2W4-3: S275-P	-1.45736	-1.09928	-1.05519
ZC3HAV1	AsLEDAPVDDLTR	Q7Z2W4-3: S284-P	-2.36104	NA	-1.15612
ZC3HAV1	SCtPSPDQISHR + SCtPSPDQISHR	Q7Z2W4-3: T273-P	-2.85483	-2.02169	-2.38868
ZFYVE19	WsPPQNYK	H3BRM1: S115-P	-1.77656	-4.57013	-2.8409
ZNF185	STGsPTQETQAPFIAK	H0Y704: S23-P	-1.06036	-2.23012	-2.48607
ZNF217	AGAEsPTMSVDGR	O75362: S407-P	-0.0679238	0.3834	-0.068994
ZNF609	LVEPHsPSPSSK + LVEPHsPSPSSK + LVEPHsPSPSSK + LVEPHsPSPSSK	O15014: S576-P	-1.22976	-1.05836	-0.794828
ZNF622	AQPSMsPK	Q969S3: S143-P	-0.776019	-1.03048	-0.897595
ZNF638	QSSVTQVTEQsPK + QSSVTQVTEQsPK	Q14966-2: S128-P	-2.73402	-2.56439	-3.0268
ZNF687	HGLQLGAQsPGR + HGLQLGAQsPGR	A6PVV7: S25-P	1.17015	1.38607	0.752017
ZNRF2	DRPVGGsPGGPR + DRPVGGsPGGPR + DRPVGGsPGGPR	Q8NHG8: S135-P	-2.23106	-1.9415	-2.21946
ZSWIM8	GWGsPGRPK + GWGsPGRPK + GWGsPGRPK	H0YCW2: S749-P	-0.111025	-0.108816	-0.0696239
ZYX	FsPVTPK	Q15942: S267-P	1.9023	1.79199	1.95155
ZYX	sPGAPGPLTLK + sPGAPGPLTLK	Q15942: S344-P	1.28872	0.956952	1.35272
ZYX	FsPGAPGGSGSQPNQK	Q15942: S281-P	-0.825247	-0.429463	-0.719449
NA	HKMsPPPSGFGER + HKMsPPPSGFGER + HKMsPPPSGFGER + HKMsPPPSGFGER	K7EQG2: S35-P	1.30212	0.967777	1.14449
NA	LGGAVPFAPPEVsPEQAK + LGGAVPFAPPEVsPEQAK	Q6ZSR9: S93-P	-2.26852	-1.75693	-2.87664
