# Supplementary material for: Proteomic profiling reveals ACSS2 facilitating metabolic support in acute myeloid leukemia
Source: Cancer Gene Ther. 2024 Jun 8;31(9):1344–56. doi: 10.1038/s41417-024-00785-5 (PMC11405269; doi:10.1038/s41417-024-00785-5)
Supplement: Supplementary file 5 — Dataset 4 Proteome dataset: KG1a, HS-5, and coculture proteome. [file 41417_2024_785_MOESM5_ESM.xlsx]

## Sheet: Sheet1
Protein IDs	Majority protein IDs	Peptide counts (all)	Peptide counts (razor+unique)	Peptide counts (unique)	Protein names	Gene names	Fasta headers	Number of proteins	Peptides	Razor + unique peptides	Unique peptides	Peptides 1 (KG1a)	Peptides 2 (CoCu)	Peptides 3 (HS5)	Peptides 7 (KG1a 0')	Peptides 8 (HS5 0')	Peptides 9 (CoCu 0')	Razor + unique peptides 1 (KG1a)	Razor + unique peptides 2 (CoCu)	Razor + unique peptides 3 (HS5)	Razor + unique peptides 7 (KG1a 0')	Razor + unique peptides 8 (HS5 0')	Razor + unique peptides 9 (CoCu 0')	Unique peptides 1 (KG1a)	Unique peptides 2 (CoCu)	Unique peptides 3 (HS5)	Unique peptides 7 (KG1a 0')	Unique peptides 8 (HS5 0')	Unique peptides 9 (CoCu 0')	Sequence coverage [%]	Unique + razor sequence coverage [%]	Unique sequence coverage [%]	Mol. weight [kDa]	Sequence length	Sequence lengths	Q-value	Score	Sequence coverage 1 [%]	Sequence coverage 2 [%]	Sequence coverage 3 [%]	Sequence coverage 7 [%]	Sequence coverage 8 [%]	Sequence coverage 9 [%]	Intensity	Intensity 1 (KG1a)	Intensity 2 (CoCu)	Intensity 3 (HS5)	Intensity 7 (KG1a 0')	Intensity 8 (HS5 0')
A0AVT1;A0AVT1-2;A0AVT1-3;A0AVT1-4	A0AVT1;A0AVT1-2	53;35;16;14	53;35;16;14	53;35;16;14	Ubiquitin-like modifier-activating enzyme 6	UBA6	Ubiquitin-like modifier-activating enzyme 6 OS=Homo sapiens GN=UBA6 PE=1 SV=1;Isoform 2 of Ubiquitin-like modifier-activating enzyme 6 OS=Homo sapiens GN=UBA6	4	53	53	53	24	42	40	21	39	40	24	42	40	21	39	40	24	42	40	21	39	40	66.3	66.3	66.3	117.97	1052	1052;578;389;340	0	323.31	29.8	53.7	54.5	24.5	52.1	53	20589000000	1318900000	5502200000	6051800000	663620000	2611100000
A0FGR8-2;A0FGR8;A0FGR8-6;A0FGR8-4;A0FGR8-5	A0FGR8-2;A0FGR8;A0FGR8-6;A0FGR8-4	5;5;5;4;1	5;5;5;4;1	5;5;5;4;1	Extended synaptotagmin-2	ESYT2	Isoform 2 of Extended synaptotagmin-2 OS=Homo sapiens GN=ESYT2;Extended synaptotagmin-2 OS=Homo sapiens GN=ESYT2 PE=1 SV=1;Isoform 6 of Extended synaptotagmin-2 OS=Homo sapiens GN=ESYT2;Isoform 4 of Extended synaptotagmin-2 OS=Homo sapiens GN=ESYT2	5	5	5	5	4	0	0	1	0	0	4	0	0	1	0	0	4	0	0	1	0	0	7.5	7.5	7.5	98.9	893	893;921;942;527;328	0.00018488	4.4139	5.8	0	0	1.7	0	0	55517000	51387000	0	0	4130100	0
A0JLT2-2;A0JLT2	A0JLT2-2;A0JLT2	5;5	5;5	5;5	Mediator of RNA polymerase II transcription subunit 19	MED19	Isoform 2 of Mediator of RNA polymerase II transcription subunit 19 OS=Homo sapiens GN=MED19;Mediator of RNA polymerase II transcription subunit 19 OS=Homo sapiens GN=MED19 PE=1 SV=2	2	5	5	5	4	2	2	3	0	1	4	2	2	3	0	1	4	2	2	3	0	1	48.5	48.5	48.5	20.431	194	194;244	0	21.21	35.6	25.3	18	32	0	12.9	196480000	61251000	51670000	44192000	21076000	0
A0JNW5;A0JNW5-2	A0JNW5	4;1	4;1	4;1	UHRF1-binding protein 1-like	UHRF1BP1L	UHRF1-binding protein 1-like OS=Homo sapiens GN=UHRF1BP1L PE=1 SV=2	2	4	4	4	1	2	3	0	2	0	1	2	3	0	2	0	1	2	3	0	2	0	4.2	4.2	4.2	164.2	1464	1464;522	0	7.3579	1.2	2	3.1	0	1.9	0	122860000	6103900	42594000	64480000	0	9678600
A0MZ66-4;A0MZ66;A0MZ66-3;A0MZ66-2;A0MZ66-8;A0MZ66-5;A0MZ66-6;A0MZ66-7	A0MZ66-4;A0MZ66;A0MZ66-3;A0MZ66-2;A0MZ66-8;A0MZ66-5;A0MZ66-6	5;5;5;4;4;4;4;1	5;5;5;4;4;4;4;1	5;5;5;4;4;4;4;1	Shootin-1	KIAA1598	Isoform 4 of Shootin-1 OS=Homo sapiens GN=KIAA1598;Shootin-1 OS=Homo sapiens GN=KIAA1598 PE=1 SV=4;Isoform 3 of Shootin-1 OS=Homo sapiens GN=KIAA1598;Isoform 2 of Shootin-1 OS=Homo sapiens GN=KIAA1598;Isoform 8 of Shootin-1 OS=Homo sapiens GN=KIAA1598;Isof	8	5	5	5	0	4	2	0	1	4	0	4	2	0	1	4	0	4	2	0	1	4	8.8	8.8	8.8	63.496	558	558;631;649;456;498;571;601;219	0	10.45	0	7.5	3.9	0	1.6	7.2	178210000	0	78431000	55135000	0	10729000
A1A4S6	A1A4S6	3	3	3	Rho GTPase-activating protein 10	ARHGAP10	Rho GTPase-activating protein 10 OS=Homo sapiens GN=ARHGAP10 PE=1 SV=1	1	3	3	3	0	2	3	0	1	0	0	2	3	0	1	0	0	2	3	0	1	0	4.6	4.6	4.6	89.374	786	786	0	7.9023	0	3.3	4.6	0	2.2	0	66934000	0	17844000	45571000	0	3518500
A1KXE4-2;A1KXE4	A1KXE4-2;A1KXE4	1;1	1;1	1;1	Myelin-associated neurite-outgrowth inhibitor	FAM168B	Isoform 2 of Myelin-associated neurite-outgrowth inhibitor OS=Homo sapiens GN=FAM168B;Myelin-associated neurite-outgrowth inhibitor OS=Homo sapiens GN=FAM168B PE=1 SV=1	2	1	1	1	1	1	1	1	1	1	1	1	1	1	1	1	1	1	1	1	1	1	14.6	14.6	14.6	12.707	123	123;195	0	14.36	14.6	14.6	14.6	14.6	14.6	14.6	102480000	20378000	0	29189000	10192000	17496000
A1L0T0	A1L0T0	17	17	17	Acetolactate synthase-like protein	ILVBL	Acetolactate synthase-like protein OS=Homo sapiens GN=ILVBL PE=1 SV=2	1	17	17	17	8	11	8	5	13	10	8	11	8	5	13	10	8	11	8	5	13	10	43.7	43.7	43.7	67.867	632	632	0	171.91	22.9	33.7	24.4	13.1	34.5	27.2	2490300000	200120000	715030000	706420000	84852000	330270000
A1L390-2;A1L390-3;A1L390	A1L390-2;A1L390-3;A1L390	1;1;1	1;1;1	1;1;1	Pleckstrin homology domain-containing family G member 3	PLEKHG3	Isoform 2 of Pleckstrin homology domain-containing family G member 3 OS=Homo sapiens GN=PLEKHG3;Isoform 3 of Pleckstrin homology domain-containing family G member 3 OS=Homo sapiens GN=PLEKHG3;Pleckstrin homology domain-containing family G member 3 OS=Homo	3	1	1	1	1	0	0	1	0	0	1	0	0	1	0	0	1	0	0	1	0	0	1.5	1.5	1.5	80.885	752	752;1163;1219	0.0099598	1.8589	1.5	0	0	1.5	0	0	18907000	12364000	0	0	6543500	0
A1X283	A1X283	18	18	17	SH3 and PX domain-containing protein 2B	SH3PXD2B	SH3 and PX domain-containing protein 2B OS=Homo sapiens GN=SH3PXD2B PE=1 SV=3	1	18	18	17	0	11	13	0	12	10	0	11	13	0	12	10	0	10	12	0	11	9	26.7	26.7	25.8	101.58	911	911	0	65.339	0	17.2	20.5	0	18.6	16.8	2178400000	0	616650000	974600000	0	298990000
A1XBS5-2;A1XBS5;A1XBS5-5;A1XBS5-4;A1XBS5-3	A1XBS5-2;A1XBS5;A1XBS5-5;A1XBS5-4;A1XBS5-3	2;2;1;1;1	2;2;1;1;1	2;2;1;1;1	Protein FAM92A1	FAM92A1	Isoform 2 of Protein FAM92A1 OS=Homo sapiens GN=FAM92A1;Protein FAM92A1 OS=Homo sapiens GN=FAM92A1 PE=2 SV=2;Isoform 5 of Protein FAM92A1 OS=Homo sapiens GN=FAM92A1;Isoform 4 of Protein FAM92A1 OS=Homo sapiens GN=FAM92A1;Isoform 3 of Protein FAM92A1 OS=Hom	5	2	2	2	0	1	2	0	0	0	0	1	2	0	0	0	0	1	2	0	0	0	9.6	9.6	9.6	28.996	251	251;289;97;262;271	0.00017931	3.7371	0	4.8	9.6	0	0	0	14818000	0	2855300	11963000	0	0
A2A3N6	A2A3N6	8	6	0	Putative PIP5K1A and PSMD4-like protein	PIPSL	Putative PIP5K1A and PSMD4-like protein OS=Homo sapiens GN=PIPSL PE=5 SV=1	1	8	6	0	1	3	4	2	6	4	0	2	3	1	4	3	0	0	0	0	0	0	11.1	7.9	0	95.047	862	862	0	8.8738	1.3	3.4	5.2	3	8.1	4.3	324900000	0	58698000	136660000	4209300	72270000
A2RRP1;A2RRP1-2	A2RRP1;A2RRP1-2	28;24	28;24	28;24	Neuroblastoma-amplified sequence	NBAS	Neuroblastoma-amplified sequence OS=Homo sapiens GN=NBAS PE=1 SV=2;Isoform 2 of Neuroblastoma-amplified sequence OS=Homo sapiens GN=NBAS	2	28	28	28	18	9	8	14	4	7	18	9	8	14	4	7	18	9	8	14	4	7	14.6	14.6	14.6	268.57	2371	2371;2251	0	58.191	9.8	4.7	4.3	7.7	2.6	3.8	821060000	292470000	153470000	154380000	123850000	30801000
A2RTX5;A2RTX5-2	A2RTX5;A2RTX5-2	6;5	2;1	2;1	Probable threonine--tRNA ligase 2, cytoplasmic	TARSL2	Probable threonine--tRNA ligase 2, cytoplasmic OS=Homo sapiens GN=TARSL2 PE=1 SV=1;Isoform 2 of Probable threonine--tRNA ligase 2, cytoplasmic OS=Homo sapiens GN=TARSL2	2	6	2	2	5	3	3	2	2	2	1	0	0	1	0	0	1	0	0	1	0	0	8.6	2.6	2.6	92.644	802	802;707	0.0012125	3.0701	7.6	5	5	3	4	3	9672700	9672700	0	0	0	0
A2RUS2-2;A2RUS2;A2RUS2-3	A2RUS2-2;A2RUS2;A2RUS2-3	3;3;2	3;3;2	3;3;2	DENN domain-containing protein 3	DENND3	Isoform 2 of DENN domain-containing protein 3 OS=Homo sapiens GN=DENND3;DENN domain-containing protein 3 OS=Homo sapiens GN=DENND3 PE=1 SV=2;Isoform 3 of DENN domain-containing protein 3 OS=Homo sapiens GN=DENND3	3	3	3	3	1	0	0	3	0	0	1	0	0	3	0	0	1	0	0	3	0	0	3	3	3	129.81	1146	1146;1198;266	0	6.4516	0.8	0	0	3	0	0	31989000	0	0	0	31989000	0
A2VDF0-2;A2VDF0	A2VDF0-2;A2VDF0	3;3	3;3	3;3	Fucose mutarotase	FUOM	Isoform 2 of Fucose mutarotase OS=Homo sapiens GN=FUOM;Fucose mutarotase OS=Homo sapiens GN=FUOM PE=1 SV=2	2	3	3	3	0	2	3	0	1	1	0	2	3	0	1	1	0	2	3	0	1	1	44	44	44	14.604	134	134;154	0	17.216	0	23.1	44	0	11.9	11.9	118590000	0	40432000	53577000	0	7508000
A3KMH1-2;A3KMH1-3;A3KMH1	A3KMH1-2;A3KMH1-3;A3KMH1	9;9;9	9;9;9	9;9;9	von Willebrand factor A domain-containing protein 8	VWA8	Isoform 2 of von Willebrand factor A domain-containing protein 8 OS=Homo sapiens GN=VWA8;Isoform 3 of von Willebrand factor A domain-containing protein 8 OS=Homo sapiens GN=VWA8;von Willebrand factor A domain-containing protein 8 OS=Homo sapiens GN=VWA8 PE	3	9	9	9	9	0	0	0	0	0	9	0	0	0	0	0	9	0	0	0	0	0	10.3	10.3	10.3	116.94	1039	1039;1872;1905	0	36.65	10.3	0	0	0	0	0	139620000	139620000	0	0	0	0
A3KN83-3;A3KN83-2;A3KN83;A3KN83-4;Q9Y2G9-3;Q9Y2G9	A3KN83-3;A3KN83-2;A3KN83	11;11;11;5;4;4	11;11;11;5;4;4	11;11;11;5;4;4	Protein strawberry notch homolog 1	SBNO1	Isoform 3 of Protein strawberry notch homolog 1 OS=Homo sapiens GN=SBNO1;Isoform 2 of Protein strawberry notch homolog 1 OS=Homo sapiens GN=SBNO1;Protein strawberry notch homolog 1 OS=Homo sapiens GN=SBNO1 PE=1 SV=1	6	11	11	11	8	7	4	4	6	5	8	7	4	4	6	5	8	7	4	4	6	5	10.3	10.3	10.3	154.06	1391	1391;1392;1393;732;1309;1366	0	29.461	7.8	6.4	3.5	3.2	5.3	4.8	418940000	66676000	119660000	80692000	32771000	46697000
A4D126-2;A4D126	A4D126-2;A4D126	3;3	3;3	3;3	Isoprenoid synthase domain-containing protein	ISPD	Isoform 2 of Isoprenoid synthase domain-containing protein OS=Homo sapiens GN=ISPD;Isoprenoid synthase domain-containing protein OS=Homo sapiens GN=ISPD PE=1 SV=2	2	3	3	3	3	0	0	1	0	0	3	0	0	1	0	0	3	0	0	1	0	0	7.7	7.7	7.7	44.389	401	401;451	0.00018182	4.0672	7.7	0	0	2.5	0	0	28366000	28366000	0	0	0	0
A4D1E9;A4D1E9-2;A4D1E9-3	A4D1E9;A4D1E9-2	9;6;1	9;6;1	9;6;1	GTP-binding protein 10	GTPBP10	GTP-binding protein 10 OS=Homo sapiens GN=GTPBP10 PE=1 SV=1;Isoform 2 of GTP-binding protein 10 OS=Homo sapiens GN=GTPBP10	3	9	9	9	7	5	4	6	2	4	7	5	4	6	2	4	7	5	4	6	2	4	30	30	30	42.932	387	387;308;116	0	18.079	23	14.7	12.4	22.5	5.2	11.9	354220000	127450000	93708000	62060000	40605000	8625100
A4UGR9-2;A4UGR9-3;A4UGR9;A4UGR9-7;A4UGR9-5;A4UGR9-4;A4UGR9-6	A4UGR9-2;A4UGR9-3;A4UGR9	3;3;3;1;1;1;1	3;3;3;1;1;1;1	3;3;3;1;1;1;1	Xin actin-binding repeat-containing protein 2	XIRP2	Isoform 2 of Xin actin-binding repeat-containing protein 2 OS=Homo sapiens GN=XIRP2;Isoform 3 of Xin actin-binding repeat-containing protein 2 OS=Homo sapiens GN=XIRP2;Xin actin-binding repeat-containing protein 2 OS=Homo sapiens GN=XIRP2 PE=1 SV=2	7	3	3	3	0	1	0	0	2	1	0	1	0	0	2	1	0	1	0	0	2	1	1	1	1	377.34	3327	3327;3345;3374;716;763;938;971	0.0022158	2.7732	0	0.4	0	0	0.6	0.4	160430000	0	56329000	0	0	48071000
A5D8V6	A5D8V6	3	3	3	Vacuolar protein sorting-associated protein 37C	VPS37C	Vacuolar protein sorting-associated protein 37C OS=Homo sapiens GN=VPS37C PE=1 SV=2	1	3	3	3	1	2	3	0	0	2	1	2	3	0	0	2	1	2	3	0	0	2	12.1	12.1	12.1	38.658	355	355	0	25.493	3.4	12.1	12.1	0	0	12.1	150040000	0	25786000	70652000	0	0
A5PLN9-2;A5PLN9-4;A5PLN9;A5PLN9-5;A5PLN9-7	A5PLN9-2;A5PLN9-4;A5PLN9;A5PLN9-5;A5PLN9-7	4;4;4;4;2	4;4;4;4;2	4;4;4;4;2	Trafficking protein particle complex subunit 13	TRAPPC13	Isoform 2 of Trafficking protein particle complex subunit 13 OS=Homo sapiens GN=TRAPPC13;Isoform 3 of Trafficking protein particle complex subunit 13 OS=Homo sapiens GN=TRAPPC13;Trafficking protein particle complex subunit 13 OS=Homo sapiens GN=TRAPPC13 PE	5	4	4	4	3	3	3	1	2	3	3	3	3	1	2	3	3	3	3	1	2	3	15.8	15.8	15.8	45.934	411	411;412;417;418;309	0	12.901	13.6	9.2	9.2	5.1	7.1	9.2	342020000	32097000	95715000	89349000	12014000	34560000
A5YKK6;A5YKK6-2;A5YKK6-3;A5YKK6-4	A5YKK6;A5YKK6-2;A5YKK6-3;A5YKK6-4	57;56;50;35	57;56;50;35	57;56;50;35	CCR4-NOT transcription complex subunit 1	CNOT1	CCR4-NOT transcription complex subunit 1 OS=Homo sapiens GN=CNOT1 PE=1 SV=2;Isoform 2 of CCR4-NOT transcription complex subunit 1 OS=Homo sapiens GN=CNOT1;Isoform 3 of CCR4-NOT transcription complex subunit 1 OS=Homo sapiens GN=CNOT1;Isoform 4 of CCR4-NOT	4	57	57	57	28	34	27	27	35	36	28	34	27	27	35	36	28	34	27	27	35	36	29.8	29.8	29.8	266.94	2376	2376;2371;2150;1551	0	262.84	15.5	19	15.5	15.1	18.6	20.3	5280200000	923540000	1259200000	1027200000	380780000	718500000
I6L899;F8WBI6;A6NCC3;I6L899-2;A6NCC3-1	I6L899;F8WBI6;A6NCC3	10;10;10;2;2	10;10;10;2;2	1;1;1;1;1	Golgin subfamily A member 8R;Golgin subfamily A member 8N;Golgin subfamily A member 8O	GOLGA8R;GOLGA8N;GOLGA8O	Golgin subfamily A member 8R OS=Homo sapiens GN=GOLGA8R PE=3 SV=1;Golgin subfamily A member 8N OS=Homo sapiens GN=GOLGA8N PE=2 SV=1;Golgin subfamily A member 8O OS=Homo sapiens GN=GOLGA8O PE=2 SV=3	5	10	10	1	9	0	0	5	0	0	9	0	0	5	0	0	1	0	0	0	0	0	16.3	16.3	2.7	71.489	631	631;632;632;294;295	0	18.528	16.2	0	0	6.3	0	0	294730000	239790000	0	0	54944000	0
Q9GZQ8;A6NCE7;Q9H492;Q9H492-2	Q9GZQ8;A6NCE7;Q9H492;Q9H492-2	2;2;1;1	2;2;1;1	2;2;1;1	Microtubule-associated proteins 1A/1B light chain 3B;Microtubule-associated proteins 1A/1B light chain 3 beta 2;Microtubule-associated proteins 1A/1B light chain 3A	MAP1LC3B;MAP1LC3B2;MAP1LC3A	Microtubule-associated proteins 1A/1B light chain 3B OS=Homo sapiens GN=MAP1LC3B PE=1 SV=3;Microtubule-associated proteins 1A/1B light chain 3 beta 2 OS=Homo sapiens GN=MAP1LC3B2 PE=2 SV=1;Microtubule-associated proteins 1A/1B light chain 3A OS=Homo sapien	4	2	2	2	1	2	2	1	1	1	1	2	2	1	1	1	1	2	2	1	1	1	16.8	16.8	16.8	14.688	125	125;125;121;125	0	5.3739	11.2	16.8	16.8	11.2	11.2	11.2	576110000	10560000	216590000	250620000	22046000	32516000
A6ND36	A6ND36	1	1	1	Protein FAM83G	FAM83G	Protein FAM83G OS=Homo sapiens GN=FAM83G PE=1 SV=2	1	1	1	1	0	1	1	0	1	1	0	1	1	0	1	1	0	1	1	0	1	1	1.1	1.1	1.1	90.834	823	823	0.009963	1.8597	0	1.1	1.1	0	1.1	1.1	54381000	0	16795000	21145000	0	7544300
A6NDG6	A6NDG6	10	10	10	Phosphoglycolate phosphatase	PGP	Phosphoglycolate phosphatase OS=Homo sapiens GN=PGP PE=1 SV=1	1	10	10	10	4	6	8	9	4	6	4	6	8	9	4	6	4	6	8	9	4	6	41.1	41.1	41.1	34.006	321	321	0	54.546	15.9	24.6	32.1	34.6	16.2	27.1	1667100000	263750000	324090000	544900000	237890000	95965000
A6NDU8	A6NDU8	3	3	3	UPF0600 protein C5orf51	C5orf51	UPF0600 protein C5orf51 OS=Homo sapiens GN=C5orf51 PE=1 SV=1	1	3	3	3	2	2	2	0	1	2	2	2	2	0	1	2	2	2	2	0	1	2	17.7	17.7	17.7	33.62	294	294	0	11.342	10.9	11.6	11.6	0	4.8	11.6	266640000	44323000	67585000	93556000	0	21084000
A6NED2	A6NED2	2	2	2	RCC1 domain-containing protein 1	RCCD1	RCC1 domain-containing protein 1 OS=Homo sapiens GN=RCCD1 PE=1 SV=1	1	2	2	2	2	0	0	0	0	0	2	0	0	0	0	0	2	0	0	0	0	0	5.1	5.1	5.1	40.078	376	376	0.0081195	2.0115	5.1	0	0	0	0	0	29452000	29452000	0	0	0	0
P0DJD3-3;P0DJD4;P0DJD3;P0C7P1;A6NEQ0;P0DJD3-2;Q15415;A6NDE4;Q15415-2	P0DJD3-3;P0DJD4;P0DJD3;P0C7P1;A6NEQ0;P0DJD3-2;Q15415;A6NDE4;Q15415-2	7;7;7;7;7;6;6;6;5	7;7;7;7;7;6;6;6;5	7;7;7;7;7;6;6;6;5	RNA-binding motif protein, Y chromosome, family 1 member A1;RNA-binding motif protein, Y chromosome, family 1 member C;RNA-binding motif protein, Y chromosome, family 1 member D;RNA-binding motif protein, Y chromosome, family 1 member E;RNA-binding motif protein, Y chromosome, family 1 member F/J;RNA-binding motif protein, Y chromosome, family 1 member B	RBMY1A1;RBMY1C;RBMY1D;RBMY1E;RBMY1F;RBMY1B	Isoform 3 of RNA-binding motif protein, Y chromosome, family 1 member A1 OS=Homo sapiens GN=RBMY1A1;RNA-binding motif protein, Y chromosome, family 1 member C OS=Homo sapiens GN=RBMY1C PE=1 SV=1;RNA-binding motif protein, Y chromosome, family 1 member A1 O	9	7	7	7	5	0	0	5	0	1	5	0	0	5	0	1	5	0	0	5	0	1	28.4	28.4	28.4	40.651	356	356;496;496;496;496;459;496;496;419	0	28.655	19.1	0	0	20.8	0	4.2	212410000	95692000	0	0	111120000	0
A6NFQ2-3;A6NFQ2-2;A6NFQ2	A6NFQ2-3;A6NFQ2-2;A6NFQ2	3;3;3	3;3;3	3;3;3	TRPM8 channel-associated factor 2	TCAF2	Isoform 3 of Protein FAM115C OS=Homo sapiens GN=FAM115C;Isoform 2 of Protein FAM115C OS=Homo sapiens GN=FAM115C;Protein FAM115C OS=Homo sapiens GN=FAM115C PE=2 SV=2	3	3	3	3	2	1	0	0	0	1	2	1	0	0	0	1	2	1	0	0	0	1	3.8	3.8	3.8	90.622	815	815;845;919	0.00070151	3.3262	2.7	1.1	0	0	0	1.1	72050000	24261000	19681000	0	0	0
A6NHL2-2;A6NHL2	A6NHL2-2;A6NHL2	5;5	1;1	1;1	Tubulin alpha chain-like 3	TUBAL3	Isoform 2 of Tubulin alpha chain-like 3 OS=Homo sapiens GN=TUBAL3;Tubulin alpha chain-like 3 OS=Homo sapiens GN=TUBAL3 PE=1 SV=2	2	5	1	1	5	5	5	5	5	5	1	1	1	1	1	1	1	1	1	1	1	1	11.3	4.2	4.2	45.517	406	406;446	0	15.992	11.3	11.3	11.3	11.3	11.3	11.3	619170000	44318000	164480000	194780000	28393000	75059000
A6NHQ2	A6NHQ2	2	1	1	rRNA/tRNA 2-O-methyltransferase fibrillarin-like protein 1	FBLL1	rRNA/tRNA 2-O-methyltransferase fibrillarin-like protein 1 OS=Homo sapiens GN=FBLL1 PE=1 SV=1	1	2	1	1	2	2	1	2	2	1	1	1	0	1	1	0	1	1	0	1	1	0	6.6	3.3	3.3	34.675	333	333	0.0048109	2.3365	6.6	6.6	3.3	6.6	6.6	3.3	1231200000	420820000	371420000	0	243480000	195460000
A6NHR9;A6NHR9-2;A6NHR9-3	A6NHR9;A6NHR9-2	42;40;19	42;40;19	42;40;19	Structural maintenance of chromosomes flexible hinge domain-containing protein 1	SMCHD1	Structural maintenance of chromosomes flexible hinge domain-containing protein 1 OS=Homo sapiens GN=SMCHD1 PE=1 SV=2;Isoform 2 of Structural maintenance of chromosomes flexible hinge domain-containing protein 1 OS=Homo sapiens GN=SMCHD1	3	42	42	42	22	24	27	18	21	24	22	24	27	18	21	24	22	24	27	18	21	24	27.2	27.2	27.2	226.37	2005	2005;1917;762	0	158.33	13.3	18.2	20.4	11.4	13.6	17.5	3067200000	486860000	538010000	939600000	248670000	329630000
A6NNH0;A6NHX0	A6NNH0;A6NHX0	1;1	1;1	1;1	GATS-like protein 1;GATS-like protein 2	GATSL1;GATSL2	GATS-like protein 1 OS=Homo sapiens GN=GATSL1 PE=3 SV=2;GATS-like protein 2 OS=Homo sapiens GN=GATSL2 PE=2 SV=3	2	1	1	1	0	0	0	0	1	1	0	0	0	0	1	1	0	0	0	0	1	1	5.8	5.8	5.8	36.042	329	329;329	0.006552	2.1544	0	0	0	0	5.8	5.8	20264000	0	0	0	0	7467100
A6NIH7	A6NIH7	4	4	3	Protein unc-119 homolog B	UNC119B	Protein unc-119 homolog B OS=Homo sapiens GN=UNC119B PE=1 SV=1	1	4	4	3	3	2	1	1	3	3	3	2	1	1	3	3	2	1	0	0	2	2	18.7	18.7	15.1	28.136	251	251	0	11.178	11.6	7.6	3.6	3.6	14.7	11.6	461040000	55059000	119550000	122800000	9705600	69265000
A6NJ78;A6NJ78-2;A6NJ78-4;A6NJ78-3;P0C7V9	A6NJ78;A6NJ78-2;A6NJ78-4	4;2;2;1;1	4;2;2;1;1	4;2;2;1;1	Probable methyltransferase-like protein 15	METTL15	Probable methyltransferase-like protein 15 OS=Homo sapiens GN=METTL15 PE=2 SV=1;Isoform 2 of Probable methyltransferase-like protein 15 OS=Homo sapiens GN=METTL15;Isoform 4 of Probable methyltransferase-like protein 15 OS=Homo sapiens GN=METTL15	5	4	4	4	3	2	1	1	0	1	3	2	1	1	0	1	3	2	1	1	0	1	14	14	14	46.121	407	407;273;279;99;234	0	8.9826	10.3	6.9	3.7	3.2	0	3.7	65385000	16826000	20077000	17405000	3725800	0
A6NJT0;Q96IS3;O15266-2;A6NNA5;O14813;O15266;Q99453;O60902-2;Q5XKR4;Q15699;O60902;O95076;Q9Y2V3;O60902-3;Q8N693;Q9H161;Q96QS3	A6NJT0	9;1;1;1;1;1;1;1;1;1;1;1;1;1;1;1;1	9;1;1;1;1;1;1;1;1;1;1;1;1;1;1;1;1	8;0;0;0;0;0;0;0;0;0;0;0;0;0;0;0;0	Homeobox protein unc-4 homolog	UNCX	Homeobox protein unc-4 homolog OS=Homo sapiens GN=UNCX PE=2 SV=1	17	9	9	8	6	1	1	7	0	1	6	1	1	7	0	1	6	0	0	7	0	0	31.8	31.8	30.3	53.69	531	531;184;225;263;284;292;314;319;325;326;331;343;346;355;406;411;562	0	54.499	23.9	1.5	1.5	23.7	0	1.5	700920000	370490000	46345000	60890000	178500000	0
A6NKD9	A6NKD9	3	3	3	Coiled-coil domain-containing protein 85C	CCDC85C	Coiled-coil domain-containing protein 85C OS=Homo sapiens GN=CCDC85C PE=1 SV=1	1	3	3	3	3	0	0	0	0	0	3	0	0	0	0	0	3	0	0	0	0	0	10.3	10.3	10.3	45.209	419	419	0.00087245	3.2077	10.3	0	0	0	0	0	25139000	25139000	0	0	0	0
A6NKF1;A6NKF1-2	A6NKF1;A6NKF1-2	2;1	2;1	2;1	SAC3 domain-containing protein 1	SAC3D1	SAC3 domain-containing protein 1 OS=Homo sapiens GN=SAC3D1 PE=1 SV=2;Isoform 2 of SAC3 domain-containing protein 1 OS=Homo sapiens GN=SAC3D1	2	2	2	2	2	0	0	0	0	0	2	0	0	0	0	0	2	0	0	0	0	0	7.2	7.2	7.2	43.553	404	404;285	0	5.3715	7.2	0	0	0	0	0	28877000	28877000	0	0	0	0
A6NKT7	A6NKT7	33	1	0	RanBP2-like and GRIP domain-containing protein 3	RGPD3	RanBP2-like and GRIP domain-containing protein 3 OS=Homo sapiens GN=RGPD3 PE=2 SV=2	1	33	1	0	17	18	19	16	22	20	0	1	1	1	1	1	0	0	0	0	0	0	20.5	0.7	0	197.48	1758	1758	0	7.4989	10.6	12	13.5	10.8	13.5	13.7	473870000	0	120370000	162580000	35287000	60545000
A7E2V4-5;A7E2V4;A7E2V4-3;A7E2V4-4;A7E2V4-2	A7E2V4-5;A7E2V4;A7E2V4-3;A7E2V4-4;A7E2V4-2	5;5;5;5;4	5;5;5;5;4	5;5;5;5;4	Zinc finger SWIM domain-containing protein 8	ZSWIM8	Isoform 5 of Zinc finger SWIM domain-containing protein 8 OS=Homo sapiens GN=ZSWIM8;Zinc finger SWIM domain-containing protein 8 OS=Homo sapiens GN=ZSWIM8 PE=1 SV=1;Isoform 3 of Zinc finger SWIM domain-containing protein 8 OS=Homo sapiens GN=ZSWIM8;Isoform	5	5	5	5	0	1	2	0	2	2	0	1	2	0	2	2	0	1	2	0	2	2	3.7	3.7	3.7	196.43	1829	1829;1837;1841;1842;1892	0	11.278	0	1	1.5	0	1.2	1.7	56110000	0	5616800	35603000	0	11951000
Q96HA1-2;A8CG34-2;Q96HA1-3;A8CG34;Q96HA1	Q96HA1-2;A8CG34-2;Q96HA1-3;A8CG34;Q96HA1	1;1;1;1;1	1;1;1;1;1	1;1;1;1;1	Nuclear envelope pore membrane protein POM 121;Nuclear envelope pore membrane protein POM 121C	POM121;POM121C	Isoform 2 of Nuclear envelope pore membrane protein POM 121 OS=Homo sapiens GN=POM121;Isoform 2 of Nuclear envelope pore membrane protein POM 121C OS=Homo sapiens GN=POM121C;Isoform 3 of Nuclear envelope pore membrane protein POM 121 OS=Homo sapiens GN=POM	5	1	1	1	0	1	1	0	1	1	0	1	1	0	1	1	0	1	1	0	1	1	1.1	1.1	1.1	99.036	984	984;987;999;1229;1249	0.0043276	2.3787	0	1.1	1.1	0	1.1	1.1	67569000	0	19503000	25038000	0	12702000
A8MPP1;Q92771;Q96FC9-4;Q96FC9-3;Q96FC9-2;Q96FC9	A8MPP1;Q92771;Q96FC9-4;Q96FC9-3;Q96FC9-2;Q96FC9	2;2;1;1;1;1	2;2;1;1;1;1	2;2;1;1;1;1	Putative ATP-dependent RNA helicase DDX11-like protein 8;Putative ATP-dependent RNA helicase DDX12;Probable ATP-dependent RNA helicase DDX11	DDX11L8;DDX12P;DDX11	Putative ATP-dependent RNA helicase DDX11-like protein 8 OS=Homo sapiens GN=DDX11L8 PE=3 SV=1;Putative ATP-dependent RNA helicase DDX12 OS=Homo sapiens GN=DDX12P PE=5 SV=3;Isoform 4 of Probable ATP-dependent RNA helicase DDX11 OS=Homo sapiens GN=DDX11;Isof	6	2	2	2	0	0	1	0	1	0	0	0	1	0	1	0	0	0	1	0	1	0	2.9	2.9	2.9	101.81	907	907;950;856;880;906;970	0.00035518	3.5892	0	0	1.7	0	1.2	0	3047000	0	0	0	0	3047000
A8MPS7;A8MPS7-3;A8MPS7-2	A8MPS7;A8MPS7-3;A8MPS7-2	2;1;1	2;1;1	2;1;1	Carbohydrate deacetylase	YDJC	UPF0249 protein ydjC homolog OS=Homo sapiens GN=YDJC PE=1 SV=1;Isoform 3 of UPF0249 protein ydjC homolog OS=Homo sapiens GN=YDJC;Isoform 2 of UPF0249 protein ydjC homolog OS=Homo sapiens GN=YDJC	3	2	2	2	1	1	0	0	0	0	1	1	0	0	0	0	1	1	0	0	0	0	6.2	6.2	6.2	34.466	323	323;136;149	0.0094993	1.9097	4	2.2	0	0	0	0	13055000	11106000	1948800	0	0	0
A8MT69	A8MT69	1	1	1	Centromere protein X	STRA13	Centromere protein X OS=Homo sapiens GN=STRA13 PE=1 SV=1	1	1	1	1	1	0	0	0	0	0	1	0	0	0	0	0	1	0	0	0	0	0	17.3	17.3	17.3	8.9593	81	81	0.00018352	4.2469	17.3	0	0	0	0	0	11788000	11788000	0	0	0	0
A8MW92-2;A8MW92-4;A8MW92	A8MW92-2;A8MW92-4;A8MW92	2;2;2	2;2;2	2;2;2	PHD finger protein 20-like protein 1	PHF20L1	Isoform 2 of PHD finger protein 20-like protein 1 OS=Homo sapiens GN=PHF20L1;Isoform 4 of PHD finger protein 20-like protein 1 OS=Homo sapiens GN=PHF20L1;PHD finger protein 20-like protein 1 OS=Homo sapiens GN=PHF20L1 PE=1 SV=2	3	2	2	2	2	0	0	1	0	0	2	0	0	1	0	0	2	0	0	1	0	0	5.6	5.6	5.6	32.825	285	285;573;1017	0.009955	1.8574	5.6	0	0	2.5	0	0	12300000	8241400	0	0	4058900	0
A8MXV4	A8MXV4	5	5	5	Nucleoside diphosphate-linked moiety X motif 19, mitochondrial	NUDT19	Nucleoside diphosphate-linked moiety X motif 19, mitochondrial OS=Homo sapiens GN=NUDT19 PE=1 SV=1	1	5	5	5	4	0	0	2	1	1	4	0	0	2	1	1	4	0	0	2	1	1	20	20	20	42.233	375	375	0	12.699	16.8	0	0	8.8	2.7	3.2	239480000	146380000	0	0	40026000	18977000
A9UHW6;A9UHW6-2	A9UHW6;A9UHW6-2	1;1	1;1	1;1	MIF4G domain-containing protein	MIF4GD	MIF4G domain-containing protein OS=Homo sapiens GN=MIF4GD PE=1 SV=1;Isoform 2 of MIF4G domain-containing protein OS=Homo sapiens GN=MIF4GD	2	1	1	1	1	0	0	0	0	0	1	0	0	0	0	0	1	0	0	0	0	0	7.7	7.7	7.7	25.423	222	222;256	0.0015496	2.9678	7.7	0	0	0	0	0	10811000	10811000	0	0	0	0
B0I1T2;B0I1T2-4;B0I1T2-3;B0I1T2-2	B0I1T2;B0I1T2-4	29;16;10;3	29;16;10;3	29;16;10;3	Unconventional myosin-Ig;Minor histocompatibility antigen HA-2	MYO1G	Unconventional myosin-Ig OS=Homo sapiens GN=MYO1G PE=1 SV=2;Isoform 4 of Unconventional myosin-Ig OS=Homo sapiens GN=MYO1G	4	29	29	29	25	1	1	26	1	1	25	1	1	26	1	1	25	1	1	26	1	1	35.2	35.2	35.2	116.44	1018	1018;722;525;230	0	221.89	30.8	2.2	0.7	31.9	0.7	0.7	3308800000	2058000000	11687000	134310000	1016900000	38051000
C4AMC7;Q6VEQ5;A8K0Z3;A8MWX3	C4AMC7;Q6VEQ5;A8K0Z3;A8MWX3	8;8;6;4	8;8;6;4	3;3;2;1	Putative WAS protein family homolog 3;WAS protein family homolog 2;WAS protein family homolog 1;Putative WAS protein family homolog 4	WASH3P;WASH2P;WASH1;WASH4P	Putative WAS protein family homolog 3 OS=Homo sapiens GN=WASH3P PE=2 SV=2;WAS protein family homolog 2 OS=Homo sapiens GN=WASH2P PE=2 SV=2;WAS protein family homolog 1 OS=Homo sapiens GN=WASH1 PE=1 SV=2;Putative WAS protein family homolog 4 OS=Homo sapiens	4	8	8	3	1	3	5	3	3	4	1	3	5	3	3	4	0	1	2	1	1	0	24.8	24.8	9.7	49.994	463	463;465;465;477	0	29.855	3.2	8.9	13.4	9.7	9.3	11.9	544990000	30666000	75358000	204820000	24933000	87375000
C9JLW8	C9JLW8	5	5	5	Protein FAM195B	FAM195B	Protein FAM195B OS=Homo sapiens GN=FAM195B PE=1 SV=1	1	5	5	5	4	3	3	1	2	2	4	3	3	1	2	2	4	3	3	1	2	2	57.7	57.7	57.7	10.92	97	97	0	14.777	57.7	41.2	27.8	11.3	22.7	22.7	1043600000	357530000	288070000	201120000	41691000	61387000
CON__A2I7N0	CON__A2I7N0	18	10	4				1	18	10	4	7	9	12	17	11	12	2	6	7	9	5	5	1	2	2	4	1	1	55.2	37.2	13.9	46.311	411	411	0	55.212	20	26.5	39.2	44	29.7	31.6	2085900000	27384000	185170000	347760000	974330000	245010000
CON__A2I7N3	CON__A2I7N3	13	2	2				1	13	2	2	5	6	7	12	9	10	2	1	2	2	2	2	2	1	2	2	2	2	27.1	4.6	4.6	46.941	417	417	0	5.6378	10.8	13.9	16.3	24.9	18.2	20.4	2170600000	112470000	143710000	392640000	1108500000	176070000
CON__ENSEMBL:ENSBTAP00000006074;P49747	CON__ENSEMBL:ENSBTAP00000006074	8;3	8;3	7;2				2	8	8	7	0	0	0	8	1	2	0	0	0	8	1	2	0	0	0	7	0	1	15.4	15.4	14.1	80.674	747	747;757	0	34.236	0	0	0	15.4	1.3	3.2	255180000	0	0	0	156950000	31179000
CON__ENSEMBL:ENSBTAP00000007350	CON__ENSEMBL:ENSBTAP00000007350	58	58	10				1	58	58	10	3	16	21	52	31	33	3	16	21	52	31	33	0	1	4	9	4	5	44.9	44.9	9.9	192.99	1742	1742	0	296.45	1.5	12.8	15.2	39.5	21	23.9	7855100000	111730000	623640000	919230000	3344000000	1199300000
CON__ENSEMBL:ENSBTAP00000011227	CON__ENSEMBL:ENSBTAP00000011227	1	1	1				1	1	1	1	0	0	0	1	0	0	0	0	0	1	0	0	0	0	0	1	0	0	15.3	15.3	15.3	14.629	137	137	0.00018015	3.8299	0	0	0	15.3	0	0	3622800	0	0	0	3622800	0
CON__ENSEMBL:ENSBTAP00000013050	CON__ENSEMBL:ENSBTAP00000013050	7	7	6				1	7	7	6	0	0	0	7	1	3	0	0	0	7	1	3	0	0	0	6	1	2	15.7	15.7	13.5	51.988	452	452	0	18.085	0	0	0	15.7	1.5	8	234220000	0	0	0	170680000	12689000
CON__ENSEMBL:ENSBTAP00000014147	CON__ENSEMBL:ENSBTAP00000014147	3	3	3				1	3	3	3	2	1	2	2	0	1	2	1	2	2	0	1	2	1	2	2	0	1	39.8	39.8	39.8	11.756	113	113	0	13.886	25.7	12.4	25.7	27.4	0	14.2	251870000	18520000	19134000	115340000	84693000	0
CON__ENSEMBL:ENSBTAP00000016046	CON__ENSEMBL:ENSBTAP00000016046	20	20	9				1	20	20	9	0	12	14	16	13	14	0	12	14	16	13	14	0	7	7	8	7	7	42.4	42.4	25.2	77.456	706	706	0	118.91	0	23.9	25.4	38.4	27.1	32.3	5543100000	0	1075400000	1359700000	1261600000	896550000
CON__ENSEMBL:ENSBTAP00000016285;Q96PD5;Q96PD5-2	CON__ENSEMBL:ENSBTAP00000016285;Q96PD5;Q96PD5-2	2;1;1	2;1;1	2;1;1	N-acetylmuramoyl-L-alanine amidase	PGLYRP2	;N-acetylmuramoyl-L-alanine amidase OS=Homo sapiens GN=PGLYRP2 PE=1 SV=1;Isoform 2 of N-acetylmuramoyl-L-alanine amidase OS=Homo sapiens GN=PGLYRP2	3	2	2	2	0	1	0	2	0	1	0	1	0	2	0	1	0	1	0	2	0	1	5.2	5.2	5.2	63.485	591	591;576;634	0	6.9106	0	2.9	0	5.2	0	2.9	26276000	0	0	0	10211000	0
CON__ENSEMBL:ENSBTAP00000018229;P02774;P02774-3;P02774-2	CON__ENSEMBL:ENSBTAP00000018229	30;6;6;5	3;0;0;0	3;0;0;0				4	30	3	3	10	12	12	29	21	23	0	0	0	2	2	3	0	0	0	2	2	3	66.3	6.3	6.3	53.661	475	475;474;493;352	0	25.897	28	35.6	35.6	66.3	53.9	62.1	214560000	0	0	0	129710000	11087000
CON__ENSEMBL:ENSBTAP00000018574;P05546	CON__ENSEMBL:ENSBTAP00000018574	20;3	20;3	20;3				2	20	20	20	1	7	10	17	11	13	1	7	10	17	11	13	1	7	10	17	11	13	54.4	54.4	54.4	55.207	496	496;499	0	245.26	7.7	23	29.6	49.8	30.8	37.1	4352000000	10852000	251460000	532700000	2147300000	489020000
CON__ENSEMBL:ENSBTAP00000023055;Q04756	CON__ENSEMBL:ENSBTAP00000023055	12;3	12;3	12;3				2	12	12	12	0	0	0	11	2	5	0	0	0	11	2	5	0	0	0	11	2	5	23.3	23.3	23.3	67.703	634	634;655	0	60.428	0	0	0	21.9	3	9.1	344560000	0	0	0	222810000	28671000
CON__ENSEMBL:ENSBTAP00000023402	CON__ENSEMBL:ENSBTAP00000023402	7	7	7				1	7	7	7	0	0	0	7	3	3	0	0	0	7	3	3	0	0	0	7	3	3	18.7	18.7	18.7	46.017	411	411	0	16.933	0	0	0	18.7	9	8.5	358320000	0	0	0	273240000	28090000
CON__ENSEMBL:ENSBTAP00000024146;P01023;P20742;P20742-2	CON__ENSEMBL:ENSBTAP00000024146	83;8;3;2	83;8;3;2	83;8;3;2				4	83	83	83	27	55	59	73	68	71	27	55	59	73	68	71	27	55	59	73	68	71	68.9	68.9	68.9	164.34	1477	1477;1474;1482;1268	0	323.31	29.9	49.7	53.4	61.5	57.3	61.9	163630000000	1486800000	17823000000	30114000000	53352000000	23257000000
CON__ENSEMBL:ENSBTAP00000024466;CON__ENSEMBL:ENSBTAP00000024462	CON__ENSEMBL:ENSBTAP00000024466;CON__ENSEMBL:ENSBTAP00000024462	10;7	10;7	10;7			;	2	10	10	10	0	4	4	10	6	7	0	4	4	10	6	7	0	4	4	10	6	7	48.6	48.6	48.6	43.9	401	401;419	0	53.275	0	16	14.2	48.6	25.7	30.2	1461900000	0	135840000	202960000	598400000	190870000
CON__ENSEMBL:ENSBTAP00000031360	CON__ENSEMBL:ENSBTAP00000031360	6	6	6				1	6	6	6	0	0	4	4	0	0	0	0	4	4	0	0	0	0	4	4	0	0	23.2	23.2	23.2	54.678	491	491	0	16.298	0	0	11.2	17.5	0	0	159110000	0	0	71131000	87978000	0
CON__ENSEMBL:ENSBTAP00000031900;P00450	CON__ENSEMBL:ENSBTAP00000031900	14;1	14;1	14;1				2	14	14	14	0	5	8	10	2	2	0	5	8	10	2	2	0	5	8	10	2	2	19	19	19	121.45	1064	1064;1065	0	46.557	0	6.1	10.3	14.8	2.8	2.4	391620000	0	74377000	161470000	130950000	15764000
CON__ENSEMBL:ENSBTAP00000032840	CON__ENSEMBL:ENSBTAP00000032840	29	29	27				1	29	29	27	1	16	14	26	14	18	1	16	14	26	14	18	1	15	13	25	13	16	48	48	45.2	92.273	825	825	0	108.31	1.3	25.7	22.7	42.2	22.4	29.8	2862100000	7698800	751660000	339590000	654120000	353300000
CON__ENSEMBL:ENSBTAP00000033053	CON__ENSEMBL:ENSBTAP00000033053	1	1	1				1	1	1	1	0	0	0	1	0	1	0	0	0	1	0	1	0	0	0	1	0	1	15.1	15.1	15.1	14.759	139	139	0	9.8929	0	0	0	15.1	0	15.1	11109000	0	0	0	0	0
CON__ENSEMBL:ENSBTAP00000034412	CON__ENSEMBL:ENSBTAP00000034412	9	9	9				1	9	9	9	7	8	6	6	5	4	7	8	6	6	5	4	7	8	6	6	5	4	40.7	40.7	40.7	22.336	199	199	0	35.671	36.7	40.7	30.2	29.1	25.6	19.6	4895400000	308390000	2490900000	1243300000	301440000	240170000
CON__ENSEMBL:ENSBTAP00000037665	CON__ENSEMBL:ENSBTAP00000037665	15	15	15				1	15	15	15	1	7	6	11	8	9	1	7	6	11	8	9	1	7	6	11	8	9	32.4	32.4	32.4	65.19	578	578	0	77.767	1.6	15.9	13.5	27	18.7	20.4	1565000000	7484400	282430000	335120000	447510000	171910000
CON__ENSEMBL:ENSBTAP00000038329	CON__ENSEMBL:ENSBTAP00000038329	3	1	1				1	3	1	1	1	2	2	2	2	3	0	1	1	1	1	1	0	1	1	1	1	1	38.8	15	15	8.5787	80	80	0.00018501	4.4191	12.5	27.5	27.5	27.5	27.5	38.8	763230000	0	215380000	42221000	105070000	366200000
CON__P00735;P00734	CON__P00735	30;5	30;5	30;5				2	30	30	30	2	10	14	27	15	18	2	10	14	27	15	18	2	10	14	27	15	18	55.4	55.4	55.4	70.505	625	625;622	0	240.74	6.7	26.6	36	51.5	34.4	38.7	5527700000	10406000	528190000	730540000	2615400000	561730000
CON__P00761	CON__P00761	2	2	1				1	2	2	1	0	0	0	2	1	0	0	0	0	2	1	0	0	0	0	1	1	0	12.1	12.1	8.7	24.409	231	231	0	13.133	0	0	0	12.1	8.7	0	561370000	0	0	0	530420000	30947000
CON__P00766	CON__P00766	1	1	1				1	1	1	1	0	0	0	1	0	0	0	0	0	1	0	0	0	0	0	1	0	0	6.1	6.1	6.1	25.666	245	245	0	10.496	0	0	0	6.1	0	0	37955000	0	0	0	37955000	0
CON__P00978;P02760	CON__P00978	17;1	17;1	17;1				2	17	17	17	1	7	10	14	13	12	1	7	10	14	13	12	1	7	10	14	13	12	39.5	39.5	39.5	39.234	352	352;352	0	108.85	4.3	25.6	29.5	35.5	36.1	34.4	5438300000	14493000	287740000	493590000	2392200000	932440000
CON__P01030	CON__P01030	50	4	4				1	50	4	4	3	16	18	45	29	28	0	2	2	4	3	2	0	2	2	4	3	2	37.6	3.4	3.4	192.79	1741	1741	0	17.458	1.5	12.2	12.3	32.8	19.2	20.3	230360000	0	14099000	37672000	125160000	33581000
CON__P01044-1	CON__P01044-1	26	26	0				1	26	26	0	1	13	14	26	18	18	1	13	14	26	18	18	0	0	0	0	0	0	44.6	44.6	0	68.889	621	621	0	187.83	1.3	32.9	33.7	44.6	38.3	36.6	13495000000	20131000	796750000	1804700000	5697000000	2156600000
CON__P01045-1	CON__P01045-1	20	4	4				1	20	4	4	2	10	12	20	14	17	1	1	2	4	1	4	1	1	2	4	1	4	38.1	6.3	6.3	68.709	619	619	0	13.176	3.2	24.6	28.6	38.1	29.4	33.8	1446000000	0	56910000	37358000	890410000	123360000
CON__P01966;P69905;P02008	CON__P01966	10;4;1	10;4;1	10;4;1				3	10	10	10	10	9	8	10	10	10	10	9	8	10	10	10	10	9	8	10	10	10	90.8	90.8	90.8	15.184	142	142;142;142	0	157.57	90.8	85.9	85.9	90.8	90.8	90.8	21467000000	2226100000	3065900000	3554500000	6759300000	1817800000
CON__P02070;P69892;P69891;P02100	CON__P02070	12;2;2;2	8;1;1;1	8;1;1;1				4	12	8	8	6	7	10	7	5	5	4	3	7	3	1	2	4	3	7	3	1	2	86.9	62.8	62.8	15.954	145	145;147;147;147	0	24.647	53.1	46.9	66.9	46.9	32.4	39.3	2916400000	363280000	1074000000	1345100000	80014000	10859000
CON__P02584	CON__P02584	8	1	1				1	8	1	1	7	7	7	7	6	6	0	0	0	1	0	0	0	0	0	1	0	0	51.4	11.4	11.4	15.057	140	140	1	-2	40	40	40	51.4	40	40	7329900	0	0	0	7329900	0
CON__P02662	CON__P02662	2	2	2				1	2	2	2	2	0	0	0	0	0	2	0	0	0	0	0	2	0	0	0	0	0	11.1	11.1	11.1	22.975	199	199	0.0015475	2.9456	11.1	0	0	0	0	0	19906000	19906000	0	0	0	0
CON__P02672	CON__P02672	9	9	9				1	9	9	9	0	0	1	8	5	4	0	0	1	8	5	4	0	0	1	8	5	4	20.3	20.3	20.3	67.011	615	615	0	35.875	0	0	1.5	18.5	11.1	9.3	618040000	0	0	10466000	380020000	121430000
CON__P02676;P02675	CON__P02676	6;1	6;1	6;1				2	6	6	6	0	0	0	5	0	2	0	0	0	5	0	2	0	0	0	5	0	2	17.8	17.8	17.8	56.44	495	495;491	0	7.5109	0	0	0	15.8	0	5.1	74250000	0	0	0	63212000	0
CON__P02768-1;P02768	CON__P02768-1;P02768	9;9	1;1	1;1	Serum albumin	ALB	;Serum albumin OS=Homo sapiens GN=ALB PE=1 SV=2	2	9	1	1	4	5	5	9	6	7	0	0	0	1	0	1	0	0	0	1	0	1	8.7	1.6	1.6	69.366	609	609;609	0.00035537	3.6046	6.2	6.2	6.2	8.7	6.4	8	187430000	0	0	0	181930000	0
CON__P02769;P02768-2	CON__P02769	90;6	90;6	82;0				2	90	90	82	57	59	63	89	67	70	57	59	63	89	67	70	53	54	58	81	61	64	86.8	86.8	83.2	69.293	607	607;417	0	323.31	78.1	77.3	80.1	86.8	81.4	82.5	2401100000000	76632000000	272120000000	388650000000	760850000000	375070000000
CON__P02777	CON__P02777	4	4	4				1	4	4	4	2	3	4	2	3	3	2	3	4	2	3	3	2	3	4	2	3	3	19.1	19.1	19.1	24.241	230	230	0	58.684	15.7	19.1	19.1	15.7	15.7	19.1	3030900000	351490000	485230000	1452200000	170480000	299040000
CON__P04258	CON__P04258	10	4	4				1	10	4	4	0	4	4	8	2	3	0	0	0	3	0	2	0	0	0	3	0	2	8.4	3.9	3.9	138.44	1466	1466	0	14.682	0	3.3	3.3	7.6	1.8	3.4	60655000	0	0	0	34272000	0
CON__P06868;P00747;P08519	CON__P06868	52;5;1	52;5;1	52;5;1				3	52	52	52	2	4	9	51	20	26	2	4	9	51	20	26	2	4	9	51	20	26	73.5	73.5	73.5	91.215	812	812;810;4548	0	249.93	3.6	5	13.2	71.2	26.8	40	7025500000	8532000	84979000	223180000	4550500000	834080000
CON__P07224;P07225	CON__P07224	15;2	15;2	15;2				2	15	15	15	0	2	3	9	10	9	0	2	3	9	10	9	0	2	3	9	10	9	28.3	28.3	28.3	75.132	675	675;676	0	48.501	0	3.1	4.1	19.4	16	15.9	1339900000	0	48559000	78189000	279700000	451840000
CON__P07477;P07477;Q9BYE2-3;Q9BYE2-5;Q9BYE2-2;Q9BYE2	CON__P07477;P07477;Q9BYE2-3;Q9BYE2-5;Q9BYE2-2;Q9BYE2	2;2;1;1;1;1	1;1;0;0;0;0	1;1;0;0;0;0	Trypsin-1;Alpha-trypsin chain 1;Alpha-trypsin chain 2;Transmembrane protease serine 13	PRSS1;TMPRSS13	;Trypsin-1 OS=Homo sapiens GN=PRSS1 PE=1 SV=1;Isoform 3 of Transmembrane protease serine 13 OS=Homo sapiens GN=TMPRSS13;Isoform 5 of Transmembrane protease serine 13 OS=Homo sapiens GN=TMPRSS13;Isoform 2 of Transmembrane protease serine 13 OS=Homo sapiens	6	2	1	1	1	1	1	2	1	1	1	1	1	1	1	1	1	1	1	1	1	1	7.3	4	4	26.558	247	247;247;527;546;558;581	0.0022079	2.7241	4	4	4	7.3	4	4	13980000000	2905600000	2333700000	2059100000	2421000000	2523700000
CON__P12763;P02765	CON__P12763	24;4	24;4	24;4				2	24	24	24	12	14	14	24	17	17	12	14	14	24	17	17	12	14	14	24	17	17	61.8	61.8	61.8	38.418	359	359;367	0	323.31	37	51	51	61.8	52.6	52.6	499620000000	5772300000	31271000000	47916000000	193380000000	106150000000
CON__P13645;P13645;CON__P02535-1;CON__A2A4G1;CON__P08779;P08779;CON__P08730-1;CON__P19012;CON__Q148H6;CON__Q7Z3Y7;P19012;Q7Z3Y7;CON__Q7Z3Z0;CON__Q7Z3Y8;CON__Q9Z2K1;CON__Q3ZAW8;CON__Q99456;Q7Z3Z0;Q7Z3Y8;Q99456;CON__Q14525;CON__Q9UE12;CON__Q15323;CON__A2A5Y0;CON__ENSEMBL:ENSP00000377550;CON__Q14532;CON__A2AB72;CON__Q497I4;CON__O76015;CON__O76013;CON__Q7Z3Y9;CON__O76014;CON__REFSEQ:XP_986630;CON__Q2…	CON__P13645;P13645	15;15;5;4;4;4;3;3;3;3;3;3;2;2;2;2;2;2;2;2;1;1;1;1;1;1;1;1;1;1;1;1;1;1;1;1;1;1;1;1;1;1;1;1;1;1	14;14;5;3;3;3;2;2;3;3;2;3;2;2;2;2;1;2;2;1;1;1;1;1;1;1;1;1;1;1;1;1;1;1;1;1;1;1;1;1;1;1;1;1;1;1	11;11;3;0;0;0;0;0;1;1;0;1;1;1;0;0;0;1;1;0;0;0;0;0;0;0;0;0;0;0;0;0;0;0;0;0;0;0;0;0;0;0;0;0;0;0	Keratin, type I cytoskeletal 10	KRT10	;Keratin, type I cytoskeletal 10 OS=Homo sapiens GN=KRT10 PE=1 SV=6	46	15	14	11	10	4	5	2	7	2	10	4	4	2	7	2	7	3	4	1	6	2	30	30	25.8	59.51	593	593;584;570;456;473;473;437;456;464;486;456;464;450;459;469;474;494;450;459;494;404;416;416;416;420;448;453;455;456;467;468;471;476;525;355;404;416;417;420;448;449;456;458;467;468;525	0	34.574	21.4	8.6	10.1	4.4	13.8	6.7	895170000	314760000	208400000	93368000	76981000	172020000
CON__P15497;REV__Q14541;REV__Q14541-2	CON__P15497	34;1;1	34;1;1	33;1;1				3	34	34	33	17	25	26	32	24	24	17	25	26	32	24	24	16	24	25	31	23	23	75.5	75.5	75.5	30.276	265	265;408;445	0	323.31	57.4	66	73.2	72.8	70.6	69.8	86960000000	2550200000	14866000000	23140000000	25362000000	8552400000
CON__P15636	CON__P15636	13	13	13				1	13	13	13	11	12	11	13	10	11	11	12	11	13	10	11	11	12	11	13	10	11	20.7	20.7	20.7	68.124	653	653	0	323.31	20.7	20.7	20.7	20.7	16.1	20.7	311580000000	51546000000	53183000000	48439000000	55973000000	52619000000
CON__P17690;P02749	CON__P17690	16;3	16;3	16;3				2	16	16	16	0	5	6	14	11	10	0	5	6	14	11	10	0	5	6	14	11	10	56.5	56.5	56.5	38.252	345	345;345	0	162.77	0	22	27.8	53.9	41.7	38.8	5026900000	0	288670000	391560000	2811500000	528900000
CON__P17697	CON__P17697	11	11	11				1	11	11	11	0	0	4	10	8	5	0	0	4	10	8	5	0	0	4	10	8	5	29.2	29.2	29.2	51.113	439	439	0	63.409	0	0	12.1	26.9	22.6	14.4	1554000000	0	0	69752000	875280000	237540000
CON__P28800;P08697-2;P08697	CON__P28800	21;2;2	21;2;2	21;2;2				3	21	21	21	0	4	7	20	15	18	0	4	7	20	15	18	0	4	7	20	15	18	40.9	40.9	40.9	54.71	492	492;427;491	0	142.46	0	13.6	20.5	40.9	36.2	38.4	8158500000	0	120440000	424270000	4114200000	1365700000
CON__P31096;P10451-3;P10451-4;P10451-5;P10451-2;P10451	CON__P31096;P10451-3;P10451-4;P10451-5;P10451-2;P10451	1;1;1;1;1;1	1;1;1;1;1;1	1;1;1;1;1;1	Osteopontin	SPP1	;Isoform C of Osteopontin OS=Homo sapiens GN=SPP1;Isoform D of Osteopontin OS=Homo sapiens GN=SPP1;Isoform 5 of Osteopontin OS=Homo sapiens GN=SPP1;Isoform B of Osteopontin OS=Homo sapiens GN=SPP1;Osteopontin OS=Homo sapiens GN=SPP1 PE=1 SV=1	6	1	1	1	0	0	0	1	0	0	0	0	0	1	0	0	0	0	0	1	0	0	5	5	5	29.241	262	262;287;292;300;300;314	0.0012109	3.0567	0	0	0	5	0	0	9247400	0	0	0	9247400	0
CON__P34955	CON__P34955	30	30	30				1	30	30	30	19	21	23	30	25	25	19	21	23	30	25	25	19	21	23	30	25	25	54.1	54.1	54.1	46.103	416	416	0	323.31	39.2	47.4	49	54.1	52.2	51.7	423400000000	5141900000	24032000000	38683000000	175460000000	72614000000
CON__P35527;P35527	CON__P35527;P35527	20;20	20;20	19;19	Keratin, type I cytoskeletal 9	KRT9	;Keratin, type I cytoskeletal 9 OS=Homo sapiens GN=KRT9 PE=1 SV=3	2	20	20	19	10	3	16	4	9	8	10	3	16	4	9	8	10	3	15	4	9	8	38.5	38.5	38.5	62.129	623	623;623	0	222.67	23.6	6.6	31.9	9.6	22.3	20.7	3204400000	343010000	69491000	2130800000	70623000	388660000
CON__P35908;P35908	CON__P35908;P35908	8;8	6;6	4;4	Keratin, type II cytoskeletal 2 epidermal	KRT2	;Keratin, type II cytoskeletal 2 epidermal OS=Homo sapiens GN=KRT2 PE=1 SV=2	2	8	6	4	4	4	3	3	7	3	3	2	1	2	5	1	1	0	0	0	3	0	15.7	12.6	8.5	65.865	645	645;639	0	11.38	7.8	7.1	5	5.9	13.8	5.3	171970000	56727000	28781000	25899000	18510000	35801000
CON__P41361;P01008	CON__P41361	26;5	26;5	26;5				2	26	26	26	7	14	15	23	17	18	7	14	15	23	17	18	7	14	15	23	17	18	52.9	52.9	52.9	52.347	465	465;464	0	190.62	21.5	37.6	39.6	52.9	43.9	47.1	10470000000	135040000	1034100000	1341000000	4513200000	1371600000
CON__P50448;P05155	CON__P50448	11;1	11;1	11;1				2	11	11	11	1	2	2	11	6	7	1	2	2	11	6	7	1	2	2	11	6	7	31	31	31	51.723	468	468;500	0	99.341	3.4	5.3	6	31	16	16.9	2033800000	10915000	102610000	157340000	1006900000	282560000
CON__P81644	CON__P81644	8	8	8				1	8	8	8	3	2	4	8	3	5	3	2	4	8	3	5	3	2	4	8	3	5	71	71	71	11.202	100	100	0	53.959	27	27	36	71	27	64	12205000000	397360000	378790000	1698600000	5122700000	1716000000
CON__Q03247;P02649	CON__Q03247	12;3	12;3	12;3				2	12	12	12	1	5	0	9	8	7	1	5	0	9	8	7	1	5	0	9	8	7	39.9	39.9	39.9	35.979	316	316;317	0	39.497	3.8	16.1	0	30.7	30.1	28.8	1391700000	11482000	233370000	0	452760000	357890000
CON__Q05443;P51884	CON__Q05443	9;3	9;3	9;3				2	9	9	9	0	0	2	7	5	6	0	0	2	7	5	6	0	0	2	7	5	6	40.9	40.9	40.9	38.756	342	342;338	0	50.059	0	0	7.6	34.8	22.8	25.1	787290000	0	0	38949000	369580000	131350000
CON__Q05B55	CON__Q05B55	1	1	1				1	1	1	1	0	1	1	0	0	0	0	1	1	0	0	0	0	1	1	0	0	0	6.7	6.7	6.7	26.59	240	240	0.00070053	3.2988	0	6.7	6.7	0	0	0	44104000	0	20262000	23843000	0	0
CON__Q0IIK2;CON__Q29443;P02787	CON__Q0IIK2;CON__Q29443	69;68;2	69;68;2	64;63;0			;	3	69	69	64	49	48	45	67	55	57	49	48	45	67	55	57	45	43	41	62	51	53	81.4	81.4	79	77.738	704	704;685;698	0	323.31	73.7	74.3	72.3	81.4	77.1	74.6	347070000000	10253000000	29004000000	46160000000	141980000000	50689000000
CON__Q0V8M9;Q06033-2;Q06033	CON__Q0V8M9	22;6;6	22;6;6	22;6;6				3	22	22	22	0	3	4	20	9	11	0	3	4	20	9	11	0	3	4	20	9	11	34.1	34.1	34.1	99.536	891	891;886;890	0	201.95	0	5.4	5.2	32.5	13.4	18.7	4302300000	0	112080000	333790000	2252200000	632640000
CON__Q0VCM5;P19827;P19827-3;P19827-2	CON__Q0VCM5	21;3;2;2	21;3;2;2	21;3;2;2				4	21	21	21	1	5	5	17	8	9	1	5	5	17	8	9	1	5	5	17	8	9	30.7	30.7	30.7	101.24	906	906;911;623;769	0	141.19	1.7	7.1	7.4	24.7	9.9	14.9	1599100000	9147900	109640000	256080000	775710000	174500000
CON__Q1A7A4;P01031	CON__Q1A7A4	22;1	22;1	22;1				2	22	22	22	0	0	0	19	3	6	0	0	0	19	3	6	0	0	0	19	3	6	16	16	16	188.74	1677	1677;1676	0	42.516	0	0	0	13.4	2.1	5.1	321950000	0	0	0	217600000	35666000
CON__Q1RMK2	CON__Q1RMK2	17	17	17				1	17	17	17	9	14	16	9	5	5	9	14	16	9	5	5	9	14	16	9	5	5	49.2	49.2	49.2	65.056	597	597	0	204.05	23.1	42.2	47.9	24	11.7	11.4	8615500000	631670000	3005000000	4416700000	321650000	90567000
CON__Q1RMN8	CON__Q1RMN8	6	6	6				1	6	6	6	2	6	5	5	1	4	2	6	5	5	1	4	2	6	5	5	1	4	36.8	36.8	36.8	24.536	234	234	0	74.205	7.7	36.8	30.8	30.8	7.7	22.6	1456500000	48420000	481990000	504000000	294220000	13213000
CON__Q28065	CON__Q28065	11	11	11				1	11	11	11	2	4	3	9	3	7	2	4	3	9	3	7	2	4	3	9	3	7	24.4	24.4	24.4	68.886	610	610	0	45.185	4.8	7.4	7.4	20.7	6.2	15.6	1599700000	90572000	655370000	434880000	212240000	86964000
CON__Q28085	CON__Q28085	38	38	38				1	38	38	38	0	1	3	35	13	15	0	1	3	35	13	15	0	1	3	35	13	15	41.5	41.5	41.5	140.37	1236	1236	0	123.07	0	0.6	2.8	39.4	11.8	15.5	2457400000	0	18731000	53024000	1579900000	320760000
CON__Q28107	CON__Q28107	34	34	27				1	34	34	27	5	25	20	17	26	23	5	25	20	17	26	23	4	19	15	14	20	17	19.4	19.4	16.4	248.98	2211	2211	0	125.63	3.7	13.4	10.9	11.3	15.3	13.2	6037200000	704590000	1795300000	1147700000	544350000	835670000
CON__Q28194;P49746-2;P49746	CON__Q28194	32;1;1	5;0;0	5;0;0				3	32	5	5	0	22	19	11	17	17	0	0	0	4	3	2	0	0	0	4	3	2	31.1	5.8	5.8	129.39	1170	1170;836;956	0	10.456	0	20.1	19.4	10.9	15.9	16.5	56450000	0	0	0	19290000	20008000
CON__Q29RQ1;P10643	CON__Q29RQ1	22;2	22;2	22;2				2	22	22	22	0	0	0	21	6	7	0	0	0	21	6	7	0	0	0	21	6	7	34.6	34.6	34.6	93.089	843	843;843	0	64.301	0	0	0	32.3	9.4	11	694720000	0	0	0	497830000	77434000
CON__Q2HJF0	CON__Q2HJF0	19	16	16				1	19	16	16	2	3	2	18	6	8	0	0	0	15	4	6	0	0	0	15	4	6	38.6	35.4	35.4	69.182	622	622	0	46.69	3.2	3.2	3.2	35.9	13	15.6	538200000	0	0	0	366360000	41744000
CON__Q2KIF2	CON__Q2KIF2	11	11	11				1	11	11	11	0	5	5	11	4	6	0	5	5	11	4	6	0	5	5	11	4	6	37.6	37.6	37.6	38.348	346	346	0	44.78	0	18.2	18.5	37.6	16.5	21.1	1305700000	0	102240000	190340000	697280000	94841000
CON__Q2KIG3	CON__Q2KIG3	3	3	3				1	3	3	3	0	0	0	3	1	0	0	0	0	3	1	0	0	0	0	3	1	0	10.4	10.4	10.4	48.821	423	423	0	5.844	0	0	0	10.4	5.4	0	72301000	0	0	0	63702000	8599800
CON__Q2KIH2	CON__Q2KIH2	3	3	3				1	3	3	3	0	2	1	2	0	0	0	2	1	2	0	0	0	2	1	2	0	0	14.7	14.7	14.7	29.091	259	259	0.0090308	1.9372	0	8.5	3.1	9.3	0	0	117520000	0	43431000	26415000	47679000	0
CON__Q2KIS7;P05452	CON__Q2KIS7	9;3	9;3	9;3				2	9	9	9	0	1	3	9	4	5	0	1	3	9	4	5	0	1	3	9	4	5	38.1	38.1	38.1	22.144	202	202;202	0	34.644	0	5.4	18.3	38.1	32.7	24.3	870590000	0	29674000	163130000	419270000	54692000
CON__Q2KIT0	CON__Q2KIT0	4	4	4				1	4	4	4	1	2	3	4	0	3	1	2	3	4	0	3	1	2	3	4	0	3	29.8	29.8	29.8	20.646	191	191	0	17.847	12	18.3	26.2	29.8	0	26.2	1013300000	23073000	123880000	349540000	412600000	0
CON__Q2KIU3	CON__Q2KIU3	3	3	3				1	3	3	3	1	2	2	3	1	2	1	2	2	3	1	2	1	2	2	3	1	2	20.9	20.9	20.9	22.911	215	215	0	11.83	6	14	14	20.9	7	13	409330000	13743000	85620000	142540000	99506000	18686000
CON__Q2KJ62;P01042-2;P01042	CON__Q2KJ62	26;1;1	1;0;0	1;0;0				3	26	1	1	1	13	14	26	18	18	0	1	1	1	1	1	0	1	1	1	1	1	44.6	2.7	2.7	68.964	621	621;427;644	0	15.005	1.3	32.9	33.7	44.6	38.3	36.6	372060000	0	26127000	61861000	137650000	54916000
CON__Q2KJ83;P15169	CON__Q2KJ83	3;1	3;1	3;1				2	3	3	3	0	1	0	1	1	1	0	1	0	1	1	1	0	1	0	1	1	1	6.9	6.9	6.9	52.668	462	462;458	0.00070262	3.3513	0	1.5	0	3.2	2.2	2.2	61737000	0	42875000	0	14545000	2810100
CON__Q2KJC7;Q15063-2;Q15063-4;Q15063-3	CON__Q2KJC7;Q15063-2	9;5;4;4	9;5;4;4	4;0;0;0	Periostin	POSTN	;Isoform 2 of Periostin OS=Homo sapiens GN=POSTN	4	9	9	4	0	0	0	9	2	1	0	0	0	9	2	1	0	0	0	4	1	1	16.7	16.7	7.8	86.858	779	779;779;751;781	0	21.169	0	0	0	16.7	4.4	1.8	169520000	0	0	0	136670000	20478000
CON__Q2KJF1;P04217-2;P04217	CON__Q2KJF1	21;1;1	21;1;1	21;1;1				3	21	21	21	2	10	13	19	14	15	2	10	13	19	14	15	2	10	13	19	14	15	57.1	57.1	57.1	53.553	503	503;373;495	0	224.79	5.4	33.6	43.1	49.5	42.7	43.7	17378000000	54049000	1004000000	1914300000	8308400000	1923300000
CON__Q2TBQ1	CON__Q2TBQ1	2	2	2				1	2	2	2	0	0	0	2	0	0	0	0	0	2	0	0	0	0	0	2	0	0	4.1	4.1	4.1	75.166	661	661	0.0012132	3.0722	0	0	0	4.1	0	0	15433000	0	0	0	15433000	0
CON__Q2UVX4	CON__Q2UVX4	88	88	80				1	88	88	80	22	43	56	76	62	69	22	43	56	76	62	69	21	40	52	70	55	62	61.3	61.3	57.6	187.37	1662	1662	0	323.31	17.7	32.4	42.4	54.8	42.4	51.7	34545000000	549220000	3136200000	6171400000	13708000000	4171700000
CON__Q32PI4;P05156	CON__Q32PI4	23;2	23;2	23;2				2	23	23	23	0	1	5	20	10	10	0	1	5	20	10	10	0	1	5	20	10	10	43.7	43.7	43.7	68.932	618	618;583	0	95.906	0	2.1	10.4	40.1	22	22.2	1898800000	0	30447000	152490000	1207800000	156250000
CON__Q32PJ2;P06727	CON__Q32PJ2	11;1	11;1	11;1				2	11	11	11	2	6	8	8	2	5	2	6	8	8	2	5	2	6	8	8	2	5	37.9	37.9	37.9	43.017	380	380;396	0	44.035	5.5	23.2	28.2	30	6.6	19.5	906500000	17633000	214780000	450830000	142820000	16834000
CON__Q3KUS7;P00751	CON__Q3KUS7	31;1	31;1	31;1				2	31	31	31	3	13	13	28	19	14	3	13	13	28	19	14	3	13	13	28	19	14	46.3	46.3	46.3	85.411	760	760;764	0	251.76	8.3	23.7	25.5	41.8	32.8	29.5	5504900000	36883000	699350000	872850000	2273300000	766450000
CON__Q3MHH8;P19961;P04746;P04745	CON__Q3MHH8;P19961;P04746;P04745	6;3;3;3	6;3;3;3	6;3;3;3	Alpha-amylase 2B;Pancreatic alpha-amylase;Alpha-amylase 1	AMY2B;AMY2A;AMY1A	;Alpha-amylase 2B OS=Homo sapiens GN=AMY2B PE=1 SV=1;Pancreatic alpha-amylase OS=Homo sapiens GN=AMY2A PE=1 SV=2;Alpha-amylase 1 OS=Homo sapiens GN=AMY1A PE=1 SV=2	4	6	6	6	0	1	1	6	1	1	0	1	1	6	1	1	0	1	1	6	1	1	14.1	14.1	14.1	57.407	511	511;511;511;511	0	12.458	0	2.2	2.2	14.1	2.2	2.2	112160000	0	5065600	10711000	71692000	8681100
CON__Q3MHN2;P02748	CON__Q3MHN2	8;1	8;1	8;1				2	8	8	8	0	3	3	7	2	2	0	3	3	7	2	2	0	3	3	7	2	2	17.3	17.3	17.3	61.998	548	548;559	0	21.939	0	6.6	6	14.2	3.8	4.2	559500000	0	43317000	156940000	266250000	33262000
CON__Q3MHN5	CON__Q3MHN5	31	31	4				1	31	31	4	11	13	14	31	23	23	11	13	14	31	23	23	1	1	2	4	4	3	70.5	70.5	9.1	53.341	474	474	0	323.31	29.7	37.3	39.5	70.5	58.2	64.8	41990000000	492640000	2772900000	3065600000	20378000000	6088800000
CON__Q3SX09;P02042	CON__Q3SX09	13;2	13;2	8;0				2	13	13	8	7	10	8	13	11	12	7	10	8	13	11	12	5	5	4	8	6	8	57.2	57.2	39.8	22.06	201	201;147	0	102.7	42.8	47.3	36.3	57.2	47.8	56.2	19023000000	537070000	2282300000	1458200000	8611300000	2042000000
CON__Q3SX14	CON__Q3SX14	26	9	9				1	26	9	9	16	8	12	22	10	12	1	0	0	9	1	3	1	0	0	9	1	3	35	15.2	15.2	85.686	781	781	0	44.718	19	11.7	16.5	31.5	13.4	20	351520000	4147800	0	0	273610000	22422000
CON__Q3SZ57;P02771	CON__Q3SZ57	45;4	45;4	45;4				2	45	45	45	12	21	23	44	37	36	12	21	23	44	37	36	12	21	23	44	37	36	75.4	75.4	75.4	68.587	610	610;609	0	323.31	26.6	47.2	51	75.1	70.2	73	82386000000	298880000	2300900000	5372200000	43025000000	11694000000
CON__Q3SZH5	CON__Q3SZH5	15	15	15				1	15	15	15	1	4	5	14	12	11	1	4	5	14	12	11	1	4	5	14	12	11	56.4	56.4	56.4	45.456	424	424	0	158.61	3.5	15.1	19.8	52.1	49.3	46	3553300000	5586900	83483000	146760000	1833900000	522990000
CON__Q3SZR3	CON__Q3SZR3	16	16	16				1	16	16	16	4	7	9	16	14	14	4	7	9	16	14	14	4	7	9	16	14	14	55.4	55.4	55.4	23.182	202	202	0	158.82	21.3	39.1	39.1	55.4	55.4	55.4	28394000000	132020000	1111600000	1884300000	14199000000	4736800000
CON__Q3SZV7	CON__Q3SZV7	18	18	18				1	18	18	18	7	10	12	17	13	13	7	10	12	17	13	13	7	10	12	17	13	13	51.1	51.1	51.1	52.295	460	460	0	200.28	28.5	35.9	42.4	49.6	40.2	38.3	14529000000	308440000	2340700000	3951500000	4154200000	1428900000
CON__Q3T052	CON__Q3T052	38	38	36				1	38	38	36	4	15	17	35	23	25	4	15	17	35	23	25	4	14	15	33	21	23	56.4	56.4	54.5	101.51	916	916	0	323.31	5.1	19.9	27.5	49.9	40.5	44.5	11942000000	57689000	683660000	962530000	5171500000	1799800000
CON__Q3Y5Z3	CON__Q3Y5Z3	6	6	6				1	6	6	6	1	2	4	6	3	4	1	2	4	6	3	4	1	2	4	6	3	4	25.4	25.4	25.4	26.133	240	240	0	31.205	6.2	10	21.2	25.4	15.4	19.2	4087200000	13425000	164760000	268070000	1871100000	586240000
CON__Q3ZBD7	CON__Q3ZBD7	7	1	1				1	7	1	1	7	5	5	6	4	5	1	1	1	1	0	1	1	1	1	1	0	1	20.8	4.8	4.8	62.87	557	557	0	5.4922	20.8	15.6	15.6	17.1	10.8	15.6	147300000	30165000	26666000	27405000	51316000	0
CON__Q3ZBS7;P04004	CON__Q3ZBS7	10;1	10;1	10;1				2	10	10	10	7	10	10	9	7	9	7	10	10	9	7	9	7	10	10	9	7	9	25.8	25.8	25.8	54.099	484	484;478	0	73.229	18.8	25.8	25.8	21.7	16.5	22.7	8475400000	279040000	2390200000	3042700000	1035600000	519100000
CON__Q58D62	CON__Q58D62	15	15	15				1	15	15	15	3	9	8	14	11	12	3	9	8	14	11	12	3	9	8	14	11	12	38.5	38.5	38.5	42.663	387	387	0	92.904	12.9	29.7	25.1	35.9	32.8	34.6	45977000000	170230000	1777500000	2734300000	25660000000	5951800000
CON__Q6T181	CON__Q6T181	6	6	6				1	6	6	6	0	0	2	6	2	2	0	0	2	6	2	2	0	0	2	6	2	2	22.9	22.9	22.9	43.315	401	401	0	41.337	0	0	6	22.9	6	6	243780000	0	0	42776000	122460000	28772000
CON__Q86YZ3;Q86YZ3	CON__Q86YZ3;Q86YZ3	1;1	1;1	1;1	Hornerin	HRNR	;Hornerin OS=Homo sapiens GN=HRNR PE=1 SV=2	2	1	1	1	0	0	0	0	1	0	0	0	0	0	1	0	0	0	0	0	1	0	1.7	1.7	1.7	282.39	2850	2850;2850	0.0017132	2.882	0	0	0	0	1.7	0	6498800	0	0	0	0	6498800
CON__Q95121;P36955	CON__Q95121	16;3	16;3	16;3				2	16	16	16	0	5	6	14	12	13	0	5	6	14	12	13	0	5	6	14	12	13	56	56	56	46.228	416	416;418	0	129.19	0	13.7	19.2	51.4	39.4	47.6	3149200000	0	134000000	219180000	1478000000	461310000
CON__Q95M17	CON__Q95M17	5	5	5				1	5	5	5	0	0	0	5	0	1	0	0	0	5	0	1	0	0	0	5	0	1	11.2	11.2	11.2	52.129	472	472	0	6.1852	0	0	0	11.2	0	3.2	94293000	0	0	0	76467000	0
CON__Q9N2I2	CON__Q9N2I2	12	12	12				1	12	12	12	0	2	1	11	5	6	0	2	1	11	5	6	0	2	1	11	5	6	36.6	36.6	36.6	45.296	404	404	0	96.36	0	5	3.7	33.4	19.3	20.5	609750000	0	32781000	7899300	408290000	58807000
CON__Q9TRI1;P19823	CON__Q9TRI1	31;9	31;9	31;9				2	31	31	31	5	17	17	28	22	26	5	17	17	28	22	26	5	17	17	28	22	26	37.1	37.1	37.1	106.19	946	946;946	0	272.2	6.4	26.3	25.3	34.1	28.9	34.5	20737000000	143120000	1230000000	2170400000	9821400000	2944500000
CON__Q9TT36;P05543	CON__Q9TT36	13;3	13;3	13;3				2	13	13	13	0	2	1	11	7	9	0	2	1	11	7	9	0	2	1	11	7	9	40.9	40.9	40.9	46.017	411	411;415	0	58.647	0	8.8	4.4	34.8	25.5	28.5	1363100000	0	54005000	35561000	763650000	144570000
CON__Q9TTE1	CON__Q9TTE1	19	19	10				1	19	19	10	9	10	14	18	14	16	9	10	14	18	14	16	3	6	8	9	7	8	60.1	60.1	40.1	46.203	411	411	0	228.92	26.5	34.1	50.4	51.6	46.5	57.4	25219000000	755720000	1829800000	4779200000	10181000000	2386700000
CON__REFSEQ:XP_001252647	CON__REFSEQ:XP_001252647	18	15	6				1	18	15	6	6	6	6	17	8	11	4	4	3	14	5	8	2	0	0	6	0	2	40.8	35	16.1	46.897	417	417	0	94.787	14.6	14.1	14.1	38.6	16.1	22.8	9263600000	275650000	900460000	1186700000	4324100000	956340000
CON__REFSEQ:XP_585019;P43652	CON__REFSEQ:XP_585019	26;1	26;1	26;1				2	26	26	26	1	5	3	24	11	13	1	5	3	24	11	13	1	5	3	24	11	13	45.4	45.4	45.4	69.561	604	604;599	0	138.97	2.5	10.8	6.1	42.7	18.4	19.9	2490500000	11660000	88591000	133810000	1388000000	290940000
O00115	O00115	5	5	5	Deoxyribonuclease-2-alpha	DNASE2	Deoxyribonuclease-2-alpha OS=Homo sapiens GN=DNASE2 PE=1 SV=2	1	5	5	5	0	4	3	0	4	2	0	4	3	0	4	2	0	4	3	0	4	2	15	15	15	39.58	360	360	0	14.53	0	11.9	10	0	12.2	7.2	625190000	0	209360000	202880000	0	133000000
O00116	O00116	27	27	27	Alkyldihydroxyacetonephosphate synthase, peroxisomal	AGPS	Alkyldihydroxyacetonephosphate synthase, peroxisomal OS=Homo sapiens GN=AGPS PE=1 SV=1	1	27	27	27	16	18	14	16	17	15	16	18	14	16	17	15	16	18	14	16	17	15	59.6	59.6	59.6	72.911	658	658	0	176.48	41.5	44.8	35	39.1	37.1	36.9	5424800000	777040000	1123000000	1587300000	481950000	579580000
O00139-2;O00139-1;O00139;O00139-4	O00139-2;O00139-1;O00139;O00139-4	24;23;23;23	24;23;23;23	23;22;22;22	Kinesin-like protein KIF2A	KIF2A	Isoform 2 of Kinesin-like protein KIF2A OS=Homo sapiens GN=KIF2A;Isoform 1 of Kinesin-like protein KIF2A OS=Homo sapiens GN=KIF2A;Kinesin-like protein KIF2A OS=Homo sapiens GN=KIF2A PE=1 SV=3;Isoform 4 of Kinesin-like protein KIF2A OS=Homo sapiens GN=KIF2A	4	24	24	23	10	17	18	12	10	13	10	17	18	12	10	13	10	16	17	12	9	13	43.5	43.5	41.2	75.042	660	660;679;706;744	0	169.51	17.7	30.2	33.3	18.5	15	24.4	3226100000	243210000	885830000	1119700000	287460000	220590000
O00148	O00148	28	15	15	ATP-dependent RNA helicase DDX39A	DDX39A	ATP-dependent RNA helicase DDX39A OS=Homo sapiens GN=DDX39A PE=1 SV=2	1	28	15	15	24	17	19	21	20	20	13	10	10	11	10	11	13	10	10	11	10	11	67.9	43.1	43.1	49.129	427	427	0	295.57	57.6	49.9	46.8	49.2	49.9	55	12773000000	4208100000	2075500000	2397700000	1071400000	1204000000
O00151	O00151	17	17	17	PDZ and LIM domain protein 1	PDLIM1	PDZ and LIM domain protein 1 OS=Homo sapiens GN=PDLIM1 PE=1 SV=4	1	17	17	17	0	15	13	0	14	12	0	15	13	0	14	12	0	15	13	0	14	12	68.7	68.7	68.7	36.071	329	329	0	239.68	0	63.2	63.2	0	55.9	63.5	9584000000	0	3321700000	3230400000	0	1527200000
O00154-4;O00154-6;O00154;O00154-5;O00154-2;O00154-3;Q6ZUV0	O00154-4;O00154-6;O00154;O00154-5;O00154-2;O00154-3	19;18;18;17;11;11;2	19;18;18;17;11;11;2	19;18;18;17;11;11;2	Cytosolic acyl coenzyme A thioester hydrolase	ACOT7	Isoform 4 of Cytosolic acyl coenzyme A thioester hydrolase OS=Homo sapiens GN=ACOT7;Isoform 6 of Cytosolic acyl coenzyme A thioester hydrolase OS=Homo sapiens GN=ACOT7;Cytosolic acyl coenzyme A thioester hydrolase OS=Homo sapiens GN=ACOT7 PE=1 SV=3;Isoform	7	19	19	19	16	13	11	12	11	12	16	13	11	12	11	12	16	13	11	12	11	12	55.3	55.3	55.3	37.419	338	338;329;380;350;246;283;252	0	124.18	45.9	45	42.6	43.8	41.1	45.9	6791100000	1608200000	1394800000	1469200000	609680000	676250000
O00159-3;O00159;O00159-2	O00159-3;O00159;O00159-2	26;26;25	26;26;25	26;26;25	Unconventional myosin-Ic	MYO1C	Isoform 3 of Unconventional myosin-Ic OS=Homo sapiens GN=MYO1C;Unconventional myosin-Ic OS=Homo sapiens GN=MYO1C PE=1 SV=4;Isoform 2 of Unconventional myosin-Ic OS=Homo sapiens GN=MYO1C	3	26	26	26	0	17	19	0	20	16	0	17	19	0	20	16	0	17	19	0	20	16	29.5	29.5	29.5	119.63	1044	1044;1063;1028	0	107.59	0	20	22.4	0	23.3	18.8	3336500000	0	1098500000	976970000	0	624170000
O00161;O00161-2	O00161;O00161-2	10;8	10;8	10;8	Synaptosomal-associated protein 23	SNAP23	Synaptosomal-associated protein 23 OS=Homo sapiens GN=SNAP23 PE=1 SV=1;Isoform SNAP-23b of Synaptosomal-associated protein 23 OS=Homo sapiens GN=SNAP23	2	10	10	10	9	5	1	6	5	4	9	5	1	6	5	4	9	5	1	6	5	4	56.9	56.9	56.9	23.354	211	211;158	0	63.5	48.8	40.8	6.6	44.1	38.9	28.9	787880000	266060000	154610000	53046000	150280000	69693000
O00165-5;O00165;O00165-2;O00165-4;O00165-3;O00165-6	O00165-5;O00165;O00165-2;O00165-4;O00165-3	5;5;5;3;3;2	5;5;5;3;3;2	5;5;5;3;3;2	HCLS1-associated protein X-1	HAX1	Isoform 5 of HCLS1-associated protein X-1 OS=Homo sapiens GN=HAX1;HCLS1-associated protein X-1 OS=Homo sapiens GN=HAX1 PE=1 SV=2;Isoform 2 of HCLS1-associated protein X-1 OS=Homo sapiens GN=HAX1;Isoform 4 of HCLS1-associated protein X-1 OS=Homo sapiens GN=	6	5	5	5	4	4	2	4	3	4	4	4	2	4	3	4	4	4	2	4	3	4	21.6	21.6	21.6	26.099	231	231;279;287;124;253;191	0	12.137	16.9	16.9	6.9	18.6	12.1	16.9	297910000	106050000	54317000	19566000	52482000	16381000
O00170	O00170	18	18	18	AH receptor-interacting protein	AIP	AH receptor-interacting protein OS=Homo sapiens GN=AIP PE=1 SV=2	1	18	18	18	15	16	15	14	12	12	15	16	15	14	12	12	15	16	15	14	12	12	65.8	65.8	65.8	37.636	330	330	0	83.392	58.2	57.3	52.1	53	44.5	38.8	6847000000	1846900000	1364700000	1541000000	839130000	616880000
O00178	O00178	10	10	10	GTP-binding protein 1	GTPBP1	GTP-binding protein 1 OS=Homo sapiens GN=GTPBP1 PE=1 SV=3	1	10	10	10	7	6	6	6	4	5	7	6	6	6	4	5	7	6	6	6	4	5	21.8	21.8	21.8	72.453	669	669	0	43.405	15.7	13.3	13.5	12.7	9.6	12	659710000	142110000	150800000	160180000	70105000	46984000
O00186	O00186	14	14	14	Syntaxin-binding protein 3	STXBP3	Syntaxin-binding protein 3 OS=Homo sapiens GN=STXBP3 PE=1 SV=2	1	14	14	14	6	12	12	5	10	11	6	12	12	5	10	11	6	12	12	5	10	11	27.2	27.2	27.2	67.764	592	592	0	59.065	13.2	23.6	23.8	9.3	18.9	20.3	1425500000	99973000	317300000	521860000	71961000	134220000
O00193	O00193	4	4	4	Small acidic protein	SMAP	Small acidic protein OS=Homo sapiens GN=SMAP PE=1 SV=1	1	4	4	4	4	3	3	2	4	3	4	3	3	2	4	3	4	3	3	2	4	3	29	29	29	20.332	183	183	0	36.274	29	25.1	25.1	12.6	29	25.1	1187700000	216660000	222280000	368540000	70607000	151310000
O00194	O00194	5	5	4	Ras-related protein Rab-27B	RAB27B	Ras-related protein Rab-27B OS=Homo sapiens GN=RAB27B PE=1 SV=4	1	5	5	4	3	1	0	3	0	0	3	1	0	3	0	0	2	0	0	2	0	0	32.1	32.1	27.5	24.608	218	218	0	8.6548	20.6	4.6	0	16.1	0	0	154220000	72427000	23396000	0	58402000	0
O00203;Q13367	O00203	30;4	30;4	30;4	AP-3 complex subunit beta-1	AP3B1	AP-3 complex subunit beta-1 OS=Homo sapiens GN=AP3B1 PE=1 SV=3	2	30	30	30	20	22	19	18	21	19	20	22	19	18	21	19	20	22	19	18	21	19	30.5	30.5	30.5	121.32	1094	1094;1082	0	134.79	22.2	23.9	20.3	19.4	22.2	21.2	6725400000	942230000	1365100000	1739300000	581800000	1134500000
O00213-3;O00213-2;O00213	O00213-3;O00213-2;O00213	2;2;2	1;1;1	1;1;1	Amyloid beta A4 precursor protein-binding family B member 1	APBB1	Isoform 3 of Amyloid beta A4 precursor protein-binding family B member 1 OS=Homo sapiens GN=APBB1;Isoform 2 of Amyloid beta A4 precursor protein-binding family B member 1 OS=Homo sapiens GN=APBB1;Amyloid beta A4 precursor protein-binding family B member 1	3	2	1	1	0	2	1	0	0	0	0	1	0	0	0	0	0	1	0	0	0	0	5.9	3.9	3.9	53.926	488	488;708;710	0.00052966	3.4894	0	5.9	2	0	0	0	12530000	0	12530000	0	0	0
O00214;O00214-2	O00214;O00214-2	3;3	3;3	3;3	Galectin-8	LGALS8	Galectin-8 OS=Homo sapiens GN=LGALS8 PE=1 SV=4;Isoform 2 of Galectin-8 OS=Homo sapiens GN=LGALS8	2	3	3	3	1	1	0	2	1	1	1	1	0	2	1	1	1	1	0	2	1	1	8.5	8.5	8.5	35.808	317	317;359	0.00017822	3.6583	2.5	2.5	0	5.7	2.8	2.5	57272000	6407200	6936700	0	17200000	18698000
O00217	O00217	8	8	8	NADH dehydrogenase [ubiquinone] iron-sulfur protein 8, mitochondrial	NDUFS8	NADH dehydrogenase [ubiquinone] iron-sulfur protein 8, mitochondrial OS=Homo sapiens GN=NDUFS8 PE=1 SV=1	1	8	8	8	8	5	7	3	5	6	8	5	7	3	5	6	8	5	7	3	5	6	43.8	43.8	43.8	23.705	210	210	0	50.108	43.8	27.6	43.8	18.6	27.6	32.9	2232900000	567090000	406200000	523390000	133500000	212150000
O00220	O00220	1	1	1	Tumor necrosis factor receptor superfamily member 10A	TNFRSF10A	Tumor necrosis factor receptor superfamily member 10A OS=Homo sapiens GN=TNFRSF10A PE=1 SV=3	1	1	1	1	1	0	0	1	0	0	1	0	0	1	0	0	1	0	0	1	0	0	2.8	2.8	2.8	50.089	468	468	0.0056161	2.2715	2.8	0	0	2.8	0	0	9137700	5208000	0	0	3929700	0
O00221	O00221	4	4	4	NF-kappa-B inhibitor epsilon	NFKBIE	NF-kappa-B inhibitor epsilon OS=Homo sapiens GN=NFKBIE PE=1 SV=3	1	4	4	4	1	1	0	2	0	0	1	1	0	2	0	0	1	1	0	2	0	0	10.2	10.2	10.2	52.863	500	500	0	7.2218	2.2	2.8	0	5.2	0	0	26723000	5869100	10503000	0	10350000	0
O00231;O00231-2	O00231;O00231-2	32;31	32;31	32;31	26S proteasome non-ATPase regulatory subunit 11	PSMD11	26S proteasome non-ATPase regulatory subunit 11 OS=Homo sapiens GN=PSMD11 PE=1 SV=3;Isoform 2 of 26S proteasome non-ATPase regulatory subunit 11 OS=Homo sapiens GN=PSMD11	2	32	32	32	25	23	24	18	20	22	25	23	24	18	20	22	25	23	24	18	20	22	74.9	74.9	74.9	47.463	422	422;423	0	128.57	63.7	63.5	64.2	48.1	55.7	59.7	22318000000	4116600000	5296600000	6612800000	1429500000	1869700000
O00232;O00232-2	O00232;O00232-2	25;23	25;23	25;23	26S proteasome non-ATPase regulatory subunit 12	PSMD12	26S proteasome non-ATPase regulatory subunit 12 OS=Homo sapiens GN=PSMD12 PE=1 SV=3;Isoform 2 of 26S proteasome non-ATPase regulatory subunit 12 OS=Homo sapiens GN=PSMD12	2	25	25	25	21	20	19	16	16	15	21	20	19	16	16	15	21	20	19	16	16	15	57.9	57.9	57.9	52.904	456	456;436	0	197.8	54.4	49.1	48.2	42.5	45.4	39.9	10668000000	2094200000	2763800000	2895100000	548490000	913820000
O00233;O00233-2;O00233-3	O00233;O00233-2	10;9;3	10;9;3	10;9;3	26S proteasome non-ATPase regulatory subunit 9	PSMD9	26S proteasome non-ATPase regulatory subunit 9 OS=Homo sapiens GN=PSMD9 PE=1 SV=3;Isoform p27-S of 26S proteasome non-ATPase regulatory subunit 9 OS=Homo sapiens GN=PSMD9	3	10	10	10	7	5	6	5	8	7	7	5	6	5	8	7	7	5	6	5	8	7	51.1	51.1	51.1	24.682	223	223;209;118	0	41.154	36.3	22.4	31.8	26.9	41.3	35.9	3026000000	655790000	405870000	635030000	231520000	490290000
O00244	O00244	7	7	7	Copper transport protein ATOX1	ATOX1	Copper transport protein ATOX1 OS=Homo sapiens GN=ATOX1 PE=1 SV=1	1	7	7	7	3	5	5	1	6	5	3	5	5	1	6	5	3	5	5	1	6	5	76.5	76.5	76.5	7.4016	68	68	0	69.653	39.7	76.5	76.5	25	47.1	69.1	3353200000	111290000	875430000	1222800000	50847000	616680000
O00255-2;O00255;O00255-3	O00255-2;O00255;O00255-3	3;3;2	3;3;2	3;3;2	Menin	MEN1	Isoform 2 of Menin OS=Homo sapiens GN=MEN1;Menin OS=Homo sapiens GN=MEN1 PE=1 SV=4;Isoform 3 of Menin OS=Homo sapiens GN=MEN1	3	3	3	3	0	1	3	1	1	1	0	1	3	1	1	1	0	1	3	1	1	1	6.7	6.7	6.7	67.496	610	610;615;575	0	25.119	0	2.3	6.7	2.3	2.3	2.3	192940000	0	51354000	78417000	24117000	18886000
O00264	O00264	6	5	5	Membrane-associated progesterone receptor component 1	PGRMC1	Membrane-associated progesterone receptor component 1 OS=Homo sapiens GN=PGRMC1 PE=1 SV=3	1	6	5	5	5	5	6	3	1	5	4	4	5	3	1	5	4	4	5	3	1	5	25.1	20.5	20.5	21.671	195	195	0	16.021	21	21	25.1	12.3	7.2	20.5	1821600000	444950000	434390000	629240000	33406000	40976000
O00267-2;O00267	O00267-2;O00267	32;32	32;32	32;32	Transcription elongation factor SPT5	SUPT5H	Isoform 2 of Transcription elongation factor SPT5 OS=Homo sapiens GN=SUPT5H;Transcription elongation factor SPT5 OS=Homo sapiens GN=SUPT5H PE=1 SV=1	2	32	32	32	25	17	10	24	16	17	25	17	10	24	16	17	25	17	10	24	16	17	39.5	39.5	39.5	120.5	1083	1083;1087	0	186.15	33.6	20.4	12	29.4	19.2	22.8	4097000000	1352300000	621150000	467470000	669320000	391490000
O00268	O00268	7	7	7	Transcription initiation factor TFIID subunit 4	TAF4	Transcription initiation factor TFIID subunit 4 OS=Homo sapiens GN=TAF4 PE=1 SV=2	1	7	7	7	1	4	4	3	1	4	1	4	4	3	1	4	1	4	4	3	1	4	8.8	8.8	8.8	110.11	1085	1085	0	20.822	1.3	4.5	4.9	3.3	0.7	4	244750000	23987000	59011000	77951000	27040000	6124400
O00273;O00273-2	O00273;O00273-2	13;10	13;10	13;10	DNA fragmentation factor subunit alpha	DFFA	DNA fragmentation factor subunit alpha OS=Homo sapiens GN=DFFA PE=1 SV=1;Isoform DFF35 of DNA fragmentation factor subunit alpha OS=Homo sapiens GN=DFFA	2	13	13	13	10	11	10	10	8	9	10	11	10	10	8	9	10	11	10	10	8	9	53.2	53.2	53.2	36.521	331	331;268	0	85.8	36	45	35.6	37.5	32.3	30.8	3474400000	596290000	784800000	979420000	342030000	261710000
O00291-3;O00291	O00291-3;O00291	4;4	3;3	3;3	Huntingtin-interacting protein 1	HIP1	Isoform 3 of Huntingtin-interacting protein 1 OS=Homo sapiens GN=HIP1;Huntingtin-interacting protein 1 OS=Homo sapiens GN=HIP1 PE=1 SV=5	2	4	3	3	0	1	4	0	1	0	0	1	3	0	1	0	0	1	3	0	1	0	5.8	4.8	4.8	110.66	986	986;1037	0	5.0843	0	1.7	5.8	0	1.7	0	66476000	0	0	59485000	0	6990700
O00299	O00299	22	22	22	Chloride intracellular channel protein 1	CLIC1	Chloride intracellular channel protein 1 OS=Homo sapiens GN=CLIC1 PE=1 SV=4	1	22	22	22	16	19	19	15	18	18	16	19	19	15	18	18	16	19	19	15	18	18	84.6	84.6	84.6	26.922	241	241	0	323.31	65.6	83.8	83.8	74.3	81.3	77.2	128010000000	14552000000	34897000000	39047000000	5923000000	13586000000
O00303	O00303	17	17	17	Eukaryotic translation initiation factor 3 subunit F	EIF3F	Eukaryotic translation initiation factor 3 subunit F OS=Homo sapiens GN=EIF3F PE=1 SV=1	1	17	17	17	14	15	14	13	14	15	14	15	14	13	14	15	14	15	14	13	14	15	54.6	54.6	54.6	37.563	357	357	0	206.5	45.9	50.1	52.4	41.5	45.7	50.1	20282000000	3169300000	4556700000	5921500000	1046400000	2289000000
O00329;O00329-2	O00329;O00329-2	3;2	3;2	3;2	Phosphatidylinositol 4,5-bisphosphate 3-kinase catalytic subunit delta isoform	PIK3CD	Phosphatidylinositol 4,5-bisphosphate 3-kinase catalytic subunit delta isoform OS=Homo sapiens GN=PIK3CD PE=1 SV=2;Isoform 2 of Phosphatidylinositol 4,5-bisphosphate 3-kinase catalytic subunit delta isoform OS=Homo sapiens GN=PIK3CD	2	3	3	3	0	0	2	0	1	0	0	0	2	0	1	0	0	0	2	0	1	0	5.2	5.2	5.2	119.48	1044	1044;301	0.00018103	3.9598	0	0	4	0	1.1	0	31460000	0	0	23567000	0	7892600
O00330;O00330-2	O00330	10;4	10;4	10;4	Pyruvate dehydrogenase protein X component, mitochondrial	PDHX	Pyruvate dehydrogenase protein X component, mitochondrial OS=Homo sapiens GN=PDHX PE=1 SV=3	2	10	10	10	5	5	6	4	1	3	5	5	6	4	1	3	5	5	6	4	1	3	24.4	24.4	24.4	54.122	501	501;274	0	16.113	12.8	14.4	16.2	10	3.8	6.2	707390000	130480000	143050000	254060000	58627000	19547000
O00391;O00391-2	O00391;O00391-2	11;9	11;9	11;9	Sulfhydryl oxidase 1	QSOX1	Sulfhydryl oxidase 1 OS=Homo sapiens GN=QSOX1 PE=1 SV=3;Isoform 2 of Sulfhydryl oxidase 1 OS=Homo sapiens GN=QSOX1	2	11	11	11	0	8	4	0	7	8	0	8	4	0	7	8	0	8	4	0	7	8	20.1	20.1	20.1	82.577	747	747;604	0	47.4	0	15.4	6.6	0	12.7	14.1	510380000	0	125630000	84893000	0	102490000
O00399	O00399	4	4	4	Dynactin subunit 6	DCTN6	Dynactin subunit 6 OS=Homo sapiens GN=DCTN6 PE=1 SV=1	1	4	4	4	3	2	2	2	3	2	3	2	2	2	3	2	3	2	2	2	3	2	26.8	26.8	26.8	20.747	190	190	0	14.743	21.6	12.1	12.1	10	17.4	12.1	422720000	82033000	95142000	120120000	32211000	34062000
O00401	O00401	5	5	5	Neural Wiskott-Aldrich syndrome protein	WASL	Neural Wiskott-Aldrich syndrome protein OS=Homo sapiens GN=WASL PE=1 SV=2	1	5	5	5	0	1	4	0	4	2	0	1	4	0	4	2	0	1	4	0	4	2	16.4	16.4	16.4	54.826	505	505	0	37.467	0	5.7	13.7	0	14.9	10.5	284540000	0	25150000	129310000	0	82162000
O00410;O00410-3	O00410;O00410-3	57;56	57;56	5;4	Importin-5	IPO5	Importin-5 OS=Homo sapiens GN=IPO5 PE=1 SV=4;Isoform 3 of Importin-5 OS=Homo sapiens GN=IPO5	2	57	57	5	51	47	43	44	43	46	51	47	43	44	43	46	5	4	4	5	5	4	70.8	70.8	5.2	123.63	1097	1097;1115	0	323.31	62.5	58.5	59.4	55.5	56	63.7	53834000000	12430000000	10930000000	10856000000	4065500000	6466900000
O00410-2	O00410-2	53	1	1	Importin-5	IPO5	Isoform 2 of Importin-5 OS=Homo sapiens GN=IPO5	1	53	1	1	46	44	39	40	38	42	0	1	0	1	0	0	0	1	0	1	0	0	70.1	0.7	0.7	116.98	1037	1037	1	-2	60.7	57.9	58.1	53.9	53.7	62.7	52108000	0	22848000	0	29260000	0
O00411	O00411	3	3	3	DNA-directed RNA polymerase, mitochondrial	POLRMT	DNA-directed RNA polymerase, mitochondrial OS=Homo sapiens GN=POLRMT PE=1 SV=2	1	3	3	3	0	1	1	0	2	3	0	1	1	0	2	3	0	1	1	0	2	3	3.7	3.7	3.7	138.62	1230	1230	0	14.424	0	0.9	1.8	0	2.7	3.7	44541000	0	6056800	8842100	0	10770000
O00418	O00418	14	14	14	Eukaryotic elongation factor 2 kinase	EEF2K	Eukaryotic elongation factor 2 kinase OS=Homo sapiens GN=EEF2K PE=1 SV=2	1	14	14	14	7	5	4	4	3	3	7	5	4	4	3	3	7	5	4	4	3	3	20.7	20.7	20.7	82.143	725	725	0	42.783	13.7	8.4	7	7	6.1	6.1	418820000	190470000	72301000	71713000	18647000	22803000
O00422	O00422	11	11	11	Histone deacetylase complex subunit SAP18	SAP18	Histone deacetylase complex subunit SAP18 OS=Homo sapiens GN=SAP18 PE=1 SV=1	1	11	11	11	11	5	6	6	4	6	11	5	6	6	4	6	11	5	6	6	4	6	69.9	69.9	69.9	17.561	153	153	0	37.206	69.9	38.6	38.6	39.2	29.4	49.7	2068000000	635510000	386970000	531900000	103970000	187450000
O00423;O00423-3	O00423;O00423-3	18;18	18;18	16;16	Echinoderm microtubule-associated protein-like 1	EML1	Echinoderm microtubule-associated protein-like 1 OS=Homo sapiens GN=EML1 PE=1 SV=3;Isoform 3 of Echinoderm microtubule-associated protein-like 1 OS=Homo sapiens GN=EML1	2	18	18	16	0	6	10	0	12	9	0	6	10	0	12	9	0	6	8	0	11	9	25	25	23.8	89.86	815	815;834	0	46.375	0	10.6	13.9	0	18	12.8	762040000	0	148030000	272180000	0	212710000
O00425;O00425-2	O00425	24;10	24;10	21;8	Insulin-like growth factor 2 mRNA-binding protein 3	IGF2BP3	Insulin-like growth factor 2 mRNA-binding protein 3 OS=Homo sapiens GN=IGF2BP3 PE=1 SV=2	2	24	24	21	2	20	22	2	21	16	2	20	22	2	21	16	1	17	19	1	18	13	44.9	44.9	39.7	63.704	579	579;198	0	156.07	4.7	41.5	43.2	4.7	41.6	34	13931000000	276380000	4031500000	5635200000	105090000	1971200000
O00429;O00429-3;O00429-5;O00429-6	O00429;O00429-3;O00429-5;O00429-6	44;43;42;42	44;43;42;42	1;1;0;1	Dynamin-1-like protein	DNM1L	Dynamin-1-like protein OS=Homo sapiens GN=DNM1L PE=1 SV=2;Isoform 2 of Dynamin-1-like protein OS=Homo sapiens GN=DNM1L;Isoform 5 of Dynamin-1-like protein OS=Homo sapiens GN=DNM1L;Isoform 6 of Dynamin-1-like protein OS=Homo sapiens GN=DNM1L	4	44	44	1	30	32	38	24	31	31	30	32	38	24	31	31	1	1	1	1	1	1	75.1	75.1	3	81.876	736	736;710;710;749	0	323.31	57.7	64	71.2	47.7	59.8	62.1	17228000000	2150100000	4070100000	6574900000	718100000	1466900000
O00429-2	O00429-2	44	1	0	Dynamin-1-like protein	DNM1L	Isoform 4 of Dynamin-1-like protein OS=Homo sapiens GN=DNM1L	1	44	1	0	29	31	38	23	31	30	0	0	1	0	1	0	0	0	0	0	0	0	76.1	2.9	0	80.535	725	725	0	15.546	55.6	61.9	72.1	45.4	60.6	60	61688000	0	0	47657000	0	14031000
O00429-4	O00429-4	44	1	1	Dynamin-1-like protein	DNM1L	Isoform 3 of Dynamin-1-like protein OS=Homo sapiens GN=DNM1L	1	44	1	1	29	30	38	23	30	29	0	0	1	0	0	0	0	0	1	0	0	0	76	3.3	3.3	78.099	699	699	0	4.7164	57.7	60.9	71.8	47.1	59.5	58.9	21868000	0	0	21868000	0	0
O00442;O00442-2	O00442;O00442-2	13;12	13;12	13;12	RNA 3-terminal phosphate cyclase	RTCA	RNA 3-terminal phosphate cyclase OS=Homo sapiens GN=RTCA PE=1 SV=1;Isoform 2 of RNA 3-terminal phosphate cyclase OS=Homo sapiens GN=RTCA	2	13	13	13	5	10	10	2	8	9	5	10	10	2	8	9	5	10	10	2	8	9	52.2	52.2	52.2	39.336	366	366;379	0	127.19	19.1	42.6	37.7	5.5	24	32.2	2309400000	173870000	662110000	767160000	25476000	265320000
O00443	O00443	8	8	8	Phosphatidylinositol 4-phosphate 3-kinase C2 domain-containing subunit alpha	PIK3C2A	Phosphatidylinositol 4-phosphate 3-kinase C2 domain-containing subunit alpha OS=Homo sapiens GN=PIK3C2A PE=1 SV=2	1	8	8	8	1	1	4	0	5	5	1	1	4	0	5	5	1	1	4	0	5	5	5.1	5.1	5.1	190.68	1686	1686	0	11.944	0.4	0.4	2.5	0	3.3	3	227240000	26504000	33203000	87174000	0	34137000
O00459	O00459	8	8	8	Phosphatidylinositol 3-kinase regulatory subunit beta	PIK3R2	Phosphatidylinositol 3-kinase regulatory subunit beta OS=Homo sapiens GN=PIK3R2 PE=1 SV=2	1	8	8	8	0	5	3	0	2	3	0	5	3	0	2	3	0	5	3	0	2	3	12.8	12.8	12.8	81.544	728	728	0	17.834	0	6.6	3.4	0	4.3	4.9	143070000	0	58611000	40493000	0	12270000
O00461	O00461	7	7	7	Golgi integral membrane protein 4	GOLIM4	Golgi integral membrane protein 4 OS=Homo sapiens GN=GOLIM4 PE=1 SV=1	1	7	7	7	3	4	4	1	3	1	3	4	4	1	3	1	3	4	4	1	3	1	12.1	12.1	12.1	81.879	696	696	0	24.557	5.5	7.3	7.2	2.3	4.7	1.9	252890000	29117000	112450000	69001000	3260800	25300000
O00462	O00462	2	1	1	Beta-mannosidase	MANBA	Beta-mannosidase OS=Homo sapiens GN=MANBA PE=1 SV=3	1	2	1	1	2	1	0	0	1	0	1	0	0	0	0	0	1	0	0	0	0	0	2.3	1.5	1.5	100.89	879	879	0.0041694	2.4164	2.3	0.8	0	0	0.8	0	9704900	9704900	0	0	0	0
O00468-2;O00468-6;O00468-3;O00468-5;O00468-4;O00468-7;O00468	O00468-2;O00468-6;O00468-3;O00468-5;O00468-4;O00468-7;O00468	7;7;7;7;7;7;7	7;7;7;7;7;7;7	7;7;7;7;7;7;7	Agrin;Agrin N-terminal 110 kDa subunit;Agrin C-terminal 110 kDa subunit;Agrin C-terminal 90 kDa fragment;Agrin C-terminal 22 kDa fragment	AGRN	Isoform 2 of Agrin OS=Homo sapiens GN=AGRN;Isoform 6 of Agrin OS=Homo sapiens GN=AGRN;Isoform 3 of Agrin OS=Homo sapiens GN=AGRN;Isoform 5 of Agrin OS=Homo sapiens GN=AGRN;Isoform 4 of Agrin OS=Homo sapiens GN=AGRN;Isoform 7 of Agrin OS=Homo sapiens GN=AGR	7	7	7	7	0	3	3	0	6	4	0	3	3	0	6	4	0	3	3	0	6	4	5.2	5.2	5.2	205.43	1963	1963;2045;2049;2057;2059;2063;2067	0	23.374	0	2.1	2.3	0	4.6	2.6	95200000	0	24756000	11422000	0	36055000
O00469-2	O00469-2	34	34	2	Procollagen-lysine,2-oxoglutarate 5-dioxygenase 2	PLOD2	Isoform 2 of Procollagen-lysine,2-oxoglutarate 5-dioxygenase 2 OS=Homo sapiens GN=PLOD2	1	34	34	2	7	30	31	1	19	24	7	30	31	1	19	24	0	2	2	0	0	1	53.6	53.6	2.2	87.097	758	758	0	286	11.5	45.3	51.1	1.1	30.5	40.9	33872000000	93046000	14126000000	14613000000	4165200	1563200000
O00471	O00471	15	15	15	Exocyst complex component 5	EXOC5	Exocyst complex component 5 OS=Homo sapiens GN=EXOC5 PE=1 SV=1	1	15	15	15	8	5	9	9	4	6	8	5	9	9	4	6	8	5	9	9	4	6	23.4	23.4	23.4	81.852	708	708	0	34.933	12.4	8.5	14.5	15.5	5.9	10.7	832460000	195390000	138240000	268940000	101120000	27851000
O00479	O00479	4	3	3	High mobility group nucleosome-binding domain-containing protein 4	HMGN4	High mobility group nucleosome-binding domain-containing protein 4 OS=Homo sapiens GN=HMGN4 PE=1 SV=3	1	4	3	3	1	3	1	2	0	1	0	2	1	1	0	1	0	2	1	1	0	1	42.2	33.3	33.3	9.5388	90	90	0.00052808	3.411	8.9	23.3	10	27.8	0	14.4	49845000	0	23294000	17623000	3401800	0
O00483	O00483	3	3	3	Cytochrome c oxidase subunit NDUFA4	NDUFA4	NADH dehydrogenase [ubiquinone] 1 alpha subcomplex subunit 4 OS=Homo sapiens GN=NDUFA4 PE=1 SV=1	1	3	3	3	3	3	3	1	3	3	3	3	3	1	3	3	3	3	3	1	3	3	37	37	37	9.3697	81	81	0	10.24	37	37	37	9.9	37	37	1654700000	394290000	445520000	515280000	13638000	106450000
O00487	O00487	11	11	11	26S proteasome non-ATPase regulatory subunit 14	PSMD14	26S proteasome non-ATPase regulatory subunit 14 OS=Homo sapiens GN=PSMD14 PE=1 SV=1	1	11	11	11	8	10	9	7	7	9	8	10	9	7	7	9	8	10	9	7	7	9	59	59	59	34.577	310	310	0	162.72	41.3	55.8	56.5	33.9	37.7	50.6	10171000000	1695400000	2794600000	3080000000	456180000	856150000
O00499-6;O00499-11;O00499-2;O00499;O00499-9;O00499-10;O00499-7;O00499-8;O00499-4;O00499-3;O00499-5	O00499-6;O00499-11;O00499-2;O00499;O00499-9;O00499-10;O00499-7;O00499-8;O00499-4;O00499-3;O00499-5	19;19;19;19;18;18;18;18;18;18;18	19;19;19;19;18;18;18;18;18;18;18	17;17;17;17;16;16;16;16;16;16;16	Myc box-dependent-interacting protein 1	BIN1	Isoform II2 of Myc box-dependent-interacting protein 1 OS=Homo sapiens GN=BIN1;Isoform BIN1+12A of Myc box-dependent-interacting protein 1 OS=Homo sapiens GN=BIN1;Isoform IIB of Myc box-dependent-interacting protein 1 OS=Homo sapiens GN=BIN1;Myc box-depend	11	19	19	17	5	14	16	5	14	16	5	14	16	5	14	16	5	13	15	4	12	15	56.8	56.8	55	53.02	482	482;497;518;593;409;424;439;454;475;506;550	0	208.01	18.5	47.1	52.5	17	42.7	50.4	4159700000	111320000	1207100000	1119200000	78098000	706830000
O00505	O00505	19	19	12	Importin subunit alpha-4	KPNA3	Importin subunit alpha-3 OS=Homo sapiens GN=KPNA3 PE=1 SV=2	1	19	19	12	13	9	11	9	10	10	13	9	11	9	10	10	8	6	6	8	7	7	48.4	48.4	36.9	57.81	521	521	0	167.72	39.3	20.7	27.4	32.1	29.8	28.8	3171600000	712780000	566890000	769300000	331100000	324550000
O00506	O00506	10	3	3	Serine/threonine-protein kinase 25	STK25	Serine/threonine-protein kinase 25 OS=Homo sapiens GN=STK25 PE=1 SV=1	1	10	3	3	7	6	6	6	6	8	1	2	0	0	1	3	1	2	0	0	1	3	26.3	8.2	8.2	48.111	426	426	0	5.2763	18.1	16.7	14.6	16	18.1	23	90599000	6143000	27070000	0	0	8584700
O00541;O00541-2	O00541;O00541-2	16;15	16;15	16;15	Pescadillo homolog	PES1	Pescadillo homolog OS=Homo sapiens GN=PES1 PE=1 SV=1;Isoform 2 of Pescadillo homolog OS=Homo sapiens GN=PES1	2	16	16	16	8	12	12	5	8	13	8	12	12	5	8	13	8	12	12	5	8	13	34.9	34.9	34.9	68.002	588	588;583	0	55.655	17.9	24.3	24.5	8.8	17.3	29.1	2223300000	235350000	563680000	655440000	96418000	251380000
O00560;O00560-3	O00560;O00560-3	12;9	12;9	1;1	Syntenin-1	SDCBP	Syntenin-1 OS=Homo sapiens GN=SDCBP PE=1 SV=1;Isoform 3 of Syntenin-1 OS=Homo sapiens GN=SDCBP	2	12	12	1	5	6	7	5	10	10	5	6	7	5	10	10	1	1	1	1	1	1	58.7	58.7	6	32.444	298	298;292	0	150.74	25.5	37.9	36.2	35.2	51	51	2728500000	181730000	376230000	832670000	74448000	518930000
O00560-2	O00560-2	12	1	1	Syntenin-1	SDCBP	Isoform 2 of Syntenin-1 OS=Homo sapiens GN=SDCBP	1	12	1	1	5	6	7	5	10	10	1	1	1	1	1	1	1	1	1	1	1	1	58.6	5.7	5.7	32.316	297	297	0	15.095	25.3	37.7	36	35	50.8	50.8	255020000	28175000	41590000	75226000	14080000	40527000
O00566	O00566	16	16	16	U3 small nucleolar ribonucleoprotein protein MPP10	MPHOSPH10	U3 small nucleolar ribonucleoprotein protein MPP10 OS=Homo sapiens GN=MPHOSPH10 PE=1 SV=2	1	16	16	16	11	7	6	8	9	7	11	7	6	8	9	7	11	7	6	8	9	7	31.7	31.7	31.7	78.863	681	681	0	58.055	23.9	15.1	12.9	20.7	20.6	16.7	1331500000	384650000	239050000	269130000	157720000	102250000
O00567	O00567	21	21	21	Nucleolar protein 56	NOP56	Nucleolar protein 56 OS=Homo sapiens GN=NOP56 PE=1 SV=4	1	21	21	21	11	8	7	4	10	10	11	8	7	4	10	10	11	8	7	4	10	10	44.4	44.4	44.4	66.049	594	594	0	80.795	27.1	17	15.2	7.6	20.7	24.4	1542500000	286990000	426850000	338200000	20913000	151390000
O00571;O00571-2	O00571;O00571-2	40;38	39;37	11;10	ATP-dependent RNA helicase DDX3X	DDX3X	ATP-dependent RNA helicase DDX3X OS=Homo sapiens GN=DDX3X PE=1 SV=3;Isoform 2 of ATP-dependent RNA helicase DDX3X OS=Homo sapiens GN=DDX3X	2	40	39	11	33	32	30	29	28	27	32	31	29	28	27	26	8	9	9	9	9	7	63.1	61.5	19.5	73.243	662	662;646	0	231.24	54.5	55.4	47.9	51.8	47.1	46.2	40368000000	7007500000	9675800000	11856000000	2805800000	3875700000
O00584	O00584	6	6	6	Ribonuclease T2	RNASET2	Ribonuclease T2 OS=Homo sapiens GN=RNASET2 PE=1 SV=2	1	6	6	6	5	1	0	4	1	1	5	1	0	4	1	1	5	1	0	4	1	1	25.8	25.8	25.8	29.48	256	256	0	40.545	21.9	6.6	0	23	3.9	6.6	339540000	205720000	16152000	0	87593000	13595000
O00622	O00622	19	19	19	Protein CYR61	CYR61	Protein CYR61 OS=Homo sapiens GN=CYR61 PE=1 SV=1	1	19	19	19	0	15	16	0	8	8	0	15	16	0	8	8	0	15	16	0	8	8	58.3	58.3	58.3	42.026	381	381	0	77.364	0	41.5	53.8	0	30.2	29.4	5859900000	0	2445500000	2666100000	0	332090000
O00625	O00625	5	5	5	Pirin	PIR	Pirin OS=Homo sapiens GN=PIR PE=1 SV=1	1	5	5	5	4	1	1	5	0	2	4	1	1	5	0	2	4	1	1	5	0	2	17.9	17.9	17.9	32.113	290	290	0	10.965	13.4	3.4	3.4	17.9	0	6.6	318920000	157950000	14891000	20234000	111500000	0
O00629	O00629	18	11	11	Importin subunit alpha-3	KPNA4	Importin subunit alpha-4 OS=Homo sapiens GN=KPNA4 PE=1 SV=1	1	18	11	11	8	11	14	6	12	12	3	8	9	5	9	9	3	8	9	5	9	9	45.3	33.8	33.8	57.886	521	521	0	140.19	25.7	30.1	37.8	19.8	34.7	38.2	2673000000	117260000	636960000	933250000	99208000	425920000
O00635	O00635	4	4	4	E3 ubiquitin-protein ligase TRIM38	TRIM38	Tripartite motif-containing protein 38 OS=Homo sapiens GN=TRIM38 PE=1 SV=1	1	4	4	4	0	1	0	0	2	2	0	1	0	0	2	2	0	1	0	0	2	2	10.1	10.1	10.1	53.415	465	465	0	5.2011	0	2.4	0	0	5.8	4.1	24191000	0	3277100	0	0	3753000
O00743;O00743-2;O00743-3	O00743;O00743-2;O00743-3	13;12;12	13;12;12	13;12;12	Serine/threonine-protein phosphatase 6 catalytic subunit;Serine/threonine-protein phosphatase 6 catalytic subunit, N-terminally processed	PPP6C	Serine/threonine-protein phosphatase 6 catalytic subunit OS=Homo sapiens GN=PPP6C PE=1 SV=1;Isoform 2 of Serine/threonine-protein phosphatase 6 catalytic subunit OS=Homo sapiens GN=PPP6C;Isoform 3 of Serine/threonine-protein phosphatase 6 catalytic subunit	3	13	13	13	11	10	10	11	9	10	11	10	10	11	9	10	11	10	10	11	9	10	55.1	55.1	55.1	35.144	305	305;283;342	0	130.14	46.2	47.2	38.4	46.2	40	48.9	4208800000	1446000000	701890000	626020000	663500000	295800000
O00748-2;O00748	O00748-2;O00748	2;2	2;2	2;2	Cocaine esterase	CES2	Isoform 2 of Cocaine esterase OS=Homo sapiens GN=CES2;Cocaine esterase OS=Homo sapiens GN=CES2 PE=1 SV=1	2	2	2	2	0	2	0	0	1	1	0	2	0	0	1	1	0	2	0	0	1	1	4.2	4.2	4.2	59.958	543	543;559	0.0015464	2.9337	0	4.2	0	0	1.8	1.8	26524000	0	22494000	0	0	4029300
O00754	O00754	12	12	12	Lysosomal alpha-mannosidase;Lysosomal alpha-mannosidase A peptide;Lysosomal alpha-mannosidase B peptide;Lysosomal alpha-mannosidase C peptide;Lysosomal alpha-mannosidase D peptide;Lysosomal alpha-mannosidase E peptide	MAN2B1	Lysosomal alpha-mannosidase OS=Homo sapiens GN=MAN2B1 PE=1 SV=3	1	12	12	12	7	3	7	2	5	5	7	3	7	2	5	5	7	3	7	2	5	5	16	16	16	113.74	1011	1011	0	39.683	9.9	5.4	8.6	2.1	4.8	6.6	523200000	146470000	76310000	125910000	13051000	67192000
O00762;O00762-3;O00762-2;O00762-4	O00762;O00762-3;O00762-2;O00762-4	8;6;4;4	8;6;4;4	8;6;4;4	Ubiquitin-conjugating enzyme E2 C	UBE2C	Ubiquitin-conjugating enzyme E2 C OS=Homo sapiens GN=UBE2C PE=1 SV=1;Isoform 3 of Ubiquitin-conjugating enzyme E2 C OS=Homo sapiens GN=UBE2C;Isoform 2 of Ubiquitin-conjugating enzyme E2 C OS=Homo sapiens GN=UBE2C;Isoform 4 of Ubiquitin-conjugating enzyme E	4	8	8	8	3	7	6	0	3	5	3	7	6	0	3	5	3	7	6	0	3	5	59.2	59.2	59.2	19.652	179	179;150;140;161	0	73.766	26.3	58.7	43	0	30.2	48	2259100000	70920000	613990000	896440000	0	163750000
O00764;O00764-2;O00764-3	O00764;O00764-2;O00764-3	14;11;10	14;11;10	14;11;10	Pyridoxal kinase	PDXK	Pyridoxal kinase OS=Homo sapiens GN=PDXK PE=1 SV=1;Isoform 2 of Pyridoxal kinase OS=Homo sapiens GN=PDXK;Isoform 3 of Pyridoxal kinase OS=Homo sapiens GN=PDXK	3	14	14	14	2	10	12	3	9	9	2	10	12	3	9	9	2	10	12	3	9	9	72.4	72.4	72.4	35.102	312	312;284;239	0	184.03	12.2	60.9	63.8	15.4	44.6	50.3	4829100000	84650000	1562300000	1677100000	54021000	622160000
O14497;O14497-3;O14497-2	O14497;O14497-3;O14497-2	25;22;21	25;22;21	23;20;19	AT-rich interactive domain-containing protein 1A	ARID1A	AT-rich interactive domain-containing protein 1A OS=Homo sapiens GN=ARID1A PE=1 SV=3;Isoform 3 of AT-rich interactive domain-containing protein 1A OS=Homo sapiens GN=ARID1A;Isoform 2 of AT-rich interactive domain-containing protein 1A OS=Homo sapiens GN=AR	3	25	25	23	19	11	8	8	6	4	19	11	8	8	6	4	18	9	6	8	6	4	16.8	16.8	15.1	242.04	2285	2285;1902;2068	0	82.649	13.7	8.4	5.1	5.3	3.4	1.9	2710900000	1268500000	1016900000	162020000	123250000	74797000
O14519-2;O14519	O14519-2;O14519	2;2	2;2	2;2	Cyclin-dependent kinase 2-associated protein 1	CDK2AP1	Isoform 2 of Cyclin-dependent kinase 2-associated protein 1 OS=Homo sapiens GN=CDK2AP1;Cyclin-dependent kinase 2-associated protein 1 OS=Homo sapiens GN=CDK2AP1 PE=1 SV=1	2	2	2	2	1	1	0	1	1	0	1	1	0	1	1	0	1	1	0	1	1	0	44.8	44.8	44.8	9.6008	87	87;115	0	7.5528	29.9	14.9	0	29.9	14.9	0	102540000	27890000	46818000	0	12017000	15812000
O14530	O14530	10	10	10	Thioredoxin domain-containing protein 9	TXNDC9	Thioredoxin domain-containing protein 9 OS=Homo sapiens GN=TXNDC9 PE=1 SV=2	1	10	10	10	5	6	7	3	8	6	5	6	7	3	8	6	5	6	7	3	8	6	51.3	51.3	51.3	26.534	226	226	0	24.5	19.9	25.2	28.3	13.7	42.9	25.2	3067400000	336020000	675570000	920370000	118740000	466620000
O14543	O14543	1	1	1	Suppressor of cytokine signaling 3	SOCS3	Suppressor of cytokine signaling 3 OS=Homo sapiens GN=SOCS3 PE=1 SV=1	1	1	1	1	0	1	0	0	0	0	0	1	0	0	0	0	0	1	0	0	0	0	6.7	6.7	6.7	24.77	225	225	0.0040194	2.4992	0	6.7	0	0	0	0	7555700	0	7555700	0	0	0
O14545	O14545	5	5	5	TRAF-type zinc finger domain-containing protein 1	TRAFD1	TRAF-type zinc finger domain-containing protein 1 OS=Homo sapiens GN=TRAFD1 PE=1 SV=1	1	5	5	5	2	1	1	5	1	1	2	1	1	5	1	1	2	1	1	5	1	1	10.5	10.5	10.5	64.84	582	582	0	13.031	3.8	2.1	2.1	10.5	2.1	2.1	93847000	27815000	10449000	7430700	37663000	5675100
O14548	O14548	5	5	5	Cytochrome c oxidase subunit 7A-related protein, mitochondrial	COX7A2L	Cytochrome c oxidase subunit 7A-related protein, mitochondrial OS=Homo sapiens GN=COX7A2L PE=1 SV=2	1	5	5	5	3	2	3	3	2	2	3	2	3	3	2	2	3	2	3	3	2	2	61.4	61.4	61.4	12.615	114	114	0	18.681	48.2	40.4	47.4	25.4	19.3	40.4	575490000	184440000	104030000	141540000	59898000	34593000
O14561	O14561	6	6	6	Acyl carrier protein, mitochondrial	NDUFAB1	Acyl carrier protein, mitochondrial OS=Homo sapiens GN=NDUFAB1 PE=1 SV=3	1	6	6	6	5	5	4	4	4	4	5	5	4	4	4	4	5	5	4	4	4	4	23.7	23.7	23.7	17.417	156	156	0	45.377	23.7	21.2	21.2	21.2	21.2	21.2	5319600000	1287100000	1053100000	1543500000	409820000	458970000
O14562	O14562	4	4	4	Ubiquitin domain-containing protein UBFD1	UBFD1	Ubiquitin domain-containing protein UBFD1 OS=Homo sapiens GN=UBFD1 PE=1 SV=2	1	4	4	4	4	3	4	2	3	3	4	3	4	2	3	3	4	3	4	2	3	3	16.5	16.5	16.5	33.382	309	309	0	24.253	16.5	12.9	16.5	9.1	12.9	12.9	1380200000	231680000	318640000	542440000	33387000	113580000
O14578-4;O14578;O14578-3;O14578-2	O14578-4;O14578;O14578-3	21;20;15;5	21;20;15;5	21;20;15;5	Citron Rho-interacting kinase	CIT	Isoform 4 of Citron Rho-interacting kinase OS=Homo sapiens GN=CIT;Citron Rho-interacting kinase OS=Homo sapiens GN=CIT PE=1 SV=2;Isoform 3 of Citron Rho-interacting kinase OS=Homo sapiens GN=CIT	4	21	21	21	2	6	5	0	13	12	2	6	5	0	13	12	2	6	5	0	13	12	12.2	12.2	12.2	236.6	2069	2069;2027;1544;482	0	54.067	1.1	2.9	2.5	0	7.9	7.7	657800000	21774000	93745000	126570000	0	163410000
O14579;O14579-3;O14579-2	O14579;O14579-3;O14579-2	18;15;13	18;15;13	18;15;13	Coatomer subunit epsilon	COPE	Coatomer subunit epsilon OS=Homo sapiens GN=COPE PE=1 SV=3;Isoform 3 of Coatomer subunit epsilon OS=Homo sapiens GN=COPE;Isoform 2 of Coatomer subunit epsilon OS=Homo sapiens GN=COPE	3	18	18	18	15	13	12	11	13	13	15	13	12	11	13	13	15	13	12	11	13	13	66.9	66.9	66.9	34.482	308	308;256;257	0	303.38	64.6	56.2	59.4	54.2	62.7	59.7	12691000000	1313800000	3320700000	4192600000	580010000	1419800000
O14602	O14602	8	2	2	Eukaryotic translation initiation factor 1A, Y-chromosomal	EIF1AY	Eukaryotic translation initiation factor 1A, Y-chromosomal OS=Homo sapiens GN=EIF1AY PE=1 SV=4	1	8	2	2	5	4	6	6	7	5	1	1	2	2	2	0	1	1	2	2	2	0	44.4	7.6	7.6	16.442	144	144	0	5.9726	34.7	36.1	43.8	35.4	43.8	36.8	437120000	66004000	66577000	152310000	89490000	62742000
O14613	O14613	2	2	2	Cdc42 effector protein 2	CDC42EP2	Cdc42 effector protein 2 OS=Homo sapiens GN=CDC42EP2 PE=1 SV=1	1	2	2	2	0	2	2	0	2	0	0	2	2	0	2	0	0	2	2	0	2	0	20	20	20	22.483	210	210	0	33.965	0	20	20	0	20	0	214660000	0	78548000	100040000	0	36077000
O14617-4;O14617;O14617-5;O14617-2;O14617-3	O14617-4;O14617;O14617-5;O14617-2;O14617-3	20;20;20;17;16	20;20;20;17;16	20;20;20;17;16	AP-3 complex subunit delta-1	AP3D1	Isoform 4 of AP-3 complex subunit delta-1 OS=Homo sapiens GN=AP3D1;AP-3 complex subunit delta-1 OS=Homo sapiens GN=AP3D1 PE=1 SV=1;Isoform 5 of AP-3 complex subunit delta-1 OS=Homo sapiens GN=AP3D1;Isoform 2 of AP-3 complex subunit delta-1 OS=Homo sapiens	5	20	20	20	5	14	12	6	11	13	5	14	12	6	11	13	5	14	12	6	11	13	24.7	24.7	24.7	114.71	1021	1021;1153;1215;1112;984	0	92.552	7.4	18.5	14.3	8.7	15.2	16.7	2158300000	70055000	567650000	624750000	97801000	356510000
O14618	O14618	8	8	8	Copper chaperone for superoxide dismutase	CCS	Copper chaperone for superoxide dismutase OS=Homo sapiens GN=CCS PE=1 SV=1	1	8	8	8	5	6	7	6	4	5	5	6	7	6	4	5	5	6	7	6	4	5	46.4	46.4	46.4	29.04	274	274	0	83.374	25.9	38.7	43.4	28.5	20.8	33.6	1375500000	195690000	302750000	433010000	202870000	66877000
O14641;Q92997	O14641	3;1	3;1	3;1	Segment polarity protein dishevelled homolog DVL-2	DVL2	Segment polarity protein dishevelled homolog DVL-2 OS=Homo sapiens GN=DVL2 PE=1 SV=1	2	3	3	3	0	2	2	0	2	1	0	2	2	0	2	1	0	2	2	0	2	1	5.3	5.3	5.3	78.947	736	736;716	0	9.0255	0	3.7	3.7	0	3.7	1.6	139120000	0	48389000	57696000	0	16808000
O14646-2;O14646;O14647-2;O14647	O14646-2;O14646	10;10;4;4	10;10;4;4	9;9;3;3	Chromodomain-helicase-DNA-binding protein 1	CHD1	Isoform 2 of Chromodomain-helicase-DNA-binding protein 1 OS=Homo sapiens GN=CHD1;Chromodomain-helicase-DNA-binding protein 1 OS=Homo sapiens GN=CHD1 PE=1 SV=2	4	10	10	9	2	7	3	2	7	6	2	7	3	2	7	6	2	6	2	2	7	6	7.9	7.9	7.4	196.59	1709	1709;1710;1739;1828	0	20.418	1.3	4.3	1.7	1.2	6.2	3.6	416560000	25818000	145860000	85268000	7992500	72270000
O14653;O14653-2;O14653-3	O14653;O14653-2;O14653-3	5;5;4	5;5;4	5;5;4	Golgi SNAP receptor complex member 2	GOSR2	Golgi SNAP receptor complex member 2 OS=Homo sapiens GN=GOSR2 PE=1 SV=2;Isoform B of Golgi SNAP receptor complex member 2 OS=Homo sapiens GN=GOSR2;Isoform 3 of Golgi SNAP receptor complex member 2 OS=Homo sapiens GN=GOSR2	3	5	5	5	5	2	3	1	0	3	5	2	3	1	0	3	5	2	3	1	0	3	39.2	39.2	39.2	24.775	212	212;213;195	0	28.703	39.2	17	22.2	5.2	0	22.2	305920000	133150000	32457000	58975000	12722000	0
O14656;O14656-2	O14656	8;3	8;3	8;3	Torsin-1A	TOR1A	Torsin-1A OS=Homo sapiens GN=TOR1A PE=1 SV=1	2	8	8	8	5	5	3	1	2	3	5	5	3	1	2	3	5	5	3	1	2	3	28.9	28.9	28.9	37.808	332	332;197	0	16.103	18.7	18.1	9.3	3	6.9	9.3	408140000	116020000	123610000	117120000	8521500	16797000
O14657	O14657	5	5	5	Torsin-1B	TOR1B	Torsin-1B OS=Homo sapiens GN=TOR1B PE=1 SV=2	1	5	5	5	2	4	3	1	3	4	2	4	3	1	3	4	2	4	3	1	3	4	17.9	17.9	17.9	37.978	336	336	0	18.252	7.1	15.8	9.2	4.2	9.2	15.8	691910000	41331000	171170000	295820000	11519000	62846000
O14672	O14672	7	7	7	Disintegrin and metalloproteinase domain-containing protein 10	ADAM10	Disintegrin and metalloproteinase domain-containing protein 10 OS=Homo sapiens GN=ADAM10 PE=1 SV=1	1	7	7	7	6	2	1	3	1	1	6	2	1	3	1	1	6	2	1	3	1	1	9.5	9.5	9.5	84.141	748	748	0	13.519	7.9	2.8	1.9	5.5	1.9	1.9	247510000	122110000	31779000	22256000	45756000	9838500
O14713	O14713	2	2	2	Integrin beta-1-binding protein 1	ITGB1BP1	Integrin beta-1-binding protein 1 OS=Homo sapiens GN=ITGB1BP1 PE=1 SV=1	1	2	2	2	2	0	0	0	0	0	2	0	0	0	0	0	2	0	0	0	0	0	12	12	12	21.782	200	200	0.0001845	4.3786	12	0	0	0	0	0	35159000	35159000	0	0	0	0
O14727-5;O14727-3;O14727-4;O14727-2;O14727;O14727-6	O14727-5;O14727-3;O14727-4;O14727-2;O14727;O14727-6	4;4;4;4;4;2	4;4;4;4;4;2	4;4;4;4;4;2	Apoptotic protease-activating factor 1	APAF1	Isoform 5 of Apoptotic protease-activating factor 1 OS=Homo sapiens GN=APAF1;Isoform 3 of Apoptotic protease-activating factor 1 OS=Homo sapiens GN=APAF1;Isoform 4 of Apoptotic protease-activating factor 1 OS=Homo sapiens GN=APAF1;Isoform 2 of Apoptotic pr	6	4	4	4	1	2	0	0	0	2	1	2	0	0	0	2	1	2	0	0	0	2	4.1	4.1	4.1	133.35	1171	1171;1194;1205;1237;1248;338	0	5.6071	1.5	1.7	0	0	0	2.4	77723000	18659000	41498000	0	0	0
O14733;O14733-4;O14733-3;O14733-2	O14733;O14733-4;O14733-3;O14733-2	9;9;9;8	9;9;9;8	9;9;9;8	Dual specificity mitogen-activated protein kinase kinase 7	MAP2K7	Dual specificity mitogen-activated protein kinase kinase 7 OS=Homo sapiens GN=MAP2K7 PE=1 SV=2;Isoform 4 of Dual specificity mitogen-activated protein kinase kinase 7 OS=Homo sapiens GN=MAP2K7;Isoform 3 of Dual specificity mitogen-activated protein kinase	4	9	9	9	3	4	4	2	3	1	3	4	4	2	3	1	3	4	4	2	3	1	27.4	27.4	27.4	47.484	419	419;426;435;462	0	17.772	11.7	11.5	13.4	9.1	8.4	2.4	420780000	92298000	162480000	103890000	29139000	26746000
O14734	O14734	3	3	3	Acyl-coenzyme A thioesterase 8	ACOT8	Acyl-coenzyme A thioesterase 8 OS=Homo sapiens GN=ACOT8 PE=1 SV=1	1	3	3	3	0	0	0	0	2	1	0	0	0	0	2	1	0	0	0	0	2	1	14.4	14.4	14.4	35.914	319	319	0.009025	1.9281	0	0	0	0	7.2	7.2	30646000	0	0	0	0	13427000
O14737	O14737	7	7	7	Programmed cell death protein 5	PDCD5	Programmed cell death protein 5 OS=Homo sapiens GN=PDCD5 PE=1 SV=3	1	7	7	7	7	7	5	4	7	7	7	7	5	4	7	7	7	7	5	4	7	7	51.2	51.2	51.2	14.285	125	125	0	38.389	51.2	51.2	37.6	28.8	51.2	51.2	16042000000	3406300000	3154900000	2478400000	965290000	2632000000
O14744;O14744-2	O14744;O14744-2	22;20	22;20	22;20	Protein arginine N-methyltransferase 5;Protein arginine N-methyltransferase 5, N-terminally processed	PRMT5	Protein arginine N-methyltransferase 5 OS=Homo sapiens GN=PRMT5 PE=1 SV=4;Isoform 2 of Protein arginine N-methyltransferase 5 OS=Homo sapiens GN=PRMT5	2	22	22	22	19	17	14	16	15	16	19	17	14	16	15	16	19	17	14	16	15	16	46.9	46.9	46.9	72.683	637	637;620	0	159.95	38.5	38.3	31.4	30.6	32	35.6	8089300000	1884700000	1928300000	1791800000	687000000	697580000
O14745	O14745	24	24	24	Na(+)/H(+) exchange regulatory cofactor NHE-RF1	SLC9A3R1	Na(+)/H(+) exchange regulatory cofactor NHE-RF1 OS=Homo sapiens GN=SLC9A3R1 PE=1 SV=4	1	24	24	24	22	8	1	19	0	6	22	8	1	19	0	6	22	8	1	19	0	6	68.7	68.7	68.7	38.868	358	358	0	167.41	68.7	30.4	2.8	63.7	0	23.2	6895800000	4740000000	293610000	8588400	1709500000	0
O14757-3;O14757;O14757-2	O14757-3;O14757;O14757-2	10;10;9	10;10;9	10;10;9	Serine/threonine-protein kinase Chk1	CHEK1	Isoform 3 of Serine/threonine-protein kinase Chk1 OS=Homo sapiens GN=CHEK1;Serine/threonine-protein kinase Chk1 OS=Homo sapiens GN=CHEK1 PE=1 SV=2;Isoform 2 of Serine/threonine-protein kinase Chk1 OS=Homo sapiens GN=CHEK1	3	10	10	10	10	2	2	8	1	1	10	2	2	8	1	1	10	2	2	8	1	1	24.7	24.7	24.7	50.414	442	442;476;382	0	29.834	24.7	5.4	5.4	22.9	3.4	3.4	578070000	334020000	33255000	40151000	161050000	0
O14763-2;O14763	O14763-2;O14763	2;2	2;2	2;2	Tumor necrosis factor receptor superfamily member 10B	TNFRSF10B	Isoform Short of Tumor necrosis factor receptor superfamily member 10B OS=Homo sapiens GN=TNFRSF10B;Tumor necrosis factor receptor superfamily member 10B OS=Homo sapiens GN=TNFRSF10B PE=1 SV=2	2	2	2	2	0	0	0	0	2	1	0	0	0	0	2	1	0	0	0	0	2	1	7.8	7.8	7.8	45.083	411	411;440	0	18.108	0	0	0	0	7.8	3.6	27391000	0	0	0	0	17850000
O14770-6;O14770-7;O14770-8;O14770-3;O14770-2;O14770-4;O14770;O14770-5;O00470;O00470-2;A6NDR6;Q99687-3;Q99687;Q99687-2	O14770-6;O14770-7;O14770-8;O14770-3;O14770-2;O14770-4;O14770;O14770-5;O00470;O00470-2	3;3;3;3;3;3;3;2;2;2;1;1;1;1	3;3;3;3;3;3;3;2;2;2;1;1;1;1	3;3;3;3;3;3;3;2;2;2;1;1;1;1	Homeobox protein Meis2;Homeobox protein Meis1	MEIS2;MEIS1	Isoform 6 of Homeobox protein Meis2 OS=Homo sapiens GN=MEIS2;Isoform 7 of Homeobox protein Meis2 OS=Homo sapiens GN=MEIS2;Isoform 8 of Homeobox protein Meis2 OS=Homo sapiens GN=MEIS2;Isoform 3 of Homeobox protein Meis2 OS=Homo sapiens GN=MEIS2;Isoform 2 of	14	3	3	3	3	0	1	1	1	1	3	0	1	1	1	1	3	0	1	1	1	1	14.7	14.7	14.7	33.598	306	306;381;388;394;401;470;477;302;390;463;274;358;375;421	0	12.303	14.7	0	3.6	3.6	3.6	3.6	100270000	57959000	0	16394000	10275000	6017200
O14772;O14772-2;Q59H18-3;Q59H18-4;Q59H18-1;O14772-3	O14772;O14772-2	5;4;1;1;1;1	5;4;1;1;1;1	5;4;1;1;1;1	Fucose-1-phosphate guanylyltransferase	FPGT	Fucose-1-phosphate guanylyltransferase OS=Homo sapiens GN=FPGT PE=1 SV=2;Isoform 5 of Fucose-1-phosphate guanylyltransferase OS=Homo sapiens GN=FPGT	6	5	5	5	2	3	2	1	2	0	2	3	2	1	2	0	2	3	2	1	2	0	11.1	11.1	11.1	66.598	594	594;340;697;843;936;169	0	9.8714	4.2	6.9	4.9	2	4.2	0	97182000	20286000	33305000	22914000	4230400	16447000
O14773;O14773-2	O14773;O14773-2	11;9	11;9	11;9	Tripeptidyl-peptidase 1	TPP1	Tripeptidyl-peptidase 1 OS=Homo sapiens GN=TPP1 PE=1 SV=2;Isoform 2 of Tripeptidyl-peptidase 1 OS=Homo sapiens GN=TPP1	2	11	11	11	4	7	8	6	9	9	4	7	8	6	9	9	4	7	8	6	9	9	36.2	36.2	36.2	61.247	563	563;320	0	120.66	14.6	19.7	26.5	16	25.4	30.6	5891900000	105030000	1463000000	1668200000	109110000	1498800000
O14776-2;O14776	O14776-2;O14776	27;27	27;27	27;27	Transcription elongation regulator 1	TCERG1	Isoform 2 of Transcription elongation regulator 1 OS=Homo sapiens GN=TCERG1;Transcription elongation regulator 1 OS=Homo sapiens GN=TCERG1 PE=1 SV=2	2	27	27	27	15	13	14	10	14	23	15	13	14	10	14	23	15	13	14	10	14	23	24.5	24.5	24.5	121.69	1077	1077;1098	0	81.534	14.8	15.4	15.5	11.2	15.5	19.5	4370600000	774950000	877540000	1071200000	201630000	455590000
O14777	O14777	14	14	14	Kinetochore protein NDC80 homolog	NDC80	Kinetochore protein NDC80 homolog OS=Homo sapiens GN=NDC80 PE=1 SV=1	1	14	14	14	6	6	6	4	10	9	6	6	6	4	10	9	6	6	6	4	10	9	23.4	23.4	23.4	73.912	642	642	0	59.06	12.5	8.6	10.1	7.5	16	15.6	844880000	105870000	168090000	192940000	34028000	167480000
O14786;O14786-2	O14786;O14786-2	7;5	7;5	7;5	Neuropilin-1	NRP1	Neuropilin-1 OS=Homo sapiens GN=NRP1 PE=1 SV=3;Isoform 2 of Neuropilin-1 OS=Homo sapiens GN=NRP1	2	7	7	7	0	1	2	0	6	2	0	1	2	0	6	2	0	1	2	0	6	2	11.5	11.5	11.5	103.13	923	923;644	0	15.346	0	1.4	2.9	0	10.1	3.1	186650000	0	25924000	67374000	0	64374000
O14787-2;O14787	O14787-2;O14787	20;19	13;13	13;13	Transportin-2	TNPO2	Isoform 2 of Transportin-2 OS=Homo sapiens GN=TNPO2;Transportin-2 OS=Homo sapiens GN=TNPO2 PE=1 SV=3	2	20	13	13	14	16	13	9	15	15	9	9	8	5	9	10	9	9	8	5	9	10	30.1	21.2	21.2	100.41	887	887;897	0	169.78	21.3	24.7	21.5	16.1	23.8	26.3	1665200000	264360000	366850000	443130000	84245000	185630000
O14802	O14802	8	7	7	DNA-directed RNA polymerase III subunit RPC1	POLR3A	DNA-directed RNA polymerase III subunit RPC1 OS=Homo sapiens GN=POLR3A PE=1 SV=2	1	8	7	7	0	4	5	2	1	1	0	4	5	1	1	1	0	4	5	1	1	1	7.8	7.1	7.1	155.64	1390	1390	0	50.654	0	4.7	5.6	1.4	1.1	0.6	123330000	0	34123000	76599000	4334200	5836500
O14818;O14818-2;Q8TAA3-2;Q8TAA3-5;Q8TAA3	O14818;O14818-2	15;8;5;5;5	15;8;5;5;5	15;8;5;5;5	Proteasome subunit alpha type-7	PSMA7	Proteasome subunit alpha type-7 OS=Homo sapiens GN=PSMA7 PE=1 SV=1;Isoform 2 of Proteasome subunit alpha type-7 OS=Homo sapiens GN=PSMA7	5	15	15	15	12	11	13	10	10	12	12	11	13	10	10	12	12	11	13	10	10	12	66.9	66.9	66.9	27.887	248	248;178;212;250;256	0	170.95	62.9	62.5	63.3	58.5	59.7	63.7	24505000000	4900900000	6098000000	6079900000	1292400000	2164500000
O14828;O14828-2	O14828;O14828-2	7;5	7;5	7;5	Secretory carrier-associated membrane protein 3	SCAMP3	Secretory carrier-associated membrane protein 3 OS=Homo sapiens GN=SCAMP3 PE=1 SV=3;Isoform 2 of Secretory carrier-associated membrane protein 3 OS=Homo sapiens GN=SCAMP3	2	7	7	7	4	1	2	6	2	3	4	1	2	6	2	3	4	1	2	6	2	3	32	32	32	38.287	347	347;321	0	69.327	19	4.6	12.7	31.4	12.7	16.7	1051100000	246180000	145540000	205940000	239200000	80607000
O14841	O14841	8	8	8	5-oxoprolinase	OPLAH	5-oxoprolinase OS=Homo sapiens GN=OPLAH PE=1 SV=3	1	8	8	8	0	5	6	0	2	0	0	5	6	0	2	0	0	5	6	0	2	0	7.6	7.6	7.6	137.46	1288	1288	0	26.842	0	5.4	5.4	0	1.9	0	187060000	0	63515000	108070000	0	15477000
O14867	O14867	16	16	16	Transcription regulator protein BACH1	BACH1	Transcription regulator protein BACH1 OS=Homo sapiens GN=BACH1 PE=1 SV=2	1	16	16	16	0	11	3	0	8	14	0	11	3	0	8	14	0	11	3	0	8	14	26.8	26.8	26.8	81.957	736	736	0	54.839	0	19.2	4.6	0	13	23.1	547310000	0	127960000	42774000	0	99055000
O14874	O14874	7	7	7	[3-methyl-2-oxobutanoate dehydrogenase [lipoamide]] kinase, mitochondrial	BCKDK	[3-methyl-2-oxobutanoate dehydrogenase [lipoamide]] kinase, mitochondrial OS=Homo sapiens GN=BCKDK PE=1 SV=2	1	7	7	7	1	4	4	0	4	3	1	4	4	0	4	3	1	4	4	0	4	3	31.3	31.3	31.3	46.36	412	412	0	44.781	4.1	17.2	17.2	0	12.4	10	442370000	10679000	115430000	168060000	0	80318000
O14879	O14879	18	18	18	Interferon-induced protein with tetratricopeptide repeats 3	IFIT3	Interferon-induced protein with tetratricopeptide repeats 3 OS=Homo sapiens GN=IFIT3 PE=1 SV=1	1	18	18	18	5	16	10	2	10	14	5	16	10	2	10	14	5	16	10	2	10	14	45.3	45.3	45.3	55.984	490	490	0	177.6	15.5	41	29	6.7	28.4	38.4	2687200000	110500000	1455600000	367120000	32132000	220990000
O14880	O14880	1	1	1	Microsomal glutathione S-transferase 3	MGST3	Microsomal glutathione S-transferase 3 OS=Homo sapiens GN=MGST3 PE=1 SV=1	1	1	1	1	0	0	0	0	0	1	0	0	0	0	0	1	0	0	0	0	0	1	8.6	8.6	8.6	16.516	152	152	0.00018546	4.4634	0	0	0	0	0	8.6	7831900	0	0	0	0	0
O14893-3;O14893-2;O14893	O14893-3;O14893-2;O14893	2;2;2	2;2;2	2;2;2	Gem-associated protein 2	GEMIN2	Isoform 3 of Gem-associated protein 2 OS=Homo sapiens GN=GEMIN2;Isoform 2 of Gem-associated protein 2 OS=Homo sapiens GN=GEMIN2;Gem-associated protein 2 OS=Homo sapiens GN=GEMIN2 PE=1 SV=1	3	2	2	2	2	0	0	1	0	1	2	0	0	1	0	1	2	0	0	1	0	1	7.6	7.6	7.6	28.155	250	250;265;280	0.00018481	4.4077	7.6	0	0	4.8	0	2.8	67358000	41864000	0	0	11708000	0
O14907	O14907	3	3	3	Tax1-binding protein 3	TAX1BP3	Tax1-binding protein 3 OS=Homo sapiens GN=TAX1BP3 PE=1 SV=2	1	3	3	3	0	3	3	0	3	1	0	3	3	0	3	1	0	3	3	0	3	1	50.8	50.8	50.8	13.735	124	124	0	22.681	0	50.8	50.8	0	50.8	14.5	654030000	0	202040000	293180000	0	123910000
O14908;O14908-2;Q8TF64	O14908;O14908-2	15;10;1	15;10;1	15;10;1	PDZ domain-containing protein GIPC1	GIPC1	PDZ domain-containing protein GIPC1 OS=Homo sapiens GN=GIPC1 PE=1 SV=2;Isoform 2 of PDZ domain-containing protein GIPC1 OS=Homo sapiens GN=GIPC1	3	15	15	15	4	9	10	5	8	11	4	9	10	5	8	11	4	9	10	5	8	11	53.5	53.5	53.5	36.049	333	333;236;312	0	77.978	21.9	41.7	43.8	21.9	34.2	48.3	1616700000	90052000	453390000	366310000	43364000	231570000
O14920-4;O14920-2;O14920;O14920-3	O14920-4;O14920-2;O14920	7;7;7;1	7;7;7;1	7;7;7;1	Inhibitor of nuclear factor kappa-B kinase subunit beta	IKBKB	Isoform 4 of Inhibitor of nuclear factor kappa-B kinase subunit beta OS=Homo sapiens GN=IKBKB;Isoform 2 of Inhibitor of nuclear factor kappa-B kinase subunit beta OS=Homo sapiens GN=IKBKB;Inhibitor of nuclear factor kappa-B kinase subunit beta OS=Homo sapi	4	7	7	7	1	2	1	4	1	2	1	2	1	4	1	2	1	2	1	4	1	2	12.3	12.3	12.3	79.508	697	697;754;756;256	0	36.972	1.7	5	3.4	5.6	3.4	5.2	131360000	23738000	25294000	12631000	45635000	2629800
O14925;Q5SRD1	O14925;Q5SRD1	4;3	4;3	4;3	Mitochondrial import inner membrane translocase subunit Tim23;Putative mitochondrial import inner membrane translocase subunit Tim23B	TIMM23;TIMM23B	Mitochondrial import inner membrane translocase subunit Tim23 OS=Homo sapiens GN=TIMM23 PE=1 SV=1;Putative mitochondrial import inner membrane translocase subunit Tim23B OS=Homo sapiens GN=TIMM23B PE=5 SV=2	2	4	4	4	4	2	1	1	1	2	4	2	1	1	1	2	4	2	1	1	1	2	47.8	47.8	47.8	21.943	209	209;257	0	43.875	47.8	17.7	8.1	8.1	8.1	17.7	496060000	288950000	67076000	61876000	20273000	16936000
O14929;O14929-2	O14929;O14929-2	15;11	15;11	15;11	Histone acetyltransferase type B catalytic subunit	HAT1	Histone acetyltransferase type B catalytic subunit OS=Homo sapiens GN=HAT1 PE=1 SV=1;Isoform B of Histone acetyltransferase type B catalytic subunit OS=Homo sapiens GN=HAT1	2	15	15	15	12	12	13	9	7	9	12	12	13	9	7	9	12	12	13	9	7	9	59.4	59.4	59.4	49.512	419	419;334	0	264.35	46.5	53.5	55.8	34.1	27.2	33.7	7569900000	1520300000	1579100000	2198000000	728840000	536610000
O14933;O14933-2	O14933;O14933-2	11;8	11;8	11;8	Ubiquitin/ISG15-conjugating enzyme E2 L6	UBE2L6	Ubiquitin/ISG15-conjugating enzyme E2 L6 OS=Homo sapiens GN=UBE2L6 PE=1 SV=4;Isoform 2 of Ubiquitin/ISG15-conjugating enzyme E2 L6 OS=Homo sapiens GN=UBE2L6	2	11	11	11	9	6	4	9	3	4	9	6	4	9	3	4	9	6	4	9	3	4	79.1	79.1	79.1	17.769	153	153;87	0	204.31	74.5	58.2	43.8	76.5	26.8	43.8	4638700000	1872500000	999710000	302130000	1017600000	61198000
O14936-3;O14936-4;O14936-6;O14936-2;O14936;O14936-5	O14936-3;O14936-4;O14936-6;O14936-2;O14936;O14936-5	3;3;3;3;3;2	3;3;3;3;3;2	3;3;3;3;3;2	Peripheral plasma membrane protein CASK	CASK	Isoform 3 of Peripheral plasma membrane protein CASK OS=Homo sapiens GN=CASK;Isoform 4 of Peripheral plasma membrane protein CASK OS=Homo sapiens GN=CASK;Isoform 6 of Peripheral plasma membrane protein CASK OS=Homo sapiens GN=CASK;Isoform 2 of Peripheral p	6	3	3	3	1	1	3	1	1	2	1	1	3	1	1	2	1	1	3	1	1	2	5.1	5.1	5.1	102.11	897	897;898;909;921;926;518	0	18.818	0.8	0.8	5.1	0.8	0.8	2	238220000	44811000	33086000	82971000	18539000	23297000
O14949	O14949	2	2	2	Cytochrome b-c1 complex subunit 8	UQCRQ	Cytochrome b-c1 complex subunit 8 OS=Homo sapiens GN=UQCRQ PE=1 SV=4	1	2	2	2	2	1	1	0	0	1	2	1	1	0	0	1	2	1	1	0	0	1	25.6	25.6	25.6	9.9062	82	82	0.00018308	4.1968	25.6	9.8	9.8	0	0	9.8	70489000	47154000	19064000	0	0	0
P19105;O14950	P19105;O14950	10;10	10;10	4;4	Myosin regulatory light chain 12A;Myosin regulatory light chain 12B	MYL12A;MYL12B	Myosin regulatory light chain 12A OS=Homo sapiens GN=MYL12A PE=1 SV=2;Myosin regulatory light chain 12B OS=Homo sapiens GN=MYL12B PE=1 SV=2	2	10	10	4	8	10	10	7	9	8	8	10	10	7	9	8	4	4	4	4	4	4	62.6	62.6	29.2	19.794	171	171;172	0	242.72	62.6	62.6	62.6	56.1	62.6	56.1	54979000000	2658900000	14822000000	21753000000	1810400000	7202800000
O14957	O14957	1	1	1	Cytochrome b-c1 complex subunit 10	UQCR11	Cytochrome b-c1 complex subunit 10 OS=Homo sapiens GN=UQCR11 PE=2 SV=1	1	1	1	1	1	1	1	0	1	1	1	1	1	0	1	1	1	1	1	0	1	1	21.4	21.4	21.4	6.5696	56	56	0.0015501	2.971	21.4	21.4	21.4	0	21.4	21.4	112780000	35410000	26197000	26430000	0	7795200
O14964;O14964-2	O14964;O14964-2	17;16	17;16	17;16	Hepatocyte growth factor-regulated tyrosine kinase substrate	HGS	Hepatocyte growth factor-regulated tyrosine kinase substrate OS=Homo sapiens GN=HGS PE=1 SV=1;Isoform 2 of Hepatocyte growth factor-regulated tyrosine kinase substrate OS=Homo sapiens GN=HGS	2	17	17	17	8	13	13	4	8	12	8	13	13	4	8	12	8	13	13	4	8	12	28.1	28.1	28.1	86.191	777	777;690	0	130.51	9	22.9	23.6	5.5	8.9	18.5	4059800000	178790000	1359400000	1466500000	39546000	334710000
O14965	O14965	9	9	8	Aurora kinase A	AURKA	Aurora kinase A OS=Homo sapiens GN=AURKA PE=1 SV=2	1	9	9	8	2	5	6	2	4	3	2	5	6	2	4	3	1	5	6	2	4	3	27.8	27.8	25.8	45.809	403	403	0	21.856	6	17.4	20.8	6.9	13.6	11.2	627530000	50541000	140500000	314350000	16209000	49167000
O14972	O14972	6	6	6	Down syndrome critical region protein 3	DSCR3	Down syndrome critical region protein 3 OS=Homo sapiens GN=DSCR3 PE=2 SV=1	1	6	6	6	5	3	4	1	3	2	5	3	4	1	3	2	5	3	4	1	3	2	28.6	28.6	28.6	33.01	297	297	0	26.885	22.9	14.5	20.2	4	14.5	8.1	242020000	63356000	53315000	65706000	10113000	26365000
O14974;O14974-4;O14974-5;O14974-3;O14974-2;O60237-4;O60237	O14974;O14974-4;O14974-5;O14974-3;O14974-2	30;29;28;28;27;1;1	30;29;28;28;27;1;1	30;29;28;28;27;1;1	Protein phosphatase 1 regulatory subunit 12A	PPP1R12A	Protein phosphatase 1 regulatory subunit 12A OS=Homo sapiens GN=PPP1R12A PE=1 SV=1;Isoform 4 of Protein phosphatase 1 regulatory subunit 12A OS=Homo sapiens GN=PPP1R12A;Isoform 5 of Protein phosphatase 1 regulatory subunit 12A OS=Homo sapiens GN=PPP1R12A;I	7	30	30	30	9	23	22	8	19	21	9	23	22	8	19	21	9	23	22	8	19	21	31.1	31.1	31.1	115.28	1030	1030;971;943;974;995;208;982	0	203.95	10.8	26.5	21.8	8.7	24.3	24	7605400000	167730000	2186300000	2869200000	96287000	1039000000
O14975-2;O14975	O14975-2;O14975	15;15	15;15	15;15	Very long-chain acyl-CoA synthetase	SLC27A2	Isoform 2 of Very long-chain acyl-CoA synthetase OS=Homo sapiens GN=SLC27A2;Very long-chain acyl-CoA synthetase OS=Homo sapiens GN=SLC27A2 PE=1 SV=2	2	15	15	15	10	2	0	11	0	2	10	2	0	11	0	2	10	2	0	11	0	2	33	33	33	64.615	567	567;620	0	39.239	25.4	5.6	0	21.5	0	6.3	591250000	266680000	24546000	0	271050000	0
O14976	O14976	28	28	28	Cyclin-G-associated kinase	GAK	Cyclin-G-associated kinase OS=Homo sapiens GN=GAK PE=1 SV=2	1	28	28	28	22	7	9	17	10	10	22	7	9	17	10	10	22	7	9	17	10	10	23.3	23.3	23.3	143.19	1311	1311	0	114.88	19.4	6.3	9.3	15	9.7	9.5	1812600000	721790000	198020000	276640000	251660000	142860000
O14979	O14979	15	1	1	Heterogeneous nuclear ribonucleoprotein D-like	HNRNPDL	Heterogeneous nuclear ribonucleoprotein D-like OS=Homo sapiens GN=HNRPDL PE=1 SV=3	1	15	1	1	15	12	12	13	10	13	1	0	0	1	0	1	1	0	0	1	0	1	29.8	3.6	3.6	46.437	420	420	0.0012176	3.1225	29.8	26	22.1	29.8	25.7	29.5	88571000	38732000	0	0	13784000	0
O14979-3;O14979-2	O14979-3;O14979-2	16;16	15;15	2;2	Heterogeneous nuclear ribonucleoprotein D-like	HNRNPDL	Isoform 3 of Heterogeneous nuclear ribonucleoprotein D-like OS=Homo sapiens GN=HNRPDL;Isoform 2 of Heterogeneous nuclear ribonucleoprotein D-like OS=Homo sapiens GN=HNRPDL	2	16	15	2	16	13	13	14	11	13	15	12	12	13	10	12	2	1	1	2	1	1	54.5	51.2	9.4	27.191	244	244;301	0	274.54	54.5	52	45.5	54.5	51.6	52	15171000000	4144700000	2877000000	2824700000	2015000000	1312000000
O14980	O14980	47	47	47	Exportin-1	XPO1	Exportin-1 OS=Homo sapiens GN=XPO1 PE=1 SV=1	1	47	47	47	33	37	32	29	36	36	33	37	32	29	36	36	33	37	32	29	36	36	56.7	56.7	56.7	123.38	1071	1071	0	323.31	42	45.2	41.2	36.3	42.8	45	21569000000	3235000000	4841700000	5369200000	1433900000	3086800000
O14981	O14981	21	21	21	TATA-binding protein-associated factor 172	BTAF1	TATA-binding protein-associated factor 172 OS=Homo sapiens GN=BTAF1 PE=1 SV=2	1	21	21	21	3	11	13	1	13	9	3	11	13	1	13	9	3	11	13	1	13	9	14.4	14.4	14.4	206.89	1849	1849	0	85.386	1.7	7.7	9.8	0.4	8.1	5	866490000	35877000	174990000	379660000	0	165360000
O15013-7;O15013-4;O15013-5;O15013-6;O15013	O15013-7;O15013-4;O15013-5;O15013-6;O15013	4;4;4;4;4	4;4;4;4;4	4;4;4;4;4	Rho guanine nucleotide exchange factor 10	ARHGEF10	Isoform 3 of Rho guanine nucleotide exchange factor 10 OS=Homo sapiens GN=ARHGEF10;Isoform 4 of Rho guanine nucleotide exchange factor 10 OS=Homo sapiens GN=ARHGEF10;Isoform 5 of Rho guanine nucleotide exchange factor 10 OS=Homo sapiens GN=ARHGEF10;Isoform	5	4	4	4	0	1	3	0	1	1	0	1	3	0	1	1	0	1	3	0	1	1	4.1	4.1	4.1	144.27	1306	1306;1340;1344;1368;1369	0	7.5085	0	1	3.6	0	1	0.5	69519000	0	10353000	46405000	0	6287500
O15014	O15014	3	3	3	Zinc finger protein 609	ZNF609	Zinc finger protein 609 OS=Homo sapiens GN=ZNF609 PE=1 SV=2	1	3	3	3	0	2	2	2	2	2	0	2	2	2	2	2	0	2	2	2	2	2	2.9	2.9	2.9	151.19	1411	1411	0	5.9473	0	1.6	2.1	2.1	2.1	2.1	100270000	0	36984000	29704000	2914600	11905000
O15027;O15027-5;O15027-2;O15027-4;O15027-3	O15027;O15027-5;O15027-2;O15027-4;O15027-3	29;29;28;28;28	29;29;28;28;28	29;29;28;28;28	Protein transport protein Sec16A	SEC16A	Protein transport protein Sec16A OS=Homo sapiens GN=SEC16A PE=1 SV=3;Isoform 5 of Protein transport protein Sec16A OS=Homo sapiens GN=SEC16A;Isoform 2 of Protein transport protein Sec16A OS=Homo sapiens GN=SEC16A;Isoform 4 of Protein transport protein Sec1	5	29	29	29	11	17	14	10	18	20	11	17	14	10	18	20	11	17	14	10	18	20	21.5	21.5	21.5	233.51	2179	2179;2201;2134;2154;2159	0	161.07	8.9	11.8	9.7	7	14.1	14.9	2743900000	268730000	680210000	634200000	129270000	430420000
O15031	O15031	12	12	12	Plexin-B2	PLXNB2	Plexin-B2 OS=Homo sapiens GN=PLXNB2 PE=1 SV=3	1	12	12	12	0	6	8	0	5	6	0	6	8	0	5	6	0	6	8	0	5	6	10.4	10.4	10.4	205.12	1838	1838	0	61.917	0	4.9	7.4	0	3.5	4.7	523760000	0	135190000	233150000	0	67217000
O15037	O15037	2	2	2	Protein KHNYN	KHNYN	Protein KHNYN OS=Homo sapiens GN=KHNYN PE=2 SV=3	1	2	2	2	0	2	1	0	2	1	0	2	1	0	2	1	0	2	1	0	2	1	4	4	4	74.533	678	678	0	4.7528	0	4	2.1	0	4	2.1	32347000	0	9392600	14561000	0	8393000
O15042-2;O15042;O15042-3	O15042-2;O15042;O15042-3	30;30;17	30;30;17	30;30;17	U2 snRNP-associated SURP motif-containing protein	U2SURP	Isoform 2 of U2 snRNP-associated SURP motif-containing protein OS=Homo sapiens GN=U2SURP;U2 snRNP-associated SURP motif-containing protein OS=Homo sapiens GN=U2SURP PE=1 SV=2;Isoform 3 of U2 snRNP-associated SURP motif-containing protein OS=Homo sapiens GN	3	30	30	30	20	19	16	20	13	16	20	19	16	20	13	16	20	19	16	20	13	16	37.8	37.8	37.8	118.23	1028	1028;1029;620	0	139.9	28.3	21.6	21	25.1	17.1	22.1	4785200000	1299800000	878120000	871540000	562290000	801150000
O15047	O15047	5	5	5	Histone-lysine N-methyltransferase SETD1A	SETD1A	Histone-lysine N-methyltransferase SETD1A OS=Homo sapiens GN=SETD1A PE=1 SV=3	1	5	5	5	3	0	0	3	2	1	3	0	0	3	2	1	3	0	0	3	2	1	4	4	4	186.03	1707	1707	0	15.079	2.6	0	0	2.2	1.7	1	102810000	41674000	0	0	43092000	10961000
O15056-2;O15056;O15056-3	O15056-2;O15056;O15056-3	9;9;7	9;9;7	9;9;7	Synaptojanin-2	SYNJ2	Isoform 2B1 of Synaptojanin-2 OS=Homo sapiens GN=SYNJ2;Synaptojanin-2 OS=Homo sapiens GN=SYNJ2 PE=1 SV=3;Isoform 2A of Synaptojanin-2 OS=Homo sapiens GN=SYNJ2	3	9	9	9	0	2	3	0	6	4	0	2	3	0	6	4	0	2	3	0	6	4	7.4	7.4	7.4	160.43	1451	1451;1496;1288	0	17.522	0	1.5	2.4	0	5.2	3.4	191160000	0	10113000	55850000	0	82519000
O15061;O15061-2;O15061-3	O15061;O15061-2	12;11;4	12;11;4	12;11;4	Synemin	SYNM	Synemin OS=Homo sapiens GN=SYNM PE=1 SV=2;Isoform 2 of Synemin OS=Homo sapiens GN=SYNM	3	12	12	12	0	5	2	0	7	6	0	5	2	0	7	6	0	5	2	0	7	6	9.6	9.6	9.6	172.77	1565	1565;1253;339	0	26.221	0	3.8	1.5	0	6.6	4.2	275610000	0	81671000	32512000	0	82682000
O15066	O15066	6	5	3	Kinesin-like protein KIF3B;Kinesin-like protein KIF3B, N-terminally processed	KIF3B	Kinesin-like protein KIF3B OS=Homo sapiens GN=KIF3B PE=1 SV=1	1	6	5	3	0	2	2	0	3	1	0	1	2	0	2	0	0	0	1	0	2	0	8.7	7	4.3	85.124	747	747	0	8.1057	0	2.8	2.5	0	5.1	1.7	48158000	0	14175000	22854000	0	11128000
O15067	O15067	41	41	41	Phosphoribosylformylglycinamidine synthase	PFAS	Phosphoribosylformylglycinamidine synthase OS=Homo sapiens GN=PFAS PE=1 SV=4	1	41	41	41	27	25	28	18	24	26	27	25	28	18	24	26	27	25	28	18	24	26	46.3	46.3	46.3	144.73	1338	1338	0	312.1	33.3	31.7	30.5	19.7	28.1	32.3	7663100000	1516000000	1460500000	2045600000	547270000	842350000
O15084;O15084-4;O15084-1;O15084-2	O15084;O15084-4;O15084-1;O15084-2	11;10;10;9	11;10;10;9	10;9;9;8	Serine/threonine-protein phosphatase 6 regulatory ankyrin repeat subunit A	ANKRD28	Serine/threonine-protein phosphatase 6 regulatory ankyrin repeat subunit A OS=Homo sapiens GN=ANKRD28 PE=1 SV=5;Isoform 4 of Serine/threonine-protein phosphatase 6 regulatory ankyrin repeat subunit A OS=Homo sapiens GN=ANKRD28;Isoform 3 of Serine/threonine	4	11	11	10	4	4	5	4	5	5	4	4	5	4	5	5	4	4	4	4	4	4	13.6	13.6	12.6	112.96	1053	1053;1083;1086;899	0	32.447	5.8	5.8	6.5	4.7	6.5	7.1	715710000	97670000	188560000	196080000	40690000	75851000
O15091-2;O15091;O15091-4;O15091-3	O15091-2;O15091;O15091-4	5;5;4;1	5;5;4;1	5;5;4;1	Mitochondrial ribonuclease P protein 3	KIAA0391	Isoform 2 of Mitochondrial ribonuclease P protein 3 OS=Homo sapiens GN=KIAA0391;Mitochondrial ribonuclease P protein 3 OS=Homo sapiens GN=KIAA0391 PE=1 SV=2;Isoform 4 of Mitochondrial ribonuclease P protein 3 OS=Homo sapiens GN=KIAA0391	4	5	5	5	0	1	1	0	3	1	0	1	1	0	3	1	0	1	1	0	3	1	9.7	9.7	9.7	65.485	567	567;583;488;211	0	6.5944	0	2.5	1.6	0	5.6	1.2	65975000	0	13955000	21997000	0	21469000
O15111	O15111	16	16	16	Inhibitor of nuclear factor kappa-B kinase subunit alpha	CHUK	Inhibitor of nuclear factor kappa-B kinase subunit alpha OS=Homo sapiens GN=CHUK PE=1 SV=2	1	16	16	16	6	9	7	2	4	4	6	9	7	2	4	4	6	9	7	2	4	4	28.6	28.6	28.6	84.639	745	745	0	29.943	10.2	16.4	12.8	3.1	7	8.5	502700000	95282000	177670000	171240000	4085200	24079000
O15116	O15116	4	4	4	U6 snRNA-associated Sm-like protein LSm1	LSM1	U6 snRNA-associated Sm-like protein LSm1 OS=Homo sapiens GN=LSM1 PE=1 SV=1	1	4	4	4	4	4	3	2	3	4	4	4	3	2	3	4	4	4	3	2	3	4	59.4	59.4	59.4	15.179	133	133	0	99.045	59.4	59.4	46.6	17.3	30.1	59.4	2386600000	859810000	497650000	391750000	282130000	117480000
O15118	O15118	1	1	1	Niemann-Pick C1 protein	NPC1	Niemann-Pick C1 protein OS=Homo sapiens GN=NPC1 PE=1 SV=2	1	1	1	1	1	1	1	0	1	0	1	1	1	0	1	0	1	1	1	0	1	0	0.9	0.9	0.9	142.17	1278	1278	0	7.3698	0.9	0.9	0.9	0	0.9	0	80784000	9541000	31516000	16183000	0	23544000
O15119-3;O15119-2;O15119	O15119-3;O15119-2;O15119	4;4;4	4;4;4	4;4;4	T-box transcription factor TBX3	TBX3	Isoform III of T-box transcription factor TBX3 OS=Homo sapiens GN=TBX3;Isoform I of T-box transcription factor TBX3 OS=Homo sapiens GN=TBX3;T-box transcription factor TBX3 OS=Homo sapiens GN=TBX3 PE=1 SV=4	3	4	4	4	0	2	2	0	1	1	0	2	2	0	1	1	0	2	2	0	1	1	6	6	6	65.603	600	600;723;743	0	5.7739	0	4.2	3.7	0	1.8	1.8	30073000	0	2424600	25925000	0	0
O15121	O15121	1	1	1	Sphingolipid delta(4)-desaturase DES1	DEGS1	Sphingolipid delta(4)-desaturase DES1 OS=Homo sapiens GN=DEGS1 PE=1 SV=1	1	1	1	1	1	1	1	0	1	0	1	1	1	0	1	0	1	1	1	0	1	0	5	5	5	37.866	323	323	0	6.201	5	5	5	0	5	0	50661000	10877000	16879000	16963000	0	5942300
O15126;O15126-2	O15126;O15126-2	4;2	4;2	4;2	Secretory carrier-associated membrane protein 1	SCAMP1	Secretory carrier-associated membrane protein 1 OS=Homo sapiens GN=SCAMP1 PE=1 SV=2;Isoform 2 of Secretory carrier-associated membrane protein 1 OS=Homo sapiens GN=SCAMP1	2	4	4	4	3	4	0	1	0	1	3	4	0	1	0	1	3	4	0	1	0	1	21.9	21.9	21.9	37.92	338	338;157	0	42.542	18.6	21.9	0	3.8	0	8	189200000	95071000	71972000	0	14619000	0
O15127	O15127	1	1	1	Secretory carrier-associated membrane protein 2	SCAMP2	Secretory carrier-associated membrane protein 2 OS=Homo sapiens GN=SCAMP2 PE=1 SV=2	1	1	1	1	1	1	0	1	1	0	1	1	0	1	1	0	1	1	0	1	1	0	3.6	3.6	3.6	36.648	329	329	0.00018399	4.3156	3.6	3.6	0	3.6	3.6	0	156140000	52521000	40436000	0	43382000	19796000
O15143	O15143	19	19	17	Actin-related protein 2/3 complex subunit 1B	ARPC1B	Actin-related protein 2/3 complex subunit 1B OS=Homo sapiens GN=ARPC1B PE=1 SV=3	1	19	19	17	16	14	13	11	13	13	16	14	13	11	13	13	15	13	12	10	11	11	64.8	64.8	58.6	40.949	372	372	0	218.3	59.1	58.9	51.9	45.2	45.2	47.3	12794000000	1642800000	2701800000	3883200000	727790000	1773900000
O15144	O15144	25	25	25	Actin-related protein 2/3 complex subunit 2	ARPC2	Actin-related protein 2/3 complex subunit 2 OS=Homo sapiens GN=ARPC2 PE=1 SV=1	1	25	25	25	18	19	20	17	17	19	18	19	20	17	17	19	18	19	20	17	17	19	73.3	73.3	73.3	34.333	300	300	0	240.57	49.3	64.3	65	49.3	63.3	61.3	30282000000	5221700000	7357000000	8869700000	1715000000	2637400000
O15145	O15145	13	13	13	Actin-related protein 2/3 complex subunit 3	ARPC3	Actin-related protein 2/3 complex subunit 3 OS=Homo sapiens GN=ARPC3 PE=1 SV=3	1	13	13	13	10	10	10	8	10	9	10	10	10	8	10	9	10	10	10	8	10	9	62.9	62.9	62.9	20.546	178	178	0	81.418	62.9	55.6	55.6	57.3	55.6	55.6	16398000000	2465600000	3668700000	4705200000	1121100000	1716300000
O15155	O15155	2	2	2	BET1 homolog	BET1	BET1 homolog OS=Homo sapiens GN=BET1 PE=1 SV=1	1	2	2	2	0	1	1	0	2	1	0	1	1	0	2	1	0	1	1	0	2	1	24.6	24.6	24.6	13.289	118	118	0	10.639	0	15.3	9.3	0	24.6	15.3	109230000	0	26304000	20395000	0	39418000
O15160;O15160-2	O15160;O15160-2	8;7	8;7	8;7	DNA-directed RNA polymerases I and III subunit RPAC1	POLR1C	DNA-directed RNA polymerases I and III subunit RPAC1 OS=Homo sapiens GN=POLR1C PE=1 SV=1;Isoform 2 of DNA-directed RNA polymerases I and III subunit RPAC1 OS=Homo sapiens GN=POLR1C	2	8	8	8	7	4	4	4	5	2	7	4	4	4	5	2	7	4	4	4	5	2	32.1	32.1	32.1	39.249	346	346;342	0	67.695	27.7	14.7	18.8	17.9	19.7	9	2143600000	829540000	364680000	440620000	209740000	175780000
O15162	O15162	1	1	1	Phospholipid scramblase 1	PLSCR1	Phospholipid scramblase 1 OS=Homo sapiens GN=PLSCR1 PE=1 SV=1	1	1	1	1	1	1	0	0	0	0	1	1	0	0	0	0	1	1	0	0	0	0	5.3	5.3	5.3	35.049	318	318	0	6.3461	5.3	5.3	0	0	0	0	29370000	21506000	7864400	0	0	0
O15164-2;O15164	O15164-2;O15164	7;7	6;6	6;6	Transcription intermediary factor 1-alpha	TRIM24	Isoform Short of Transcription intermediary factor 1-alpha OS=Homo sapiens GN=TRIM24;Transcription intermediary factor 1-alpha OS=Homo sapiens GN=TRIM24 PE=1 SV=3	2	7	6	6	3	1	0	4	3	3	2	1	0	4	3	2	2	1	0	4	3	2	7.9	7.1	7.1	113.02	1016	1016;1050	0	12.129	3.1	1.3	0	5.1	3.2	3.1	93700000	36088000	11301000	0	19772000	15762000
O15173	O15173	7	7	6	Membrane-associated progesterone receptor component 2	PGRMC2	Membrane-associated progesterone receptor component 2 OS=Homo sapiens GN=PGRMC2 PE=1 SV=1	1	7	7	6	3	4	4	1	4	2	3	4	4	1	4	2	2	3	3	1	4	2	32.7	32.7	28.7	23.818	223	223	0	13.801	18.8	17.5	22.4	6.3	21.5	12.1	645600000	90722000	167200000	270660000	8893100	76174000
O15182	O15182	1	1	1	Centrin-3	CETN3	Centrin-3 OS=Homo sapiens GN=CETN3 PE=2 SV=2	1	1	1	1	1	1	1	0	1	1	1	1	1	0	1	1	1	1	1	0	1	1	7.2	7.2	7.2	19.55	167	167	0.00052901	3.4614	7.2	7.2	7.2	0	7.2	7.2	66783000	10911000	9800400	14639000	0	16825000
O15212	O15212	4	4	4	Prefoldin subunit 6	PFDN6	Prefoldin subunit 6 OS=Homo sapiens GN=PFDN6 PE=1 SV=1	1	4	4	4	3	3	4	4	4	4	3	3	4	4	4	4	3	3	4	4	4	4	45	45	45	14.582	129	129	0	82.693	37.2	37.2	45	45	45	45	5392700000	791620000	1212600000	1481300000	455430000	696130000
O15226	O15226	11	11	11	NF-kappa-B-repressing factor	NKRF	NF-kappa-B-repressing factor OS=Homo sapiens GN=NKRF PE=1 SV=2	1	11	11	11	0	6	3	2	2	2	0	6	3	2	2	2	0	6	3	2	2	2	19.6	19.6	19.6	77.672	690	690	0	21.794	0	11.6	7	3.2	3	2.6	238150000	0	88608000	71175000	25902000	16597000
O15228	O15228	5	5	5	Dihydroxyacetone phosphate acyltransferase	GNPAT	Dihydroxyacetone phosphate acyltransferase OS=Homo sapiens GN=GNPAT PE=1 SV=1	1	5	5	5	2	3	4	2	3	3	2	3	4	2	3	3	2	3	4	2	3	3	10.1	10.1	10.1	77.187	680	680	0	17.871	3.5	6.3	8.1	3.5	5.4	5.4	142600000	24620000	24704000	32482000	13659000	20730000
O15230	O15230	3	3	3	Laminin subunit alpha-5	LAMA5	Laminin subunit alpha-5 OS=Homo sapiens GN=LAMA5 PE=1 SV=8	1	3	3	3	0	1	3	0	0	1	0	1	3	0	0	1	0	1	3	0	0	1	1.1	1.1	1.1	399.73	3695	3695	0	8.9894	0	0.4	1.1	0	0	0.4	46022000	0	13377000	29276000	0	0
O15231;O15231-4;O15231-5	O15231;O15231-4;O15231-5	29;27;19	29;27;19	1;1;0	Zinc finger protein 185	ZNF185	Zinc finger protein 185 OS=Homo sapiens GN=ZNF185 PE=1 SV=3;Isoform 4 of Zinc finger protein 185 OS=Homo sapiens GN=ZNF185;Isoform 5 of Zinc finger protein 185 OS=Homo sapiens GN=ZNF185	3	29	29	1	0	16	23	0	22	22	0	16	23	0	22	22	0	1	1	0	1	1	51.4	51.4	2.2	73.525	689	689;630;468	0	120.56	0	31.8	41.7	0	38.3	42.4	2871300000	0	509990000	1062900000	0	651560000
O15231-3;O15231-2	O15231-3;O15231-2	29;18	1;1	1;1	Zinc finger protein 185	ZNF185	Isoform 3 of Zinc finger protein 185 OS=Homo sapiens GN=ZNF185;Isoform 2 of Zinc finger protein 185 OS=Homo sapiens GN=ZNF185	2	29	1	1	0	16	23	0	22	22	0	1	1	0	1	1	0	1	1	0	1	1	51.4	2.3	2.3	73.612	690	690;452	0	6.2268	0	31.9	41.7	0	38.4	42.5	105540000	0	25388000	42205000	0	19845000
O15234	O15234	5	5	5	Protein CASC3	CASC3	Protein CASC3 OS=Homo sapiens GN=CASC3 PE=1 SV=2	1	5	5	5	4	1	1	1	1	2	4	1	1	1	1	2	4	1	1	1	1	2	8.8	8.8	8.8	76.277	703	703	0	14.133	6.7	1.4	1.4	1.7	2.1	3.1	205160000	71891000	34854000	59099000	3572200	0
O15247	O15247	4	4	4	Chloride intracellular channel protein 2	CLIC2	Chloride intracellular channel protein 2 OS=Homo sapiens GN=CLIC2 PE=1 SV=3	1	4	4	4	3	3	0	0	0	0	3	3	0	0	0	0	3	3	0	0	0	0	22.3	22.3	22.3	28.356	247	247	0	12.959	19	18.2	0	0	0	0	94760000	55171000	39589000	0	0	0
O15254-2;O15254	O15254-2;O15254	5;5	5;5	5;5	Peroxisomal acyl-coenzyme A oxidase 3	ACOX3	Isoform 2 of Peroxisomal acyl-coenzyme A oxidase 3 OS=Homo sapiens GN=ACOX3;Peroxisomal acyl-coenzyme A oxidase 3 OS=Homo sapiens GN=ACOX3 PE=1 SV=2	2	5	5	5	3	2	3	0	3	1	3	2	3	0	3	1	3	2	3	0	3	1	11.9	11.9	11.9	69.574	624	624;700	0	8.3996	6.9	4.3	6.9	0	6.7	2.1	110920000	28308000	12253000	35314000	0	24342000
O15258	O15258	4	4	4	Protein RER1	RER1	Protein RER1 OS=Homo sapiens GN=RER1 PE=1 SV=1	1	4	4	4	1	3	3	3	3	2	1	3	3	3	3	2	1	3	3	3	3	2	28.1	28.1	28.1	22.958	196	196	0	15.236	5.1	18.4	18.4	18.4	24	14.3	492650000	25210000	132000000	125210000	35274000	112880000
O15260-2;O15260	O15260-2;O15260	6;6	6;6	6;6	Surfeit locus protein 4	SURF4	Isoform 2 of Surfeit locus protein 4 OS=Homo sapiens GN=SURF4;Surfeit locus protein 4 OS=Homo sapiens GN=SURF4 PE=1 SV=3	2	6	6	6	2	5	3	2	5	3	2	5	3	2	5	3	2	5	3	2	5	3	46.5	46.5	46.5	17.97	159	159;269	0	56.542	17.6	40.9	24.5	19.5	41.5	22.6	2815700000	124970000	1186600000	616840000	45224000	477940000
O15264	O15264	3	3	3	Mitogen-activated protein kinase 13	MAPK13	Mitogen-activated protein kinase 13 OS=Homo sapiens GN=MAPK13 PE=1 SV=1	1	3	3	3	0	2	2	0	1	3	0	2	2	0	1	3	0	2	2	0	1	3	9	9	9	42.089	365	365	0	6.0319	0	5.5	5.5	0	2.7	9	135160000	0	48626000	47255000	0	6935600
O15269;O15269-2	O15269	11;2	11;2	11;2	Serine palmitoyltransferase 1	SPTLC1	Serine palmitoyltransferase 1 OS=Homo sapiens GN=SPTLC1 PE=1 SV=1	2	11	11	11	7	4	4	4	3	3	7	4	4	4	3	3	7	4	4	4	3	3	33.4	33.4	33.4	52.743	473	473;143	0	74.944	17.5	13.7	13.7	13.1	8.7	12.1	600990000	185450000	108400000	124860000	68202000	59339000
O15270	O15270	15	15	15	Serine palmitoyltransferase 2	SPTLC2	Serine palmitoyltransferase 2 OS=Homo sapiens GN=SPTLC2 PE=1 SV=1	1	15	15	15	12	6	5	13	6	8	12	6	5	13	6	8	12	6	5	13	6	8	32.6	32.6	32.6	62.924	562	562	0	81.831	26	11.2	8.5	27.6	14.4	18.1	889320000	235150000	117160000	76193000	275770000	51133000
O15294;O15294-3;O15294-2;O15294-4	O15294;O15294-3;O15294-2;O15294-4	39;37;31;21	39;37;31;21	39;37;31;21	UDP-N-acetylglucosamine--peptide N-acetylglucosaminyltransferase 110 kDa subunit	OGT	UDP-N-acetylglucosamine--peptide N-acetylglucosaminyltransferase 110 kDa subunit OS=Homo sapiens GN=OGT PE=1 SV=3;Isoform 1 of UDP-N-acetylglucosamine--peptide N-acetylglucosaminyltransferase 110 kDa subunit OS=Homo sapiens GN=OGT;Isoform 2 of UDP-N-acetyl	4	39	39	39	33	16	17	19	16	18	33	16	17	19	16	18	33	16	17	19	16	18	52.7	52.7	52.7	116.92	1046	1046;1036;920;665	0	248.27	45.6	23.4	20.7	26	24.2	25.9	3493700000	1388100000	465410000	541680000	410050000	309290000
O15305	O15305	9	9	8	Phosphomannomutase 2	PMM2	Phosphomannomutase 2 OS=Homo sapiens GN=PMM2 PE=1 SV=1	1	9	9	8	6	4	6	5	6	5	6	4	6	5	6	5	6	4	6	5	6	4	41.1	41.1	38.2	28.082	246	246	0	101.07	28.5	23.2	34.1	24	31.7	27.6	1634800000	205710000	380600000	523120000	89268000	197090000
O15327	O15327	12	12	12	Type II inositol 3,4-bisphosphate 4-phosphatase	INPP4B	Type II inositol 3,4-bisphosphate 4-phosphatase OS=Homo sapiens GN=INPP4B PE=2 SV=4	1	12	12	12	6	1	0	11	0	1	6	1	0	11	0	1	6	1	0	11	0	1	17.9	17.9	17.9	104.74	924	924	0	45.03	8.2	1.2	0	16.9	0	1.2	299890000	113940000	12923000	0	165650000	0
O15344-2;O15344	O15344-2;O15344	3;3	3;3	3;3	E3 ubiquitin-protein ligase Midline-1	MID1	Isoform 2 of Midline-1 OS=Homo sapiens GN=MID1;Midline-1 OS=Homo sapiens GN=MID1 PE=1 SV=1	2	3	3	3	0	1	2	0	0	0	0	1	2	0	0	0	0	1	2	0	0	0	7.1	7.1	7.1	62.287	552	552;667	0.0001856	4.4849	0	2.9	4.2	0	0	0	21227000	0	0	21227000	0	0
O15347	O15347	12	12	12	High mobility group protein B3	HMGB3	High mobility group protein B3 OS=Homo sapiens GN=HMGB3 PE=1 SV=4	1	12	12	12	4	9	5	6	8	4	4	9	5	6	8	4	4	9	5	6	8	4	40.5	40.5	40.5	22.98	200	200	0	37.133	23	27.5	24	25	35.5	23.5	4147000000	391200000	1112800000	1384900000	229530000	541280000
O15355	O15355	19	19	19	Protein phosphatase 1G	PPM1G	Protein phosphatase 1G OS=Homo sapiens GN=PPM1G PE=1 SV=1	1	19	19	19	14	17	16	13	13	13	14	17	16	13	13	13	14	17	16	13	13	13	41.9	41.9	41.9	59.271	546	546	0	116.67	34.1	41.8	40.3	32.6	30.2	32.8	7343800000	1676100000	1686400000	1611600000	875390000	598410000
O15357;O15357-2	O15357;O15357-2	17;14	15;13	15;13	Phosphatidylinositol 3,4,5-trisphosphate 5-phosphatase 2	INPPL1	Phosphatidylinositol 3,4,5-trisphosphate 5-phosphatase 2 OS=Homo sapiens GN=INPPL1 PE=1 SV=2;Isoform 2 of Phosphatidylinositol 3,4,5-trisphosphate 5-phosphatase 2 OS=Homo sapiens GN=INPPL1	2	17	15	15	7	13	11	5	7	6	6	12	11	3	6	6	6	12	11	3	6	6	16.3	14.9	14.9	138.6	1258	1258;1016	0	66.964	7.4	13.1	11.4	4.4	7.2	6.8	1296500000	99088000	396440000	452120000	41569000	119650000
O15371	O15371	22	22	22	Eukaryotic translation initiation factor 3 subunit D	EIF3D	Eukaryotic translation initiation factor 3 subunit D OS=Homo sapiens GN=EIF3D PE=1 SV=1	1	22	22	22	15	16	17	15	17	19	15	16	17	15	17	19	15	16	17	15	17	19	58.9	58.9	58.9	63.972	548	548	0	323.31	39.6	44.7	49.3	41.6	46.5	53.8	12257000000	1524300000	2785700000	3775000000	971010000	1261600000
O15372	O15372	20	20	20	Eukaryotic translation initiation factor 3 subunit H	EIF3H	Eukaryotic translation initiation factor 3 subunit H OS=Homo sapiens GN=EIF3H PE=1 SV=1	1	20	20	20	16	17	16	10	16	18	16	17	16	10	16	18	16	17	16	10	16	18	59.4	59.4	59.4	39.93	352	352	0	215.48	52.6	59.4	52.6	39.5	52	56.5	11018000000	1897500000	2471500000	3233800000	592560000	1192100000
O15379;O15379-2	O15379;O15379-2	7;7	6;6	6;6	Histone deacetylase 3	HDAC3	Histone deacetylase 3 OS=Homo sapiens GN=HDAC3 PE=1 SV=2;Isoform 2 of Histone deacetylase 3 OS=Homo sapiens GN=HDAC3	2	7	6	6	7	3	2	2	3	2	6	2	1	2	2	1	6	2	1	2	2	1	22	20.1	20.1	48.847	428	428;429	0	24.304	22	8.2	5.4	6.3	7.9	5.4	212740000	119980000	31295000	14739000	19278000	19920000
O15381-5;O15381;O15381-3;O15381-2;O15381-4	O15381-5;O15381;O15381-3;O15381-2;O15381-4	8;8;6;6;5	8;8;6;6;5	8;8;6;6;5	Nuclear valosin-containing protein-like	NVL	Isoform 5 of Nuclear valosin-containing protein-like OS=Homo sapiens GN=NVL;Nuclear valosin-containing protein-like OS=Homo sapiens GN=NVL PE=1 SV=1;Isoform 3 of Nuclear valosin-containing protein-like OS=Homo sapiens GN=NVL;Isoform 2 of Nuclear valosin-co	5	8	8	8	6	1	1	2	4	4	6	1	1	2	4	4	6	1	1	2	4	4	16.3	16.3	16.3	85.037	765	765;856;659;750;667	0	26.615	12.5	2	2.2	3.9	7.7	8.5	155920000	65040000	0	8201200	2989200	34335000
O15382;O15382-2	O15382;O15382-2	12;10	12;10	12;10	Branched-chain-amino-acid aminotransferase, mitochondrial	BCAT2	Branched-chain-amino-acid aminotransferase, mitochondrial OS=Homo sapiens GN=BCAT2 PE=1 SV=2;Isoform B of Branched-chain-amino-acid aminotransferase, mitochondrial OS=Homo sapiens GN=BCAT2	2	12	12	12	12	5	3	8	4	6	12	5	3	8	4	6	12	5	3	8	4	6	39.3	39.3	39.3	44.287	392	392;300	0	82.356	39.3	18.1	11.2	30.1	11.5	20.7	1727800000	1075100000	82504000	44700000	291160000	63324000
O15392-5;O15392-4;O15392;O15392-2;O15392-7;O15392-6;O15392-3	O15392-5;O15392-4;O15392;O15392-2;O15392-7;O15392-6;O15392-3	3;3;3;3;2;2;2	3;3;3;3;2;2;2	3;3;3;3;2;2;2	Baculoviral IAP repeat-containing protein 5	BIRC5	Isoform 5 of Baculoviral IAP repeat-containing protein 5 OS=Homo sapiens GN=BIRC5;Isoform 4 of Baculoviral IAP repeat-containing protein 5 OS=Homo sapiens GN=BIRC5;Baculoviral IAP repeat-containing protein 5 OS=Homo sapiens GN=BIRC5 PE=1 SV=3;Isoform 2 of	7	3	3	3	0	1	1	1	1	1	0	1	1	1	1	1	0	1	1	1	1	1	43.6	43.6	43.6	13.467	117	117;120;142;165;74;78;137	0	10.938	0	12	10.3	21.4	12	21.4	63969000	0	10428000	20630000	11256000	7729900
O15393-2	O15393-2	1	1	1			Isoform 2 of Transmembrane protease serine 2 OS=Homo sapiens GN=TMPRSS2	1	1	1	1	0	0	1	0	0	0	0	0	1	0	0	0	0	0	1	0	0	0	2.8	2.8	2.8	57.69	529	529	0.0041688	2.4159	0	0	2.8	0	0	0	24089000	0	0	24089000	0	0
O15397;O15397-2	O15397;O15397-2	7;4	6;3	6;3	Importin-8	IPO8	Importin-8 OS=Homo sapiens GN=IPO8 PE=1 SV=2;Isoform 2 of Importin-8 OS=Homo sapiens GN=IPO8	2	7	6	6	5	5	4	2	6	5	4	4	3	1	5	4	4	4	3	1	5	4	8.7	7.7	7.7	119.94	1037	1037;831	0	19.479	5.5	6.5	4.5	2.2	7.7	5.5	471450000	44723000	69007000	210490000	6953500	59335000
O15400-2;O15400	O15400-2;O15400	6;6	6;6	6;6	Syntaxin-7	STX7	Isoform 2 of Syntaxin-7 OS=Homo sapiens GN=STX7;Syntaxin-7 OS=Homo sapiens GN=STX7 PE=1 SV=4	2	6	6	6	2	4	5	3	3	3	2	4	5	3	3	3	2	4	5	3	3	3	32.2	32.2	32.2	27.4	239	239;261	0	34.471	10.5	22.6	26.8	15.5	15.5	18.4	552030000	62362000	184150000	195980000	26371000	47094000
O15427	O15427	5	5	5	Monocarboxylate transporter 4	SLC16A3	Monocarboxylate transporter 4 OS=Homo sapiens GN=SLC16A3 PE=1 SV=1	1	5	5	5	0	3	2	0	4	1	0	3	2	0	4	1	0	3	2	0	4	1	11.6	11.6	11.6	49.469	465	465	0	12.157	0	7.3	5.6	0	8.8	2.8	156480000	0	72454000	22116000	0	51115000
O15446;O15446-2	O15446;O15446-2	6;6	6;6	6;6	DNA-directed RNA polymerase I subunit RPA34	CD3EAP	DNA-directed RNA polymerase I subunit RPA34 OS=Homo sapiens GN=CD3EAP PE=1 SV=1;Isoform 2 of DNA-directed RNA polymerase I subunit RPA34 OS=Homo sapiens GN=CD3EAP	2	6	6	6	2	1	1	3	2	5	2	1	1	3	2	5	2	1	1	3	2	5	22.4	22.4	22.4	54.985	510	510;512	0	27.897	7.5	2.7	2.7	9.2	11.6	15.5	350240000	35087000	40304000	58452000	43902000	29037000
O15460	O15460	25	25	1	Prolyl 4-hydroxylase subunit alpha-2	P4HA2	Prolyl 4-hydroxylase subunit alpha-2 OS=Homo sapiens GN=P4HA2 PE=1 SV=1	1	25	25	1	0	20	21	0	21	20	0	20	21	0	21	20	0	0	1	0	0	0	57.6	57.6	5.4	60.901	535	535	0	285.19	0	45.6	49.2	0	49.5	49.2	15561000000	0	4618800000	5753700000	0	2217100000
O15484	O15484	1	1	1	Calpain-5	CAPN5	Calpain-5 OS=Homo sapiens GN=CAPN5 PE=1 SV=2	1	1	1	1	0	1	0	0	0	0	0	1	0	0	0	0	0	1	0	0	0	0	3	3	3	73.168	640	640	0	4.6209	0	3	0	0	0	0	17036000	0	17036000	0	0	0
O15498	O15498	9	9	9	Synaptobrevin homolog YKT6	YKT6	Synaptobrevin homolog YKT6 OS=Homo sapiens GN=YKT6 PE=1 SV=1	1	9	9	9	2	8	9	3	5	4	2	8	9	3	5	4	2	8	9	3	5	4	55.6	55.6	55.6	22.417	198	198	0	33.944	9.6	49	55.6	15.2	27.3	22.7	1502900000	63598000	535090000	496240000	68976000	195330000
O15504;O15504-2;O15504-3	O15504;O15504-2	4;2;1	4;2;1	4;2;1	Nucleoporin-like protein 2	NUPL2	Nucleoporin-like protein 2 OS=Homo sapiens GN=NUPL2 PE=1 SV=1;Isoform 2 of Nucleoporin-like protein 2 OS=Homo sapiens GN=NUPL2	3	4	4	4	1	2	0	0	4	1	1	2	0	0	4	1	1	2	0	0	4	1	12.8	12.8	12.8	44.871	423	423;224;195	0	11.088	2.8	5	0	0	12.8	2.8	104060000	18950000	19626000	0	0	48978000
O15511;O15511-2	O15511;O15511-2	6;5	5;4	5;4	Actin-related protein 2/3 complex subunit 5	ARPC5	Actin-related protein 2/3 complex subunit 5 OS=Homo sapiens GN=ARPC5 PE=1 SV=3;Isoform 2 of Actin-related protein 2/3 complex subunit 5 OS=Homo sapiens GN=ARPC5	2	6	5	5	5	5	5	5	3	4	4	4	4	4	2	3	4	4	4	4	2	3	62.3	62.3	62.3	16.32	151	151;154	0	58.484	39.1	53.6	53.6	39.1	25.8	30.5	4793700000	817910000	1190000000	1450200000	338460000	390700000
O15514	O15514	6	6	6	DNA-directed RNA polymerase II subunit RPB4	POLR2D	DNA-directed RNA polymerase II subunit RPB4 OS=Homo sapiens GN=POLR2D PE=1 SV=1	1	6	6	6	4	1	3	3	2	1	4	1	3	3	2	1	4	1	3	3	2	1	55.6	55.6	55.6	16.311	142	142	0	62.243	55.6	14.1	33.1	38	21.8	14.1	496350000	237010000	52525000	111890000	36838000	9507300
O15523;Q9NQI0-3;Q9NQI0-2;Q9NQI0	O15523	36;2;2;2	7;0;0;0	7;0;0;0	ATP-dependent RNA helicase DDX3Y	DDX3Y	ATP-dependent RNA helicase DDX3Y OS=Homo sapiens GN=DDX3Y PE=1 SV=2	4	36	7	7	30	27	26	23	22	25	5	4	5	3	3	5	5	4	5	3	3	5	58.2	14.4	14.4	73.153	660	660;575;690;724	0	70.273	51.1	48.8	42.4	43.2	38.8	44.1	1200900000	200970000	318490000	418180000	46953000	62952000
O15530-3;O15530;Q6A1A2;O15530-5;O15530-2;O15530-4	O15530-3;O15530;Q6A1A2;O15530-5;O15530-2;O15530-4	7;7;6;6;6;5	7;7;6;6;6;5	7;7;6;6;6;5	3-phosphoinositide-dependent protein kinase 1;Putative 3-phosphoinositide-dependent protein kinase 2	PDPK1;PDPK2P	Isoform 3 of 3-phosphoinositide-dependent protein kinase 1 OS=Homo sapiens GN=PDPK1;3-phosphoinositide-dependent protein kinase 1 OS=Homo sapiens GN=PDPK1 PE=1 SV=1;Putative 3-phosphoinositide-dependent protein kinase 2 OS=Homo sapiens GN=PDPK2 PE=5 SV=1;I	6	7	7	7	1	3	3	0	1	1	1	3	3	0	1	1	1	3	3	0	1	1	17.2	17.2	17.2	60.395	530	530;556;396;454;506;429	0	10.986	2.6	8.9	7.4	0	2.5	1.7	165450000	15811000	56506000	83006000	0	4664300
O15533-2;O15533;O15533-3;O15533-4	O15533-2;O15533;O15533-3;O15533-4	6;6;6;3	6;6;6;3	6;6;6;3	Tapasin	TAPBP	Isoform 2 of Tapasin OS=Homo sapiens GN=TAPBP;Tapasin OS=Homo sapiens GN=TAPBP PE=1 SV=1;Isoform 3 of Tapasin OS=Homo sapiens GN=TAPBP;Isoform 4 of Tapasin OS=Homo sapiens GN=TAPBP	4	6	6	6	4	3	3	5	3	3	4	3	3	5	3	3	4	3	3	5	3	3	15	15	15	43.885	412	412;448;504;361	0	9.9956	10.9	8.3	8.3	12.4	8.3	8.3	525130000	159530000	117790000	78339000	87655000	28594000
O15541	O15541	5	5	5	RING finger protein 113A	RNF113A	RING finger protein 113A OS=Homo sapiens GN=RNF113A PE=1 SV=1	1	5	5	5	3	2	1	2	1	2	3	2	1	2	1	2	3	2	1	2	1	2	15.7	15.7	15.7	38.787	343	343	0	15.731	10.8	5.8	3.8	6.7	3.8	5.8	227460000	69934000	60946000	33889000	31198000	0
O43143	O43143	38	38	37	Pre-mRNA-splicing factor ATP-dependent RNA helicase DHX15	DHX15	Putative pre-mRNA-splicing factor ATP-dependent RNA helicase DHX15 OS=Homo sapiens GN=DHX15 PE=1 SV=2	1	38	38	37	36	28	25	27	27	25	36	28	25	27	27	25	35	27	24	26	26	24	56	56	54.8	90.932	795	795	0	168.99	53.2	45	40.5	40.8	43.6	41.1	19747000000	4498600000	4545400000	4491100000	1892700000	1944000000
O43148;O43148-2	O43148;O43148-2	9;9	9;9	9;9	mRNA cap guanine-N7 methyltransferase	RNMT	mRNA cap guanine-N7 methyltransferase OS=Homo sapiens GN=RNMT PE=1 SV=1;Isoform 2 of mRNA cap guanine-N7 methyltransferase OS=Homo sapiens GN=RNMT	2	9	9	9	3	6	6	7	5	5	3	6	6	7	5	5	3	6	6	7	5	5	21	21	21	54.843	476	476;504	0	39.45	8.4	14.7	14.5	17.4	12.4	12.4	1266600000	137930000	285940000	349250000	192790000	82907000
O43156	O43156	13	13	13	TELO2-interacting protein 1 homolog	TTI1	TELO2-interacting protein 1 homolog OS=Homo sapiens GN=TTI1 PE=1 SV=3	1	13	13	13	8	5	5	5	8	8	8	5	5	5	8	8	8	5	5	5	8	8	19.2	19.2	19.2	122.07	1089	1089	0	123.18	11.2	7.5	8.1	8.1	12.9	12.9	584600000	111670000	87819000	92346000	58425000	92687000
O43159	O43159	4	4	4	Ribosomal RNA-processing protein 8	RRP8	Ribosomal RNA-processing protein 8 OS=Homo sapiens GN=RRP8 PE=1 SV=2	1	4	4	4	3	1	3	1	0	0	3	1	3	1	0	0	3	1	3	1	0	0	12.7	12.7	12.7	50.714	456	456	0	15.868	9.6	3.5	9.6	3.1	0	0	105180000	70792000	0	30988000	3398500	0
O43164-2;O43164	O43164-2;O43164	2;2	2;2	2;2	E3 ubiquitin-protein ligase Praja-2	PJA2	Isoform 2 of E3 ubiquitin-protein ligase Praja-2 OS=Homo sapiens GN=PJA2;E3 ubiquitin-protein ligase Praja-2 OS=Homo sapiens GN=PJA2 PE=1 SV=4	2	2	2	2	1	2	2	0	2	2	1	2	2	0	2	2	1	2	2	0	2	2	4.1	4.1	4.1	76.09	688	688;708	0	5.3917	1.6	4.1	4.1	0	4.1	4.1	110520000	11855000	27342000	35539000	0	19396000
O43169	O43169	3	3	3	Cytochrome b5 type B	CYB5B	Cytochrome b5 type B OS=Homo sapiens GN=CYB5B PE=1 SV=2	1	3	3	3	3	3	2	0	1	3	3	3	2	0	1	3	3	3	2	0	1	3	37.7	37.7	37.7	16.332	146	146	0	23.395	37.7	37.7	14.4	0	8.2	37.7	213280000	71397000	67580000	39411000	0	8362300
O43172-2;O43172	O43172-2;O43172	23;23	23;23	23;23	U4/U6 small nuclear ribonucleoprotein Prp4	PRPF4	Isoform 2 of U4/U6 small nuclear ribonucleoprotein Prp4 OS=Homo sapiens GN=PRPF4;U4/U6 small nuclear ribonucleoprotein Prp4 OS=Homo sapiens GN=PRPF4 PE=1 SV=2	2	23	23	23	17	18	17	11	16	16	17	18	17	11	16	16	17	18	17	11	16	16	58.2	58.2	58.2	58.32	521	521;522	0	105.76	43.6	46.1	41.8	28.4	43.4	42.6	5649300000	1227100000	1321600000	1425000000	298860000	620850000
O43175	O43175	27	27	27	D-3-phosphoglycerate dehydrogenase	PHGDH	D-3-phosphoglycerate dehydrogenase OS=Homo sapiens GN=PHGDH PE=1 SV=4	1	27	27	27	19	21	19	17	23	23	19	21	19	17	23	23	19	21	19	17	23	23	65.5	65.5	65.5	56.65	533	533	0	311.07	46.3	50.8	42.8	39.8	52	59.5	20293000000	2591400000	4089900000	5233000000	1726800000	2721700000
O43181	O43181	5	5	5	NADH dehydrogenase [ubiquinone] iron-sulfur protein 4, mitochondrial	NDUFS4	NADH dehydrogenase [ubiquinone] iron-sulfur protein 4, mitochondrial OS=Homo sapiens GN=NDUFS4 PE=1 SV=1	1	5	5	5	0	2	4	3	2	2	0	2	4	3	2	2	0	2	4	3	2	2	39.4	39.4	39.4	20.108	175	175	0	19.982	0	10.9	30.9	19.4	11.4	14.3	468510000	0	143220000	210880000	34689000	49389000
O43182-5;O43182-3;O43182-2;O43182-4;O43182	O43182-5;O43182-3;O43182-2;O43182-4;O43182	2;2;2;2;2	2;2;2;2;2	2;2;2;2;2	Rho GTPase-activating protein 6	ARHGAP6	Isoform 5 of Rho GTPase-activating protein 6 OS=Homo sapiens GN=ARHGAP6;Isoform 2 of Rho GTPase-activating protein 6 OS=Homo sapiens GN=ARHGAP6;Isoform 1 of Rho GTPase-activating protein 6 OS=Homo sapiens GN=ARHGAP6;Isoform 4 of Rho GTPase-activating prote	5	2	2	2	2	0	0	0	0	0	2	0	0	0	0	0	2	0	0	0	0	0	4.8	4.8	4.8	62.822	562	562;690;765;771;974	0.0001794	3.7424	4.8	0	0	0	0	0	30145000	30145000	0	0	0	0
O43187	O43187	5	5	5	Interleukin-1 receptor-associated kinase-like 2	IRAK2	Interleukin-1 receptor-associated kinase-like 2 OS=Homo sapiens GN=IRAK2 PE=1 SV=2	1	5	5	5	0	2	4	0	2	2	0	2	4	0	2	2	0	2	4	0	2	2	10.7	10.7	10.7	69.432	625	625	0	9.6301	0	4.3	8.3	0	4	4.3	57552000	0	19760000	29090000	0	5354200
O43237	O43237	20	18	18	Cytoplasmic dynein 1 light intermediate chain 2	DYNC1LI2	Cytoplasmic dynein 1 light intermediate chain 2 OS=Homo sapiens GN=DYNC1LI2 PE=1 SV=1	1	20	18	18	7	15	18	5	12	11	6	13	16	5	10	9	6	13	16	5	10	9	57.9	55.3	55.3	54.099	492	492	0	226.44	23.6	47.4	55.5	14	40.9	42.7	4977600000	181150000	1226100000	2159900000	76330000	627230000
O43242	O43242	32	32	32	26S proteasome non-ATPase regulatory subunit 3	PSMD3	26S proteasome non-ATPase regulatory subunit 3 OS=Homo sapiens GN=PSMD3 PE=1 SV=2	1	32	32	32	16	23	22	21	26	23	16	23	22	21	26	23	16	23	22	21	26	23	52.4	52.4	52.4	60.977	534	534	0	172.05	33.1	41.6	41.6	41	48.1	46.8	11934000000	1019500000	3390700000	3516400000	772620000	1470300000
O43251-6;O43251-8;O43251-5;O43251-10;O43251-2;O43251;O43251-9;Q9NWB1-3;O43251-4;Q9NWB1-4;Q9NWB1-5;Q9NWB1;O43251-7;Q9NWB1-2;O43251-3;A6NFN3	O43251-6;O43251-8;O43251-5;O43251-10;O43251-2;O43251;O43251-9;Q9NWB1-3;O43251-4;Q9NWB1-4;Q9NWB1-5;Q9NWB1;O43251-7;Q9NWB1-2;O43251-3;A6NFN3	10;10;9;9;9;9;8;8;8;8;8;8;8;8;7;5	10;10;9;9;9;9;8;8;8;8;8;8;8;8;7;5	10;10;9;9;9;9;8;8;8;8;8;8;8;8;7;5	RNA binding protein fox-1 homolog 2;RNA binding protein fox-1 homolog 1;RNA binding protein fox-1 homolog 3	RBFOX2;RBFOX1;RBFOX3	Isoform 6 of RNA binding protein fox-1 homolog 2 OS=Homo sapiens GN=RBFOX2;Isoform 8 of RNA binding protein fox-1 homolog 2 OS=Homo sapiens GN=RBFOX2;Isoform 5 of RNA binding protein fox-1 homolog 2 OS=Homo sapiens GN=RBFOX2;Isoform 10 of RNA binding prote	16	10	10	10	1	4	7	2	5	1	1	4	7	2	5	1	1	4	7	2	5	1	24.9	24.9	24.9	47.215	450	450;451;376;380;381;390;367;370;370;392;395;397;400;418;358;312	0	37.841	3.3	14	19.8	5.6	15.3	2.4	434120000	15839000	86471000	236710000	16496000	69061000
O43252	O43252	22	21	21	Bifunctional 3-phosphoadenosine 5-phosphosulfate synthase 1;Sulfate adenylyltransferase;Adenylyl-sulfate kinase	PAPSS1	Bifunctional 3-phosphoadenosine 5-phosphosulfate synthase 1 OS=Homo sapiens GN=PAPSS1 PE=1 SV=2	1	22	21	21	10	16	13	11	11	17	10	16	13	11	10	16	10	16	13	11	10	16	52.1	49.8	49.8	70.832	624	624	0	219.77	21.8	40.9	32.4	25.8	26.4	38.6	4339000000	415430000	1145200000	1433500000	267990000	350840000
O43264	O43264	22	22	22	Centromere/kinetochore protein zw10 homolog	ZW10	Centromere/kinetochore protein zw10 homolog OS=Homo sapiens GN=ZW10 PE=1 SV=3	1	22	22	22	12	11	10	9	14	13	12	11	10	9	14	13	12	11	10	9	14	13	40.1	40.1	40.1	88.828	779	779	0	151.36	21.1	23	17.2	14.8	25.5	24.3	2599700000	538220000	463290000	585890000	192210000	341490000
O43286	O43286	2	2	2	Beta-1,4-galactosyltransferase 5	B4GALT5	Beta-1,4-galactosyltransferase 5 OS=Homo sapiens GN=B4GALT5 PE=2 SV=1	1	2	2	2	0	2	1	1	1	1	0	2	1	1	1	1	0	2	1	1	1	1	6.4	6.4	6.4	45.118	388	388	0.0049685	2.3258	0	6.4	2.1	2.1	2.1	2.1	98551000	0	44254000	20518000	11507000	9075400
O43290	O43290	23	23	23	U4/U6.U5 tri-snRNP-associated protein 1	SART1	U4/U6.U5 tri-snRNP-associated protein 1 OS=Homo sapiens GN=SART1 PE=1 SV=1	1	23	23	23	17	13	13	14	15	17	17	13	13	14	15	17	17	13	13	14	15	17	31.5	31.5	31.5	90.254	800	800	0	144.72	24.6	21.1	20.2	20.6	23.2	23.5	4133100000	720570000	961450000	833700000	520780000	366430000
O43291-2;O43291	O43291-2;O43291	2;2	2;2	2;2	Kunitz-type protease inhibitor 2	SPINT2	Isoform 2 of Kunitz-type protease inhibitor 2 OS=Homo sapiens GN=SPINT2;Kunitz-type protease inhibitor 2 OS=Homo sapiens GN=SPINT2 PE=1 SV=2	2	2	2	2	2	0	0	1	0	0	2	0	0	1	0	0	2	0	0	1	0	0	12.3	12.3	12.3	21.828	195	195;252	0.0099502	1.853	12.3	0	0	6.2	0	0	21883000	15818000	0	0	6064200	0
O43294-2;O43294	O43294-2;O43294	4;4	4;4	4;4	Transforming growth factor beta-1-induced transcript 1 protein	TGFB1I1	Isoform 2 of Transforming growth factor beta-1-induced transcript 1 protein OS=Homo sapiens GN=TGFB1I1;Transforming growth factor beta-1-induced transcript 1 protein OS=Homo sapiens GN=TGFB1I1 PE=1 SV=2	2	4	4	4	0	4	4	0	2	4	0	4	4	0	2	4	0	4	4	0	2	4	12.2	12.2	12.2	47.941	444	444;461	0	41.865	0	12.2	12.2	0	5.6	12.2	622620000	0	199240000	240950000	0	50136000
O43299;O43299-2	O43299;O43299-2	4;2	4;2	4;2	AP-5 complex subunit zeta-1	AP5Z1	AP-5 complex subunit zeta-1 OS=Homo sapiens GN=AP5Z1 PE=1 SV=2;Isoform 2 of AP-5 complex subunit zeta-1 OS=Homo sapiens GN=AP5Z1	2	4	4	4	1	0	0	1	3	0	1	0	0	1	3	0	1	0	0	1	3	0	5.2	5.2	5.2	88.604	807	807;613	0	11.51	1.7	0	0	1.7	3.5	0	52149000	23322000	0	0	12562000	16264000
O43301	O43301	7	7	7	Heat shock 70 kDa protein 12A	HSPA12A	Heat shock 70 kDa protein 12A OS=Homo sapiens GN=HSPA12A PE=1 SV=2	1	7	7	7	0	3	2	0	6	3	0	3	2	0	6	3	0	3	2	0	6	3	13.6	13.6	13.6	74.977	675	675	0	16.099	0	5.8	4	0	12	5.5	168300000	0	50001000	23419000	0	55811000
O43310;O43310-2	O43310;O43310-2	5;5	5;5	5;5	CBP80/20-dependent translation initiation factor	CTIF	CBP80/20-dependent translation initiation factor OS=Homo sapiens GN=CTIF PE=1 SV=1;Isoform 2 of CBP80/20-dependent translation initiation factor OS=Homo sapiens GN=CTIF	2	5	5	5	0	1	2	0	3	2	0	1	2	0	3	2	0	1	2	0	3	2	8.7	8.7	8.7	67.586	598	598;600	0	10.451	0	1.7	3.5	0	5.2	3.3	56812000	0	7621300	10483000	0	20292000
O43312-4;O43312;O43312-2	O43312-4;O43312;O43312-2	5;5;3	5;5;3	5;5;3	Metastasis suppressor protein 1	MTSS1	Isoform 3 of Metastasis suppressor protein 1 OS=Homo sapiens GN=MTSS1;Metastasis suppressor protein 1 OS=Homo sapiens GN=MTSS1 PE=1 SV=2;Isoform 2 of Metastasis suppressor protein 1 OS=Homo sapiens GN=MTSS1	3	5	5	5	5	1	0	1	0	0	5	1	0	1	0	0	5	1	0	1	0	0	13.7	13.7	13.7	79.143	730	730;755;473	0	37.809	13.7	1.6	0	1.5	0	0	111380000	97618000	6420300	0	7340000	0
O43314-2;O43314;Q6PFW1-6;Q6PFW1-5;Q6PFW1-7;Q6PFW1-4;Q6PFW1-3;Q6PFW1-2;Q6PFW1	O43314-2;O43314;Q6PFW1-6;Q6PFW1-5;Q6PFW1-7;Q6PFW1-4;Q6PFW1-3;Q6PFW1-2;Q6PFW1	5;5;3;3;3;3;3;3;3	5;5;3;3;3;3;3;3;3	5;5;3;3;3;3;3;3;3	Inositol hexakisphosphate and diphosphoinositol-pentakisphosphate kinase 2;Inositol hexakisphosphate and diphosphoinositol-pentakisphosphate kinase 1	PPIP5K2;PPIP5K1	Isoform 2 of Inositol hexakisphosphate and diphosphoinositol-pentakisphosphate kinase 2 OS=Homo sapiens GN=PPIP5K2;Inositol hexakisphosphate and diphosphoinositol-pentakisphosphate kinase 2 OS=Homo sapiens GN=PPIP5K2 PE=1 SV=3;Isoform 6 of Inositol hexakis	9	5	5	5	2	2	4	2	2	4	2	2	4	2	2	4	2	2	4	2	2	4	5.8	5.8	5.8	138.1	1222	1222;1243;817;1194;1406;1407;1408;1430;1433	0	28.36	2.1	2.5	5	2.5	2.5	5	230480000	6733600	45097000	99432000	7454200	13580000
O43318-2;O43318;O43318-4;O43318-3	O43318-2;O43318;O43318-4;O43318-3	9;9;7;7	9;9;7;7	9;9;7;7	Mitogen-activated protein kinase kinase kinase 7	MAP3K7	Isoform 1A of Mitogen-activated protein kinase kinase kinase 7 OS=Homo sapiens GN=MAP3K7;Mitogen-activated protein kinase kinase kinase 7 OS=Homo sapiens GN=MAP3K7 PE=1 SV=1;Isoform 1D of Mitogen-activated protein kinase kinase kinase 7 OS=Homo sapiens GN=	4	9	9	9	7	5	4	1	2	5	7	5	4	1	2	5	7	5	4	1	2	5	20.9	20.9	20.9	64.229	579	579;606;491;518	0	31.946	15.7	9.5	9.2	2.4	4.1	9	365350000	124670000	97156000	58946000	13849000	15401000
O43324;O43324-2	O43324;O43324-2	10;7	10;7	10;7	Eukaryotic translation elongation factor 1 epsilon-1	EEF1E1	Eukaryotic translation elongation factor 1 epsilon-1 OS=Homo sapiens GN=EEF1E1 PE=1 SV=1;Isoform 2 of Eukaryotic translation elongation factor 1 epsilon-1 OS=Homo sapiens GN=EEF1E1	2	10	10	10	9	5	6	6	7	9	9	5	6	6	7	9	9	5	6	6	7	9	63.2	63.2	63.2	19.81	174	174;139	0	38.199	48.9	38.5	42.5	44.3	48.3	60.9	5540600000	1361300000	998860000	1371500000	372130000	537550000
O43353;O43353-2	O43353;O43353-2	12;11	12;11	12;11	Receptor-interacting serine/threonine-protein kinase 2	RIPK2	Receptor-interacting serine/threonine-protein kinase 2 OS=Homo sapiens GN=RIPK2 PE=1 SV=2;Isoform 2 of Receptor-interacting serine/threonine-protein kinase 2 OS=Homo sapiens GN=RIPK2	2	12	12	12	7	7	9	2	7	10	7	7	9	2	7	10	7	7	9	2	7	10	32	32	32	61.194	540	540;403	0	81.524	18.9	18.9	24.3	5.2	19.1	25.6	1135300000	108520000	188540000	406990000	26415000	121620000
O43379;O43379-4;O43379-2;O43379-3	O43379;O43379-4	14;14;6;4	14;14;6;4	14;14;6;4	WD repeat-containing protein 62	WDR62	WD repeat-containing protein 62 OS=Homo sapiens GN=WDR62 PE=1 SV=4;Isoform 4 of WD repeat-containing protein 62 OS=Homo sapiens GN=WDR62	4	14	14	14	11	3	2	7	4	2	11	3	2	7	4	2	11	3	2	7	4	2	12.5	12.5	12.5	165.95	1518	1518;1523;483;414	0	48.727	10.5	2.2	1.9	5.5	3	1.6	349970000	235690000	27189000	10778000	51266000	14584000
O43390	O43390	29	24	2	Heterogeneous nuclear ribonucleoprotein R	HNRNPR	Heterogeneous nuclear ribonucleoprotein R OS=Homo sapiens GN=HNRNPR PE=1 SV=1	1	29	24	2	20	21	23	19	22	22	16	17	19	15	18	18	0	1	1	2	1	1	49.4	41.9	3	70.942	633	633	0	177.54	37	37.4	39	33.3	39	41.5	19224000000	2786000000	4598300000	5809500000	993200000	2024500000
O43395	O43395	19	19	19	U4/U6 small nuclear ribonucleoprotein Prp3	PRPF3	U4/U6 small nuclear ribonucleoprotein Prp3 OS=Homo sapiens GN=PRPF3 PE=1 SV=2	1	19	19	19	2	13	14	3	9	9	2	13	14	3	9	9	2	13	14	3	9	9	31.8	31.8	31.8	77.528	683	683	0	51.731	3.8	24.5	22.4	5.3	13	16.5	1307000000	25599000	376400000	462770000	18618000	200320000
O43396	O43396	19	19	19	Thioredoxin-like protein 1	TXNL1	Thioredoxin-like protein 1 OS=Homo sapiens GN=TXNL1 PE=1 SV=3	1	19	19	19	15	14	14	11	13	13	15	14	14	11	13	13	15	14	14	11	13	13	77.2	77.2	77.2	32.251	289	289	0	159.6	68.5	59.5	65.7	53.3	58.8	66.4	7722400000	1752800000	1402400000	1549100000	605610000	1085900000
O43399;O43399-5	O43399;O43399-5	16;16	16;16	4;4	Tumor protein D54	TPD52L2	Tumor protein D54 OS=Homo sapiens GN=TPD52L2 PE=1 SV=2;Isoform 5 of Tumor protein D54 OS=Homo sapiens GN=TPD52L2	2	16	16	4	8	15	14	7	14	16	8	15	14	7	14	16	2	4	4	2	4	4	76.7	76.7	14.1	22.237	206	206;220	0	323.31	58.3	76.7	76.2	40.8	62.6	76.7	21798000000	1147000000	5255500000	7092500000	405370000	3708700000
O43399-2;O43399-4;O43399-3;O43399-6	O43399-2;O43399-4;O43399-3;O43399-6	13;13;13;11	1;1;1;1	1;1;1;1	Tumor protein D54	TPD52L2	Isoform 2 of Tumor protein D54 OS=Homo sapiens GN=TPD52L2;Isoform 4 of Tumor protein D54 OS=Homo sapiens GN=TPD52L2;Isoform 3 of Tumor protein D54 OS=Homo sapiens GN=TPD52L2;Isoform 6 of Tumor protein D54 OS=Homo sapiens GN=TPD52L2	4	13	1	1	6	12	11	5	11	13	0	1	1	0	1	1	0	1	1	0	1	1	76.3	6.5	6.5	19.901	186	186;200;209;163	1	-2	53.2	75.8	75.8	37.1	60.2	76.3	251070000	0	67752000	86069000	0	43956000
O43402	O43402	3	3	3	ER membrane protein complex subunit 8	EMC8	ER membrane protein complex subunit 8 OS=Homo sapiens GN=EMC8 PE=1 SV=1	1	3	3	3	2	0	1	1	0	0	2	0	1	1	0	0	2	0	1	1	0	0	16.7	16.7	16.7	23.773	210	210	0	7.886	16.7	0	4.3	7.6	0	0	207100000	93159000	0	97578000	16363000	0
O43414-3;O43414-2;O43414	O43414-3;O43414-2;O43414	4;4;4	4;4;4	4;4;4	ERI1 exoribonuclease 3	ERI3	Isoform 3 of ERI1 exoribonuclease 3 OS=Homo sapiens GN=ERI3;Isoform 2 of ERI1 exoribonuclease 3 OS=Homo sapiens GN=ERI3;ERI1 exoribonuclease 3 OS=Homo sapiens GN=ERI3 PE=1 SV=2	3	4	4	4	3	1	3	3	3	2	3	1	3	3	3	2	3	1	3	3	3	2	39.8	39.8	39.8	14.542	128	128;222;337	0	13.175	32.8	14.8	31.2	32.8	32.8	23.4	405990000	141640000	26688000	118790000	39685000	44506000
O43422;O43422-2	O43422	3;1	3;1	3;1	52 kDa repressor of the inhibitor of the protein kinase	PRKRIR	52 kDa repressor of the inhibitor of the protein kinase OS=Homo sapiens GN=PRKRIR PE=1 SV=2	2	3	3	3	2	0	0	2	1	0	2	0	0	2	1	0	2	0	0	2	1	0	4.3	4.3	4.3	87.703	761	761;492	0	4.5347	2.6	0	0	3.2	1.2	0	56866000	33608000	0	0	15306000	7952200
O43426-4;O43426-2;O43426;O43426-5	O43426-4;O43426-2;O43426;O43426-5	4;4;4;3	4;4;4;3	4;4;4;3	Synaptojanin-1	SYNJ1	Isoform 3 of Synaptojanin-1 OS=Homo sapiens GN=SYNJ1;Isoform 2 of Synaptojanin-1 OS=Homo sapiens GN=SYNJ1;Synaptojanin-1 OS=Homo sapiens GN=SYNJ1 PE=1 SV=2;Isoform 4 of Synaptojanin-1 OS=Homo sapiens GN=SYNJ1	4	4	4	4	0	2	0	0	3	0	0	2	0	0	3	0	0	2	0	0	3	0	3.8	3.8	3.8	143.25	1295	1295;1311;1573;519	0	4.7846	0	2	0	0	2.4	0	24575000	0	10510000	0	0	14065000
O43427-2;O43427	O43427-2;O43427	6;6	6;6	6;6	Acidic fibroblast growth factor intracellular-binding protein	FIBP	Isoform Short of Acidic fibroblast growth factor intracellular-binding protein OS=Homo sapiens GN=FIBP;Acidic fibroblast growth factor intracellular-binding protein OS=Homo sapiens GN=FIBP PE=1 SV=3	2	6	6	6	4	2	3	4	2	2	4	2	3	4	2	2	4	2	3	4	2	2	19.6	19.6	19.6	41.21	357	357;364	0	16.342	13.2	5.6	8.1	12.9	6.2	7.3	305660000	110790000	40920000	70642000	25889000	21414000
O43432;O43432-3;O43432-2	O43432;O43432-3	28;28;1	22;22;1	22;22;1	Eukaryotic translation initiation factor 4 gamma 3	EIF4G3	Eukaryotic translation initiation factor 4 gamma 3 OS=Homo sapiens GN=EIF4G3 PE=1 SV=2;Isoform 3 of Eukaryotic translation initiation factor 4 gamma 3 OS=Homo sapiens GN=EIF4G3	3	28	22	22	12	16	17	11	17	19	7	11	12	6	12	15	7	11	12	6	12	15	20.5	17	17	176.65	1585	1585;1591;515	0	75.206	8.5	11.8	12.7	7.4	11.9	14.8	1675000000	112930000	391480000	525730000	50482000	215420000
O43447	O43447	13	13	13	Peptidyl-prolyl cis-trans isomerase H	PPIH	Peptidyl-prolyl cis-trans isomerase H OS=Homo sapiens GN=PPIH PE=1 SV=1	1	13	13	13	10	7	7	10	6	8	10	7	7	10	6	8	10	7	7	10	6	8	83.6	83.6	83.6	19.208	177	177	0	126.36	63.3	44.1	42.4	76.3	44.1	63.3	2805700000	801100000	428900000	589670000	415960000	190800000
O43451	O43451	1	1	1	Maltase-glucoamylase, intestinal;Maltase;Glucoamylase	MGAM	Maltase-glucoamylase, intestinal OS=Homo sapiens GN=MGAM PE=1 SV=5	1	1	1	1	1	0	0	1	0	0	1	0	0	1	0	0	1	0	0	1	0	0	0.6	0.6	0.6	209.85	1857	1857	0.0049718	2.3302	0.6	0	0	0.6	0	0	6849300	3709800	0	0	3139500	0
O43464;O43464-3;O43464-2;O43464-4;P83110-2;P83110	O43464;O43464-3;O43464-2;O43464-4	9;8;6;6;1;1	9;8;6;6;1;1	9;8;6;6;1;1	Serine protease HTRA2, mitochondrial	HTRA2	Serine protease HTRA2, mitochondrial OS=Homo sapiens GN=HTRA2 PE=1 SV=2;Isoform 3 of Serine protease HTRA2, mitochondrial OS=Homo sapiens GN=HTRA2;Isoform 2 of Serine protease HTRA2, mitochondrial OS=Homo sapiens GN=HTRA2;Isoform 4 of Serine protease HTRA2	6	9	9	9	3	4	6	1	3	5	3	4	6	1	3	5	3	4	6	1	3	5	27.9	27.9	27.9	48.84	458	458;436;361;377;357;453	0	44.252	13.5	13.8	22.1	2.2	7.6	12	535520000	81060000	105630000	220050000	6902800	58105000
O43482	O43482	1	1	1	Protein Mis18-beta	OIP5	Protein Mis18-beta OS=Homo sapiens GN=OIP5 PE=1 SV=2	1	1	1	1	1	0	1	1	0	1	1	0	1	1	0	1	1	0	1	1	0	1	6.1	6.1	6.1	24.691	229	229	0.00018389	4.3021	6.1	0	6.1	6.1	0	6.1	31484000	10585000	0	9150900	7404400	0
O43488;Q8NHP1;O95154	O43488	11;3;1	11;3;1	11;3;1	Aflatoxin B1 aldehyde reductase member 2	AKR7A2	Aflatoxin B1 aldehyde reductase member 2 OS=Homo sapiens GN=AKR7A2 PE=1 SV=3	3	11	11	11	6	8	8	7	8	10	6	8	8	7	8	10	6	8	8	7	8	10	41.5	41.5	41.5	39.589	359	359;331;331	0	58.444	20.6	35.1	30.1	24	28.1	32.3	3812200000	342770000	876920000	1331100000	162470000	429910000
O43491;O43491-3;O43491-2	O43491;O43491-3;O43491-2	32;27;25	28;23;21	28;23;21	Band 4.1-like protein 2	EPB41L2	Band 4.1-like protein 2 OS=Homo sapiens GN=EPB41L2 PE=1 SV=1;Isoform 3 of Band 4.1-like protein 2 OS=Homo sapiens GN=EPB41L2;Isoform 2 of Band 4.1-like protein 2 OS=Homo sapiens GN=EPB41L2	3	32	28	28	19	18	18	23	20	21	17	14	16	21	18	17	17	14	16	21	18	17	36.7	34.1	34.1	112.59	1005	1005;747;673	0	161.49	23.7	24.6	24.6	28.1	24.5	26.8	4962200000	899880000	1022400000	1090800000	653600000	530180000
O43493-4;O43493-2;O43493-5;O43493-3;O43493;O43493-6	O43493-4;O43493-2;O43493-5;O43493-3;O43493;O43493-6	5;5;5;5;5;3	5;5;5;5;5;3	5;5;5;5;5;3	Trans-Golgi network integral membrane protein 2	TGOLN2	Isoform 4 of Trans-Golgi network integral membrane protein 2 OS=Homo sapiens GN=TGOLN2;Isoform TGN46 of Trans-Golgi network integral membrane protein 2 OS=Homo sapiens GN=TGOLN2;Isoform 5 of Trans-Golgi network integral membrane protein 2 OS=Homo sapiens G	6	5	5	5	0	5	3	0	4	2	0	5	3	0	4	2	0	5	3	0	4	2	19	19	19	39.562	379	379;437;447;453;480;281	0	24.017	0	19	12.4	0	16.1	8.7	385160000	0	101080000	102100000	0	120790000
O43502	O43502	1	1	1	DNA repair protein RAD51 homolog 3	RAD51C	DNA repair protein RAD51 homolog 3 OS=Homo sapiens GN=RAD51C PE=1 SV=1	1	1	1	1	1	0	0	0	0	0	1	0	0	0	0	0	1	0	0	0	0	0	4.5	4.5	4.5	42.189	376	376	0.00018268	4.1517	4.5	0	0	0	0	0	0	0	0	0	0	0
O43504	O43504	5	5	5	Ragulator complex protein LAMTOR5	LAMTOR5	Ragulator complex protein LAMTOR5 OS=Homo sapiens GN=LAMTOR5 PE=1 SV=1	1	5	5	5	5	4	2	5	5	5	5	4	2	5	5	5	5	4	2	5	5	5	96.7	96.7	96.7	9.6138	91	91	0	186.59	96.7	74.7	63.7	96.7	96.7	96.7	1477200000	362710000	179220000	250480000	229140000	229640000
O43516;O43516-3;O43516-2;O43516-4	O43516;O43516-3;O43516-2;O43516-4	7;7;6;5	7;7;6;5	7;7;6;5	WAS/WASL-interacting protein family member 1	WIPF1	WAS/WASL-interacting protein family member 1 OS=Homo sapiens GN=WIPF1 PE=1 SV=3;Isoform 3 of WAS/WASL-interacting protein family member 1 OS=Homo sapiens GN=WIPF1;Isoform 2 of WAS/WASL-interacting protein family member 1 OS=Homo sapiens GN=WIPF1;Isoform 4	4	7	7	7	5	0	0	5	0	3	5	0	0	5	0	3	5	0	0	5	0	3	26.8	26.8	26.8	51.258	503	503;510;493;358	0	15.935	21.7	0	0	20.7	0	14.7	340850000	183010000	0	0	123040000	0
O43570-2;O43570	O43570-2;O43570	1;1	1;1	1;1	Carbonic anhydrase 12	CA12	Isoform 2 of Carbonic anhydrase 12 OS=Homo sapiens GN=CA12;Carbonic anhydrase 12 OS=Homo sapiens GN=CA12 PE=1 SV=1	2	1	1	1	0	1	0	0	1	1	0	1	0	0	1	1	0	1	0	0	1	1	4.4	4.4	4.4	38.407	343	343;354	0.0017135	2.8852	0	4.4	0	0	4.4	4.4	46278000	0	18036000	0	0	10268000
O43572	O43572	6	6	6	A-kinase anchor protein 10, mitochondrial	AKAP10	A-kinase anchor protein 10, mitochondrial OS=Homo sapiens GN=AKAP10 PE=1 SV=2	1	6	6	6	0	4	4	0	2	2	0	4	4	0	2	2	0	4	4	0	2	2	11.3	11.3	11.3	73.817	662	662	0	16.551	0	8.5	8.2	0	3.6	4.7	276730000	0	91398000	146050000	0	22164000
O43583	O43583	10	10	10	Density-regulated protein	DENR	Density-regulated protein OS=Homo sapiens GN=DENR PE=1 SV=2	1	10	10	10	4	6	6	5	9	7	4	6	6	5	9	7	4	6	6	5	9	7	52.5	52.5	52.5	22.092	198	198	0	69.852	33.8	37.9	37.9	22.7	48.5	37.9	1983700000	98231000	484930000	617060000	158140000	302930000
O43592	O43592	28	28	28	Exportin-T	XPOT	Exportin-T OS=Homo sapiens GN=XPOT PE=1 SV=2	1	28	28	28	11	22	21	6	24	22	11	22	21	6	24	22	11	22	21	6	24	22	40.7	40.7	40.7	109.96	962	962	0	164.63	15	30	29.2	7.6	35.2	35.4	4771300000	328510000	1159300000	1358700000	104840000	899750000
O43598;O43598-2	O43598;O43598-2	5;4	5;4	5;4	2-deoxynucleoside 5-phosphate N-hydrolase 1	DNPH1	2-deoxynucleoside 5-phosphate N-hydrolase 1 OS=Homo sapiens GN=DNPH1 PE=1 SV=1;Isoform 2 of 2-deoxynucleoside 5-phosphate N-hydrolase 1 OS=Homo sapiens GN=DNPH1	2	5	5	5	5	0	0	5	1	0	5	0	0	5	1	0	5	0	0	5	1	0	47.7	47.7	47.7	19.108	174	174;148	0	37.854	47.7	0	0	47.7	6.3	0	664570000	486040000	0	0	166350000	12189000
O43615	O43615	26	26	26	Mitochondrial import inner membrane translocase subunit TIM44	TIMM44	Mitochondrial import inner membrane translocase subunit TIM44 OS=Homo sapiens GN=TIMM44 PE=1 SV=2	1	26	26	26	16	20	22	15	15	16	16	20	22	15	15	16	16	20	22	15	15	16	49.3	49.3	49.3	51.355	452	452	0	119.2	35.8	46.2	46	36.1	35	32.7	10939000000	1996300000	2723400000	4056800000	573820000	655010000
O43617	O43617	6	6	6	Trafficking protein particle complex subunit 3	TRAPPC3	Trafficking protein particle complex subunit 3 OS=Homo sapiens GN=TRAPPC3 PE=1 SV=1	1	6	6	6	4	5	4	4	4	4	4	5	4	4	4	4	4	5	4	4	4	4	41.1	41.1	41.1	20.274	180	180	0	28.975	23.3	33.9	27.8	23.3	23.3	24.4	2239100000	374210000	571150000	569320000	123800000	280740000
O43633	O43633	4	4	4	Charged multivesicular body protein 2a	CHMP2A	Charged multivesicular body protein 2a OS=Homo sapiens GN=CHMP2A PE=1 SV=1	1	4	4	4	3	2	1	1	2	2	3	2	1	1	2	2	3	2	1	1	2	2	19.4	19.4	19.4	25.104	222	222	0.00017905	3.7213	15.3	7.2	3.6	4.1	7.2	7.2	600300000	92763000	213250000	0	56702000	83965000
O43639	O43639	5	4	4	Cytoplasmic protein NCK2	NCK2	Cytoplasmic protein NCK2 OS=Homo sapiens GN=NCK2 PE=1 SV=2	1	5	4	4	2	1	1	0	0	2	2	1	0	0	0	1	2	1	0	0	0	1	13.4	11.6	11.6	42.915	380	380	0	7.0451	6.3	2.9	1.8	0	0	4.2	45173000	37154000	0	0	0	0
O43660;O43660-2	O43660;O43660-2	16;15	16;15	16;15	Pleiotropic regulator 1	PLRG1	Pleiotropic regulator 1 OS=Homo sapiens GN=PLRG1 PE=1 SV=1;Isoform 2 of Pleiotropic regulator 1 OS=Homo sapiens GN=PLRG1	2	16	16	16	9	9	9	9	13	10	9	9	9	9	13	10	9	9	9	9	13	10	41.8	41.8	41.8	57.193	514	514;505	0	118.78	30	28.4	29.4	30.4	36.8	31.3	2200300000	381480000	396550000	531190000	150280000	357400000
O43663-2;O43663;O43663-3	O43663-2;O43663;O43663-3	6;6;5	6;6;5	6;6;5	Protein regulator of cytokinesis 1	PRC1	Isoform 2 of Protein regulator of cytokinesis 1 OS=Homo sapiens GN=PRC1;Protein regulator of cytokinesis 1 OS=Homo sapiens GN=PRC1 PE=1 SV=2;Isoform 3 of Protein regulator of cytokinesis 1 OS=Homo sapiens GN=PRC1	3	6	6	6	1	4	1	1	3	4	1	4	1	1	3	4	1	4	1	1	3	4	14.4	14.4	14.4	66.595	576	576;620;525	0	20.636	1.2	11.3	4.3	1.9	5.9	10.2	285680000	82252000	62510000	30955000	11347000	33676000
O43665-3;O43665-2;O43665	O43665-3;O43665-2;O43665	9;8;8	9;8;8	9;8;8	Regulator of G-protein signaling 10	RGS10	Isoform 3 of Regulator of G-protein signaling 10 OS=Homo sapiens GN=RGS10;Isoform 2 of Regulator of G-protein signaling 10 OS=Homo sapiens GN=RGS10;Regulator of G-protein signaling 10 OS=Homo sapiens GN=RGS10 PE=1 SV=2	3	9	9	9	7	6	4	7	2	5	7	6	4	7	2	5	7	6	4	7	2	5	64.6	64.6	64.6	21.21	181	181;167;173	0	51.51	47.5	48.6	28.2	54.1	15.5	37	3852300000	1056800000	1021600000	811630000	461870000	53345000
O43670-2;O43670;O43670-4;O43670-3	O43670-2;O43670;O43670-4;O43670-3	8;8;8;4	8;8;8;4	8;8;8;4	BUB3-interacting and GLEBS motif-containing protein ZNF207	ZNF207	Isoform 2 of Zinc finger protein 207 OS=Homo sapiens GN=ZNF207;Zinc finger protein 207 OS=Homo sapiens GN=ZNF207 PE=1 SV=1;Isoform 4 of Zinc finger protein 207 OS=Homo sapiens GN=ZNF207;Isoform 3 of Zinc finger protein 207 OS=Homo sapiens GN=ZNF207	4	8	8	8	5	8	7	3	7	6	5	8	7	3	7	6	5	8	7	3	7	6	19.4	19.4	19.4	49.692	463	463;478;494;395	0	64.115	17.9	19.4	19.4	10.2	19.4	17.7	2778100000	523230000	611530000	554260000	251520000	442900000
O43676	O43676	2	2	2	NADH dehydrogenase [ubiquinone] 1 beta subcomplex subunit 3	NDUFB3	NADH dehydrogenase [ubiquinone] 1 beta subcomplex subunit 3 OS=Homo sapiens GN=NDUFB3 PE=1 SV=3	1	2	2	2	2	1	1	1	2	1	2	1	1	1	2	1	2	1	1	1	2	1	18.4	18.4	18.4	11.402	98	98	0.0001846	4.3914	18.4	11.2	11.2	11.2	18.4	11.2	216910000	81015000	36202000	46384000	14361000	24846000
O43677;REV__Q2KJY2-2	O43677;REV__Q2KJY2-2	2;1	2;1	1;0	NADH dehydrogenase [ubiquinone] 1 subunit C1, mitochondrial	NDUFC1	NADH dehydrogenase [ubiquinone] 1 subunit C1, mitochondrial OS=Homo sapiens GN=NDUFC1 PE=2 SV=1;Isoform 2 of Kinesin-like protein KIF26B OS=Homo sapiens GN=KIF26B	2	2	2	1	1	0	0	1	1	0	1	0	0	1	1	0	1	0	0	0	0	0	22.4	22.4	13.2	8.7341	76	76;1725	0.0015525	2.9962	13.2	0	0	9.2	9.2	0	58360000	20438000	0	0	19139000	18783000
O43678;O43678-2	O43678	5;2	5;2	5;2	NADH dehydrogenase [ubiquinone] 1 alpha subcomplex subunit 2	NDUFA2	NADH dehydrogenase [ubiquinone] 1 alpha subcomplex subunit 2 OS=Homo sapiens GN=NDUFA2 PE=1 SV=3	2	5	5	5	4	4	3	2	4	2	4	4	3	2	4	2	4	4	3	2	4	2	42.4	42.4	42.4	10.921	99	99;76	0	34.335	41.4	42.4	32.3	30.3	41.4	31.3	1106400000	168440000	373460000	239450000	53784000	118110000
O43681	O43681	15	15	15	ATPase ASNA1	ASNA1	ATPase ASNA1 OS=Homo sapiens GN=ASNA1 PE=1 SV=2	1	15	15	15	7	8	12	8	6	6	7	8	12	8	6	6	7	8	12	8	6	6	66.4	66.4	66.4	38.792	348	348	0	153.15	28.7	43.1	54.9	34.2	22.4	30.2	3610200000	682280000	671550000	1222600000	379700000	259090000
O43683	O43683	4	4	4	Mitotic checkpoint serine/threonine-protein kinase BUB1	BUB1	Mitotic checkpoint serine/threonine-protein kinase BUB1 OS=Homo sapiens GN=BUB1 PE=1 SV=1	1	4	4	4	2	0	1	2	1	3	2	0	1	2	1	3	2	0	1	2	1	3	5.3	5.3	5.3	122.37	1085	1085	0	7.8066	2.2	0	1.3	2.9	1.1	3.5	72276000	11418000	0	0	40188000	6368800
O43684-2;O43684	O43684-2;O43684	16;16	16;16	16;16	Mitotic checkpoint protein BUB3	BUB3	Isoform 2 of Mitotic checkpoint protein BUB3 OS=Homo sapiens GN=BUB3;Mitotic checkpoint protein BUB3 OS=Homo sapiens GN=BUB3 PE=1 SV=1	2	16	16	16	14	11	12	14	10	10	14	11	12	14	10	10	14	11	12	14	10	10	58.6	58.6	58.6	36.954	326	326;328	0	130.31	49.7	37.7	41.1	56.1	43.3	44.2	12709000000	2740700000	2325400000	3590400000	1444400000	934290000
O43707	O43707	69	50	49	Alpha-actinin-4	ACTN4	Alpha-actinin-4 OS=Homo sapiens GN=ACTN4 PE=1 SV=2	1	69	50	49	58	54	58	55	55	63	42	38	41	39	38	46	41	37	40	38	37	45	72.1	57.6	56.4	104.85	911	911	0	323.31	66.4	68.1	68.9	67.7	66.2	69.2	86038000000	16054000000	17230000000	20859000000	6316800000	10035000000
O43708;O43708-2	O43708;O43708-2	2;1	2;1	2;1	Maleylacetoacetate isomerase	GSTZ1	Maleylacetoacetate isomerase OS=Homo sapiens GN=GSTZ1 PE=1 SV=3;Isoform 2 of Maleylacetoacetate isomerase OS=Homo sapiens GN=GSTZ1	2	2	2	2	1	1	1	2	2	1	1	1	1	2	2	1	1	1	1	2	2	1	13.4	13.4	13.4	24.212	216	216;161	0	21.379	9.3	9.3	9.3	13.4	13.4	9.3	224890000	50569000	49795000	73560000	12169000	13929000
O43709	O43709	1	1	1	Probable 18S rRNA (guanine-N(7))-methyltransferase	WBSCR22	Uncharacterized methyltransferase WBSCR22 OS=Homo sapiens GN=WBSCR22 PE=1 SV=2	1	1	1	1	0	0	1	0	1	0	0	0	1	0	1	0	0	0	1	0	1	0	3.9	3.9	3.9	31.88	281	281	0.0065563	2.1592	0	0	3.9	0	3.9	0	15583000	0	0	11493000	0	4090800
O43715	O43715	5	5	5	TP53-regulated inhibitor of apoptosis 1	TRIAP1	TP53-regulated inhibitor of apoptosis 1 OS=Homo sapiens GN=TRIAP1 PE=1 SV=1	1	5	5	5	3	4	3	2	3	2	3	4	3	2	3	2	3	4	3	2	3	2	63.2	63.2	63.2	8.7858	76	76	0	16.06	46.1	46.1	44.7	26.3	27.6	27.6	409150000	133510000	111540000	60861000	30859000	40396000
O43716	O43716	4	4	4	Glutamyl-tRNA(Gln) amidotransferase subunit C, mitochondrial	GATC	Glutamyl-tRNA(Gln) amidotransferase subunit C, mitochondrial OS=Homo sapiens GN=GATC PE=1 SV=1	1	4	4	4	2	2	1	1	1	4	2	2	1	1	1	4	2	2	1	1	1	4	40.4	40.4	40.4	15.086	136	136	0	16.889	19.1	19.1	12.5	12.5	12.5	40.4	210180000	52044000	66283000	30369000	0	6694400
O43719	O43719	12	12	12	HIV Tat-specific factor 1	HTATSF1	HIV Tat-specific factor 1 OS=Homo sapiens GN=HTATSF1 PE=1 SV=1	1	12	12	12	7	7	6	10	6	5	7	7	6	10	6	5	7	7	6	10	6	5	20.8	20.8	20.8	85.852	755	755	0	67.884	13.6	13.8	9.9	16.7	10.6	8.3	910100000	235690000	128330000	255000000	131780000	69989000
O43736-2;O43736	O43736-2;O43736	7;7	7;7	7;7	Integral membrane protein 2A	ITM2A	Isoform 2 of Integral membrane protein 2A OS=Homo sapiens GN=ITM2A;Integral membrane protein 2A OS=Homo sapiens GN=ITM2A PE=1 SV=2	2	7	7	7	5	0	0	6	0	0	5	0	0	6	0	0	5	0	0	6	0	0	38.8	38.8	38.8	24.993	219	219;263	0	35.852	26.5	0	0	34.2	0	0	445510000	288160000	0	0	157350000	0
O43747;O43747-2	O43747;O43747-2	23;23	23;23	23;23	AP-1 complex subunit gamma-1	AP1G1	AP-1 complex subunit gamma-1 OS=Homo sapiens GN=AP1G1 PE=1 SV=5;Isoform 2 of AP-1 complex subunit gamma-1 OS=Homo sapiens GN=AP1G1	2	23	23	23	13	13	15	11	10	15	13	13	15	11	10	15	13	13	15	11	10	15	37.6	37.6	37.6	91.35	822	822;825	0	108.02	22.3	22.6	23.4	18.6	14	23.7	3065100000	385910000	631860000	906720000	220720000	260050000
O43752	O43752	3	3	3	Syntaxin-6	STX6	Syntaxin-6 OS=Homo sapiens GN=STX6 PE=1 SV=1	1	3	3	3	1	0	0	1	1	0	1	0	0	1	1	0	1	0	0	1	1	0	23.5	23.5	23.5	29.176	255	255	0	12.047	9.4	0	0	4.3	9.8	0	49575000	8704100	0	0	18491000	22380000
O43760	O43760	3	3	3	Synaptogyrin-2	SYNGR2	Synaptogyrin-2 OS=Homo sapiens GN=SYNGR2 PE=1 SV=1	1	3	3	3	1	0	0	2	0	0	1	0	0	2	0	0	1	0	0	2	0	0	11.6	11.6	11.6	24.81	224	224	0.00070126	3.3207	3.6	0	0	8	0	0	87160000	18169000	0	0	68991000	0
O43765	O43765	13	13	13	Small glutamine-rich tetratricopeptide repeat-containing protein alpha	SGTA	Small glutamine-rich tetratricopeptide repeat-containing protein alpha OS=Homo sapiens GN=SGTA PE=1 SV=1	1	13	13	13	11	8	9	10	7	5	11	8	9	10	7	5	11	8	9	10	7	5	39.6	39.6	39.6	34.063	313	313	0	68.566	32.3	31.6	35.1	35.1	27.2	19.8	9300700000	2335100000	1704900000	2462400000	1047800000	977540000
O43768-2;O43768;O43768-9;O43768-3;O43768-4;O43768-6;O43768-5;O43768-7;O43768-8	O43768-2;O43768;O43768-9;O43768-3;O43768-4;O43768-6;O43768-5;O43768-7;O43768-8	10;10;10;10;10;8;8;8;5	10;10;10;10;10;8;8;8;5	9;9;9;9;9;7;7;7;5	Alpha-endosulfine	ENSA	Isoform 2 of Alpha-endosulfine OS=Homo sapiens GN=ENSA;Alpha-endosulfine OS=Homo sapiens GN=ENSA PE=1 SV=1;Isoform 9 of Alpha-endosulfine OS=Homo sapiens GN=ENSA;Isoform 3 of Alpha-endosulfine OS=Homo sapiens GN=ENSA;Isoform 4 of Alpha-endosulfine OS=Homo	9	10	10	9	6	6	5	7	6	7	6	6	5	7	6	7	5	5	5	6	5	6	77.8	77.8	68.4	12.975	117	117;121;133;137;140;113;117;133;105	0	74.689	58.1	62.4	65.8	58.1	75.2	75.2	2873100000	1006100000	461130000	244890000	344890000	389400000
O43772	O43772	1	1	1	Mitochondrial carnitine/acylcarnitine carrier protein	SLC25A20	Mitochondrial carnitine/acylcarnitine carrier protein OS=Homo sapiens GN=SLC25A20 PE=1 SV=1	1	1	1	1	1	0	0	0	0	0	1	0	0	0	0	0	1	0	0	0	0	0	4.3	4.3	4.3	32.943	301	301	0.0065499	2.1512	4.3	0	0	0	0	0	34255000	34255000	0	0	0	0
O43776	O43776	24	24	24	Asparagine--tRNA ligase, cytoplasmic	NARS	Asparagine--tRNA ligase, cytoplasmic OS=Homo sapiens GN=NARS PE=1 SV=1	1	24	24	24	20	12	11	19	15	15	20	12	11	19	15	15	20	12	11	19	15	15	45.6	45.6	45.6	62.942	548	548	0	222.44	45.4	32.1	27.6	41.6	39.1	36.5	9951200000	3125600000	1430800000	1496100000	1094600000	1003300000
O43791	O43791	2	2	2	Speckle-type POZ protein	SPOP	Speckle-type POZ protein OS=Homo sapiens GN=SPOP PE=1 SV=1	1	2	2	2	2	0	0	0	0	0	2	0	0	0	0	0	2	0	0	0	0	0	8	8	8	42.132	374	374	0.00018047	3.8935	8	0	0	0	0	0	26078000	26078000	0	0	0	0
O43795;O43795-2;Q9UBC5	O43795;O43795-2	44;43;3	44;43;3	44;43;3	Unconventional myosin-Ib	MYO1B	Unconventional myosin-Ib OS=Homo sapiens GN=MYO1B PE=1 SV=3;Isoform 2 of Unconventional myosin-Ib OS=Homo sapiens GN=MYO1B	3	44	44	44	0	28	32	0	34	28	0	28	32	0	34	28	0	28	32	0	34	28	47.3	47.3	47.3	131.98	1136	1136;1078;1043	0	323.31	0	33.2	37.3	0	37.3	34	14835000000	0	4581300000	5604900000	0	2396500000
O43805	O43805	4	4	4	Sjoegren syndrome nuclear autoantigen 1	SSNA1	Sjoegren syndrome nuclear autoantigen 1 OS=Homo sapiens GN=SSNA1 PE=1 SV=2	1	4	4	4	3	1	1	4	2	1	3	1	1	4	2	1	3	1	1	4	2	1	40.3	40.3	40.3	13.596	119	119	0	13.475	26.9	6.7	6.7	40.3	17.6	10.9	409080000	183360000	13551000	16191000	118850000	33150000
O43809	O43809	15	15	15	Cleavage and polyadenylation specificity factor subunit 5	NUDT21	Cleavage and polyadenylation specificity factor subunit 5 OS=Homo sapiens GN=NUDT21 PE=1 SV=1	1	15	15	15	13	10	10	11	6	7	13	10	10	11	6	7	13	10	10	11	6	7	81.1	81.1	81.1	26.227	227	227	0	83.984	68.3	53.3	53.3	49.8	35.2	40.5	9092700000	2838900000	1883000000	1809700000	932650000	508940000
O43813	O43813	10	10	10	LanC-like protein 1	LANCL1	LanC-like protein 1 OS=Homo sapiens GN=LANCL1 PE=1 SV=1	1	10	10	10	7	7	6	6	5	5	7	7	6	6	5	5	7	7	6	6	5	5	33.3	33.3	33.3	45.283	399	399	0	36.841	23.8	23.8	18.5	21.6	16.8	18.8	2726500000	342260000	768790000	917940000	231880000	167140000
O43815;O43815-2	O43815;O43815-2	18;17	18;17	16;15	Striatin	STRN	Striatin OS=Homo sapiens GN=STRN PE=1 SV=4;Isoform 2 of Striatin OS=Homo sapiens GN=STRN	2	18	18	16	9	11	12	8	8	10	9	11	12	8	8	10	7	11	11	8	7	9	32.8	32.8	31.5	86.131	780	780;731	0	91.421	18.1	22.3	22.9	16.5	15.1	19.5	2000600000	295990000	381030000	721480000	131350000	186350000
O43818	O43818	11	11	11	U3 small nucleolar RNA-interacting protein 2	RRP9	U3 small nucleolar RNA-interacting protein 2 OS=Homo sapiens GN=RRP9 PE=1 SV=1	1	11	11	11	5	7	6	4	4	3	5	7	6	4	4	3	5	7	6	4	4	3	32.4	32.4	32.4	51.84	475	475	0	63.932	14.7	20.2	20	7.2	14.7	12.4	894090000	174100000	223650000	311260000	38022000	62820000
O43819	O43819	5	5	5	Protein SCO2 homolog, mitochondrial	SCO2	Protein SCO2 homolog, mitochondrial OS=Homo sapiens GN=SCO2 PE=1 SV=3	1	5	5	5	2	4	3	1	2	1	2	4	3	1	2	1	2	4	3	1	2	1	19.9	19.9	19.9	29.81	266	266	0	12.158	4.1	19.9	15.8	3.8	10.2	6.8	234720000	10359000	83542000	99279000	15758000	21661000
O43823	O43823	14	14	14	A-kinase anchor protein 8	AKAP8	A-kinase anchor protein 8 OS=Homo sapiens GN=AKAP8 PE=1 SV=1	1	14	14	14	8	7	7	7	8	7	8	7	7	7	8	7	8	7	7	7	8	7	30.1	30.1	30.1	76.107	692	692	0	63.727	18.5	17.1	18.9	18.9	17.5	16.2	1533000000	300630000	334500000	347740000	134940000	149500000
O43824	O43824	5	5	5	Putative GTP-binding protein 6	GTPBP6	Putative GTP-binding protein 6 OS=Homo sapiens GN=GTPBP6 PE=2 SV=3	1	5	5	5	3	1	1	0	0	3	3	1	1	0	0	3	3	1	1	0	0	3	10.9	10.9	10.9	56.883	516	516	0	8.9723	6.4	1.6	2.1	0	0	7.2	111860000	33078000	8278100	26961000	0	0
O43837;O43837-2;O43837-3	O43837;O43837-2	15;13;7	15;13;7	15;13;7	Isocitrate dehydrogenase [NAD] subunit beta, mitochondrial	IDH3B	Isocitrate dehydrogenase [NAD] subunit beta, mitochondrial OS=Homo sapiens GN=IDH3B PE=1 SV=2;Isoform A of Isocitrate dehydrogenase [NAD] subunit beta, mitochondrial OS=Homo sapiens GN=IDH3B	3	15	15	15	8	10	9	11	10	10	8	10	9	11	10	10	8	10	9	11	10	10	43.9	43.9	43.9	42.183	385	385;383;233	0	73.736	19.7	28.6	26.5	35.6	30.1	31.9	2943900000	335730000	671770000	770160000	211690000	405030000
O43847;O43847-2	O43847;O43847-2	34;34	34;34	34;34	Nardilysin	NRD1	Nardilysin OS=Homo sapiens GN=NRD1 PE=1 SV=2;Isoform 2 of Nardilysin OS=Homo sapiens GN=NRD1	2	34	34	34	20	21	22	17	22	19	20	21	22	17	22	19	20	21	22	17	22	19	33.7	33.7	33.7	131.57	1150	1150;1218	0	147.78	20.5	22.7	23.4	18.4	22.9	17.6	8087200000	1384400000	1789000000	2214100000	459820000	1078100000
O43852;O43852-3;O43852-5;O43852-6;O43852-10;O43852-9;O43852-13;O43852-14;O43852-11	O43852;O43852-3;O43852-5;O43852-6;O43852-10	17;17;12;12;10;8;7;7;7	17;17;12;12;10;8;7;7;7	5;5;5;5;5;1;5;5;5	Calumenin	CALU	Calumenin OS=Homo sapiens GN=CALU PE=1 SV=2;Isoform 3 of Calumenin OS=Homo sapiens GN=CALU;Isoform 5 of Calumenin OS=Homo sapiens GN=CALU;Isoform 6 of Calumenin OS=Homo sapiens GN=CALU;Isoform 10 of Calumenin OS=Homo sapiens GN=CALU	9	17	17	5	6	14	16	5	15	15	6	14	16	5	15	15	1	2	5	1	4	3	49.2	49.2	14	37.106	315	315;323;229;265;224;154;139;147;170	0	217.52	20.3	41.3	49.2	19.7	48.9	43.8	15539000000	282120000	3424500000	5450600000	130200000	3117800000
O43852-2;O43852-4;O43852-15;O43852-8;O43852-7;O43852-12	O43852-2;O43852-4;O43852-15	13;13;10;5;3;2	1;1;0;1;1;0	1;1;0;1;1;0	Calumenin	CALU	Isoform 2 of Calumenin OS=Homo sapiens GN=CALU;Isoform 4 of Calumenin OS=Homo sapiens GN=CALU;Isoform 15 of Calumenin OS=Homo sapiens GN=CALU	6	13	1	1	6	13	12	4	12	13	1	1	1	0	1	1	1	1	1	0	1	1	42.2	7	7	37.134	315	315;323;164;201;161;74	0	32.367	21.3	42.2	42.2	13.7	42.2	42.2	406460000	17489000	105090000	137400000	0	37602000
O43865;O43865-2;Q96HN2-4;Q96HN2-3;Q96HN2-2;Q96HN2	O43865;O43865-2	24;20;10;10;10;10	24;20;10;10;10;10	24;20;10;10;10;10	Putative adenosylhomocysteinase 2	AHCYL1	Putative adenosylhomocysteinase 2 OS=Homo sapiens GN=AHCYL1 PE=1 SV=2;Isoform 2 of Putative adenosylhomocysteinase 2 OS=Homo sapiens GN=AHCYL1	6	24	24	24	15	13	17	10	8	13	15	13	17	10	8	13	15	13	17	10	8	13	60.4	60.4	60.4	58.951	530	530;483;508;508;610;611	0	168.72	37.4	34.9	43.6	25.7	23.6	33	4273000000	847430000	1098800000	1313400000	357470000	175710000
O43896	O43896	4	1	1	Kinesin-like protein KIF1C	KIF1C	Kinesin-like protein KIF1C OS=Homo sapiens GN=KIF1C PE=1 SV=3	1	4	1	1	0	2	1	0	3	2	0	0	0	0	1	0	0	0	0	0	1	0	4.1	1	1	122.95	1103	1103	0.0065477	2.1372	0	1.9	0.8	0	3.3	2	8820800	0	0	0	0	8820800
O43913-2;O43913	O43913-2;O43913	2;2	2;2	2;2	Origin recognition complex subunit 5	ORC5	Isoform 2 of Origin recognition complex subunit 5 OS=Homo sapiens GN=ORC5;Origin recognition complex subunit 5 OS=Homo sapiens GN=ORC5 PE=1 SV=1	2	2	2	2	0	0	1	0	1	1	0	0	1	0	1	1	0	0	1	0	1	1	8	8	8	37.413	324	324;435	0	8.0128	0	0	3.7	0	4.3	4.3	39487000	0	0	14739000	0	10895000
O43920	O43920	7	7	7	NADH dehydrogenase [ubiquinone] iron-sulfur protein 5	NDUFS5	NADH dehydrogenase [ubiquinone] iron-sulfur protein 5 OS=Homo sapiens GN=NDUFS5 PE=1 SV=3	1	7	7	7	6	4	5	5	7	4	6	4	5	5	7	4	6	4	5	5	7	4	61.3	61.3	61.3	12.517	106	106	0	21.211	49.1	37.7	41.5	49.1	61.3	32.1	1481600000	275720000	241640000	422870000	99033000	256140000
O43924	O43924	4	4	4	Retinal rod rhodopsin-sensitive cGMP 3,5-cyclic phosphodiesterase subunit delta	PDE6D	Retinal rod rhodopsin-sensitive cGMP 3,5-cyclic phosphodiesterase subunit delta OS=Homo sapiens GN=PDE6D PE=1 SV=1	1	4	4	4	4	4	2	2	2	1	4	4	2	2	2	1	4	4	2	2	2	1	33.3	33.3	33.3	17.42	150	150	0	14.287	33.3	33.3	20.7	20.7	20.7	4.7	719730000	177520000	244630000	203100000	39792000	41899000
O43929;O43929-2;O43929-3;CON__Q2YDI2	O43929;O43929-2;O43929-3	6;5;5;2	6;5;5;2	6;5;5;2	Origin recognition complex subunit 4	ORC4	Origin recognition complex subunit 4 OS=Homo sapiens GN=ORC4 PE=1 SV=2;Isoform 2 of Origin recognition complex subunit 4 OS=Homo sapiens GN=ORC4;Isoform 3 of Origin recognition complex subunit 4 OS=Homo sapiens GN=ORC4	4	6	6	6	2	4	3	3	3	3	2	4	3	3	3	3	2	4	3	3	3	3	18.8	18.8	18.8	50.377	436	436;352;362;436	0	19.463	5.5	11.7	8.3	8.3	8.9	9.2	364600000	34209000	82248000	92956000	21664000	54117000
O60216;Q9H4I0;Q9H4I0-2	O60216	12;2;1	12;2;1	12;2;1	Double-strand-break repair protein rad21 homolog	RAD21	Double-strand-break repair protein rad21 homolog OS=Homo sapiens GN=RAD21 PE=1 SV=2	3	12	12	12	5	6	8	4	5	3	5	6	8	4	5	3	5	6	8	4	5	3	22	22	22	71.689	631	631;556;521	0	35.459	11.7	10.5	15.1	7	8.4	5.4	1525100000	274580000	398720000	528730000	77493000	101820000
O60220	O60220	5	5	5	Mitochondrial import inner membrane translocase subunit Tim8 A	TIMM8A	Mitochondrial import inner membrane translocase subunit Tim8 A OS=Homo sapiens GN=TIMM8A PE=1 SV=1	1	5	5	5	5	2	2	2	2	2	5	2	2	2	2	2	5	2	2	2	2	2	74.2	74.2	74.2	10.998	97	97	0	72.701	74.2	41.2	41.2	22.7	41.2	41.2	1424600000	512300000	184770000	326120000	164830000	106450000
O60229;O60229-5;O60229-6;O60229-4;O60229-3;O60229-2	O60229;O60229-5;O60229-6;O60229-4	6;4;4;4;2;2	4;4;4;4;0;0	4;4;4;4;0;0	Kalirin	KALRN	Kalirin OS=Homo sapiens GN=KALRN PE=1 SV=2;Isoform 5 of Kalirin OS=Homo sapiens GN=KALRN;Isoform 6 of Kalirin OS=Homo sapiens GN=KALRN;Isoform 4 of Kalirin OS=Homo sapiens GN=KALRN	6	6	4	4	4	1	1	2	0	0	4	0	0	2	0	0	4	0	0	2	0	0	2.3	1.6	1.6	340.17	2985	2985;738;1257;1288;851;1663	0	9.9859	1.6	0.3	0.3	0.9	0	0	89072000	65264000	0	0	23808000	0
O60231	O60231	18	17	17	Putative pre-mRNA-splicing factor ATP-dependent RNA helicase DHX16	DHX16	Putative pre-mRNA-splicing factor ATP-dependent RNA helicase DHX16 OS=Homo sapiens GN=DHX16 PE=1 SV=2	1	18	17	17	6	12	11	6	14	11	5	11	10	5	13	10	5	11	10	5	13	10	21.8	20.9	20.9	119.26	1041	1041	0	66.472	6.8	15.2	15.1	7.5	16.3	13.9	954100000	42591000	273810000	247400000	44527000	164060000
O60232	O60232	4	4	4	Sjoegren syndrome/scleroderma autoantigen 1	SSSCA1	Sjoegren syndrome/scleroderma autoantigen 1 OS=Homo sapiens GN=SSSCA1 PE=1 SV=1	1	4	4	4	2	0	2	2	3	1	2	0	2	2	3	1	2	0	2	2	3	1	23.6	23.6	23.6	21.474	199	199	0	21.233	11.6	0	12.6	12.6	16.1	4	747280000	162360000	0	205740000	124640000	166350000
O60234	O60234	9	9	7	Glia maturation factor gamma	GMFG	Glia maturation factor gamma OS=Homo sapiens GN=GMFG PE=1 SV=1	1	9	9	7	9	4	2	6	2	3	9	4	2	6	2	3	7	3	0	4	0	1	78.2	78.2	52.8	16.801	142	142	0	96.55	78.2	43.7	25.4	62.7	25.4	36.6	10548000000	5573700000	532770000	1054200000	2292000000	328730000
O60244	O60244	5	5	5	Mediator of RNA polymerase II transcription subunit 14	MED14	Mediator of RNA polymerase II transcription subunit 14 OS=Homo sapiens GN=MED14 PE=1 SV=2	1	5	5	5	1	3	1	1	2	1	1	3	1	1	2	1	1	3	1	1	2	1	3.9	3.9	3.9	160.6	1454	1454	0	10.314	1.4	2.6	0.6	1.4	1.2	0.6	69268000	7841500	33898000	14146000	4590100	3728300
O60256-3;O60256;O60256-2	O60256-3;O60256;O60256-2	9;9;7	8;8;6	8;8;6	Phosphoribosyl pyrophosphate synthase-associated protein 2	PRPSAP2	Isoform 3 of Phosphoribosyl pyrophosphate synthase-associated protein 2 OS=Homo sapiens GN=PRPSAP2;Phosphoribosyl pyrophosphate synthase-associated protein 2 OS=Homo sapiens GN=PRPSAP2 PE=1 SV=1;Isoform 2 of Phosphoribosyl pyrophosphate synthase-associated	3	9	8	8	4	8	4	1	3	6	4	8	3	1	3	5	4	8	3	1	3	5	34.4	30	30	35.547	320	320;369;329	0	29.079	16.2	30	16.6	4.4	12.5	25	836450000	90158000	309320000	254120000	12789000	63078000
O60264	O60264	32	32	24	SWI/SNF-related matrix-associated actin-dependent regulator of chromatin subfamily A member 5	SMARCA5	SWI/SNF-related matrix-associated actin-dependent regulator of chromatin subfamily A member 5 OS=Homo sapiens GN=SMARCA5 PE=1 SV=1	1	32	32	24	10	16	13	14	20	14	10	16	13	14	20	14	8	11	9	11	17	11	31.7	31.7	24.1	121.9	1052	1052	0	105.73	10.3	16.5	13.7	14.2	20.7	14.8	3007400000	302310000	673590000	789710000	308140000	434090000
O60271;O60271-4;O60271-2;O60271-3;O60271-9;O60271-5;Q9UPT6	O60271;O60271-4;O60271-2;O60271-3;O60271-9;O60271-5	34;33;33;29;29;28;2	34;33;33;29;29;28;2	34;33;33;29;29;28;2	C-Jun-amino-terminal kinase-interacting protein 4	SPAG9	C-Jun-amino-terminal kinase-interacting protein 4 OS=Homo sapiens GN=SPAG9 PE=1 SV=4;Isoform 4 of C-Jun-amino-terminal kinase-interacting protein 4 OS=Homo sapiens GN=SPAG9;Isoform 2 of C-Jun-amino-terminal kinase-interacting protein 4 OS=Homo sapiens GN=S	7	34	34	34	9	29	23	9	25	22	9	29	23	9	25	22	9	29	23	9	25	22	35.7	35.7	35.7	146.2	1321	1321;1307;1311;945;1177;931;1336	0	178.85	10.9	31.4	25.3	10	29.1	22.9	4423700000	219540000	1245600000	1392800000	114860000	717480000
O60282;O60282-2	O60282;O60282-2	23;17	13;12	11;11	Kinesin heavy chain isoform 5C	KIF5C	Kinesin heavy chain isoform 5C OS=Homo sapiens GN=KIF5C PE=1 SV=1;Isoform 2 of Kinesin heavy chain isoform 5C OS=Homo sapiens GN=KIF5C	2	23	13	11	6	15	19	5	9	10	0	7	12	0	2	3	0	5	10	0	1	3	32	19.6	16.6	109.49	957	957;725	0	61.414	7.1	18.2	27.5	6.5	11.5	12.2	464610000	0	121890000	310500000	0	17089000
O60287	O60287	13	13	13	Nucleolar pre-ribosomal-associated protein 1	URB1	Nucleolar pre-ribosomal-associated protein 1 OS=Homo sapiens GN=URB1 PE=1 SV=4	1	13	13	13	0	3	1	7	4	5	0	3	1	7	4	5	0	3	1	7	4	5	8.3	8.3	8.3	254.39	2271	2271	0	40.653	0	2.1	0.5	4.4	2.8	3.3	138250000	0	31436000	10345000	41260000	17974000
O60292	O60292	8	8	8	Signal-induced proliferation-associated 1-like protein 3	SIPA1L3	Signal-induced proliferation-associated 1-like protein 3 OS=Homo sapiens GN=SIPA1L3 PE=1 SV=3	1	8	8	8	0	4	5	0	3	2	0	4	5	0	3	2	0	4	5	0	3	2	5	5	5	194.61	1781	1781	0	12.404	0	2.5	3.1	0	1.6	1.2	119880000	0	38374000	54804000	0	12964000
O60294	O60294	2	2	2	tRNA wybutosine-synthesizing protein 4	LCMT2	Leucine carboxyl methyltransferase 2 OS=Homo sapiens GN=LCMT2 PE=1 SV=3	1	2	2	2	0	2	0	0	0	0	0	2	0	0	0	0	0	2	0	0	0	0	4.7	4.7	4.7	75.601	686	686	0.00052817	3.4112	0	4.7	0	0	0	0	9706800	0	9706800	0	0	0
O60306	O60306	31	31	30	Intron-binding protein aquarius	AQR	Intron-binding protein aquarius OS=Homo sapiens GN=AQR PE=1 SV=4	1	31	31	30	17	16	10	12	15	15	17	16	10	12	15	15	17	16	10	12	14	15	32.1	32.1	31.6	171.29	1485	1485	0	120.61	18.2	18	11	14.5	14.7	15.5	1923000000	419830000	513760000	375040000	165020000	188170000
O60313;O60313-2	O60313;O60313-2	32;32	32;32	32;32	Dynamin-like 120 kDa protein, mitochondrial;Dynamin-like 120 kDa protein, form S1	OPA1	Dynamin-like 120 kDa protein, mitochondrial OS=Homo sapiens GN=OPA1 PE=1 SV=3;Isoform 2 of Dynamin-like 120 kDa protein, mitochondrial OS=Homo sapiens GN=OPA1	2	32	32	32	21	18	23	14	18	17	21	18	23	14	18	17	21	18	23	14	18	17	42.9	42.9	42.9	111.63	960	960;997	0	136.21	28.9	24.7	32.1	17.1	23.6	22.3	3792300000	767320000	804760000	1126800000	242900000	408050000
O60315-2;O60315	O60315-2;O60315	8;8	8;8	8;8	Zinc finger E-box-binding homeobox 2	ZEB2	Isoform 2 of Zinc finger E-box-binding homeobox 2 OS=Homo sapiens GN=ZEB2;Zinc finger E-box-binding homeobox 2 OS=Homo sapiens GN=ZEB2 PE=1 SV=1	2	8	8	8	0	2	6	1	3	4	0	2	6	1	3	4	0	2	6	1	3	4	8.7	8.7	8.7	133.81	1190	1190;1214	0	20.894	0	2	6.1	0.9	3.4	4.8	240980000	0	47144000	118680000	5232900	20338000
O60318	O60318	2	2	2	Germinal-center associated nuclear protein	MCM3AP	80 kDa MCM3-associated protein OS=Homo sapiens GN=MCM3AP PE=1 SV=2	1	2	2	2	0	2	2	0	0	1	0	2	2	0	0	1	0	2	2	0	0	1	1.5	1.5	1.5	218.4	1980	1980	0	9.3234	0	1.5	1.5	0	0	0.9	48246000	0	11614000	24514000	0	0
O60331-4;O60331;O60331-2;O60331-3;O14986;O14986-2	O60331-4;O60331;O60331-2;O60331-3	3;3;3;3;1;1	1;1;1;1;0;0	1;1;1;1;0;0	Phosphatidylinositol 4-phosphate 5-kinase type-1 gamma	PIP5K1C	Isoform 4 of Phosphatidylinositol 4-phosphate 5-kinase type-1 gamma OS=Homo sapiens GN=PIP5K1C;Phosphatidylinositol 4-phosphate 5-kinase type-1 gamma OS=Homo sapiens GN=PIP5K1C PE=1 SV=2;Isoform 2 of Phosphatidylinositol 4-phosphate 5-kinase type-1 gamma O	6	3	1	1	0	1	1	0	2	2	0	0	0	0	0	1	0	0	0	0	0	1	5.9	2.5	2.5	70.213	640	640;668;700;707;540;549	0.00052743	3.3811	0	1.2	1.2	0	3.4	3.8	13440000	0	0	0	0	0
O60333-3;O60333-2;O60333;O60333-4;Q12756;Q12756-3;Q12756-2	O60333-3;O60333-2;O60333;O60333-4	6;6;6;6;2;2;2	6;6;6;6;2;2;2	4;4;4;4;0;0;0	Kinesin-like protein KIF1B	KIF1B	Isoform 3 of Kinesin-like protein KIF1B OS=Homo sapiens GN=KIF1B;Isoform 2 of Kinesin-like protein KIF1B OS=Homo sapiens GN=KIF1B;Kinesin-like protein KIF1B OS=Homo sapiens GN=KIF1B PE=1 SV=5;Isoform 4 of Kinesin-like protein KIF1B OS=Homo sapiens GN=KIF1B	7	6	6	4	1	3	3	0	5	4	1	3	3	0	5	4	1	2	3	0	3	3	6.7	6.7	4.5	130.36	1153	1153;1770;1816;1823;1690;1791;1799	0	18.069	1.1	3.2	3.7	0	5.1	4.9	193790000	3914200	13732000	47293000	0	68276000
O60341;O60341-2	O60341;O60341-2	20;19	20;19	20;19	Lysine-specific histone demethylase 1A	KDM1A	Lysine-specific histone demethylase 1A OS=Homo sapiens GN=KDM1A PE=1 SV=2;Isoform 2 of Lysine-specific histone demethylase 1A OS=Homo sapiens GN=KDM1A	2	20	20	20	15	11	8	13	8	10	15	11	8	13	8	10	15	11	8	13	8	10	35.2	35.2	35.2	92.902	852	852;876	0	124.31	27.9	20.2	14.4	22.2	13.3	18.8	1929500000	593010000	308080000	207460000	385710000	148010000
O60343-2;O60343-3;O60343;O60343-5;O60343-4	O60343-2;O60343-3;O60343;O60343-5	21;21;21;12;7	21;21;21;12;7	20;20;20;11;6	TBC1 domain family member 4	TBC1D4	Isoform 2 of TBC1 domain family member 4 OS=Homo sapiens GN=TBC1D4;Isoform 3 of TBC1 domain family member 4 OS=Homo sapiens GN=TBC1D4;TBC1 domain family member 4 OS=Homo sapiens GN=TBC1D4 PE=1 SV=2;Isoform 5 of TBC1 domain family member 4 OS=Homo sapiens G	5	21	21	20	14	4	1	15	0	3	14	4	1	15	0	3	13	4	1	15	0	3	19.4	19.4	18.8	139.55	1235	1235;1290;1298;515;462	0	58.784	13.5	4.3	1	15.1	0	3.1	791460000	395330000	59107000	8543900	272470000	0
O60344-4;O60344	O60344-4;O60344	2;2	2;2	2;2	Endothelin-converting enzyme 2;Methyltransferase-like region;Endothelin-converting enzyme 2 region	ECE2	Isoform D of Endothelin-converting enzyme 2 OS=Homo sapiens GN=ECE2;Endothelin-converting enzyme 2 OS=Homo sapiens GN=ECE2 PE=1 SV=4	2	2	2	2	2	1	1	2	0	0	2	1	1	2	0	0	2	1	1	2	0	0	7.5	7.5	7.5	28.306	255	255;883	0.0023749	2.7062	7.5	4.7	4.7	7.5	0	0	138710000	64540000	26625000	23046000	24503000	0
O60443;O60443-3;O60443-2	O60443;O60443-3	17;12;3	17;12;3	17;12;3	Non-syndromic hearing impairment protein 5	DFNA5	Non-syndromic hearing impairment protein 5 OS=Homo sapiens GN=DFNA5 PE=1 SV=2;Isoform 3 of Non-syndromic hearing impairment protein 5 OS=Homo sapiens GN=DFNA5	3	17	17	17	0	11	17	0	11	7	0	11	17	0	11	7	0	11	17	0	11	7	45.6	45.6	45.6	54.554	496	496;332;101	0	131.87	0	31.5	45.6	0	34.5	18.5	3163400000	0	669330000	1888400000	0	311720000
O60447	O60447	3	3	3	Ecotropic viral integration site 5 protein homolog	EVI5	Ecotropic viral integration site 5 protein homolog OS=Homo sapiens GN=EVI5 PE=1 SV=3	1	3	3	3	1	0	0	0	1	1	1	0	0	0	1	1	1	0	0	0	1	1	4	4	4	92.948	810	810	0.00070102	3.3164	0.9	0	0	0	1.4	1.7	32253000	20132000	0	0	0	3478800
O60462-6;O60462-4;O60462-5;O60462-2;O60462-3;O60462	O60462-6;O60462-4;O60462-5;O60462-2;O60462-3;O60462	1;1;1;1;1;1	1;1;1;1;1;1	1;1;1;1;1;1	Neuropilin-2	NRP2	Isoform s9 of Neuropilin-2 OS=Homo sapiens GN=NRP2;Isoform B0 of Neuropilin-2 OS=Homo sapiens GN=NRP2;Isoform B5 of Neuropilin-2 OS=Homo sapiens GN=NRP2;Isoform A0 of Neuropilin-2 OS=Homo sapiens GN=NRP2;Isoform A17 of Neuropilin-2 OS=Homo sapiens GN=NRP2;	6	1	1	1	0	1	0	0	0	0	0	1	0	0	0	0	0	1	0	0	0	0	2.7	2.7	2.7	62.458	555	555;901;906;909;926;931	0.00017912	3.722	0	2.7	0	0	0	0	22116000	0	22116000	0	0	0
O60488-2;O60488	O60488-2;O60488	29;29	29;29	26;26	Long-chain-fatty-acid--CoA ligase 4	ACSL4	Isoform Short of Long-chain-fatty-acid--CoA ligase 4 OS=Homo sapiens GN=ACSL4;Long-chain-fatty-acid--CoA ligase 4 OS=Homo sapiens GN=ACSL4 PE=1 SV=2	2	29	29	26	17	23	24	9	21	23	17	23	24	9	21	23	15	20	21	8	19	20	54.8	54.8	49.6	74.435	670	670;711	0	162.03	32.7	47.5	47	15.1	43.3	45.8	8485800000	526050000	2639200000	2914800000	193790000	730750000
O60493;O60493-2;O60493-4;O60493-3	O60493;O60493-2;O60493-4;O60493-3	12;9;9;6	11;9;9;5	11;9;9;5	Sorting nexin-3	SNX3	Sorting nexin-3 OS=Homo sapiens GN=SNX3 PE=1 SV=3;Isoform 2 of Sorting nexin-3 OS=Homo sapiens GN=SNX3;Isoform 4 of Sorting nexin-3 OS=Homo sapiens GN=SNX3;Isoform 3 of Sorting nexin-3 OS=Homo sapiens GN=SNX3	4	12	11	11	9	12	10	10	11	10	9	11	10	9	10	9	9	11	10	9	10	9	77.8	73.5	73.5	18.762	162	162;130;140;113	0	65.353	67.9	77.8	68.5	56.8	77.2	72.2	6931600000	1097600000	1587300000	1688500000	555290000	930990000
O60496	O60496	2	2	2	Docking protein 2	DOK2	Docking protein 2 OS=Homo sapiens GN=DOK2 PE=1 SV=2	1	2	2	2	2	0	0	0	0	0	2	0	0	0	0	0	2	0	0	0	0	0	6.3	6.3	6.3	45.378	412	412	0.0006993	3.2498	6.3	0	0	0	0	0	18662000	18662000	0	0	0	0
O60499-2;O60499	O60499-2;O60499	2;2	2;2	2;2	Syntaxin-10	STX10	Isoform 2 of Syntaxin-10 OS=Homo sapiens GN=STX10;Syntaxin-10 OS=Homo sapiens GN=STX10 PE=1 SV=1	2	2	2	2	2	1	1	2	1	0	2	1	1	2	1	0	2	1	1	2	1	0	13	13	13	22.445	200	200;249	0	9.7364	13	5	5	13	5	0	76128000	27010000	14191000	12050000	22877000	0
O60502;O60502-2;O60502-3	O60502;O60502-2;O60502-3	24;22;13	24;22;13	24;22;13	Protein O-GlcNAcase	MGEA5	Bifunctional protein NCOAT OS=Homo sapiens GN=MGEA5 PE=1 SV=2;Isoform 2 of Bifunctional protein NCOAT OS=Homo sapiens GN=MGEA5;Isoform 3 of Bifunctional protein NCOAT OS=Homo sapiens GN=MGEA5	3	24	24	24	5	17	16	4	16	14	5	17	16	4	16	14	5	17	16	4	16	14	36.6	36.6	36.6	102.91	916	916;849;677	0	124.8	8.2	26.1	27.5	4.7	24.5	21	3438400000	66372000	1064800000	1051000000	34519000	588170000
O60504-2;O60504	O60504-2;O60504	7;7	7;7	7;7	Vinexin	SORBS3	Isoform Beta of Vinexin OS=Homo sapiens GN=SORBS3;Vinexin OS=Homo sapiens GN=SORBS3 PE=1 SV=2	2	7	7	7	0	2	5	0	4	4	0	2	5	0	4	4	0	2	5	0	4	4	30.4	30.4	30.4	36.742	329	329;671	0	20.641	0	8.8	22.5	0	18.8	15.2	571030000	0	60911000	247900000	0	113180000
O60506;O60506-2	O60506;O60506-2	34;32	34;32	2;2	Heterogeneous nuclear ribonucleoprotein Q	SYNCRIP	Heterogeneous nuclear ribonucleoprotein Q OS=Homo sapiens GN=SYNCRIP PE=1 SV=2;Isoform 2 of Heterogeneous nuclear ribonucleoprotein Q OS=Homo sapiens GN=SYNCRIP	2	34	34	2	28	26	26	25	26	25	28	26	26	25	26	25	2	2	2	2	2	2	59.6	59.6	7.2	69.602	623	623;588	0	323.31	55.5	50.7	53.5	52.3	56.7	50.4	52259000000	5324700000	12933000000	14786000000	4877700000	5690900000
O60506-3;O60506-4;O60506-5	O60506-3;O60506-4;O60506-5	33;31;22	1;1;1	1;1;1	Heterogeneous nuclear ribonucleoprotein Q	SYNCRIP	Isoform 3 of Heterogeneous nuclear ribonucleoprotein Q OS=Homo sapiens GN=SYNCRIP;Isoform 4 of Heterogeneous nuclear ribonucleoprotein Q OS=Homo sapiens GN=SYNCRIP;Isoform 5 of Heterogeneous nuclear ribonucleoprotein Q OS=Homo sapiens GN=SYNCRIP	3	33	1	1	26	25	24	23	25	24	0	1	0	0	1	1	0	1	0	0	1	1	59.8	1.8	1.8	62.656	562	562;527;410	1	-2	53.6	50	51.2	50	56.6	49.6	249050000	0	120900000	0	0	28862000
O60508	O60508	13	13	13	Pre-mRNA-processing factor 17	CDC40	Pre-mRNA-processing factor 17 OS=Homo sapiens GN=CDC40 PE=1 SV=1	1	13	13	13	9	9	4	7	6	7	9	9	4	7	6	7	9	9	4	7	6	7	34.2	34.2	34.2	65.521	579	579	0	50.825	25.6	21.9	7.1	16.9	14.9	16.1	1042300000	211470000	266330000	218980000	98715000	79915000
O60518	O60518	12	9	9	Ran-binding protein 6	RANBP6	Ran-binding protein 6 OS=Homo sapiens GN=RANBP6 PE=1 SV=2	1	12	9	9	5	8	7	1	4	2	3	6	6	0	2	1	3	6	6	0	2	1	14.9	12.6	12.6	124.71	1105	1105	0	25.201	5.6	8.2	8	0.6	5.2	1.9	255470000	22996000	97165000	114420000	0	12121000
O60524-4;O60524-5;O60524-3;O60524;O60524-2	O60524-4;O60524-5;O60524-3;O60524	4;4;4;4;1	4;4;4;4;1	4;4;4;4;1	Nuclear export mediator factor NEMF	NEMF	Isoform 4 of Nuclear export mediator factor NEMF OS=Homo sapiens GN=NEMF;Isoform 5 of Nuclear export mediator factor NEMF OS=Homo sapiens GN=NEMF;Isoform 3 of Nuclear export mediator factor NEMF OS=Homo sapiens GN=NEMF;Nuclear export mediator factor NEMF O	5	4	4	4	0	2	1	0	2	1	0	2	1	0	2	1	0	2	1	0	2	1	5.9	5.9	5.9	118.02	1034	1034;1051;1055;1076;276	0	20.439	0	3.6	1	0	3.6	1.4	93246000	0	51839000	24139000	0	17269000
O60547	O60547	11	11	11	GDP-mannose 4,6 dehydratase	GMDS	GDP-mannose 4,6 dehydratase OS=Homo sapiens GN=GMDS PE=1 SV=1	1	11	11	11	10	2	3	8	1	2	10	2	3	8	1	2	10	2	3	8	1	2	41.1	41.1	41.1	41.949	372	372	0	86.727	37.4	6.2	9.9	32.5	3.2	7	1470100000	874330000	53767000	84471000	381170000	21599000
O60551	O60551	7	2	2	Glycylpeptide N-tetradecanoyltransferase 2	NMT2	Glycylpeptide N-tetradecanoyltransferase 2 OS=Homo sapiens GN=NMT2 PE=1 SV=1	1	7	2	2	3	5	4	2	3	4	2	2	1	0	0	1	2	2	1	0	0	1	15.7	5.2	5.2	56.98	498	498	0	6.608	8	14.1	10.6	4.2	8.2	9	111260000	37650000	33535000	32634000	0	0
O60563	O60563	5	5	5	Cyclin-T1	CCNT1	Cyclin-T1 OS=Homo sapiens GN=CCNT1 PE=1 SV=1	1	5	5	5	1	2	1	2	3	2	1	2	1	2	3	2	1	2	1	2	3	2	10.9	10.9	10.9	80.684	726	726	0	20.281	1.8	3.7	1.4	4.1	7.3	3.2	167550000	17173000	34078000	25705000	13453000	37107000
O60565;O60565-2;Q9H772	O60565;O60565-2	6;5;1	6;5;1	6;5;1	Gremlin-1	GREM1	Gremlin-1 OS=Homo sapiens GN=GREM1 PE=1 SV=1;Isoform 2 of Gremlin-1 OS=Homo sapiens GN=GREM1	3	6	6	6	0	5	5	0	3	3	0	5	5	0	3	3	0	5	5	0	3	3	38	38	38	20.697	184	184;143;168	0	36.431	0	38	37.5	0	27.2	27.2	4563100000	0	1772300000	1603700000	0	554480000
O60566;O60566-3;O60566-2	O60566;O60566-3;O60566-2	9;9;6	9;9;6	9;9;6	Mitotic checkpoint serine/threonine-protein kinase BUB1 beta	BUB1B	Mitotic checkpoint serine/threonine-protein kinase BUB1 beta OS=Homo sapiens GN=BUB1B PE=1 SV=3;Isoform 3 of Mitotic checkpoint serine/threonine-protein kinase BUB1 beta OS=Homo sapiens GN=BUB1B;Isoform 2 of Mitotic checkpoint serine/threonine-protein kina	3	9	9	9	1	5	3	3	4	6	1	5	3	3	4	6	1	5	3	3	4	6	9.8	9.8	9.8	119.54	1050	1050;1064;933	0	16.572	1.2	5.1	3	3.5	4.8	5.9	233250000	40960000	54538000	50228000	15959000	32015000
O60568	O60568	25	25	25	Procollagen-lysine,2-oxoglutarate 5-dioxygenase 3	PLOD3	Procollagen-lysine,2-oxoglutarate 5-dioxygenase 3 OS=Homo sapiens GN=PLOD3 PE=1 SV=1	1	25	25	25	1	15	13	0	17	20	1	15	13	0	17	20	1	15	13	0	17	20	42.1	42.1	42.1	84.784	738	738	0	117.07	1.1	23.8	22	0	26.7	35.6	3872500000	0	924360000	983030000	0	830660000
O60573	O60573	8	8	8	Eukaryotic translation initiation factor 4E type 2	EIF4E2	Eukaryotic translation initiation factor 4E type 2 OS=Homo sapiens GN=EIF4E2 PE=1 SV=1	1	8	8	8	7	5	4	2	5	4	7	5	4	2	5	4	7	5	4	2	5	4	34.7	34.7	34.7	28.362	245	245	0	40.352	34.7	20.4	13.9	8.6	22.4	17.1	823790000	231630000	173470000	155990000	38409000	91336000
O60583-2;O60583	O60583-2;O60583	1;1	1;1	1;1	Cyclin-T2	CCNT2	Isoform 2 of Cyclin-T2 OS=Homo sapiens GN=CCNT2;Cyclin-T2 OS=Homo sapiens GN=CCNT2 PE=1 SV=2	2	1	1	1	0	1	0	0	0	0	0	1	0	0	0	0	0	1	0	0	0	0	2	2	2	73.681	663	663;730	0.008417	1.9828	0	2	0	0	0	0	12368000	0	12368000	0	0	0
O60610-2;O60610-3;O60610	O60610-2;O60610-3;O60610	47;47;47	47;47;47	47;47;47	Protein diaphanous homolog 1	DIAPH1	Isoform 2 of Protein diaphanous homolog 1 OS=Homo sapiens GN=DIAPH1;Isoform 3 of Protein diaphanous homolog 1 OS=Homo sapiens GN=DIAPH1;Protein diaphanous homolog 1 OS=Homo sapiens GN=DIAPH1 PE=1 SV=2	3	47	47	47	31	30	27	37	18	30	31	30	27	37	18	30	31	30	27	37	18	30	43	43	43	138.91	1248	1248;1263;1272	0	310.02	32.7	30.9	29	32.9	18.7	32	11291000000	2070000000	2326000000	2184600000	2548300000	683680000
O60613;O60613-2	O60613;O60613-2	6;3	6;3	6;3	15 kDa selenoprotein	2015-09-01	15 kDa selenoprotein OS=Homo sapiens GN=SEP15 PE=1 SV=3;Isoform 2 of 15 kDa selenoprotein OS=Homo sapiens GN=SEP15	2	6	6	6	1	4	4	3	5	5	1	4	4	3	5	5	1	4	4	3	5	5	45.7	45.7	45.7	17.79	162	162;121	0	52.157	7.4	35.8	35.8	17.9	45.7	43.8	547960000	18323000	138490000	177950000	35364000	103580000
O60645-2;O60645-3;O60645	O60645-2;O60645-3;O60645	9;9;9	9;9;9	9;9;9	Exocyst complex component 3	EXOC3	Isoform 2 of Exocyst complex component 3 OS=Homo sapiens GN=EXOC3;Isoform 3 of Exocyst complex component 3 OS=Homo sapiens GN=EXOC3;Exocyst complex component 3 OS=Homo sapiens GN=EXOC3 PE=1 SV=2	3	9	9	9	2	3	2	1	5	4	2	3	2	1	5	4	2	3	2	1	5	4	18.7	18.7	18.7	73.796	641	641;745;756	0	25.079	5.6	5.9	4.2	3.6	9.5	8.7	245730000	37771000	50744000	46342000	10608000	41174000
O60664;O60664-3;O60664-2	O60664;O60664-3;O60664-2	28;26;16	28;26;16	28;26;16	Perilipin-3	PLIN3	Perilipin-3 OS=Homo sapiens GN=PLIN3 PE=1 SV=3;Isoform 3 of Perilipin-3 OS=Homo sapiens GN=PLIN3;Isoform 2 of Perilipin-3 OS=Homo sapiens GN=PLIN3	3	28	28	28	16	28	26	16	24	23	16	28	26	16	24	23	16	28	26	16	24	23	82.3	82.3	82.3	47.074	434	434;433;251	0	323.31	63.8	82.3	82.3	64.7	82.3	82	58441000000	1339200000	18415000000	22593000000	799080000	6613400000
O60671;O60671-2	O60671;O60671-2	3;2	3;2	3;2	Cell cycle checkpoint protein RAD1	RAD1	Cell cycle checkpoint protein RAD1 OS=Homo sapiens GN=RAD1 PE=1 SV=1;Isoform 2 of Cell cycle checkpoint protein RAD1 OS=Homo sapiens GN=RAD1	2	3	3	3	1	1	2	1	1	3	1	1	2	1	1	3	1	1	2	1	1	3	9.6	9.6	9.6	31.827	282	282;246	0.00018553	4.4802	3.2	3.2	6.4	3.2	3.2	9.6	376820000	59799000	88448000	118130000	28020000	16338000
O60678;O60678-2	O60678;O60678-2	17;13	17;13	17;13	Protein arginine N-methyltransferase 3	PRMT3	Protein arginine N-methyltransferase 3 OS=Homo sapiens GN=PRMT3 PE=1 SV=3;Isoform 2 of Protein arginine N-methyltransferase 3 OS=Homo sapiens GN=PRMT3	2	17	17	17	17	5	6	9	3	5	17	5	6	9	3	5	17	5	6	9	3	5	39.2	39.2	39.2	59.875	531	531;469	0	52.185	39.2	10.9	14.3	20.9	6.6	10.2	1546400000	722020000	161170000	278740000	195200000	54990000
O60684	O60684	19	19	9	Importin subunit alpha-7	KPNA6	Importin subunit alpha-7 OS=Homo sapiens GN=KPNA6 PE=1 SV=1	1	19	19	9	10	13	10	7	13	13	10	13	10	7	13	13	3	6	5	2	4	6	48.9	48.9	26.1	60.029	536	536	0	227.42	28.4	41.4	36.6	15.9	37.5	39	6536300000	720650000	1810200000	1748400000	289910000	752990000
O60701;O60701-3;O60701-2	O60701;O60701-3;O60701-2	32;27;27	32;27;27	32;27;27	UDP-glucose 6-dehydrogenase	UGDH	UDP-glucose 6-dehydrogenase OS=Homo sapiens GN=UGDH PE=1 SV=1;Isoform 3 of UDP-glucose 6-dehydrogenase OS=Homo sapiens GN=UGDH;Isoform 2 of UDP-glucose 6-dehydrogenase OS=Homo sapiens GN=UGDH	3	32	32	32	4	23	27	3	22	22	4	23	27	3	22	22	4	23	27	3	22	22	77.9	77.9	77.9	55.023	494	494;397;427	0	323.31	10.9	68.2	72.7	10.9	67.2	65.2	15564000000	57806000	4006200000	6536200000	26652000	2055000000
O60711;O60711-2	O60711;O60711-2	12;12	12;12	12;12	Leupaxin	LPXN	Leupaxin OS=Homo sapiens GN=LPXN PE=1 SV=1;Isoform 2 of Leupaxin OS=Homo sapiens GN=LPXN	2	12	12	12	9	8	8	10	9	7	9	8	8	10	9	7	9	8	8	10	9	7	38.1	38.1	38.1	43.332	386	386;391	0	124.89	28.8	25.9	25.1	26.2	31.3	19.4	6021200000	985750000	1173100000	1649200000	867640000	529110000
O60716-5;O60716-3;O60716-8;O60716-7;O60716-2;O60716;O60716-13;O60716-11;O60716-6;O60716-4;O60716-21;O60716-19;O60716-16;O60716-15;O60716-24;O60716-23;O60716-10;O60716-9;O60716-18;O60716-17;O60716-14;O60716-12;O60716-22;O60716-20;O60716-29;O60716-27;O60716-32;O60716-31;O60716-26;O60716-25;O60716-30;O60716-28	O60716-5;O60716-3;O60716-8;O60716-7;O60716-2;O60716;O60716-13;O60716-11;O60716-6;O60716-4;O60716-21;O60716-19;O60716-16;O60716-15;O60716-24;O60716-23;O60716-10;O60716-9;O60716-18;O60716-17;O60716-14;O60716-12;O60716-22;O60716-20;O60716-29;O60716-27;O60716-32;O60716-31;O60716-26;O60716-25;O60716-30;O60716-28	32;32;31;31;30;30;29;29;29;29;28;28;28;28;27;27;27;27;26;26;26;26;25;25;21;21;20;20;19;19;18;18	32;32;31;31;30;30;29;29;29;29;28;28;28;28;27;27;27;27;26;26;26;26;25;25;21;21;20;20;19;19;18;18	32;32;31;31;30;30;29;29;29;29;28;28;28;28;27;27;27;27;26;26;26;26;25;25;21;21;20;20;19;19;18;18	Catenin delta-1	CTNND1	Isoform 1A of Catenin delta-1 OS=Homo sapiens GN=CTNND1;Isoform 1AC of Catenin delta-1 OS=Homo sapiens GN=CTNND1;Isoform 1 of Catenin delta-1 OS=Homo sapiens GN=CTNND1;Isoform 1C of Catenin delta-1 OS=Homo sapiens GN=CTNND1;Isoform 1AB of Catenin delta-1 O	32	32	32	32	21	22	25	8	19	23	21	22	25	8	19	23	21	22	25	8	19	23	45.6	45.6	45.6	104.15	933	933;939;912;918;962;968;879;885;941;947;832;838;858;864;811;817;908;914;861;867;887;893;840;846;610;616;589;595;639;645;618;624	0	312.88	31.9	33.2	38.9	10.8	28.7	32.3	5591800000	646980000	1274100000	2062800000	125270000	547240000
O60739	O60739	12	3	3	Eukaryotic translation initiation factor 1b	EIF1B	Eukaryotic translation initiation factor 1b OS=Homo sapiens GN=EIF1B PE=1 SV=2	1	12	3	3	11	7	6	8	7	4	3	1	1	2	1	0	3	1	1	2	1	0	83.2	45.1	45.1	12.823	113	113	0	89.83	83.2	66.4	65.5	81.4	65.5	36.3	509410000	179350000	87355000	140080000	65884000	36736000
O60749	O60749	22	22	20	Sorting nexin-2	SNX2	Sorting nexin-2 OS=Homo sapiens GN=SNX2 PE=1 SV=2	1	22	22	20	11	17	18	10	16	17	11	17	18	10	16	17	9	15	16	8	14	15	43.2	43.2	39.1	58.47	519	519	0	100.12	21.6	34.5	35.6	20.8	34.1	36.2	6593400000	569310000	1639200000	2061300000	279140000	894250000
O60759	O60759	3	3	3	Cytohesin-interacting protein	CYTIP	Cytohesin-interacting protein OS=Homo sapiens GN=CYTIP PE=1 SV=2	1	3	3	3	2	0	0	1	0	0	2	0	0	1	0	0	2	0	0	1	0	0	8.4	8.4	8.4	40.01	359	359	0.00069955	3.2582	6.1	0	0	2.2	0	0	12707000	10799000	0	0	1907800	0
O60760	O60760	6	6	6	Hematopoietic prostaglandin D synthase	HPGDS	Hematopoietic prostaglandin D synthase OS=Homo sapiens GN=HPGDS PE=1 SV=3	1	6	6	6	5	1	0	6	0	1	5	1	0	6	0	1	5	1	0	6	0	1	37.7	37.7	37.7	23.344	199	199	0	81.331	37.7	9.5	0	37.7	0	9.5	959310000	578640000	18135000	0	343520000	0
O60762	O60762	6	6	6	Dolichol-phosphate mannosyltransferase subunit 1	DPM1	Dolichol-phosphate mannosyltransferase OS=Homo sapiens GN=DPM1 PE=1 SV=1	1	6	6	6	4	5	5	4	4	6	4	5	5	4	4	6	4	5	5	4	4	6	30.8	30.8	30.8	29.634	260	260	0	40.726	23.5	26.5	26.2	23.5	23.5	30.8	884060000	182850000	164080000	244700000	77810000	78328000
O60763;O60763-2	O60763;O60763-2	33;33	33;33	32;32	General vesicular transport factor p115	USO1	General vesicular transport factor p115 OS=Homo sapiens GN=USO1 PE=1 SV=2;Isoform 2 of General vesicular transport factor p115 OS=Homo sapiens GN=USO1	2	33	33	32	13	22	20	13	20	26	13	22	20	13	20	26	12	21	20	13	20	25	44.9	44.9	44.2	107.89	962	962;973	0	293.5	20.3	33.4	32.4	18.4	26.6	37.2	8830000000	525440000	2349000000	2886800000	275310000	1023700000
O60783	O60783	3	3	3	28S ribosomal protein S14, mitochondrial	MRPS14	28S ribosomal protein S14, mitochondrial OS=Homo sapiens GN=MRPS14 PE=1 SV=1	1	3	3	3	2	1	0	3	2	2	2	1	0	3	2	2	2	1	0	3	2	2	28.9	28.9	28.9	15.139	128	128	0	13.497	18.8	10.2	0	28.9	17.2	21.9	77961000	21774000	17849000	0	13217000	16688000
O60784;O60784-2;O60784-4;O60784-3	O60784;O60784-2;O60784-4;O60784-3	19;18;17;15	19;18;17;15	19;18;17;15	Target of Myb protein 1	TOM1	Target of Myb protein 1 OS=Homo sapiens GN=TOM1 PE=1 SV=2;Isoform 2 of Target of Myb protein 1 OS=Homo sapiens GN=TOM1;Isoform 4 of Target of Myb protein 1 OS=Homo sapiens GN=TOM1;Isoform 3 of Target of Myb protein 1 OS=Homo sapiens GN=TOM1	4	19	19	19	8	16	15	7	13	11	8	16	15	7	13	11	8	16	15	7	13	11	63.8	63.8	63.8	53.818	492	492;493;460;447	0	202.38	29.1	59.1	57.1	23.4	41.3	40	3109300000	137480000	892870000	1198500000	61221000	347890000
Q99880;Q99879;Q99877;Q93079;Q5QNW6;P62807;P58876;O60814;Q5QNW6-2;P57053;Q96A08	Q99880;Q99879;Q99877;Q93079;Q5QNW6;P62807;P58876;O60814;Q5QNW6-2;P57053;Q96A08	8;8;8;8;8;8;8;8;8;7;4	8;8;8;8;8;8;8;8;8;7;4	2;2;2;2;2;2;2;2;2;2;0	Histone H2B type 1-L;Histone H2B type 1-M;Histone H2B type 1-N;Histone H2B type 1-H;Histone H2B type 2-F;Histone H2B type 1-C/E/F/G/I;Histone H2B type 1-D;Histone H2B type 1-K;Histone H2B type F-S;Histone H2B type 1-A	HIST1H2BL;HIST1H2BM;HIST1H2BN;HIST1H2BH;HIST2H2BF;HIST1H2BC;HIST1H2BD;HIST1H2BK;H2BFS;HIST1H2BA	Histone H2B type 1-L OS=Homo sapiens GN=HIST1H2BL PE=1 SV=3;Histone H2B type 1-M OS=Homo sapiens GN=HIST1H2BM PE=1 SV=3;Histone H2B type 1-N OS=Homo sapiens GN=HIST1H2BN PE=1 SV=3;Histone H2B type 1-H OS=Homo sapiens GN=HIST1H2BH PE=1 SV=3;Histone H2B type	11	8	8	2	8	8	7	8	7	7	8	8	7	8	7	7	2	2	2	2	2	2	53.2	53.2	7.9	13.952	126	126;126;126;126;126;126;126;126;134;126;127	0	54.154	53.2	53.2	47.6	53.2	47.6	46.8	378130000000	104780000000	75180000000	80331000000	47542000000	24988000000
O60826	O60826	17	17	17	Coiled-coil domain-containing protein 22	CCDC22	Coiled-coil domain-containing protein 22 OS=Homo sapiens GN=CCDC22 PE=1 SV=1	1	17	17	17	11	7	5	8	5	6	11	7	5	8	5	6	11	7	5	8	5	6	37.6	37.6	37.6	70.755	627	627	0	65.432	25.5	17.7	13.1	20.7	10.5	15.6	748020000	264070000	125070000	139770000	77532000	50581000
O60828-2;O60828;O60828-5;O60828-4;O60828-3;O60828-6;O60828-7;O60828-10;O60828-9;O60828-8	O60828-2;O60828;O60828-5;O60828-4;O60828-3	7;7;5;5;4;3;2;1;1;1	7;7;5;5;4;3;2;1;1;1	7;7;5;5;4;3;2;1;1;1	Polyglutamine-binding protein 1	PQBP1	Isoform 2 of Polyglutamine-binding protein 1 OS=Homo sapiens GN=PQBP1;Polyglutamine-binding protein 1 OS=Homo sapiens GN=PQBP1 PE=1 SV=1;Isoform 5 of Polyglutamine-binding protein 1 OS=Homo sapiens GN=PQBP1;Isoform 4 of Polyglutamine-binding protein 1 OS=H	10	7	7	7	5	6	6	3	6	5	5	6	6	3	6	5	5	6	6	3	6	5	43.6	43.6	43.6	30.401	264	264;265;165;170;224;149;128;60;67;73	0	38.588	36.7	40.2	40.2	20.8	40.2	35.6	2163900000	313070000	421420000	714350000	84075000	324770000
O60830	O60830	1	1	1	Mitochondrial import inner membrane translocase subunit Tim17-B	TIMM17B	Mitochondrial import inner membrane translocase subunit Tim17-B OS=Homo sapiens GN=TIMM17B PE=1 SV=1	1	1	1	1	1	0	0	0	0	0	1	0	0	0	0	0	1	0	0	0	0	0	13.4	13.4	13.4	18.273	172	172	0.00018365	4.2688	13.4	0	0	0	0	0	4985600	4985600	0	0	0	0
O60831	O60831	3	3	3	PRA1 family protein 2	PRAF2	PRA1 family protein 2 OS=Homo sapiens GN=PRAF2 PE=1 SV=1	1	3	3	3	0	3	2	0	1	1	0	3	2	0	1	1	0	3	2	0	1	1	22.5	22.5	22.5	19.258	178	178	0	16.451	0	22.5	16.3	0	10.1	10.1	176290000	0	118400000	46245000	0	6177900
O60832;O60832-2	O60832;O60832-2	18;12	18;12	18;12	H/ACA ribonucleoprotein complex subunit 4	DKC1	H/ACA ribonucleoprotein complex subunit 4 OS=Homo sapiens GN=DKC1 PE=1 SV=3;Isoform 3 of H/ACA ribonucleoprotein complex subunit 4 OS=Homo sapiens GN=DKC1	2	18	18	18	12	10	11	8	9	13	12	10	11	8	9	13	12	10	11	8	9	13	42	42	42	57.673	514	514;420	0	54.968	31.9	22	26.8	22	23.2	30.7	1760500000	387730000	399770000	383270000	80634000	206470000
O60841	O60841	37	37	37	Eukaryotic translation initiation factor 5B	EIF5B	Eukaryotic translation initiation factor 5B OS=Homo sapiens GN=EIF5B PE=1 SV=4	1	37	37	37	22	27	28	18	24	25	22	27	28	18	24	25	22	27	28	18	24	25	36	36	36	138.83	1220	1220	0	217.46	23.4	30.1	31.4	21.8	25.5	26.8	7811900000	1218000000	1777600000	2216400000	654240000	764450000
O60869;O60869-2	O60869;O60869-2	9;7	9;7	9;7	Endothelial differentiation-related factor 1	EDF1	Endothelial differentiation-related factor 1 OS=Homo sapiens GN=EDF1 PE=1 SV=1;Isoform 2 of Endothelial differentiation-related factor 1 OS=Homo sapiens GN=EDF1	2	9	9	9	7	8	7	6	7	5	7	8	7	6	7	5	7	8	7	6	7	5	51.4	51.4	51.4	16.368	148	148;139	0	35.906	43.9	49.3	43.9	45.9	42.6	36.5	5716800000	653610000	1127700000	1483700000	580220000	992890000
O60879-2;O60879-3;O60879	O60879-2;O60879-3;O60879	11;10;10	11;10;10	11;10;10	Protein diaphanous homolog 2	DIAPH2	Isoform 2 of Protein diaphanous homolog 2 OS=Homo sapiens GN=DIAPH2;Isoform 3 of Protein diaphanous homolog 2 OS=Homo sapiens GN=DIAPH2;Protein diaphanous homolog 2 OS=Homo sapiens GN=DIAPH2 PE=1 SV=1	3	11	11	11	0	8	9	3	5	8	0	8	9	3	5	8	0	8	9	3	5	8	12.8	12.8	12.8	124.83	1096	1096;1097;1101	0	44.458	0	9.6	10.8	3.4	5.2	8	545490000	0	160980000	215970000	21044000	40061000
O60884	O60884	20	20	20	DnaJ homolog subfamily A member 2	DNAJA2	DnaJ homolog subfamily A member 2 OS=Homo sapiens GN=DNAJA2 PE=1 SV=1	1	20	20	20	17	15	13	17	8	13	17	15	13	17	8	13	17	15	13	17	8	13	56.6	56.6	56.6	45.745	412	412	0	181.41	54.6	53.4	40.8	47.3	21.4	39.6	6445300000	1728200000	1196100000	1259300000	912900000	379950000
O60885;O60885-2;Q58F21-5;Q58F21-4;Q58F21;Q58F21-3;Q58F21-2	O60885;O60885-2	23;16;1;1;1;1;1	23;16;1;1;1;1;1	17;10;0;0;0;0;0	Bromodomain-containing protein 4	BRD4	Bromodomain-containing protein 4 OS=Homo sapiens GN=BRD4 PE=1 SV=2;Isoform 2 of Bromodomain-containing protein 4 OS=Homo sapiens GN=BRD4	7	23	23	17	15	15	8	10	13	14	15	15	8	10	13	14	10	11	6	6	9	10	18.3	18.3	13.9	152.22	1362	1362;722;874;901;947;951;960	0	59.113	12	11.9	6.8	9.2	11.5	11.6	3120100000	679300000	840220000	415500000	244480000	427490000
O60888-3;O60888;O60888-2	O60888-3;O60888;O60888-2	7;6;6	7;6;6	7;6;6	Protein CutA	CUTA	Isoform C of Protein CutA OS=Homo sapiens GN=CUTA;Protein CutA OS=Homo sapiens GN=CUTA PE=1 SV=2;Isoform A of Protein CutA OS=Homo sapiens GN=CUTA	3	7	7	7	6	5	4	7	4	5	6	5	4	7	4	5	6	5	4	7	4	5	61.5	61.5	61.5	16.832	156	156;179;198	0	75.752	55.8	52.6	45.5	61.5	43.6	52.6	4669900000	637530000	1291600000	1424100000	302990000	347010000
O60921	O60921	3	3	3	Checkpoint protein HUS1	HUS1	Checkpoint protein HUS1 OS=Homo sapiens GN=HUS1 PE=1 SV=1	1	3	3	3	2	0	1	1	0	1	2	0	1	1	0	1	2	0	1	1	0	1	11.1	11.1	11.1	31.691	280	280	0	6.8127	7.9	0	3.2	4.6	0	3.2	75052000	29018000	0	22199000	10881000	0
O60925	O60925	6	6	6	Prefoldin subunit 1	PFDN1	Prefoldin subunit 1 OS=Homo sapiens GN=PFDN1 PE=1 SV=2	1	6	6	6	4	5	4	3	4	6	4	5	4	3	4	6	4	5	4	3	4	6	37.7	37.7	37.7	14.21	122	122	0	18.487	30.3	37.7	31.1	21.3	29.5	37.7	5842000000	527500000	1609100000	1728900000	224170000	782910000
O60927	O60927	3	3	3	Protein phosphatase 1 regulatory subunit 11	PPP1R11	Protein phosphatase 1 regulatory subunit 11 OS=Homo sapiens GN=PPP1R11 PE=1 SV=1	1	3	3	3	2	1	1	2	2	2	2	1	1	2	2	2	2	1	1	2	2	2	39.7	39.7	39.7	13.952	126	126	0	31.566	19.8	7.1	7.1	19.8	27	27	359170000	20924000	104020000	68173000	24534000	82796000
O60934	O60934	13	13	13	Nibrin	NBN	Nibrin OS=Homo sapiens GN=NBN PE=1 SV=1	1	13	13	13	5	4	8	2	6	5	5	4	8	2	6	5	5	4	8	2	6	5	21.6	21.6	21.6	84.958	754	754	0	29.843	8.1	6.8	14.3	3.8	9.8	8.2	426430000	75638000	52171000	133280000	26077000	77112000
O60936-2;O60936	O60936-2;O60936	7;5	7;5	7;5	Nucleolar protein 3	NOL3	Isoform 2 of Nucleolar protein 3 OS=Homo sapiens GN=NOL3;Nucleolar protein 3 OS=Homo sapiens GN=NOL3 PE=1 SV=1	2	7	7	7	0	6	6	0	5	4	0	6	6	0	5	4	0	6	6	0	5	4	49	49	49	22.629	208	208;219	0	60.381	0	44.2	44.2	0	36.1	30.3	765310000	0	277980000	271180000	0	96359000
O60942-3;O60942-4;O60942-2;O60942	O60942-3;O60942-4;O60942-2;O60942	7;7;7;7	7;7;7;7	7;7;7;7	mRNA-capping enzyme;Polynucleotide 5-triphosphatase;mRNA guanylyltransferase	RNGTT	Isoform 3 of mRNA-capping enzyme OS=Homo sapiens GN=RNGTT;Isoform 4 of mRNA-capping enzyme OS=Homo sapiens GN=RNGTT;Isoform 2 of mRNA-capping enzyme OS=Homo sapiens GN=RNGTT;mRNA-capping enzyme OS=Homo sapiens GN=RNGTT PE=1 SV=1	4	7	7	7	2	4	3	1	4	5	2	4	3	1	4	5	2	4	3	1	4	5	15.3	15.3	15.3	52.533	457	457;541;574;597	0	13.842	4.4	9.2	7	2.6	8.3	11.4	191180000	36711000	29346000	35626000	9863900	32279000
O75044;P0DJJ0	O75044;P0DJJ0	8;5	7;4	7;4	SLIT-ROBO Rho GTPase-activating protein 2;SLIT-ROBO Rho GTPase-activating protein 2C	SRGAP2;SRGAP2C	SLIT-ROBO Rho GTPase-activating protein 2 OS=Homo sapiens GN=SRGAP2 PE=1 SV=2;SLIT-ROBO Rho GTPase-activating protein 2C OS=Homo sapiens GN=SRGAP2C PE=1 SV=1	2	8	7	7	2	6	3	3	2	5	2	5	2	2	1	4	2	5	2	2	1	4	9	7.8	7.8	120.88	1071	1071;459	0	23.369	1.8	7.1	4.5	3	2.1	6.3	191160000	4659600	82678000	33822000	4159200	10290000
O75081-2;O75081-4;O75081;Q06455-4;Q06455-2;Q06455;Q06455-3;O43439-3;O43439-2;O43439;O43439-4	O75081-2;O75081-4;O75081	6;6;6;2;2;2;2;1;1;1;1	6;6;6;2;2;2;2;1;1;1;1	6;6;6;2;2;2;2;1;1;1;1	Protein CBFA2T3	CBFA2T3	Isoform 2 of Protein CBFA2T3 OS=Homo sapiens GN=CBFA2T3;Isoform 3 of Protein CBFA2T3 OS=Homo sapiens GN=CBFA2T3;Protein CBFA2T3 OS=Homo sapiens GN=CBFA2T3 PE=1 SV=2	11	6	6	6	6	0	0	4	0	0	6	0	0	4	0	0	6	0	0	4	0	0	15.9	15.9	15.9	62.371	567	567;577;653;567;577;604;615;263;575;604;614	0	32.786	15.9	0	0	9.2	0	0	182160000	147240000	0	0	34913000	0
O75083;O75083-3	O75083;O75083-3	34;22	34;22	34;22	WD repeat-containing protein 1	WDR1	WD repeat-containing protein 1 OS=Homo sapiens GN=WDR1 PE=1 SV=4;Isoform 2 of WD repeat-containing protein 1 OS=Homo sapiens GN=WDR1	2	34	34	34	23	31	30	23	29	29	23	31	30	23	29	29	23	31	30	23	29	29	69.6	69.6	69.6	66.193	606	606;466	0	323.31	57.4	64.2	65	53.5	60.7	63	46145000000	4286900000	11490000000	14356000000	2132500000	6766700000
O75113	O75113	10	10	10	NEDD4-binding protein 1	N4BP1	NEDD4-binding protein 1 OS=Homo sapiens GN=N4BP1 PE=1 SV=4	1	10	10	10	8	2	0	2	0	0	8	2	0	2	0	0	8	2	0	2	0	0	14.7	14.7	14.7	100.38	896	896	0	17.947	12.2	2.1	0	2.6	0	0	105380000	69260000	19835000	0	16286000	0
O75116	O75116	30	30	25	Rho-associated protein kinase 2	ROCK2	Rho-associated protein kinase 2 OS=Homo sapiens GN=ROCK2 PE=1 SV=4	1	30	30	25	8	22	19	10	19	20	8	22	19	10	19	20	5	18	15	7	14	17	24.2	24.2	20.2	160.9	1388	1388	0	140.77	7.6	18.5	16.4	8.5	15.9	17.7	2975800000	176030000	821750000	946450000	135390000	428410000
O75122;O75122-2	O75122	17;3	13;3	13;3	CLIP-associating protein 2	CLASP2	CLIP-associating protein 2 OS=Homo sapiens GN=CLASP2 PE=1 SV=2	2	17	13	13	10	8	10	6	8	8	7	5	7	4	4	4	7	5	7	4	4	4	14.6	11.7	11.7	141.13	1294	1294;431	0	30.49	9.3	7.5	9.2	6.6	7.1	6.9	1191200000	265190000	294250000	546330000	28785000	26941000
O75131	O75131	21	21	20	Copine-3	CPNE3	Copine-3 OS=Homo sapiens GN=CPNE3 PE=1 SV=1	1	21	21	20	11	16	16	12	17	15	11	16	16	12	17	15	10	15	15	11	16	14	41.5	41.5	39.9	60.13	537	537	0	127.68	24.8	34.3	33.7	25	35.9	31.8	9447700000	648350000	2311900000	3207800000	354400000	1235100000
O75143-2;O75143;O75143-5;O75143-4;O75143-3	O75143-2;O75143;O75143-5;O75143-4;O75143-3	5;5;5;4;4	5;5;5;4;4	5;5;5;4;4	Autophagy-related protein 13	ATG13	Isoform 2 of Autophagy-related protein 13 OS=Homo sapiens GN=ATG13;Autophagy-related protein 13 OS=Homo sapiens GN=ATG13 PE=1 SV=1;Isoform 5 of Autophagy-related protein 13 OS=Homo sapiens GN=ATG13;Isoform 4 of Autophagy-related protein 13 OS=Homo sapiens	5	5	5	5	0	0	1	3	2	0	0	0	1	3	2	0	0	0	1	3	2	0	16	16	16	52.822	480	480;517;550;401;405	0	7.69	0	0	2.7	11.5	4.2	0	30185000	0	0	11195000	13844000	5145900
O75144;O75144-2	O75144;O75144-2	1;1	1;1	1;1	ICOS ligand	ICOSLG	ICOS ligand OS=Homo sapiens GN=ICOSLG PE=1 SV=2;Isoform 2 of ICOS ligand OS=Homo sapiens GN=ICOSLG	2	1	1	1	0	0	0	1	0	1	0	0	0	1	0	1	0	0	0	1	0	1	3.3	3.3	3.3	33.348	302	302;309	0.0030272	2.5808	0	0	0	3.3	0	3.3	18720000	0	0	0	12115000	0
O75146	O75146	6	6	5	Huntingtin-interacting protein 1-related protein	HIP1R	Huntingtin-interacting protein 1-related protein OS=Homo sapiens GN=HIP1R PE=1 SV=2	1	6	6	5	0	3	4	0	3	3	0	3	4	0	3	3	0	3	3	0	3	3	6.6	6.6	5.6	119.39	1068	1068	0	12.672	0	3.5	4.4	0	3.7	3.6	131710000	0	36865000	50014000	0	14876000
O75150;O75150-4;O75150-3	O75150;O75150-4;O75150-3	17;16;13	15;14;11	15;14;11	E3 ubiquitin-protein ligase BRE1B	RNF40	E3 ubiquitin-protein ligase BRE1B OS=Homo sapiens GN=RNF40 PE=1 SV=4;Isoform 4 of E3 ubiquitin-protein ligase BRE1B OS=Homo sapiens GN=RNF40;Isoform 3 of E3 ubiquitin-protein ligase BRE1B OS=Homo sapiens GN=RNF40	3	17	15	15	8	8	5	11	6	7	7	8	4	9	6	7	7	8	4	9	6	7	22.4	19.6	19.6	113.65	1001	1001;901;838	0	52.308	11.4	9.8	6.6	14.6	7.2	9.7	777480000	153120000	174000000	140370000	115710000	63174000
O75152	O75152	16	16	16	Zinc finger CCCH domain-containing protein 11A	ZC3H11A	Zinc finger CCCH domain-containing protein 11A OS=Homo sapiens GN=ZC3H11A PE=1 SV=3	1	16	16	16	0	13	11	4	10	7	0	13	11	4	10	7	0	13	11	4	10	7	28.1	28.1	28.1	89.13	810	810	0	65.379	0	24	20.4	8.1	19.8	12.6	1320100000	0	457810000	495180000	30884000	183040000
O75153;Q9Y5I4-2;Q9Y5I4	O75153	37;1;1	37;1;1	37;1;1	Clustered mitochondria protein homolog	CLUH	Clustered mitochondria protein homolog OS=Homo sapiens GN=CLUH PE=1 SV=2	3	37	37	37	28	19	20	21	21	23	28	19	20	21	21	23	28	19	20	21	21	23	37.2	37.2	37.2	146.67	1309	1309;884;1007	0	141.23	28.9	16.7	18.1	22.2	19.3	20.5	4160900000	814720000	738030000	1080100000	275240000	468320000
O75157-2;O75157	O75157-2;O75157	5;5	3;3	2;2	TSC22 domain family protein 2	TSC22D2	Isoform 2 of TSC22 domain family protein 2 OS=Homo sapiens GN=TSC22D2;TSC22 domain family protein 2 OS=Homo sapiens GN=TSC22D2 PE=1 SV=3	2	5	3	2	0	2	3	0	3	1	0	1	2	0	2	1	0	1	2	0	1	1	5.7	4.5	3	76.391	756	756;780	0	5.4261	0	2.8	4	0	4.1	1.6	44568000	0	10779000	17514000	0	9615700
O75164	O75164	2	2	2	Lysine-specific demethylase 4A	KDM4A	Lysine-specific demethylase 4A OS=Homo sapiens GN=KDM4A PE=1 SV=2	1	2	2	2	1	2	2	0	0	1	1	2	2	0	0	1	1	2	2	0	0	1	2.1	2.1	2.1	120.66	1064	1064	0	6.4674	0.9	2.1	2.1	0	0	0.9	68262000	5907400	21493000	36276000	0	0
O75165	O75165	40	40	40	DnaJ homolog subfamily C member 13	DNAJC13	DnaJ homolog subfamily C member 13 OS=Homo sapiens GN=DNAJC13 PE=1 SV=5	1	40	40	40	2	25	27	9	24	20	2	25	27	9	24	20	2	25	27	9	24	20	23.9	23.9	23.9	254.41	2243	2243	0	231.75	1	15.6	16.9	5.9	13.9	11.4	2668200000	22033000	759430000	1020300000	69508000	373030000
O75170-6;O75170-2;O75170-4;O75170-3;O75170-5;O75170	O75170-6;O75170-2;O75170-4;O75170-3;O75170-5;O75170	4;4;4;4;4;4	4;4;4;4;4;4	4;4;4;4;4;4	Serine/threonine-protein phosphatase 6 regulatory subunit 2	PPP6R2	Isoform 6 of Serine/threonine-protein phosphatase 6 regulatory subunit 2 OS=Homo sapiens GN=PPP6R2;Isoform 2 of Serine/threonine-protein phosphatase 6 regulatory subunit 2 OS=Homo sapiens GN=PPP6R2;Isoform 4 of Serine/threonine-protein phosphatase 6 regula	6	4	4	4	1	2	3	1	3	1	1	2	3	1	3	1	1	2	3	1	3	1	5.7	5.7	5.7	98.125	905	905;927;932;933;959;966	0	13.257	1.4	3.3	4.5	1.4	4.5	1.4	207050000	25519000	48389000	71405000	9189900	20430000
O75173	O75173	4	4	4	A disintegrin and metalloproteinase with thrombospondin motifs 4	ADAMTS4	A disintegrin and metalloproteinase with thrombospondin motifs 4 OS=Homo sapiens GN=ADAMTS4 PE=1 SV=3	1	4	4	4	0	3	2	0	0	0	0	3	2	0	0	0	0	3	2	0	0	0	7.4	7.4	7.4	90.196	837	837	0	10.723	0	6.2	3.5	0	0	0	21353000	0	21353000	0	0	0
O75175;O75175-2;O75175-3	O75175;O75175-2;O75175-3	8;7;5	8;7;5	8;7;5	CCR4-NOT transcription complex subunit 3	CNOT3	CCR4-NOT transcription complex subunit 3 OS=Homo sapiens GN=CNOT3 PE=1 SV=1;Isoform 2 of CCR4-NOT transcription complex subunit 3 OS=Homo sapiens GN=CNOT3;Isoform 3 of CCR4-NOT transcription complex subunit 3 OS=Homo sapiens GN=CNOT3	3	8	8	8	5	3	3	2	3	3	5	3	3	2	3	3	5	3	3	2	3	3	10	10	10	81.871	753	753;609;571	0	18.857	7.6	4.8	4	3.6	5.3	4.9	689060000	187720000	132610000	156850000	37224000	79049000
O75179-2;O75179;O75179-3;O75179-4;O75179-5	O75179-2;O75179;O75179-3;O75179-4	31;31;17;16;14	31;31;17;16;14	15;15;8;8;6	Ankyrin repeat domain-containing protein 17	ANKRD17	Isoform 2 of Ankyrin repeat domain-containing protein 17 OS=Homo sapiens GN=ANKRD17;Ankyrin repeat domain-containing protein 17 OS=Homo sapiens GN=ANKRD17 PE=1 SV=3;Isoform 3 of Ankyrin repeat domain-containing protein 17 OS=Homo sapiens GN=ANKRD17;Isoform	5	31	31	15	17	15	12	12	11	15	17	15	12	12	11	15	10	7	7	6	5	10	17.2	17.2	9.6	274.18	2602	2602;2603;1187;2010;751	0	150.95	9.9	9	7.8	7.2	6.5	11.3	2496000000	424310000	907530000	484440000	182400000	200000000
O75182-3;O75182-2;O75182	O75182-3;O75182-2;O75182	3;3;3	3;3;3	3;3;3	Paired amphipathic helix protein Sin3b	SIN3B	Isoform 3 of Paired amphipathic helix protein Sin3b OS=Homo sapiens GN=SIN3B;Isoform 2 of Paired amphipathic helix protein Sin3b OS=Homo sapiens GN=SIN3B;Paired amphipathic helix protein Sin3b OS=Homo sapiens GN=SIN3B PE=1 SV=2	3	3	3	3	0	1	1	0	1	1	0	1	1	0	1	1	0	1	1	0	1	1	8.8	8.8	8.8	39.506	353	353;1130;1162	0.00018322	4.1984	0	3.1	3.1	0	2.5	3.1	32324000	0	5351400	10982000	0	8930000
O75190;O75190-3;O75190-2;Q8WWF6;Q8NHS0	O75190;O75190-3;O75190-2	6;5;4;1;1	6;5;4;1;1	5;4;3;1;0	DnaJ homolog subfamily B member 6	DNAJB6	DnaJ homolog subfamily B member 6 OS=Homo sapiens GN=DNAJB6 PE=1 SV=2;Isoform C of DnaJ homolog subfamily B member 6 OS=Homo sapiens GN=DNAJB6;Isoform B of DnaJ homolog subfamily B member 6 OS=Homo sapiens GN=DNAJB6	5	6	6	5	2	4	2	3	2	3	2	4	2	3	2	3	1	3	2	3	2	3	26.7	26.7	23.6	36.087	326	326;325;241;145;232	0	27.391	7.1	16.9	11.3	13.8	11.3	13.8	316180000	32124000	63966000	63859000	51665000	32183000
O75191	O75191	4	4	4	Xylulose kinase	XYLB	Xylulose kinase OS=Homo sapiens GN=XYLB PE=1 SV=3	1	4	4	4	2	2	2	0	1	2	2	2	2	0	1	2	2	2	2	0	1	2	13.1	13.1	13.1	58.382	536	536	0	14.336	5.6	6.3	6.3	0	3	7.1	142390000	34018000	28727000	36565000	0	15701000
O75208	O75208	2	2	2	Ubiquinone biosynthesis protein COQ9, mitochondrial	COQ9	Ubiquinone biosynthesis protein COQ9, mitochondrial OS=Homo sapiens GN=COQ9 PE=1 SV=1	1	2	2	2	1	1	0	2	0	0	1	1	0	2	0	0	1	1	0	2	0	0	6.6	6.6	6.6	35.509	318	318	0.0018839	2.8743	3.1	3.5	0	6.6	0	0	27092000	8499200	6922400	0	11671000	0
O75223;O75223-3;O75223-2;O75223-4	O75223;O75223-3	10;5;2;2	10;5;2;2	10;5;2;2	Gamma-glutamylcyclotransferase	GGCT	Gamma-glutamylcyclotransferase OS=Homo sapiens GN=GGCT PE=1 SV=1;Isoform 3 of Gamma-glutamylcyclotransferase OS=Homo sapiens GN=GGCT	4	10	10	10	7	6	4	6	4	3	7	6	4	6	4	3	7	6	4	6	4	3	52.1	52.1	52.1	21.007	188	188;94;114;166	0	35.661	35.1	35.6	23.4	30.3	21.3	20.7	2493400000	581410000	615460000	645100000	350530000	204740000
O75251	O75251	2	2	2	NADH dehydrogenase [ubiquinone] iron-sulfur protein 7, mitochondrial	NDUFS7	NADH dehydrogenase [ubiquinone] iron-sulfur protein 7, mitochondrial OS=Homo sapiens GN=NDUFS7 PE=1 SV=3	1	2	2	2	2	2	2	1	1	1	2	2	2	1	1	1	2	2	2	1	1	1	10.8	10.8	10.8	23.563	213	213	0	8.7826	10.8	10.8	10.8	4.2	4.2	4.2	554710000	115410000	141220000	163540000	22806000	35426000
O75264	O75264	1	1	1	Small integral membrane protein 24	SMIM24	Transmembrane protein C19orf77 OS=Homo sapiens GN=C19orf77 PE=2 SV=2	1	1	1	1	1	1	0	1	0	0	1	1	0	1	0	0	1	1	0	1	0	0	15.4	15.4	15.4	14.964	130	130	0	30.168	15.4	15.4	0	15.4	0	0	855230000	462570000	28329000	0	364320000	0
O75306;O75306-2	O75306;O75306-2	15;14	15;14	15;14	NADH dehydrogenase [ubiquinone] iron-sulfur protein 2, mitochondrial	NDUFS2	NADH dehydrogenase [ubiquinone] iron-sulfur protein 2, mitochondrial OS=Homo sapiens GN=NDUFS2 PE=1 SV=2;Isoform 2 of NADH dehydrogenase [ubiquinone] iron-sulfur protein 2, mitochondrial OS=Homo sapiens GN=NDUFS2	2	15	15	15	9	7	7	5	6	12	9	7	7	5	6	12	9	7	7	5	6	12	43.4	43.4	43.4	52.545	463	463;457	0	87.608	24.6	19.9	17.1	10.2	12.5	36.7	3019800000	602570000	600120000	862630000	117180000	307930000
O75312	O75312	19	19	19	Zinc finger protein ZPR1	ZPR1	Zinc finger protein ZPR1 OS=Homo sapiens GN=ZNF259 PE=1 SV=1	1	19	19	19	12	13	13	12	9	15	12	13	13	12	9	15	12	13	13	12	9	15	56.9	56.9	56.9	50.925	459	459	0	151.21	36.2	44.4	41.6	32.9	30.3	55.1	3475100000	684870000	711260000	730740000	379150000	304260000
O75323;O75323-2	O75323;O75323-2	7;4	7;4	7;4	Protein NipSnap homolog 2	GBAS	Protein NipSnap homolog 2 OS=Homo sapiens GN=GBAS PE=1 SV=1;Isoform 2 of Protein NipSnap homolog 2 OS=Homo sapiens GN=GBAS	2	7	7	7	5	2	0	3	0	1	5	2	0	3	0	1	5	2	0	3	0	1	33.2	33.2	33.2	33.742	286	286;247	0	24.828	23.8	11.9	0	14.3	0	7	272250000	140340000	36059000	0	88706000	0
O75326;O75326-2	O75326;O75326-2	4;3	4;3	4;3	Semaphorin-7A	SEMA7A	Semaphorin-7A OS=Homo sapiens GN=SEMA7A PE=1 SV=1;Isoform 2 of Semaphorin-7A OS=Homo sapiens GN=SEMA7A	2	4	4	4	0	3	3	0	4	4	0	3	3	0	4	4	0	3	3	0	4	4	6.9	6.9	6.9	74.823	666	666;652	0	12.03	0	5.1	5.1	0	6.9	6.9	231860000	0	57094000	65856000	0	51738000
O75330-4;O75330-2;O75330;O75330-3	O75330-4;O75330-2;O75330;O75330-3	4;4;4;4	4;4;4;4	4;4;4;4	Hyaluronan mediated motility receptor	HMMR	Isoform 4 of Hyaluronan mediated motility receptor OS=Homo sapiens GN=HMMR;Isoform 2 of Hyaluronan mediated motility receptor OS=Homo sapiens GN=HMMR;Hyaluronan mediated motility receptor OS=Homo sapiens GN=HMMR PE=1 SV=2;Isoform 3 of Hyaluronan mediated m	4	4	4	4	0	2	1	0	2	1	0	2	1	0	2	1	0	2	1	0	2	1	7.1	7.1	7.1	74.494	638	638;709;724;725	0	8.1233	0	3.8	1.3	0	3.3	1.3	20570000	0	5783700	6306200	0	8480000
O75340;O75340-2;O75340-3	O75340;O75340-2	10;9;2	10;9;2	10;9;2	Programmed cell death protein 6	PDCD6	Programmed cell death protein 6 OS=Homo sapiens GN=PDCD6 PE=1 SV=1;Isoform 2 of Programmed cell death protein 6 OS=Homo sapiens GN=PDCD6	3	10	10	10	10	7	8	7	8	7	10	7	8	7	8	7	10	7	8	7	8	7	68.1	68.1	68.1	21.868	191	191;189;69	0	82.175	68.1	34.6	48.7	42.4	48.7	42.4	5024800000	1436900000	747770000	1175200000	410700000	524320000
O75347	O75347	13	13	13	Tubulin-specific chaperone A	TBCA	Tubulin-specific chaperone A OS=Homo sapiens GN=TBCA PE=1 SV=3	1	13	13	13	10	11	11	12	12	12	10	11	11	12	12	12	10	11	11	12	12	12	63.9	63.9	63.9	12.855	108	108	0	74.564	61.1	61.1	61.1	61.1	63.9	61.1	23260000000	4560400000	5158400000	5075400000	2344400000	2743900000
O75348;O95670-2;O95670	O75348	6;2;2	6;2;2	6;2;2	V-type proton ATPase subunit G 1	ATP6V1G1	V-type proton ATPase subunit G 1 OS=Homo sapiens GN=ATP6V1G1 PE=1 SV=3	3	6	6	6	4	6	4	5	5	6	4	6	4	5	5	6	4	6	4	5	5	6	64.4	64.4	64.4	13.757	118	118;78;118	0	135.34	30.5	64.4	43.2	42.4	42.4	64.4	2974100000	466710000	730780000	590620000	289860000	338190000
O75351	O75351	18	18	13	Vacuolar protein sorting-associated protein 4B	VPS4B	Vacuolar protein sorting-associated protein 4B OS=Homo sapiens GN=VPS4B PE=1 SV=2	1	18	18	13	13	11	11	7	14	10	13	11	11	7	14	10	9	7	7	4	10	6	48.4	48.4	40.5	49.301	444	444	0	87.633	33.3	29.7	28.6	18.7	39.4	31.8	3570900000	705730000	718890000	849390000	180580000	547530000
O75352	O75352	2	2	2	Mannose-P-dolichol utilization defect 1 protein	MPDU1	Mannose-P-dolichol utilization defect 1 protein OS=Homo sapiens GN=MPDU1 PE=1 SV=2	1	2	2	2	0	1	1	0	2	1	0	1	1	0	2	1	0	1	1	0	2	1	8.1	8.1	8.1	26.638	247	247	0.0041799	2.4636	0	4	4	0	8.1	4	114580000	0	32022000	37240000	0	28378000
O75362;O15090	O75362	6;1	6;1	5;0	Zinc finger protein 217	ZNF217	Zinc finger protein 217 OS=Homo sapiens GN=ZNF217 PE=1 SV=1	2	6	6	5	0	5	3	0	5	6	0	5	3	0	5	6	0	4	2	0	5	5	7.6	7.6	6.9	115.27	1048	1048;1300	0	22.658	0	6.5	3.1	0	6.9	7.6	217630000	0	48419000	35913000	0	47286000
O75367-2;O75367-3;O75367	O75367-2;O75367-3;O75367	13;13;13	13;13;13	11;11;11	Core histone macro-H2A.1	H2AFY	Isoform 1 of Core histone macro-H2A.1 OS=Homo sapiens GN=H2AFY;Isoform 3 of Core histone macro-H2A.1 OS=Homo sapiens GN=H2AFY;Core histone macro-H2A.1 OS=Homo sapiens GN=H2AFY PE=1 SV=4	3	13	13	11	11	9	11	9	8	8	11	9	11	9	8	8	9	8	10	8	7	7	46.3	46.3	39.3	39.183	369	369;371;372	0	121.01	43.6	36.9	37.7	34.7	33.1	32.8	5930500000	2206200000	1173300000	1462400000	427370000	279370000
O75368	O75368	10	10	10	SH3 domain-binding glutamic acid-rich-like protein	SH3BGRL	SH3 domain-binding glutamic acid-rich-like protein OS=Homo sapiens GN=SH3BGRL PE=1 SV=1	1	10	10	10	9	3	3	9	4	3	9	3	3	9	4	3	9	3	3	9	4	3	85.1	85.1	85.1	12.774	114	114	0	60.358	85.1	36	36	84.2	44.7	36	4251600000	1739000000	514130000	546260000	969770000	156920000
O75369-2;O75369-9;O75369;O75369-6;O75369-3;O75369-7;O75369-5;O75369-4	O75369-2;O75369-9;O75369;O75369-6;O75369-3;O75369-7;O75369-5;O75369-4	158;158;158;155;155;141;128;128	1;1;1;1;1;1;1;1	1;1;1;1;1;1;1;1	Filamin-B	FLNB	Isoform 2 of Filamin-B OS=Homo sapiens GN=FLNB;Isoform 9 of Filamin-B OS=Homo sapiens GN=FLNB;Filamin-B OS=Homo sapiens GN=FLNB PE=1 SV=2;Isoform 6 of Filamin-B OS=Homo sapiens GN=FLNB;Isoform 3 of Filamin-B OS=Homo sapiens GN=FLNB;Isoform 7 of Filamin-B O	8	158	1	1	42	145	138	45	102	115	0	1	1	0	1	1	0	1	1	0	1	1	82.2	1.3	1.3	275.66	2578	2578;2591;2602;2537;2561;2422;2146;2150	0	16.826	23.5	79.3	74.5	24.3	58	60.6	621730000	0	246110000	276580000	0	41155000
O75369-8	O75369-8	160	160	3	Filamin-B	FLNB	Isoform 8 of Filamin-B OS=Homo sapiens GN=FLNB	1	160	160	3	42	146	139	45	101	115	42	146	139	45	101	115	0	2	2	0	0	1	81.1	81.1	1.9	281.63	2633	2633	0	323.31	23	78.1	73.2	23.8	55.5	58.4	129470000000	1472700000	49530000000	55761000000	1056100000	9286000000
O75376;O75376-2;O75376-3	O75376;O75376-2	13;12;5	12;11;4	12;11;4	Nuclear receptor corepressor 1	NCOR1	Nuclear receptor corepressor 1 OS=Homo sapiens GN=NCOR1 PE=1 SV=2;Isoform 2 of Nuclear receptor corepressor 1 OS=Homo sapiens GN=NCOR1	3	13	12	12	4	7	8	3	2	3	4	6	7	2	1	3	4	6	7	2	1	3	6.8	6.4	6.4	270.21	2440	2440;2337;914	0	43.575	1.9	3.2	4.7	1.3	0.9	1.6	335230000	22721000	84037000	183370000	17714000	6317400
O75379-2;O75379	O75379-2;O75379	1;1	1;1	1;1	Vesicle-associated membrane protein 4	VAMP4	Isoform 2 of Vesicle-associated membrane protein 4 OS=Homo sapiens GN=VAMP4;Vesicle-associated membrane protein 4 OS=Homo sapiens GN=VAMP4 PE=1 SV=2	2	1	1	1	0	1	1	0	1	1	0	1	1	0	1	1	0	1	1	0	1	1	8.6	8.6	8.6	16.24	140	140;141	0.002212	2.7598	0	8.6	8.6	0	8.6	8.6	29283000	0	10994000	8041900	0	4858900
O75380	O75380	6	6	6	NADH dehydrogenase [ubiquinone] iron-sulfur protein 6, mitochondrial	NDUFS6	NADH dehydrogenase [ubiquinone] iron-sulfur protein 6, mitochondrial OS=Homo sapiens GN=NDUFS6 PE=1 SV=1	1	6	6	6	3	1	3	4	3	5	3	1	3	4	3	5	3	1	3	4	3	5	60.5	60.5	60.5	13.711	124	124	0	24.796	29.8	9.7	33.1	49.2	29.8	49.2	1259000000	302400000	68198000	333700000	159780000	167840000
O75381-2;O75381	O75381-2;O75381	5;5	5;5	5;5	Peroxisomal membrane protein PEX14	PEX14	Isoform 2 of Peroxisomal membrane protein PEX14 OS=Homo sapiens GN=PEX14;Peroxisomal membrane protein PEX14 OS=Homo sapiens GN=PEX14 PE=1 SV=1	2	5	5	5	2	2	1	1	2	3	2	2	1	1	2	3	2	2	1	1	2	3	15.6	15.6	15.6	36.701	334	334;377	0	8.6972	6.3	7.2	3.6	3.6	7.2	9.3	176750000	24095000	54457000	16639000	7166500	24222000
O75382-4;O75382-2;O75382;O75382-3	O75382-4;O75382-2;O75382;O75382-3	6;6;6;5	6;6;6;5	6;6;6;5	Tripartite motif-containing protein 3	TRIM3	Isoform 4 of Tripartite motif-containing protein 3 OS=Homo sapiens GN=TRIM3;Isoform Beta of Tripartite motif-containing protein 3 OS=Homo sapiens GN=TRIM3;Tripartite motif-containing protein 3 OS=Homo sapiens GN=TRIM3 PE=1 SV=2;Isoform Gamma of Tripartite	4	6	6	6	0	2	4	0	1	2	0	2	4	0	1	2	0	2	4	0	1	2	14.7	14.7	14.7	67.725	625	625;733;744;665	0	29.164	0	4	11.4	0	2.4	4.2	128990000	0	25540000	74208000	0	7280600
O75387;O75387-2	O75387;O75387-2	1;1	1;1	1;1	Large neutral amino acids transporter small subunit 3	SLC43A1	Large neutral amino acids transporter small subunit 3 OS=Homo sapiens GN=SLC43A1 PE=2 SV=1;Isoform 2 of Large neutral amino acids transporter small subunit 3 OS=Homo sapiens GN=SLC43A1	2	1	1	1	0	0	0	1	0	0	0	0	0	1	0	0	0	0	0	1	0	0	1.6	1.6	1.6	61.476	559	559;560	0.0099566	1.858	0	0	0	1.6	0	0	8869500	0	0	0	8869500	0
O75390	O75390	18	18	18	Citrate synthase, mitochondrial	CS	Citrate synthase, mitochondrial OS=Homo sapiens GN=CS PE=1 SV=2	1	18	18	18	13	14	12	9	12	14	13	14	12	9	12	14	13	14	12	9	12	14	48.3	48.3	48.3	51.712	466	466	0	227.68	42.7	41	39.3	27.9	38	41.4	14903000000	1514400000	4146400000	3964100000	522920000	1517500000
O75391	O75391	4	4	4	Sperm-associated antigen 7	SPAG7	Sperm-associated antigen 7 OS=Homo sapiens GN=SPAG7 PE=1 SV=2	1	4	4	4	2	4	4	3	3	2	2	4	4	3	3	2	2	4	4	3	3	2	26	26	26	26.034	227	227	0	37.16	15.9	26	26	21.6	21.6	15.9	573960000	46625000	158840000	217890000	33709000	65846000
O75394	O75394	2	2	2	39S ribosomal protein L33, mitochondrial	MRPL33	39S ribosomal protein L33, mitochondrial OS=Homo sapiens GN=MRPL33 PE=1 SV=1	1	2	2	2	1	1	1	1	2	1	1	1	1	1	2	1	1	1	1	1	2	1	38.5	38.5	38.5	7.6191	65	65	0.00018245	4.1323	16.9	16.9	16.9	16.9	38.5	16.9	264100000	36136000	42206000	105580000	10550000	49092000
O75396	O75396	12	12	12	Vesicle-trafficking protein SEC22b	SEC22B	Vesicle-trafficking protein SEC22b OS=Homo sapiens GN=SEC22B PE=1 SV=4	1	12	12	12	3	9	5	4	8	4	3	9	5	4	8	4	3	9	5	4	8	4	51.6	51.6	51.6	24.593	215	215	0	58.529	17.2	41.9	28.8	22.8	44.2	23.7	4750500000	70932000	1675700000	1577000000	109170000	757490000
O75400;O75400-2;O75400-3	O75400;O75400-2;O75400-3	19;18;17	19;18;17	19;18;17	Pre-mRNA-processing factor 40 homolog A	PRPF40A	Pre-mRNA-processing factor 40 homolog A OS=Homo sapiens GN=PRPF40A PE=1 SV=2;Isoform 2 of Pre-mRNA-processing factor 40 homolog A OS=Homo sapiens GN=PRPF40A;Isoform 3 of Pre-mRNA-processing factor 40 homolog A OS=Homo sapiens GN=PRPF40A	3	19	19	19	16	15	13	12	15	14	16	15	13	12	15	14	16	15	13	12	15	14	21.1	21.1	21.1	108.8	957	957;930;939	0	140.72	18.4	18	16.2	13.6	17	16.6	6815600000	1270200000	1502100000	1665600000	567400000	862500000
O75410-7;O75410;O75410-2;O75410-3;O75410-5;O75410-4;O75410-6;O75410-8	O75410-7;O75410;O75410-2;O75410-3;O75410-5;O75410-4;O75410-6;O75410-8	14;14;14;12;9;9;9;7	14;14;14;12;9;9;9;7	12;12;12;10;7;7;7;6	Transforming acidic coiled-coil-containing protein 1	TACC1	Isoform 7 of Transforming acidic coiled-coil-containing protein 1 OS=Homo sapiens GN=TACC1;Transforming acidic coiled-coil-containing protein 1 OS=Homo sapiens GN=TACC1 PE=1 SV=2;Isoform 2 of Transforming acidic coiled-coil-containing protein 1 OS=Homo sap	8	14	14	12	6	3	4	10	7	6	6	3	4	10	7	6	5	3	3	9	5	5	22.2	22.2	19.6	79.871	731	731;805;817;610;367;379;395;154	0	39.577	10.9	5.9	6	17.1	11.8	10.7	701240000	150480000	64355000	109470000	152570000	131280000
O75419-2;O75419;O75419-3	O75419-2;O75419;O75419-3	4;4;4	4;4;4	4;4;4	Cell division control protein 45 homolog	CDC45	Isoform 2 of Cell division control protein 45 homolog OS=Homo sapiens GN=CDC45;Cell division control protein 45 homolog OS=Homo sapiens GN=CDC45 PE=1 SV=1;Isoform 3 of Cell division control protein 45 homolog OS=Homo sapiens GN=CDC45	3	4	4	4	3	2	0	1	2	1	3	2	0	1	2	1	3	2	0	1	2	1	6.3	6.3	6.3	60.244	520	520;566;598	0	6.3069	4.6	3.8	0	2.1	4.2	2.1	270790000	17249000	142540000	0	5006600	12557000
O75420	O75420	2	2	2	PERQ amino acid-rich with GYF domain-containing protein 1	GIGYF1	PERQ amino acid-rich with GYF domain-containing protein 1 OS=Homo sapiens GN=GIGYF1 PE=1 SV=2	1	2	2	2	0	0	0	0	1	1	0	0	0	0	1	1	0	0	0	0	1	1	2.3	2.3	2.3	114.6	1035	1035	0	9.0641	0	0	0	0	1.3	1.1	23167000	0	0	0	0	10152000
O75431	O75431	8	8	8	Metaxin-2	MTX2	Metaxin-2 OS=Homo sapiens GN=MTX2 PE=1 SV=1	1	8	8	8	1	2	3	5	6	4	1	2	3	5	6	4	1	2	3	5	6	4	47.9	47.9	47.9	29.763	263	263	0	45.054	8.4	19.4	29.7	26.6	36.1	27	759520000	51032000	109170000	206270000	58075000	133970000
O75436;O75436-2	O75436;O75436-2	13;9	12;8	12;8	Vacuolar protein sorting-associated protein 26A	VPS26A	Vacuolar protein sorting-associated protein 26A OS=Homo sapiens GN=VPS26A PE=1 SV=2;Isoform 2 of Vacuolar protein sorting-associated protein 26A OS=Homo sapiens GN=VPS26A	2	13	12	12	1	9	9	3	9	9	1	8	8	2	8	8	1	8	8	2	8	8	45	42.8	42.8	38.169	327	327;251	0	43.916	2.4	31.8	32.4	10.1	33	34.3	1730000000	17458000	492570000	428770000	21965000	368010000
O75438;O75438-2	O75438	3;1	3;1	3;1	NADH dehydrogenase [ubiquinone] 1 beta subcomplex subunit 1	NDUFB1	NADH dehydrogenase [ubiquinone] 1 beta subcomplex subunit 1 OS=Homo sapiens GN=NDUFB1 PE=1 SV=1	2	3	3	3	3	0	1	2	0	0	3	0	1	2	0	0	3	0	1	2	0	0	34.5	34.5	34.5	6.9611	58	58;105	0.00087367	3.2383	34.5	0	15.5	15.5	0	0	429500000	385900000	0	22846000	20761000	0
O75439	O75439	18	17	17	Mitochondrial-processing peptidase subunit beta	PMPCB	Mitochondrial-processing peptidase subunit beta OS=Homo sapiens GN=PMPCB PE=1 SV=2	1	18	17	17	13	14	14	12	14	17	13	13	13	11	14	16	13	13	13	11	14	16	48.7	47.2	47.2	54.366	489	489	0	257.07	37.4	39.5	39.9	36	39.9	46.4	5681600000	1005000000	1291000000	1366100000	259410000	706960000
O75448-2;O75448	O75448-2;O75448	5;5	5;5	5;5	Mediator of RNA polymerase II transcription subunit 24	MED24	Isoform 2 of Mediator of RNA polymerase II transcription subunit 24 OS=Homo sapiens GN=MED24;Mediator of RNA polymerase II transcription subunit 24 OS=Homo sapiens GN=MED24 PE=1 SV=1	2	5	5	5	1	3	3	3	4	2	1	3	3	3	4	2	1	3	3	3	4	2	8.1	8.1	8.1	108.94	976	976;989	0	18.323	1.4	4.8	4.5	5	6.2	3.2	242190000	15057000	60216000	39000000	78220000	23261000
O75449;O75449-2	O75449;O75449-2	5;3	5;3	3;1	Katanin p60 ATPase-containing subunit A1	KATNA1	Katanin p60 ATPase-containing subunit A1 OS=Homo sapiens GN=KATNA1 PE=1 SV=1;Isoform 2 of Katanin p60 ATPase-containing subunit A1 OS=Homo sapiens GN=KATNA1	2	5	5	3	1	2	1	1	1	3	1	2	1	1	1	3	1	1	1	0	1	1	10.6	10.6	6.7	55.964	491	491;311	0	7.1162	2	3.5	2	2.4	1.8	6.7	127450000	14444000	40304000	19547000	5673200	6078000
O75475;O75475-3;O75475-2	O75475;O75475-3;O75475-2	19;12;12	19;12;12	18;11;11	PC4 and SFRS1-interacting protein	PSIP1	PC4 and SFRS1-interacting protein OS=Homo sapiens GN=PSIP1 PE=1 SV=1;Isoform 3 of PC4 and SFRS1-interacting protein OS=Homo sapiens GN=PSIP1;Isoform 2 of PC4 and SFRS1-interacting protein OS=Homo sapiens GN=PSIP1	3	19	19	18	8	11	12	15	9	12	8	11	12	15	9	12	7	10	11	15	9	11	39.2	39.2	37.7	60.103	530	530;329;333	0	99.718	18.5	24.7	27.7	29.8	18.5	27.5	6470600000	682310000	1820200000	1969200000	437350000	427250000
O75477	O75477	11	8	8	Erlin-1	ERLIN1	Erlin-1 OS=Homo sapiens GN=ERLIN1 PE=1 SV=1	1	11	8	8	8	9	9	6	7	6	5	6	6	3	5	4	5	6	6	3	5	4	40.5	31.5	31.5	38.925	346	346	0	43.767	32.4	33.5	28.6	21.4	27.7	22.3	1937800000	220000000	534950000	841530000	20114000	178000000
O75486-2;O75486	O75486-2;O75486	1;1	1;1	1;1	Transcription initiation protein SPT3 homolog	SUPT3H	Isoform 2 of Transcription initiation protein SPT3 homolog OS=Homo sapiens GN=SUPT3H;Transcription initiation protein SPT3 homolog OS=Homo sapiens GN=SUPT3H PE=1 SV=2	2	1	1	1	0	1	1	0	0	0	0	1	1	0	0	0	0	1	1	0	0	0	6	6	6	35.792	317	317;399	0.0071661	2.0647	0	6	6	0	0	0	156030000	0	58234000	97797000	0	0
O75489	O75489	14	14	14	NADH dehydrogenase [ubiquinone] iron-sulfur protein 3, mitochondrial	NDUFS3	NADH dehydrogenase [ubiquinone] iron-sulfur protein 3, mitochondrial OS=Homo sapiens GN=NDUFS3 PE=1 SV=1	1	14	14	14	13	9	10	9	8	10	13	9	10	9	8	10	13	9	10	9	8	10	51.5	51.5	51.5	30.241	264	264	0	71.074	48.5	46.2	48.9	46.2	40.5	49.2	5035400000	1203800000	1012600000	1046700000	414430000	537660000
O75494-5;O75494-4;O75494-6;O75494-3;O75494-2;O75494;Q8WXF0	O75494-5;O75494-4;O75494-6;O75494-3;O75494-2;O75494	8;8;8;8;8;8;3	8;8;8;8;8;8;3	8;8;8;8;8;8;3	Serine/arginine-rich splicing factor 10	SRSF10	Isoform 5 of Serine/arginine-rich splicing factor 10 OS=Homo sapiens GN=SRSF10;Isoform 4 of Serine/arginine-rich splicing factor 10 OS=Homo sapiens GN=SRSF10;Isoform 6 of Serine/arginine-rich splicing factor 10 OS=Homo sapiens GN=SRSF10;Isoform 3 of Serine	7	8	8	8	6	4	5	7	4	4	6	4	5	7	4	4	6	4	5	7	4	4	43	43	43	20.117	165	165;173;182;183;261;262;261	0	37.862	35.8	23.6	30.9	35.8	30.9	24.2	4101500000	1076200000	782290000	887100000	541080000	366390000
O75496	O75496	2	2	2	Geminin	GMNN	Geminin OS=Homo sapiens GN=GMNN PE=1 SV=1	1	2	2	2	2	1	1	2	1	1	2	1	1	2	1	1	2	1	1	2	1	1	13.4	13.4	13.4	23.565	209	209	0	7.9603	13.4	6.2	6.2	13.4	6.2	6.2	221170000	81480000	29733000	36760000	39694000	12808000
O75506	O75506	4	4	4	Heat shock factor-binding protein 1	HSBP1	Heat shock factor-binding protein 1 OS=Homo sapiens GN=HSBP1 PE=1 SV=1	1	4	4	4	2	3	4	3	1	3	2	3	4	3	1	3	2	3	4	3	1	3	73.7	73.7	73.7	8.5435	76	76	0	99.604	59.2	73.7	73.7	73.7	25	73.7	1302100000	93117000	341310000	580500000	74757000	55387000
O75521-2;O75521	O75521-2;O75521	16;16	16;16	16;16	Enoyl-CoA delta isomerase 2, mitochondrial	ECI2	Isoform 2 of Enoyl-CoA delta isomerase 2, mitochondrial OS=Homo sapiens GN=ECI2;Enoyl-CoA delta isomerase 2, mitochondrial OS=Homo sapiens GN=ECI2 PE=1 SV=4	2	16	16	16	10	8	11	13	7	8	10	8	11	13	7	8	10	8	11	13	7	8	58.2	58.2	58.2	39.609	359	359;394	0	122.69	44.8	33.1	42.6	48.5	25.1	33.1	3883800000	1118600000	664660000	1111500000	405290000	207290000
O75525-2;O75525	O75525-2;O75525	3;3	2;2	2;2	KH domain-containing, RNA-binding, signal transduction-associated protein 3	KHDRBS3	Isoform 2 of KH domain-containing, RNA-binding, signal transduction-associated protein 3 OS=Homo sapiens GN=KHDRBS3;KH domain-containing, RNA-binding, signal transduction-associated protein 3 OS=Homo sapiens GN=KHDRBS3 PE=1 SV=1	2	3	2	2	1	2	2	1	2	2	0	1	1	0	1	1	0	1	1	0	1	1	9.2	5.9	5.9	30.249	271	271;346	0.0084115	1.9813	3.3	6.3	6.3	3.3	6.3	6.3	58942000	0	15792000	18986000	0	15034000
O75530-3;O75530;O75530-2	O75530-3;O75530;O75530-2	14;14;14	14;14;14	14;14;14	Polycomb protein EED	EED	Isoform 3 of Polycomb protein EED OS=Homo sapiens GN=EED;Polycomb protein EED OS=Homo sapiens GN=EED PE=1 SV=2;Isoform 2 of Polycomb protein EED OS=Homo sapiens GN=EED	3	14	14	14	11	3	3	8	2	5	11	3	3	8	2	5	11	3	3	8	2	5	38.8	38.8	38.8	45.524	400	400;441;466	0	32.375	32.5	7.8	7.2	20.8	4.2	15	705490000	330170000	57758000	76507000	145600000	18146000
O75531	O75531	9	9	9	Barrier-to-autointegration factor;Barrier-to-autointegration factor, N-terminally processed	BANF1	Barrier-to-autointegration factor OS=Homo sapiens GN=BANF1 PE=1 SV=1	1	9	9	9	9	6	4	7	7	6	9	6	4	7	7	6	9	6	4	7	7	6	64	64	64	10.058	89	89	0	60.437	64	61.8	49.4	64	61.8	61.8	27506000000	8908200000	4994800000	4520700000	4050100000	2037100000
O75533;O75533-2	O75533	60;4	60;4	60;4	Splicing factor 3B subunit 1	SF3B1	Splicing factor 3B subunit 1 OS=Homo sapiens GN=SF3B1 PE=1 SV=3	2	60	60	60	37	43	40	43	47	50	37	43	40	43	47	50	37	43	40	43	47	50	55.5	55.5	55.5	145.83	1304	1304;144	0	323.31	36.2	42.6	41.3	44.9	46.5	49.8	20508000000	1910000000	4861700000	5558300000	2243500000	2262800000
O75534;O75534-2;O75534-3	O75534;O75534-2;O75534-3	43;42;41	43;42;41	43;42;41	Cold shock domain-containing protein E1	CSDE1	Cold shock domain-containing protein E1 OS=Homo sapiens GN=CSDE1 PE=1 SV=2;Isoform Short of Cold shock domain-containing protein E1 OS=Homo sapiens GN=CSDE1;Isoform 3 of Cold shock domain-containing protein E1 OS=Homo sapiens GN=CSDE1	3	43	43	43	30	33	32	24	31	29	30	33	32	24	31	29	30	33	32	24	31	29	56.5	56.5	56.5	88.884	798	798;767;813	0	323.31	42.2	43.9	45.5	35.8	43.5	42	18466000000	2398800000	4438100000	4924600000	1222400000	2411000000
O75563	O75563	4	4	4	Src kinase-associated phosphoprotein 2	SKAP2	Src kinase-associated phosphoprotein 2 OS=Homo sapiens GN=SKAP2 PE=1 SV=1	1	4	4	4	4	0	0	1	0	0	4	0	0	1	0	0	4	0	0	1	0	0	13.1	13.1	13.1	41.216	359	359	0	5.8983	13.1	0	0	3.3	0	0	73785000	60593000	0	0	13191000	0
O75569;O75569-3;O75569-2	O75569;O75569-3;O75569-2	13;11;11	13;11;11	13;11;11	Interferon-inducible double-stranded RNA-dependent protein kinase activator A	PRKRA	Interferon-inducible double stranded RNA-dependent protein kinase activator A OS=Homo sapiens GN=PRKRA PE=1 SV=1;Isoform 3 of Interferon-inducible double stranded RNA-dependent protein kinase activator A OS=Homo sapiens GN=PRKRA;Isoform 2 of Interferon-ind	3	13	13	13	8	9	8	6	7	7	8	9	8	6	7	7	8	9	8	6	7	7	48.2	48.2	48.2	34.404	313	313;288;302	0	78.778	39	32.6	34.8	25.2	31.3	32.6	2191300000	335890000	667250000	632810000	106690000	189510000
O75575;O75575-2;O75575-3	O75575;O75575-2;O75575-3	2;1;1	2;1;1	2;1;1	DNA-directed RNA polymerase III subunit RPC9	CRCP	DNA-directed RNA polymerase III subunit RPC9 OS=Homo sapiens GN=CRCP PE=1 SV=1;Isoform 2 of DNA-directed RNA polymerase III subunit RPC9 OS=Homo sapiens GN=CRCP;Isoform 3 of DNA-directed RNA polymerase III subunit RPC9 OS=Homo sapiens GN=CRCP	3	2	2	2	2	0	0	0	0	0	2	0	0	0	0	0	2	0	0	0	0	0	18.2	18.2	18.2	16.871	148	148;115;141	0.0015491	2.9569	18.2	0	0	0	0	0	22012000	22012000	0	0	0	0
O75582;O75582-2	O75582;O75582-2	6;3	6;3	5;3	Ribosomal protein S6 kinase alpha-5	RPS6KA5	Ribosomal protein S6 kinase alpha-5 OS=Homo sapiens GN=RPS6KA5 PE=1 SV=1;Isoform 2 of Ribosomal protein S6 kinase alpha-5 OS=Homo sapiens GN=RPS6KA5	2	6	6	5	4	3	1	4	1	3	4	3	1	4	1	3	3	2	0	3	0	2	9.4	9.4	8.4	89.864	802	802;549	0	9.9202	5.9	4	1	5.7	1	4	219810000	80896000	7450500	42707000	33779000	19095000
O75586	O75586	4	4	4	Mediator of RNA polymerase II transcription subunit 6	MED6	Mediator of RNA polymerase II transcription subunit 6 OS=Homo sapiens GN=MED6 PE=1 SV=2	1	4	4	4	2	0	1	2	0	2	2	0	1	2	0	2	2	0	1	2	0	2	19.1	19.1	19.1	28.424	246	246	0	6.7406	12.6	0	3.7	12.6	0	11	338970000	34529000	0	2553500	13953000	0
O75592-2;O75592	O75592-2;O75592	3;3	3;3	3;3	E3 ubiquitin-protein ligase MYCBP2	MYCBP2	Isoform 2 of Probable E3 ubiquitin-protein ligase MYCBP2 OS=Homo sapiens GN=MYCBP2;Probable E3 ubiquitin-protein ligase MYCBP2 OS=Homo sapiens GN=MYCBP2 PE=1 SV=3	2	3	3	3	0	0	0	2	0	1	0	0	0	2	0	1	0	0	0	2	0	1	0.8	0.8	0.8	509.7	4637	4637;4640	0.0051316	2.3157	0	0	0	0.5	0	0.3	10279000	0	0	0	7336500	0
O75600;O75600-2	O75600;O75600-2	1;1	1;1	1;1	2-amino-3-ketobutyrate coenzyme A ligase, mitochondrial	GCAT	2-amino-3-ketobutyrate coenzyme A ligase, mitochondrial OS=Homo sapiens GN=GCAT PE=1 SV=1;Isoform 2 of 2-amino-3-ketobutyrate coenzyme A ligase, mitochondrial OS=Homo sapiens GN=GCAT	2	1	1	1	0	0	1	0	0	0	0	0	1	0	0	0	0	0	1	0	0	0	3.3	3.3	3.3	45.285	419	419;445	0.0076485	2.0425	0	0	3.3	0	0	0	8320100	0	0	8320100	0	0
O75607	O75607	4	4	4	Nucleoplasmin-3	NPM3	Nucleoplasmin-3 OS=Homo sapiens GN=NPM3 PE=1 SV=3	1	4	4	4	4	4	4	4	4	4	4	4	4	4	4	4	4	4	4	4	4	4	41	41	41	19.343	178	178	0	172.41	41	41	41	41	41	41	7008300000	2053800000	1228100000	1488800000	828230000	525490000
O75608;O75608-2	O75608;O75608-2	11;10	11;10	11;10	Acyl-protein thioesterase 1	LYPLA1	Acyl-protein thioesterase 1 OS=Homo sapiens GN=LYPLA1 PE=1 SV=1;Isoform 2 of Acyl-protein thioesterase 1 OS=Homo sapiens GN=LYPLA1	2	11	11	11	9	11	9	10	6	9	9	11	9	10	6	9	9	11	9	10	6	9	83	83	83	24.669	230	230;214	0	214.92	79.1	83	72.6	65.7	41.3	79.1	8633400000	2311500000	2111200000	1962600000	917330000	425870000
O75616;O75616-2	O75616	6;2	6;2	6;2	GTPase Era, mitochondrial	ERAL1	GTPase Era, mitochondrial OS=Homo sapiens GN=ERAL1 PE=1 SV=2	2	6	6	6	3	2	2	3	1	5	3	2	2	3	1	5	3	2	2	3	1	5	22.2	22.2	22.2	48.349	437	437;276	0	17.46	9.8	7.8	7.8	8.5	3.7	19.9	304410000	95924000	44957000	43476000	42067000	15044000
O75629	O75629	2	2	2	Protein CREG1	CREG1	Protein CREG1 OS=Homo sapiens GN=CREG1 PE=1 SV=1	1	2	2	2	1	0	1	0	0	0	1	0	1	0	0	0	1	0	1	0	0	0	15	15	15	24.074	220	220	0	12.809	5.5	0	9.5	0	0	0	31820000	6752900	0	25067000	0	0
O75635-2;O75635	O75635-2;O75635	12;12	12;12	12;12	Serpin B7	SERPINB7	Isoform 2 of Serpin B7 OS=Homo sapiens GN=SERPINB7;Serpin B7 OS=Homo sapiens GN=SERPINB7 PE=1 SV=1	2	12	12	12	0	3	2	0	5	10	0	3	2	0	5	10	0	3	2	0	5	10	36.1	36.1	36.1	41.174	363	363;380	0	43.239	0	9.1	5.5	0	14.3	28.7	417200000	0	39089000	24812000	0	48835000
O75643;O75643-2	O75643	91;27	91;27	91;27	U5 small nuclear ribonucleoprotein 200 kDa helicase	SNRNP200	U5 small nuclear ribonucleoprotein 200 kDa helicase OS=Homo sapiens GN=SNRNP200 PE=1 SV=2	2	91	91	91	64	60	57	68	65	61	64	60	57	68	65	61	64	60	57	68	65	61	47.8	47.8	47.8	244.5	2136	2136;625	0	323.31	34	37.7	35.7	37.9	35.5	38.2	27687000000	4514300000	5731800000	6688800000	3075400000	3362500000
O75648-2;O75648;O75648-5;O75648-3;O75648-4	O75648-2;O75648;O75648-5	3;3;2;1;1	3;3;2;1;1	3;3;2;1;1	Mitochondrial tRNA-specific 2-thiouridylase 1	TRMU	Isoform 2 of Mitochondrial tRNA-specific 2-thiouridylase 1 OS=Homo sapiens GN=TRMU;Mitochondrial tRNA-specific 2-thiouridylase 1 OS=Homo sapiens GN=TRMU PE=1 SV=2;Isoform 5 of Mitochondrial tRNA-specific 2-thiouridylase 1 OS=Homo sapiens GN=TRMU	5	3	3	3	0	3	3	0	0	0	0	3	3	0	0	0	0	3	3	0	0	0	9.6	9.6	9.6	42.95	376	376;421;166;222;267	0.00018155	4.0052	0	9.6	9.6	0	0	0	47804000	0	21201000	26604000	0	0
O75663;O75663-2	O75663;O75663-2	17;12	17;12	17;12	TIP41-like protein	TIPRL	TIP41-like protein OS=Homo sapiens GN=TIPRL PE=1 SV=2;Isoform 2 of TIP41-like protein OS=Homo sapiens GN=TIPRL	2	17	17	17	16	10	9	9	7	8	16	10	9	9	7	8	16	10	9	9	7	8	77.2	77.2	77.2	31.444	272	272;178	0	113.24	73.9	53.7	43	44.5	37.5	46	4187100000	1139600000	991700000	959390000	441120000	287660000
O75676-2;O75676	O75676-2;O75676	4;4	3;3	3;3	Ribosomal protein S6 kinase alpha-4	RPS6KA4	Isoform 2 of Ribosomal protein S6 kinase alpha-4 OS=Homo sapiens GN=RPS6KA4;Ribosomal protein S6 kinase alpha-4 OS=Homo sapiens GN=RPS6KA4 PE=1 SV=1	2	4	3	3	2	3	3	2	2	2	1	2	2	1	1	1	1	2	2	1	1	1	6	5	5	84.883	766	766;772	0	6.0858	2.6	4.3	4.3	2.6	2.6	2.6	85983000	0	29116000	29048000	7159600	9327900
O75683	O75683	5	5	5	Surfeit locus protein 6	SURF6	Surfeit locus protein 6 OS=Homo sapiens GN=SURF6 PE=1 SV=3	1	5	5	5	3	1	1	1	2	1	3	1	1	1	2	1	3	1	1	1	2	1	11.6	11.6	11.6	41.45	361	361	0	12.082	9.7	1.9	1.9	1.9	3.9	1.9	625720000	40147000	225290000	84939000	0	150500000
O75688;O75688-4;O75688-2;O75688-5;O75688-3	O75688;O75688-4;O75688-2;O75688-5;O75688-3	8;7;7;5;4	5;4;4;2;4	5;4;4;2;4	Protein phosphatase 1B	PPM1B	Protein phosphatase 1B OS=Homo sapiens GN=PPM1B PE=1 SV=1;Isoform 4 of Protein phosphatase 1B OS=Homo sapiens GN=PPM1B;Isoform Beta-2 of Protein phosphatase 1B OS=Homo sapiens GN=PPM1B;Isoform 5 of Protein phosphatase 1B OS=Homo sapiens GN=PPM1B;Isoform Be	5	8	5	5	7	3	5	5	4	5	4	1	3	2	2	2	4	1	3	2	2	2	18.6	12.1	12.1	52.642	479	479;380;387;327;192	0	12.815	16.3	6.9	11.5	11.7	9.2	11.3	487580000	187900000	23364000	146270000	28832000	44960000
O75691	O75691	15	15	15	Small subunit processome component 20 homolog	UTP20	Small subunit processome component 20 homolog OS=Homo sapiens GN=UTP20 PE=1 SV=3	1	15	15	15	0	5	4	0	12	8	0	5	4	0	12	8	0	5	4	0	12	8	6.3	6.3	6.3	318.38	2785	2785	0	28.775	0	2	1.5	0	4.7	3.6	469060000	0	52330000	51043000	0	285570000
O75694;O75694-2	O75694;O75694-2	39;38	39;38	39;38	Nuclear pore complex protein Nup155	NUP155	Nuclear pore complex protein Nup155 OS=Homo sapiens GN=NUP155 PE=1 SV=1;Isoform 2 of Nuclear pore complex protein Nup155 OS=Homo sapiens GN=NUP155	2	39	39	39	28	22	25	24	25	23	28	22	25	24	25	23	28	22	25	24	25	23	36.8	36.8	36.8	155.2	1391	1391;1332	0	288.94	29.3	20.8	25.2	23.2	25	21.3	7116900000	1198800000	1545900000	1987200000	530910000	837700000
O75695	O75695	3	3	3	Protein XRP2	RP2	Protein XRP2 OS=Homo sapiens GN=RP2 PE=1 SV=4	1	3	3	3	0	1	2	0	1	2	0	1	2	0	1	2	0	1	2	0	1	2	7.7	7.7	7.7	39.641	350	350	0	5.5044	0	2.3	5.1	0	2.3	4.9	103680000	0	31452000	34812000	0	9048300
O75717	O75717	45	45	45	WD repeat and HMG-box DNA-binding protein 1	WDHD1	WD repeat and HMG-box DNA-binding protein 1 OS=Homo sapiens GN=WDHD1 PE=1 SV=1	1	45	45	45	30	16	19	33	15	17	30	16	19	33	15	17	30	16	19	33	15	17	48.2	48.2	48.2	125.97	1129	1129	0	235.85	36.3	19.2	21	37.8	17.9	19.4	14472000000	1604600000	669700000	8070100000	3318700000	267410000
O75718	O75718	15	15	15	Cartilage-associated protein	CRTAP	Cartilage-associated protein OS=Homo sapiens GN=CRTAP PE=1 SV=1	1	15	15	15	6	13	11	3	10	12	6	13	11	3	10	12	6	13	11	3	10	12	40.6	40.6	40.6	46.561	401	401	0	56.311	17	36.7	30.7	7.5	28.4	31.2	3639000000	208780000	1205300000	1401800000	40831000	353390000
O75746	O75746	16	12	12	Calcium-binding mitochondrial carrier protein Aralar1	SLC25A12	Calcium-binding mitochondrial carrier protein Aralar1 OS=Homo sapiens GN=SLC25A12 PE=1 SV=2	1	16	12	12	9	7	9	4	5	6	6	6	7	2	3	5	6	6	7	2	3	5	30.2	23.9	23.9	74.761	678	678	0	60.126	19.2	13	17.7	7.4	8.6	10.2	582970000	143060000	144860000	186080000	14870000	32241000
O75787	O75787	2	2	2	Renin receptor	ATP6AP2	Renin receptor OS=Homo sapiens GN=ATP6AP2 PE=1 SV=2	1	2	2	2	0	2	0	0	0	0	0	2	0	0	0	0	0	2	0	0	0	0	8.9	8.9	8.9	39.008	350	350	0	7.8667	0	8.9	0	0	0	0	13367000	0	13367000	0	0	0
O75791	O75791	13	13	13	GRB2-related adapter protein 2	GRAP2	GRB2-related adapter protein 2 OS=Homo sapiens GN=GRAP2 PE=1 SV=1	1	13	13	13	12	1	0	9	0	0	12	1	0	9	0	0	12	1	0	9	0	0	44.5	44.5	44.5	37.909	330	330	0	55.928	42.1	3	0	28.5	0	0	1078400000	797650000	11097000	0	269700000	0
O75792	O75792	12	12	12	Ribonuclease H2 subunit A	RNASEH2A	Ribonuclease H2 subunit A OS=Homo sapiens GN=RNASEH2A PE=1 SV=2	1	12	12	12	10	1	0	10	1	2	10	1	0	10	1	2	10	1	0	10	1	2	41.1	41.1	41.1	33.395	299	299	0	35.306	38.5	3.3	0	36.8	4.7	9.7	1359200000	916850000	40426000	0	343330000	18852000
O75794	O75794	13	13	13	Cell division cycle protein 123 homolog	CDC123	Cell division cycle protein 123 homolog OS=Homo sapiens GN=CDC123 PE=1 SV=1	1	13	13	13	8	2	3	8	5	6	8	2	3	8	5	6	8	2	3	8	5	6	44.9	44.9	44.9	39.134	336	336	0	54.466	24.7	12.5	14.9	32.7	22.9	24.4	648420000	205750000	31699000	107040000	106590000	53688000
O75815;Q6S5L8-2;Q92529-2;O75815-2;Q92529;Q6S5L8	O75815	3;1;1;1;1;1	3;1;1;1;1;1	3;1;1;1;1;1	Breast cancer anti-estrogen resistance protein 3	BCAR3	Breast cancer anti-estrogen resistance protein 3 OS=Homo sapiens GN=BCAR3 PE=1 SV=1	6	3	3	3	0	2	3	0	0	1	0	2	3	0	0	1	0	2	3	0	0	1	4.8	4.8	4.8	92.565	825	825;387;471;501;594;630	0	4.98	0	4	4.8	0	0	1.1	49255000	0	19055000	26240000	0	0
O75817	O75817	2	2	2	Ribonuclease P protein subunit p20	POP7	Ribonuclease P protein subunit p20 OS=Homo sapiens GN=POP7 PE=1 SV=2	1	2	2	2	1	2	2	1	2	2	1	2	2	1	2	2	1	2	2	1	2	2	17.9	17.9	17.9	15.651	140	140	0	11.124	10.7	17.9	17.9	10.7	17.9	17.9	325630000	27583000	90471000	122160000	11562000	27489000
O75818-2;O75818	O75818-2;O75818	12;12	12;12	12;12	Ribonuclease P protein subunit p40	RPP40	Isoform 2 of Ribonuclease P protein subunit p40 OS=Homo sapiens GN=RPP40;Ribonuclease P protein subunit p40 OS=Homo sapiens GN=RPP40 PE=1 SV=3	2	12	12	12	8	4	3	6	2	1	8	4	3	6	2	1	8	4	3	6	2	1	45.9	45.9	45.9	39.327	340	340;363	0	26.471	34.1	13.8	8.5	18.5	6.5	3.8	430990000	117800000	131210000	58295000	70820000	33646000
O75821	O75821	19	19	19	Eukaryotic translation initiation factor 3 subunit G	EIF3G	Eukaryotic translation initiation factor 3 subunit G OS=Homo sapiens GN=EIF3G PE=1 SV=2	1	19	19	19	14	17	15	13	17	17	14	17	15	13	17	17	14	17	15	13	17	17	70.9	70.9	70.9	35.611	320	320	0	219.88	58.1	68.4	56.6	48.4	70.6	68.4	16012000000	1916900000	3984100000	3719100000	914540000	2542200000
O75822	O75822	19	19	19	Eukaryotic translation initiation factor 3 subunit J	EIF3J	Eukaryotic translation initiation factor 3 subunit J OS=Homo sapiens GN=EIF3J PE=1 SV=2	1	19	19	19	16	12	13	14	11	13	16	12	13	14	11	13	16	12	13	14	11	13	51.2	51.2	51.2	29.062	258	258	0	119.63	45.7	43.4	42.6	36	42.6	45.3	6189100000	1492400000	897830000	1478000000	712830000	625720000
O75828	O75828	11	9	9	Carbonyl reductase [NADPH] 3	CBR3	Carbonyl reductase [NADPH] 3 OS=Homo sapiens GN=CBR3 PE=1 SV=3	1	11	9	9	0	10	11	0	10	10	0	8	9	0	8	8	0	8	9	0	8	8	56.7	46.2	46.2	30.85	277	277	0	47.388	0	53.1	56.7	0	52.3	53.1	3666400000	0	1100800000	1476900000	0	553540000
O75832;O75832-2	O75832	10;4	10;4	10;4	26S proteasome non-ATPase regulatory subunit 10	PSMD10	26S proteasome non-ATPase regulatory subunit 10 OS=Homo sapiens GN=PSMD10 PE=1 SV=1	2	10	10	10	7	8	6	5	5	5	7	8	6	5	5	5	7	8	6	5	5	5	57.5	57.5	57.5	24.428	226	226;151	0	52.324	49.1	53.5	45.1	40.7	35	32.7	1247100000	207060000	302260000	337380000	81100000	209760000
O75844	O75844	2	2	2	CAAX prenyl protease 1 homolog	ZMPSTE24	CAAX prenyl protease 1 homolog OS=Homo sapiens GN=ZMPSTE24 PE=1 SV=2	1	2	2	2	0	2	2	0	1	0	0	2	2	0	1	0	0	2	2	0	1	0	5.1	5.1	5.1	54.812	475	475	0	15.551	0	5.1	5.1	0	1.7	0	98368000	0	48624000	31964000	0	17779000
O75874	O75874	24	24	23	Isocitrate dehydrogenase [NADP] cytoplasmic	IDH1	Isocitrate dehydrogenase [NADP] cytoplasmic OS=Homo sapiens GN=IDH1 PE=1 SV=2	1	24	24	23	22	16	18	20	16	17	22	16	18	20	16	17	21	15	17	19	15	16	60.4	60.4	58.2	46.659	414	414	0	140.47	58.5	44.9	49.5	51.2	46.4	48.1	7970200000	2559100000	1326700000	1616800000	1045700000	586930000
O75879	O75879	6	6	6	Glutamyl-tRNA(Gln) amidotransferase subunit B, mitochondrial	GATB	Glutamyl-tRNA(Gln) amidotransferase subunit B, mitochondrial OS=Homo sapiens GN=PET112 PE=1 SV=1	1	6	6	6	2	5	5	1	4	3	2	5	5	1	4	3	2	5	5	1	4	3	13.6	13.6	13.6	61.863	557	557	0	32.357	7.4	9.2	12	2.9	10.8	9.2	270080000	20654000	80147000	105450000	3620700	35772000
O75880	O75880	3	3	3	Protein SCO1 homolog, mitochondrial	SCO1	Protein SCO1 homolog, mitochondrial OS=Homo sapiens GN=SCO1 PE=1 SV=1	1	3	3	3	1	1	1	0	0	0	1	1	1	0	0	0	1	1	1	0	0	0	15.6	15.6	15.6	33.814	301	301	0	11.191	5.3	2.7	10.3	0	0	0	88954000	72811000	5902200	10241000	0	0
O75884-2;O75884	O75884-2;O75884	4;4	4;4	4;4	Putative hydrolase RBBP9	RBBP9	Isoform 2 of Putative hydrolase RBBP9 OS=Homo sapiens GN=RBBP9;Putative hydrolase RBBP9 OS=Homo sapiens GN=RBBP9 PE=1 SV=2	2	4	4	4	3	3	2	1	1	2	3	3	2	1	1	2	3	3	2	1	1	2	34.1	34.1	34.1	19.394	173	173;186	0	15.485	28.9	25.4	12.7	12.7	5.2	17.9	423580000	73203000	148730000	83110000	17700000	25500000
O75886;O75886-2	O75886;O75886-2	11;8	11;8	9;7	Signal transducing adapter molecule 2	STAM2	Signal transducing adapter molecule 2 OS=Homo sapiens GN=STAM2 PE=1 SV=1;Isoform 2 of Signal transducing adapter molecule 2 OS=Homo sapiens GN=STAM2	2	11	11	9	3	7	10	4	9	7	3	7	10	4	9	7	3	5	8	3	8	5	31.6	31.6	28	58.164	525	525;342	0	152.61	7	17.7	30.3	8.8	27	17.7	2554300000	104170000	604010000	985800000	56882000	381240000
O75909;O75909-4;O75909-1;O75909-2	O75909;O75909-4;O75909-1;O75909-2	8;8;7;6	8;8;7;6	8;8;7;6	Cyclin-K	CCNK	Cyclin-K OS=Homo sapiens GN=CCNK PE=1 SV=2;Isoform 4 of Cyclin-K OS=Homo sapiens GN=CCNK;Isoform 3 of Cyclin-K OS=Homo sapiens GN=CCNK;Isoform 2 of Cyclin-K OS=Homo sapiens GN=CCNK	4	8	8	8	2	5	4	2	2	4	2	5	4	2	2	4	2	5	4	2	2	4	20.7	20.7	20.7	64.239	580	580;600;357;354	0	20.821	4.5	12.1	10.2	6.6	3.6	12.9	423000000	50693000	116460000	94665000	24689000	43847000
O75915	O75915	3	3	3	PRA1 family protein 3	ARL6IP5	PRA1 family protein 3 OS=Homo sapiens GN=ARL6IP5 PE=1 SV=1	1	3	3	3	2	2	1	3	0	0	2	2	1	3	0	0	2	2	1	3	0	0	18.6	18.6	18.6	21.614	188	188	0	25.443	13.8	14.9	3.7	18.6	0	0	147080000	40130000	36474000	22026000	48454000	0
O75928-3;O75928-2;O75928;O75925	O75928-3;O75928-2;O75928;O75925	1;1;1;1	1;1;1;1	1;1;1;1	E3 SUMO-protein ligase PIAS2;E3 SUMO-protein ligase PIAS1	PIAS2;PIAS1	Isoform 3 of E3 SUMO-protein ligase PIAS2 OS=Homo sapiens GN=PIAS2;Isoform PIAS2-alpha of E3 SUMO-protein ligase PIAS2 OS=Homo sapiens GN=PIAS2;E3 SUMO-protein ligase PIAS2 OS=Homo sapiens GN=PIAS2 PE=1 SV=3;E3 SUMO-protein ligase PIAS1 OS=Homo sapiens GN=	4	1	1	1	1	0	1	1	1	1	1	0	1	1	1	1	1	0	1	1	1	1	3.7	3.7	3.7	45.056	405	405;572;621;651	0	7.8814	3.7	0	3.7	3.7	3.7	3.7	78780000	24655000	0	22023000	11032000	8063500
O75934	O75934	13	13	13	Pre-mRNA-splicing factor SPF27	BCAS2	Pre-mRNA-splicing factor SPF27 OS=Homo sapiens GN=BCAS2 PE=1 SV=1	1	13	13	13	10	8	8	11	5	7	10	8	8	11	5	7	10	8	8	11	5	7	76	76	76	26.131	225	225	0	213.61	71.6	59.1	60.4	70.7	43.1	56.4	4532600000	1278800000	1087400000	924630000	563870000	267710000
O75935-3;O75935;O75935-2	O75935-3;O75935;O75935-2	11;11;7	11;11;7	11;11;7	Dynactin subunit 3	DCTN3	Isoform 3 of Dynactin subunit 3 OS=Homo sapiens GN=DCTN3;Dynactin subunit 3 OS=Homo sapiens GN=DCTN3 PE=1 SV=1;Isoform 2 of Dynactin subunit 3 OS=Homo sapiens GN=DCTN3	3	11	11	11	3	6	9	1	7	9	3	6	9	1	7	9	3	6	9	1	7	9	74.1	74.1	74.1	18.001	158	158;186;176	0	82.413	24.1	48.1	65.2	5.1	54.4	63.3	3198000000	109200000	602060000	1389600000	14607000	412400000
O75937	O75937	12	12	12	DnaJ homolog subfamily C member 8	DNAJC8	DnaJ homolog subfamily C member 8 OS=Homo sapiens GN=DNAJC8 PE=1 SV=2	1	12	12	12	9	7	6	8	7	6	9	7	6	8	7	6	9	7	6	8	7	6	53	53	53	29.841	253	253	0	87.042	49.4	32	30.8	41.9	37.2	31.6	6436300000	1118300000	1414500000	1143500000	974170000	660300000
O75940	O75940	6	6	6	Survival of motor neuron-related-splicing factor 30	SMNDC1	Survival of motor neuron-related-splicing factor 30 OS=Homo sapiens GN=SMNDC1 PE=1 SV=1	1	6	6	6	5	4	3	4	5	5	5	4	3	4	5	5	5	4	3	4	5	5	41.2	41.2	41.2	26.711	238	238	0	84.841	36.1	31.9	29	33.2	36.1	38.2	2334400000	232740000	755930000	481420000	179660000	391770000
O75943-4;O75943-2;O75943;O75943-3	O75943-4;O75943-2;O75943;O75943-3	3;3;3;2	3;3;3;2	3;3;3;2	Cell cycle checkpoint protein RAD17	RAD17	Isoform 4 of Cell cycle checkpoint protein RAD17 OS=Homo sapiens GN=RAD17;Isoform 2 of Cell cycle checkpoint protein RAD17 OS=Homo sapiens GN=RAD17;Cell cycle checkpoint protein RAD17 OS=Homo sapiens GN=RAD17 PE=1 SV=2;Isoform 3 of Cell cycle checkpoint pr	4	3	3	3	1	2	3	0	1	0	1	2	3	0	1	0	1	2	3	0	1	0	6	6	6	66.155	584	584;670;681;505	0	6.1501	1.5	3.8	6	0	1.5	0	151600000	0	11223000	85223000	0	55150000
O75947;O75947-2	O75947;O75947-2	12;10	12;10	12;10	ATP synthase subunit d, mitochondrial	ATP5H	ATP synthase subunit d, mitochondrial OS=Homo sapiens GN=ATP5H PE=1 SV=3;Isoform 2 of ATP synthase subunit d, mitochondrial OS=Homo sapiens GN=ATP5H	2	12	12	12	11	7	3	8	3	3	11	7	3	8	3	3	11	7	3	8	3	3	76.4	76.4	76.4	18.491	161	161;137	0	34.521	76.4	54.7	26.1	55.3	21.7	24.8	3020200000	1667400000	523630000	206630000	370330000	97123000
O75955	O75955	3	3	3	Flotillin-1	FLOT1	Flotillin-1 OS=Homo sapiens GN=FLOT1 PE=1 SV=3	1	3	3	3	0	2	3	0	1	0	0	2	3	0	1	0	0	2	3	0	1	0	7.5	7.5	7.5	47.355	427	427	0	9.6951	0	4.4	7.5	0	2.6	0	99611000	0	39503000	50749000	0	9359200
O75962-2;O75962-4;O75962;O75962-5;O75962-3	O75962-2;O75962-4;O75962;O75962-5	35;35;35;31;4	35;35;35;31;4	33;33;33;29;4	Triple functional domain protein	TRIO	Isoform 2 of Triple functional domain protein OS=Homo sapiens GN=TRIO;Isoform 4 of Triple functional domain protein OS=Homo sapiens GN=TRIO;Triple functional domain protein OS=Homo sapiens GN=TRIO PE=1 SV=2;Isoform 5 of Triple functional domain protein OS=	5	35	35	33	0	17	26	0	18	12	0	17	26	0	18	12	0	16	25	0	18	12	16.5	16.5	15.8	329.39	2921	2921;3038;3097;2563;596	0	136.95	0	6.8	12.5	0	7.6	5.3	1983800000	0	450140000	1040500000	0	261300000
O75964	O75964	4	4	4	ATP synthase subunit g, mitochondrial	ATP5L	ATP synthase subunit g, mitochondrial OS=Homo sapiens GN=ATP5L PE=1 SV=3	1	4	4	4	4	3	3	1	0	1	4	3	3	1	0	1	4	3	3	1	0	1	46.6	46.6	46.6	11.428	103	103	0	28.421	46.6	32	32	12.6	0	12.6	527790000	257090000	132600000	111670000	17806000	0
O75970-3;O75970-2;O75970	O75970-3;O75970-2;O75970	1;1;1	1;1;1	1;1;1	Multiple PDZ domain protein	MPDZ	Isoform 3 of Multiple PDZ domain protein OS=Homo sapiens GN=MPDZ;Isoform 2 of Multiple PDZ domain protein OS=Homo sapiens GN=MPDZ;Multiple PDZ domain protein OS=Homo sapiens GN=MPDZ PE=1 SV=2	3	1	1	1	0	0	1	0	0	0	0	0	1	0	0	0	0	0	1	0	0	0	0.6	0.6	0.6	217.91	2037	2037;2041;2070	0.0012104	3.0514	0	0	0.6	0	0	0	0	0	0	0	0	0
O75976;O75976-2	O75976;O75976-2	14;11	14;11	14;11	Carboxypeptidase D	CPD	Carboxypeptidase D OS=Homo sapiens GN=CPD PE=1 SV=2;Isoform 2 of Carboxypeptidase D OS=Homo sapiens GN=CPD	2	14	14	14	6	6	5	9	9	6	6	6	5	9	9	6	6	6	5	9	9	6	13.7	13.7	13.7	152.93	1380	1380;1133	0	35.585	6.4	4.6	4.4	9.6	9.2	4.5	415150000	108330000	64067000	42362000	97130000	50846000
O75995	O75995	10	10	10	SAM and SH3 domain-containing protein 3	SASH3	SAM and SH3 domain-containing protein 3 OS=Homo sapiens GN=SASH3 PE=1 SV=2	1	10	10	10	7	1	0	10	0	1	7	1	0	10	0	1	7	1	0	10	0	1	40.5	40.5	40.5	41.595	380	380	0	111.11	26.6	2.1	0	40.5	0	4.2	873360000	423800000	11994000	0	431200000	0
O76003	O76003	18	18	18	Glutaredoxin-3	GLRX3	Glutaredoxin-3 OS=Homo sapiens GN=GLRX3 PE=1 SV=2	1	18	18	18	13	15	15	12	14	13	13	15	15	12	14	13	13	15	15	12	14	13	51.6	51.6	51.6	37.432	335	335	0	127.18	37.6	42.7	38.2	39.1	43.3	45.4	11340000000	1058400000	3066800000	3244200000	415010000	1443200000
O76021	O76021	18	18	18	Ribosomal L1 domain-containing protein 1	RSL1D1	Ribosomal L1 domain-containing protein 1 OS=Homo sapiens GN=RSL1D1 PE=1 SV=3	1	18	18	18	16	14	10	7	8	10	16	14	10	7	8	10	16	14	10	7	8	10	46.9	46.9	46.9	54.972	490	490	0	131.53	43.5	35.3	25.3	16.5	19.6	25.5	3831900000	1742900000	791340000	658090000	135070000	221470000
O76031	O76031	14	14	14	ATP-dependent Clp protease ATP-binding subunit clpX-like, mitochondrial	CLPX	ATP-dependent Clp protease ATP-binding subunit clpX-like, mitochondrial OS=Homo sapiens GN=CLPX PE=1 SV=2	1	14	14	14	9	6	7	7	5	5	9	6	7	7	5	5	9	6	7	7	5	5	33.3	33.3	33.3	69.223	633	633	0	50.005	20.2	13.7	19.9	16.3	12.6	12.6	1418400000	388180000	273990000	402250000	87671000	86572000
O76054;O76054-5;O76054-4;Q9UDX4	O76054;O76054-5;O76054-4	5;4;4;1	5;4;4;1	5;4;4;1	SEC14-like protein 2	SEC14L2	SEC14-like protein 2 OS=Homo sapiens GN=SEC14L2 PE=1 SV=1;Isoform 3 of SEC14-like protein 2 OS=Homo sapiens GN=SEC14L2;Isoform 2 of SEC14-like protein 2 OS=Homo sapiens GN=SEC14L2	4	5	5	5	0	4	3	0	2	1	0	4	3	0	2	1	0	4	3	0	2	1	21.1	21.1	21.1	46.145	403	403;320;392;400	0	17.919	0	15.4	9.9	0	11.2	5.5	375660000	0	114210000	232880000	0	20798000
O76071	O76071	11	11	11	Probable cytosolic iron-sulfur protein assembly protein CIAO1	CIAO1	Probable cytosolic iron-sulfur protein assembly protein CIAO1 OS=Homo sapiens GN=CIAO1 PE=1 SV=1	1	11	11	11	8	10	10	3	5	9	8	10	10	3	5	9	8	10	10	3	5	9	61.1	61.1	61.1	37.84	339	339	0	134.64	39.2	57.8	54.9	13.9	23.9	52.5	1915900000	338140000	452670000	556130000	92548000	163470000
O76075-2;O76075	O76075-2;O76075	1;1	1;1	1;1	DNA fragmentation factor subunit beta	DFFB	Isoform Beta of DNA fragmentation factor subunit beta OS=Homo sapiens GN=DFFB;DNA fragmentation factor subunit beta OS=Homo sapiens GN=DFFB PE=1 SV=1	2	1	1	1	1	0	0	0	0	0	1	0	0	0	0	0	1	0	0	0	0	0	6.7	6.7	6.7	30.648	270	270;338	0.0065585	2.1661	6.7	0	0	0	0	0	9776500	9776500	0	0	0	0
O76080	O76080	3	2	2	AN1-type zinc finger protein 5	ZFAND5	AN1-type zinc finger protein 5 OS=Homo sapiens GN=ZFAND5 PE=1 SV=1	1	3	2	2	1	2	2	1	2	2	1	1	1	1	1	1	1	1	1	1	1	1	17.8	13.1	13.1	23.132	213	213	0.00087321	3.2277	4.7	13.1	13.1	8.5	13.1	13.1	43273000	14849000	7202000	5650600	2603300	7299900
O76094;O76094-2	O76094;O76094-2	28;26	28;26	28;26	Signal recognition particle subunit SRP72	SRP72	Signal recognition particle subunit SRP72 OS=Homo sapiens GN=SRP72 PE=1 SV=3;Isoform 2 of Signal recognition particle subunit SRP72 OS=Homo sapiens GN=SRP72	2	28	28	28	23	21	22	18	18	19	23	21	22	18	18	19	23	21	22	18	18	19	53.1	53.1	53.1	74.605	671	671;610	0	255.79	44.4	42.9	43.8	37.6	38.5	42.5	12815000000	2695800000	2717300000	3807100000	1033700000	1011400000
O76095-2;O76095	O76095-2;O76095	1;1	1;1	1;1	Protein JTB	JTB	Isoform 2 of Protein JTB OS=Homo sapiens GN=JTB;Protein JTB OS=Homo sapiens GN=JTB PE=1 SV=1	2	1	1	1	1	0	0	0	0	1	1	0	0	0	0	1	1	0	0	0	0	1	11.1	11.1	11.1	13.355	117	117;146	0.0023701	2.6821	11.1	0	0	0	0	11.1	23489000	15063000	0	0	0	0
O94760;O94760-2	O94760;O94760-2	6;5	5;4	5;4	N(G),N(G)-dimethylarginine dimethylaminohydrolase 1	DDAH1	N(G),N(G)-dimethylarginine dimethylaminohydrolase 1 OS=Homo sapiens GN=DDAH1 PE=1 SV=3;Isoform 2 of N(G),N(G)-dimethylarginine dimethylaminohydrolase 1 OS=Homo sapiens GN=DDAH1	2	6	5	5	0	2	4	0	1	4	0	1	3	0	0	3	0	1	3	0	0	3	31.9	29.1	29.1	31.121	285	285;182	0	13.108	0	10.2	23.2	0	2.8	21.1	509860000	0	22097000	321860000	0	0
O94763-3;O94763;O94763-2;O94763-4	O94763-3;O94763;O94763-2;O94763-4	11;11;9;9	11;11;9;9	11;11;9;9	Unconventional prefoldin RPB5 interactor 1	URI1	Isoform 3 of Unconventional prefoldin RPB5 interactor 1 OS=Homo sapiens GN=URI1;Unconventional prefoldin RPB5 interactor 1 OS=Homo sapiens GN=URI1 PE=1 SV=3;Isoform 2 of Unconventional prefoldin RPB5 interactor 1 OS=Homo sapiens GN=URI1;Isoform 4 of Unconv	4	11	11	11	5	4	3	4	1	4	5	4	3	4	1	4	5	4	3	4	1	4	29.5	29.5	29.5	56.977	509	509;535;459;475	0	24.26	15.1	9.4	8.1	10	1.8	10.4	683340000	111580000	189950000	193940000	70133000	30175000
O94768	O94768	1	1	1	Serine/threonine-protein kinase 17B	STK17B	Serine/threonine-protein kinase 17B OS=Homo sapiens GN=STK17B PE=1 SV=1	1	1	1	1	1	0	1	0	1	1	1	0	1	0	1	1	1	0	1	0	1	1	4	4	4	42.344	372	372	0.0051299	2.3011	4	0	4	0	4	4	32076000	9912200	0	11064000	0	3313100
O94776	O94776	23	23	20	Metastasis-associated protein MTA2	MTA2	Metastasis-associated protein MTA2 OS=Homo sapiens GN=MTA2 PE=1 SV=1	1	23	23	20	19	12	14	13	7	11	19	12	14	13	7	11	17	11	13	12	6	10	36.8	36.8	32.5	75.022	668	668	0	112.77	31.9	22.8	26.2	25.4	12	22	4104200000	1082600000	897070000	987730000	406130000	254740000
O94788;O94788-2;O94788-3	O94788;O94788-2;O94788-3	11;10;9	8;8;6	8;8;6	Retinal dehydrogenase 2	ALDH1A2	Retinal dehydrogenase 2 OS=Homo sapiens GN=ALDH1A2 PE=1 SV=3;Isoform 2 of Retinal dehydrogenase 2 OS=Homo sapiens GN=ALDH1A2;Isoform 3 of Retinal dehydrogenase 2 OS=Homo sapiens GN=ALDH1A2	3	11	8	8	1	9	8	1	5	7	1	6	5	0	3	4	1	6	5	0	3	4	22.6	18.7	18.7	56.723	518	518;480;497	0	30.312	1.4	19.1	19.5	1.5	8.5	14.9	481190000	32989000	142890000	170850000	0	46654000
O94804	O94804	21	19	19	Serine/threonine-protein kinase 10	STK10	Serine/threonine-protein kinase 10 OS=Homo sapiens GN=STK10 PE=1 SV=1	1	21	19	19	19	12	10	17	10	9	17	10	8	15	8	7	17	10	8	15	8	7	29.1	27.1	27.1	112.13	968	968	0	97.839	27.4	16.3	13.8	23.1	13.7	12.5	2334000000	742490000	393660000	389790000	463270000	124090000
O94806;O94806-2	O94806	4;1	2;1	2;1	Serine/threonine-protein kinase D3	PRKD3	Serine/threonine-protein kinase D3 OS=Homo sapiens GN=PRKD3 PE=1 SV=1	2	4	2	2	3	3	1	2	2	2	1	2	1	1	1	1	1	2	1	1	1	1	5.4	2.9	2.9	100.47	890	890;611	0	6.4169	3.5	3.8	1	1.9	1.9	1.9	60204000	11086000	15296000	17490000	0	7068300
O94808	O94808	34	34	28	Glutamine--fructose-6-phosphate aminotransferase [isomerizing] 2	GFPT2	Glutamine--fructose-6-phosphate aminotransferase [isomerizing] 2 OS=Homo sapiens GN=GFPT2 PE=1 SV=3	1	34	34	28	2	29	25	0	26	24	2	29	25	0	26	24	0	23	20	0	20	19	58.5	58.5	48.5	76.93	682	682	0	229.29	2.6	54	43.7	0	46.8	39.3	10236000000	62278000	3451800000	3804900000	0	1304100000
O94813-3;O94813-2;O94813	O94813-3;O94813-2;O94813	15;15;15	15;15;15	15;15;15	Slit homolog 2 protein;Slit homolog 2 protein N-product;Slit homolog 2 protein C-product	SLIT2	Isoform 3 of Slit homolog 2 protein OS=Homo sapiens GN=SLIT2;Isoform 2 of Slit homolog 2 protein OS=Homo sapiens GN=SLIT2;Slit homolog 2 protein OS=Homo sapiens GN=SLIT2 PE=1 SV=1	3	15	15	15	0	4	6	0	12	8	0	4	6	0	12	8	0	4	6	0	12	8	13.6	13.6	13.6	168.89	1521	1521;1525;1529	0	50.454	0	3.5	5.8	0	12	7.6	977110000	0	551570000	107670000	0	154500000
O94817	O94817	3	3	3	Ubiquitin-like protein ATG12	ATG12	Ubiquitin-like protein ATG12 OS=Homo sapiens GN=ATG12 PE=1 SV=1	1	3	3	3	1	1	2	0	1	1	1	1	2	0	1	1	1	1	2	0	1	1	12.9	12.9	12.9	15.113	140	140	0.00087078	3.1606	7.1	7.1	12.1	0	7.9	7.1	114020000	9351100	18919000	64351000	0	5003900
O94822;O94822-3;O94822-2	O94822;O94822-3	18;18;6	18;18;6	18;18;6	E3 ubiquitin-protein ligase listerin	LTN1	E3 ubiquitin-protein ligase listerin OS=Homo sapiens GN=LTN1 PE=1 SV=6;Isoform 3 of E3 ubiquitin-protein ligase listerin OS=Homo sapiens GN=LTN1	3	18	18	18	0	10	7	2	10	10	0	10	7	2	10	10	0	10	7	2	10	10	12.1	12.1	12.1	200.55	1766	1766;1812;437	0	49.972	0	7	4.6	1.2	7.1	5.9	565450000	0	153790000	116220000	10215000	130400000
O94826	O94826	22	22	22	Mitochondrial import receptor subunit TOM70	TOMM70A	Mitochondrial import receptor subunit TOM70 OS=Homo sapiens GN=TOMM70A PE=1 SV=1	1	22	22	22	11	16	16	10	8	10	11	16	16	10	8	10	11	16	16	10	8	10	51.6	51.6	51.6	67.454	608	608	0	102.34	25	39.1	38.5	19.6	20.7	22	4860000000	594520000	1397800000	1974300000	235730000	245050000
O94829	O94829	3	3	3	Importin-13	IPO13	Importin-13 OS=Homo sapiens GN=IPO13 PE=1 SV=3	1	3	3	3	0	0	1	0	1	1	0	0	1	0	1	1	0	0	1	0	1	1	3.3	3.3	3.3	108.19	963	963	0	5.7868	0	0	1.1	0	1.5	0.7	27673000	0	0	15458000	0	5506900
O94830	O94830	4	4	4	Phospholipase DDHD2	DDHD2	Phospholipase DDHD2 OS=Homo sapiens GN=DDHD2 PE=1 SV=2	1	4	4	4	4	1	0	2	0	1	4	1	0	2	0	1	4	1	0	2	0	1	6.6	6.6	6.6	81.031	711	711	0	7.7594	6.6	2.1	0	3.5	0	2.1	117330000	77946000	9403000	0	22743000	0
O94832	O94832	2	2	2	Unconventional myosin-Id	MYO1D	Unconventional myosin-Id OS=Homo sapiens GN=MYO1D PE=1 SV=2	1	2	2	2	0	1	0	0	1	2	0	1	0	0	1	2	0	1	0	0	1	2	2.2	2.2	2.2	116.2	1006	1006	0.00017979	3.7965	0	0.9	0	0	1.3	2.2	25388000	0	8368000	0	0	5213500
O94842;O15405-2;O15405;Q96NM4-3;Q96NM4;Q96NM4-2	O94842	6;2;2;1;1;1	6;2;2;1;1;1	5;1;1;1;1;1	TOX high mobility group box family member 4	TOX4	TOX high mobility group box family member 4 OS=Homo sapiens GN=TOX4 PE=1 SV=1	6	6	6	5	3	3	2	0	1	2	3	3	2	0	1	2	3	3	2	0	1	1	13.7	13.7	11.6	66.194	621	621;571;576;465;488;515	0	20.648	6	8.5	3.7	0	2.3	4.3	236330000	50709000	69178000	40201000	0	19874000
O94851-5;O94851-6;O94851-4;O94851-3;O94851;O94851-2	O94851-5;O94851-6;O94851-4;O94851-3;O94851;O94851-2	2;2;2;2;2;1	2;2;2;2;2;1	2;2;2;2;2;1	Protein-methionine sulfoxide oxidase MICAL2	MICAL2	Isoform 5 of Protein-methionine sulfoxide oxidase MICAL2 OS=Homo sapiens GN=MICAL2;Isoform 6 of Protein-methionine sulfoxide oxidase MICAL2 OS=Homo sapiens GN=MICAL2;Isoform 4 of Protein-methionine sulfoxide oxidase MICAL2 OS=Homo sapiens GN=MICAL2;Isoform	6	2	2	2	0	0	2	0	0	0	0	0	2	0	0	0	0	0	2	0	0	0	2.5	2.5	2.5	106.21	934	934;955;976;1103;1124;784	0	5.4585	0	0	2.5	0	0	0	30539000	0	0	30539000	0	0
O94855;O94855-2	O94855;O94855-2	25;25	24;24	24;24	Protein transport protein Sec24D	SEC24D	Protein transport protein Sec24D OS=Homo sapiens GN=SEC24D PE=1 SV=2;Isoform 2 of Protein transport protein Sec24D OS=Homo sapiens GN=SEC24D	2	25	24	24	8	23	19	5	16	18	7	22	18	4	15	17	7	22	18	4	15	17	32.4	31	31	113.01	1032	1032;1033	0	177.05	11	31.6	22.7	7	20	24.7	6038100000	236450000	1983700000	2217700000	51100000	639010000
O94864-2;O94864	O94864-2;O94864	2;2	2;2	2;2	STAGA complex 65 subunit gamma	SUPT7L	Isoform 2 of STAGA complex 65 subunit gamma OS=Homo sapiens GN=SUPT7L;STAGA complex 65 subunit gamma OS=Homo sapiens GN=SUPT7L PE=1 SV=1	2	2	2	2	2	0	0	0	0	1	2	0	0	0	0	1	2	0	0	0	0	1	9	9	9	45.95	412	412;414	0	6.2787	9	0	0	0	0	6.6	48236000	25693000	0	0	0	0
O94868;O94868-2;O94868-3	O94868;O94868-2;O94868-3	14;12;11	14;12;11	14;12;11	F-BAR and double SH3 domains protein 2	FCHSD2	FCH and double SH3 domains protein 2 OS=Homo sapiens GN=FCHSD2 PE=1 SV=3;Isoform 2 of FCH and double SH3 domains protein 2 OS=Homo sapiens GN=FCHSD2;Isoform 3 of FCH and double SH3 domains protein 2 OS=Homo sapiens GN=FCHSD2	3	14	14	14	13	1	0	7	0	1	13	1	0	7	0	1	13	1	0	7	0	1	22.4	22.4	22.4	84.275	740	740;684;515	0	30.88	21.1	1.2	0	10.1	0	1.2	462920000	320990000	11555000	0	130370000	0
O94874;O94874-2;O94874-3	O94874;O94874-2;O94874-3	28;22;20	28;22;20	28;22;20	E3 UFM1-protein ligase 1	UFL1	E3 UFM1-protein ligase 1 OS=Homo sapiens GN=UFL1 PE=1 SV=2;Isoform 2 of E3 UFM1-protein ligase 1 OS=Homo sapiens GN=UFL1;Isoform 3 of E3 UFM1-protein ligase 1 OS=Homo sapiens GN=UFL1	3	28	28	28	15	24	20	7	21	18	15	24	20	7	21	18	15	24	20	7	21	18	42.4	42.4	42.4	89.594	794	794;729;509	0	123.15	22.5	36.6	31.5	10.1	34.1	28.6	3775400000	387920000	1065700000	1094600000	56188000	573780000
O94880;O94880-2	O94880;O94880-2	11;9	11;9	11;9	PHD finger protein 14	PHF14	PHD finger protein 14 OS=Homo sapiens GN=PHF14 PE=1 SV=2;Isoform 2 of PHD finger protein 14 OS=Homo sapiens GN=PHF14	2	11	11	11	4	8	7	1	6	4	4	8	7	1	6	4	4	8	7	1	6	4	13.7	13.7	13.7	100.05	888	888;663	0	23.768	5.1	10.1	8.7	1.1	7.3	4.8	411580000	38486000	126020000	144670000	7431900	48190000
O94885	O94885	7	6	6	SAM and SH3 domain-containing protein 1	SASH1	SAM and SH3 domain-containing protein 1 OS=Homo sapiens GN=SASH1 PE=1 SV=3	1	7	6	6	1	3	5	1	3	2	0	2	4	0	2	1	0	2	4	0	2	1	7.1	5.8	5.8	136.65	1247	1247	0	10.031	1.3	3.3	4.8	1.3	2.6	2.4	105980000	0	26846000	65649000	0	3310500
O94888	O94888	16	16	16	UBX domain-containing protein 7	UBXN7	UBX domain-containing protein 7 OS=Homo sapiens GN=UBXN7 PE=1 SV=2	1	16	16	16	5	7	7	5	10	7	5	7	7	5	10	7	5	7	7	5	10	7	37	37	37	54.862	489	489	0	98.763	12.3	15.1	19.2	13.1	26.4	19.8	1489900000	132550000	366560000	478970000	94152000	226920000
O94900	O94900	4	3	3	Thymocyte selection-associated high mobility group box protein TOX	TOX	Thymocyte selection-associated high mobility group box protein TOX OS=Homo sapiens GN=TOX PE=2 SV=3	1	4	3	3	1	0	0	2	0	1	1	0	0	2	0	0	1	0	0	2	0	0	10.5	8	8	57.512	526	526	0	5.0976	1.7	0	0	6.3	0	2.5	96095000	35704000	0	0	60391000	0
O94903	O94903	11	11	11	Proline synthase co-transcribed bacterial homolog protein	PROSC	Proline synthase co-transcribed bacterial homolog protein OS=Homo sapiens GN=PROSC PE=1 SV=1	1	11	11	11	11	7	6	8	6	6	11	7	6	8	6	6	11	7	6	8	6	6	46.2	46.2	46.2	30.344	275	275	0	42.625	46.2	29.1	25.8	37.1	25.5	28	6124100000	3162100000	609210000	361940000	1260700000	195450000
O94905;O94905-2;O94905-3	O94905	24;6;6	24;6;6	21;5;5	Erlin-2	ERLIN2	Erlin-2 OS=Homo sapiens GN=ERLIN2 PE=1 SV=1	3	24	24	21	18	17	13	18	10	14	18	17	13	18	10	14	15	14	10	15	8	12	73.2	73.2	67.6	37.839	339	339;152;206	0	145.1	59	59.6	49	56.9	34.5	43.4	11549000000	4052000000	2142500000	2463500000	1468800000	551120000
O94906;O94906-2	O94906;O94906-2	32;31	32;31	32;31	Pre-mRNA-processing factor 6	PRPF6	Pre-mRNA-processing factor 6 OS=Homo sapiens GN=PRPF6 PE=1 SV=1;Isoform 2 of Pre-mRNA-processing factor 6 OS=Homo sapiens GN=PRPF6	2	32	32	32	9	24	21	11	17	22	9	24	21	11	17	22	9	24	21	11	17	22	40.5	40.5	40.5	106.92	941	941;901	0	104.29	10.9	32.6	26.4	12.1	18.3	26.2	4007300000	115150000	1210300000	1310900000	128000000	471400000
O94913	O94913	13	13	13	Pre-mRNA cleavage complex 2 protein Pcf11	PCF11	Pre-mRNA cleavage complex 2 protein Pcf11 OS=Homo sapiens GN=PCF11 PE=1 SV=3	1	13	13	13	5	4	4	3	1	2	5	4	4	3	1	2	5	4	4	3	1	2	9.1	9.1	9.1	173.05	1555	1555	0	25.877	3.4	2.7	2.8	2.3	0.7	1.4	351120000	87963000	44918000	144340000	34161000	1843700
O94915;O94915-2	O94915	12;1	12;1	12;1	Protein furry homolog-like	FRYL	Protein furry homolog-like OS=Homo sapiens GN=FRYL PE=1 SV=2	2	12	12	12	1	9	5	2	6	9	1	9	5	2	6	9	1	9	5	2	6	9	5.4	5.4	5.4	339.59	3013	3013;403	0	52.997	0.4	3.7	2.1	0.7	2.7	4.4	500680000	5164600	231580000	99850000	7877500	60475000
O94925;O94925-2;Q9UI32	O94925	27;5;1	2;0;0	2;0;0	Glutaminase kidney isoform, mitochondrial	GLS	Glutaminase kidney isoform, mitochondrial OS=Homo sapiens GN=GLS PE=1 SV=1	3	27	2	2	16	22	24	12	15	18	0	1	2	0	0	0	0	1	2	0	0	0	56.5	3.7	3.7	73.46	669	669;169;602	0	5.8444	33.9	45.3	52	25	26.5	42.2	61313000	0	28833000	32480000	0	0
O94925-3	O94925-3	28	28	3	Glutaminase kidney isoform, mitochondrial	GLS	Isoform 3 of Glutaminase kidney isoform, mitochondrial OS=Homo sapiens GN=GLS	1	28	28	3	19	24	25	13	17	21	19	24	25	13	17	21	3	3	3	1	2	3	64.9	64.9	5.9	65.459	598	598	0	275.91	43.8	55.4	59.9	30.9	35.3	53	11724000000	1487300000	3263800000	3912600000	579680000	983100000
O94927;O94927-2	O94927;O94927-2	9;5	9;5	9;5	HAUS augmin-like complex subunit 5	HAUS5	HAUS augmin-like complex subunit 5 OS=Homo sapiens GN=HAUS5 PE=1 SV=2;Isoform 2 of HAUS augmin-like complex subunit 5 OS=Homo sapiens GN=HAUS5	2	9	9	9	6	5	5	4	0	3	6	5	5	4	0	3	6	5	5	4	0	3	16	16	16	71.682	633	633;290	0	23.569	11.5	8.2	9.8	7.4	0	6.5	235360000	80055000	49823000	78024000	9296300	0
O94929-2;O94929-3;O94929;O94929-4	O94929-2;O94929-3;O94929	10;10;9;4	10;10;9;4	10;10;9;4	Actin-binding LIM protein 3	ABLIM3	Isoform 2 of Actin-binding LIM protein 3 OS=Homo sapiens GN=ABLIM3;Isoform 3 of Actin-binding LIM protein 3 OS=Homo sapiens GN=ABLIM3;Actin-binding LIM protein 3 OS=Homo sapiens GN=ABLIM3 PE=1 SV=3	4	10	10	10	0	4	5	0	8	6	0	4	5	0	8	6	0	4	5	0	8	6	24.6	24.6	24.6	61.57	544	544;588;683;169	0	31.016	0	7.7	13.1	0	18.4	13.4	414620000	0	84102000	132390000	0	133230000
O94952-1;O94952	O94952-1;O94952	1;1	1;1	1;1	F-box only protein 21	FBXO21	Isoform 2 of F-box only protein 21 OS=Homo sapiens GN=FBXO21;F-box only protein 21 OS=Homo sapiens GN=FBXO21 PE=2 SV=2	2	1	1	1	0	0	0	0	1	0	0	0	0	0	1	0	0	0	0	0	1	0	2.9	2.9	2.9	71.478	621	621;628	0.0096525	1.8898	0	0	0	0	2.9	0	7155300	0	0	0	0	7155300
O94953;O94953-2	O94953	6;1	6;1	6;1	Lysine-specific demethylase 4B	KDM4B	Lysine-specific demethylase 4B OS=Homo sapiens GN=KDM4B PE=1 SV=4	2	6	6	6	4	0	0	3	0	1	4	0	0	3	0	1	4	0	0	3	0	1	6.8	6.8	6.8	121.9	1096	1096;448	0	11.931	4.8	0	0	3.7	0	0.9	101590000	72333000	0	0	26521000	0
O94955	O94955	1	1	1	Rho-related BTB domain-containing protein 3	RHOBTB3	Rho-related BTB domain-containing protein 3 OS=Homo sapiens GN=RHOBTB3 PE=1 SV=2	1	1	1	1	0	0	0	0	1	1	0	0	0	0	1	1	0	0	0	0	1	1	1.8	1.8	1.8	69.413	611	611	0.0060805	2.2044	0	0	0	0	1.8	1.8	75872000	0	0	0	0	41228000
O94964-2;O94964;O94964-4;O94964-3	O94964-2;O94964;O94964-4	16;15;13;2	16;15;13;2	15;14;12;2	Protein SOGA1;N-terminal form;C-terminal 80 kDa form	SOGA1	Isoform 2 of Protein SOGA1 OS=Homo sapiens GN=SOGA1;Protein SOGA1 OS=Homo sapiens GN=SOGA1 PE=1 SV=2;Isoform 4 of Protein SOGA1 OS=Homo sapiens GN=SOGA1	4	16	16	15	0	7	6	0	12	6	0	7	6	0	12	6	0	7	6	0	11	6	11.4	11.4	10.8	183.86	1661	1661;1423;1016;518	0	29.096	0	4.7	4.2	0	8.8	4	1232100000	0	307110000	354900000	0	113150000
O94966-6;O94966-5;O94966-4;O94966-3;O94966;O94966-2	O94966-6;O94966-5;O94966-4;O94966-3;O94966	14;14;13;13;13;3	14;14;13;13;13;3	14;14;13;13;13;3	Ubiquitin carboxyl-terminal hydrolase 19	USP19	Isoform 6 of Ubiquitin carboxyl-terminal hydrolase 19 OS=Homo sapiens GN=USP19;Isoform 5 of Ubiquitin carboxyl-terminal hydrolase 19 OS=Homo sapiens GN=USP19;Isoform 4 of Ubiquitin carboxyl-terminal hydrolase 19 OS=Homo sapiens GN=USP19;Isoform 3 of Ubiqui	6	14	14	14	6	6	3	6	2	5	6	6	3	6	2	5	6	6	3	6	2	5	17.4	17.4	17.4	154.24	1404	1404;1419;1268;1281;1318;660	0	46.68	7.1	8	2.6	6.7	1.4	6.8	331300000	91685000	81591000	60185000	35124000	14599000
O94967-2;O94967;O94967-3	O94967-2;O94967;O94967-3	2;2;2	2;2;2	2;2;2	WD repeat-containing protein 47	WDR47	Isoform 2 of WD repeat-containing protein 47 OS=Homo sapiens GN=WDR47;WD repeat-containing protein 47 OS=Homo sapiens GN=WDR47 PE=1 SV=1;Isoform 3 of WD repeat-containing protein 47 OS=Homo sapiens GN=WDR47	3	2	2	2	1	1	1	0	2	1	1	1	1	0	2	1	1	1	1	0	2	1	2.5	2.5	2.5	98.515	891	891;919;920	0.00017844	3.6774	1	1	1.5	0	2.5	1	36782000	0	0	18056000	0	10815000
O94973;O94973-2;O94973-3	O94973;O94973-2;O94973-3	26;25;19	20;19;13	20;19;13	AP-2 complex subunit alpha-2	AP2A2	AP-2 complex subunit alpha-2 OS=Homo sapiens GN=AP2A2 PE=1 SV=2;Isoform 2 of AP-2 complex subunit alpha-2 OS=Homo sapiens GN=AP2A2;Isoform 3 of AP-2 complex subunit alpha-2 OS=Homo sapiens GN=AP2A2	3	26	20	20	14	20	18	18	18	15	9	14	13	12	12	9	9	14	13	12	12	9	39.6	32.4	32.4	103.96	939	939;940;656	0	153.92	21.2	30.5	27.7	24.9	27.1	21.5	2443200000	269390000	702310000	709780000	179240000	226680000
O94979-4;O94979;O94979-6;O94979-3;O94979-9;O94979-2;O94979-8;O94979-5;Q9NQW1-2;Q9NQW1-4;Q9NQW1-5;Q9NQW1	O94979-4;O94979;O94979-6;O94979-3;O94979-9;O94979-2;O94979-8	39;39;38;38;38;38;38;19;1;1;1;1	39;39;38;38;38;38;38;19;1;1;1;1	10;10;9;9;9;9;9;9;1;1;1;1	Protein transport protein Sec31A	SEC31A	Isoform 4 of Protein transport protein Sec31A OS=Homo sapiens GN=SEC31A;Protein transport protein Sec31A OS=Homo sapiens GN=SEC31A PE=1 SV=3;Isoform 6 of Protein transport protein Sec31A OS=Homo sapiens GN=SEC31A;Isoform 3 of Protein transport protein Sec3	12	39	39	10	21	31	31	17	27	27	21	31	31	17	27	27	5	7	7	3	7	6	39.3	39.3	10.1	129.03	1181	1181;1220;1067;1106;1200;1205;1233;509;348;480;1178;1179	0	268.49	17.2	32.8	34.9	15.6	27.9	27.7	16136000000	1150700000	4595400000	5859800000	469890000	1461600000
O94991;Q9H5Y7	O94991	5;1	5;1	5;1	SLIT and NTRK-like protein 5	SLITRK5	SLIT and NTRK-like protein 5 OS=Homo sapiens GN=SLITRK5 PE=2 SV=2	2	5	5	5	4	0	0	3	0	0	4	0	0	3	0	0	4	0	0	3	0	0	7	7	7	107.48	958	958;841	0	9.5849	5.5	0	0	3.7	0	0	109280000	83498000	0	0	25782000	0
O94992;Q96MH2	O94992	9;1	9;1	9;1	Protein HEXIM1	HEXIM1	Protein HEXIM1 OS=Homo sapiens GN=HEXIM1 PE=1 SV=1	2	9	9	9	4	6	5	5	3	4	4	6	5	5	3	4	4	6	5	5	3	4	29.2	29.2	29.2	40.623	359	359;286	0	54.439	16.4	21.4	18.4	15.9	10.9	13.6	1017100000	134410000	325350000	317730000	71062000	87430000
O95059	O95059	3	3	3	Ribonuclease P protein subunit p14	RPP14	Ribonuclease P protein subunit p14 OS=Homo sapiens GN=RPP14 PE=1 SV=3	1	3	3	3	1	0	2	0	0	0	1	0	2	0	0	0	1	0	2	0	0	0	35.5	35.5	35.5	13.693	124	124	0	9.196	12.9	0	22.6	0	0	0	21595000	7633800	0	13962000	0	0
O95070	O95070	2	2	2	Protein YIF1A	YIF1A	Protein YIF1A OS=Homo sapiens GN=YIF1A PE=1 SV=2	1	2	2	2	0	1	1	0	0	0	0	1	1	0	0	0	0	1	1	0	0	0	9.2	9.2	9.2	32.011	293	293	0	6.4209	0	4.1	5.1	0	0	0	37602000	0	15595000	22007000	0	0
O95071	O95071	24	24	24	E3 ubiquitin-protein ligase UBR5	UBR5	E3 ubiquitin-protein ligase UBR5 OS=Homo sapiens GN=UBR5 PE=1 SV=2	1	24	24	24	9	11	6	7	15	11	9	11	6	7	15	11	9	11	6	7	15	11	10.3	10.3	10.3	309.35	2799	2799	0	78.305	4.3	5	2.4	2.5	6.5	4.5	891220000	147860000	251210000	103360000	64164000	129220000
O95084	O95084	1	1	1	Serine protease 23	PRSS23	Serine protease 23 OS=Homo sapiens GN=PRSS23 PE=1 SV=1	1	1	1	1	0	1	0	0	0	0	0	1	0	0	0	0	0	1	0	0	0	0	3.4	3.4	3.4	43.001	383	383	0.0076497	2.0463	0	3.4	0	0	0	0	36880000	0	36880000	0	0	0
O95104;O95104-2	O95104;O95104-2	9;8	9;8	6;5	Splicing factor, arginine/serine-rich 15	SCAF4	Splicing factor, arginine/serine-rich 15 OS=Homo sapiens GN=SCAF4 PE=1 SV=3;Isoform 2 of Splicing factor, arginine/serine-rich 15 OS=Homo sapiens GN=SCAF4	2	9	9	6	5	5	6	4	4	4	5	5	6	4	4	4	3	3	4	2	2	2	11.8	11.8	9.5	125.87	1147	1147;1125	0	33.059	5.1	7.2	7	3.7	4.8	4.1	1000500000	155520000	223560000	281770000	87598000	90806000
O95140;O95140-2	O95140;O95140-2	16;8	16;8	15;8	Mitofusin-2	MFN2	Mitofusin-2 OS=Homo sapiens GN=MFN2 PE=1 SV=3;Isoform 2 of Mitofusin-2 OS=Homo sapiens GN=MFN2	2	16	16	15	5	8	7	3	2	5	5	8	7	3	2	5	4	7	7	3	1	4	27.7	27.7	26.8	86.401	757	757;436	0	71.705	8.3	12.5	14	5.3	2.9	7.8	636850000	72459000	225560000	199250000	18831000	34192000
O95149	O95149	5	5	5	Snurportin-1	SNUPN	Snurportin-1 OS=Homo sapiens GN=SNUPN PE=1 SV=1	1	5	5	5	4	2	2	2	2	1	4	2	2	2	2	1	4	2	2	2	2	1	11.7	11.7	11.7	41.142	360	360	0	7.9771	9.2	5.3	5	5.3	4.7	2.8	220610000	64155000	47407000	17729000	34706000	29760000
O95155-2;O95155;O95155-3	O95155-2;O95155;O95155-3	20;20;17	20;20;17	20;20;17	Ubiquitin conjugation factor E4 B	UBE4B	Isoform 2 of Ubiquitin conjugation factor E4 B OS=Homo sapiens GN=UBE4B;Ubiquitin conjugation factor E4 B OS=Homo sapiens GN=UBE4B PE=1 SV=1;Isoform 3 of Ubiquitin conjugation factor E4 B OS=Homo sapiens GN=UBE4B	3	20	20	20	5	12	11	4	8	8	5	12	11	4	8	8	5	12	11	4	8	8	24.5	24.5	24.5	133.27	1173	1173;1302;1061	0	75.115	6.1	14.7	13	4.9	10	9.4	704060000	35860000	136620000	263700000	36019000	97504000
O95163	O95163	32	32	32	Elongator complex protein 1	IKBKAP	Elongator complex protein 1 OS=Homo sapiens GN=IKBKAP PE=1 SV=3	1	32	32	32	18	22	19	18	21	22	18	22	19	18	21	22	18	22	19	18	21	22	34.2	34.2	34.2	150.25	1332	1332	0	125.41	18.1	22.7	17.6	17.7	21.1	21.9	3202400000	465280000	758900000	695460000	220160000	492830000
O95166;Q9H0R8;Q9H0R8-2	O95166;Q9H0R8;Q9H0R8-2	2;1;1	1;0;0	1;0;0	Gamma-aminobutyric acid receptor-associated protein;Gamma-aminobutyric acid receptor-associated protein-like 1	GABARAP;GABARAPL1	Gamma-aminobutyric acid receptor-associated protein OS=Homo sapiens GN=GABARAP PE=1 SV=1;Gamma-aminobutyric acid receptor-associated protein-like 1 OS=Homo sapiens GN=GABARAPL1 PE=1 SV=1;Isoform 2 of Gamma-aminobutyric acid receptor-associated protein-like	3	2	1	1	1	2	1	2	0	1	1	1	1	1	0	1	1	1	1	1	0	1	18.8	9.4	9.4	13.918	117	117;117;146	0.0018794	2.8362	9.4	18.8	9.4	18.8	0	9.4	186230000	43452000	31358000	56525000	23300000	0
O95167	O95167	2	2	2	NADH dehydrogenase [ubiquinone] 1 alpha subcomplex subunit 3	NDUFA3	NADH dehydrogenase [ubiquinone] 1 alpha subcomplex subunit 3 OS=Homo sapiens GN=NDUFA3 PE=1 SV=1	1	2	2	2	2	0	1	0	1	1	2	0	1	0	1	1	2	0	1	0	1	1	50	50	50	9.2787	84	84	0	12.53	50	0	41.7	0	41.7	41.7	226600000	151070000	0	44471000	0	11581000
O95168-2;O95168	O95168-2;O95168	4;4	4;4	4;4	NADH dehydrogenase [ubiquinone] 1 beta subcomplex subunit 4	NDUFB4	Isoform 2 of NADH dehydrogenase [ubiquinone] 1 beta subcomplex subunit 4 OS=Homo sapiens GN=NDUFB4;NADH dehydrogenase [ubiquinone] 1 beta subcomplex subunit 4 OS=Homo sapiens GN=NDUFB4 PE=1 SV=3	2	4	4	4	3	3	1	3	1	4	3	3	1	3	1	4	3	3	1	3	1	4	44.2	44.2	44.2	14.026	120	120;129	0	27.44	29.2	33.3	15	29.2	15	44.2	788620000	292060000	183180000	41901000	94034000	14871000
O95169	O95169	2	2	2	NADH dehydrogenase [ubiquinone] 1 beta subcomplex subunit 8, mitochondrial	NDUFB8	NADH dehydrogenase [ubiquinone] 1 beta subcomplex subunit 8, mitochondrial OS=Homo sapiens GN=NDUFB8 PE=1 SV=1	1	2	2	2	2	0	0	0	0	0	2	0	0	0	0	0	2	0	0	0	0	0	18.3	18.3	18.3	21.766	186	186	0	8.1983	18.3	0	0	0	0	0	79084000	79084000	0	0	0	0
O95182	O95182	5	5	5	NADH dehydrogenase [ubiquinone] 1 alpha subcomplex subunit 7	NDUFA7	NADH dehydrogenase [ubiquinone] 1 alpha subcomplex subunit 7 OS=Homo sapiens GN=NDUFA7 PE=1 SV=3	1	5	5	5	3	4	4	2	3	2	3	4	4	2	3	2	3	4	4	2	3	2	43.4	43.4	43.4	12.551	113	113	0	18.18	33.6	42.5	42.5	24.8	24.8	17.7	852240000	94331000	250750000	264150000	54333000	81837000
O95197-3;O95197-6;O95197-5;O95197-4;O95197-2;O95197	O95197-3;O95197-6;O95197-5;O95197-4;O95197-2;O95197	2;1;1;1;1;1	2;1;1;1;1;1	2;1;1;1;1;1	Reticulon-3	RTN3	Isoform 3 of Reticulon-3 OS=Homo sapiens GN=RTN3;Isoform 6 of Reticulon-3 OS=Homo sapiens GN=RTN3;Isoform 5 of Reticulon-3 OS=Homo sapiens GN=RTN3;Isoform 4 of Reticulon-3 OS=Homo sapiens GN=RTN3;Isoform 2 of Reticulon-3 OS=Homo sapiens GN=RTN3;Reticulon-3	6	2	2	2	1	1	1	1	2	2	1	1	1	1	2	2	1	1	1	1	2	2	11	11	11	25.609	236	236;214;241;255;1013;1032	0	4.6127	4.7	4.7	4.7	6.4	11	11	171100000	7592700	56641000	49618000	8012000	20886000
O95202;O95202-2;O95202-3	O95202	18;3;3	18;3;3	18;3;3	LETM1 and EF-hand domain-containing protein 1, mitochondrial	LETM1	LETM1 and EF-hand domain-containing protein 1, mitochondrial OS=Homo sapiens GN=LETM1 PE=1 SV=1	3	18	18	18	13	10	10	11	12	13	13	10	10	11	12	13	13	10	10	11	12	13	32.7	32.7	32.7	83.353	739	739;254;294	0	136.57	25.3	19.9	19.9	19.4	19.1	25.7	3615900000	1238600000	598210000	628670000	330730000	352960000
O95208-2;O95208;O95208-3	O95208-2;O95208;O95208-3	7;7;6	7;7;6	7;7;6	Epsin-2	EPN2	Isoform 2 of Epsin-2 OS=Homo sapiens GN=EPN2;Epsin-2 OS=Homo sapiens GN=EPN2 PE=1 SV=3;Isoform 3 of Epsin-2 OS=Homo sapiens GN=EPN2	3	7	7	7	0	3	3	0	5	3	0	3	3	0	5	3	0	3	3	0	5	3	17.8	17.8	17.8	62.212	583	583;641;544	0	31.703	0	6.9	6.7	0	13.2	7.9	356500000	0	117970000	134750000	0	49885000
O95218-2;O95218	O95218-2;O95218	8;8	8;8	8;8	Zinc finger Ran-binding domain-containing protein 2	ZRANB2	Isoform 2 of Zinc finger Ran-binding domain-containing protein 2 OS=Homo sapiens GN=ZRANB2;Zinc finger Ran-binding domain-containing protein 2 OS=Homo sapiens GN=ZRANB2 PE=1 SV=2	2	8	8	8	4	6	6	5	5	7	4	6	6	5	5	7	4	6	6	5	5	7	21.9	21.9	21.9	36.318	320	320;330	0	19.19	11.6	19.1	17.8	15.6	15.3	18.1	2774300000	361530000	694240000	708130000	248920000	340420000
O95219	O95219	7	7	7	Sorting nexin-4	SNX4	Sorting nexin-4 OS=Homo sapiens GN=SNX4 PE=1 SV=1	1	7	7	7	0	5	6	0	3	2	0	5	6	0	3	2	0	5	6	0	3	2	18.4	18.4	18.4	51.908	450	450	0	18.628	0	11.1	16.7	0	7.3	4.2	407720000	0	146580000	181760000	0	37335000
O95229	O95229	9	9	9	ZW10 interactor	ZWINT	ZW10 interactor OS=Homo sapiens GN=ZWINT PE=1 SV=2	1	9	9	9	8	3	4	3	4	5	8	3	4	3	4	5	8	3	4	3	4	5	36.1	36.1	36.1	31.293	277	277	0	37.685	31.4	10.5	17	16.2	14.8	18.4	1876000000	1216000000	158550000	152700000	49165000	154700000
O95232;O95232-2	O95232	13;3	13;3	13;3	Luc7-like protein 3	LUC7L3	Luc7-like protein 3 OS=Homo sapiens GN=LUC7L3 PE=1 SV=2	2	13	13	13	11	10	9	10	11	10	11	10	9	10	11	10	11	10	9	10	11	10	35.2	35.2	35.2	51.466	432	432;79	0	147.01	30.1	26.6	30.3	28	31.2	28	4361800000	854160000	856240000	1172900000	356290000	396910000
O95235	O95235	9	9	9	Kinesin-like protein KIF20A	KIF20A	Kinesin-like protein KIF20A OS=Homo sapiens GN=KIF20A PE=1 SV=1	1	9	9	9	3	6	6	0	4	4	3	6	6	0	4	4	3	6	6	0	4	4	14.3	14.3	14.3	100.28	890	890	0	28.384	4	9	10.1	0	6.7	6.4	257130000	12067000	74188000	108260000	0	20420000
O95239;O95239-2;Q2VIQ3;Q6ZMV9-3;Q6ZMV9	O95239;O95239-2	21;18;8;1;1	21;18;8;1;1	20;17;7;0;0	Chromosome-associated kinesin KIF4A	KIF4A	Chromosome-associated kinesin KIF4A OS=Homo sapiens GN=KIF4A PE=1 SV=3;Isoform 2 of Chromosome-associated kinesin KIF4A OS=Homo sapiens GN=KIF4A	5	21	21	20	0	13	14	6	10	12	0	13	14	6	10	12	0	13	13	6	10	12	23.5	23.5	22.6	139.88	1232	1232;1127;1234;797;814	0	96.592	0	14.9	15.7	6.4	9.2	12.7	1251500000	0	352460000	515260000	55864000	137270000
O95248;O95248-4	O95248;O95248-4	2;2	2;2	2;2	Myotubularin-related protein 5	SBF1	Myotubularin-related protein 5 OS=Homo sapiens GN=SBF1 PE=1 SV=3;Isoform 4 of Myotubularin-related protein 5 OS=Homo sapiens GN=SBF1	2	2	2	2	0	1	0	0	0	1	0	1	0	0	0	1	0	1	0	0	0	1	1.6	1.6	1.6	208.31	1867	1867;1893	0	4.963	0	1	0	0	0	0.5	16904000	0	8445800	0	0	0
O95249	O95249	4	4	4	Golgi SNAP receptor complex member 1	GOSR1	Golgi SNAP receptor complex member 1 OS=Homo sapiens GN=GOSR1 PE=1 SV=1	1	4	4	4	2	3	1	1	1	2	2	3	1	1	1	2	2	3	1	1	1	2	17.6	17.6	17.6	28.612	250	250	0	9.6937	8.8	14	2.8	5.2	5.2	8	208160000	64463000	80410000	27000000	0	0
O95251-2;O95251-4;O95251;O95251-3;O95251-5	O95251-2;O95251-4;O95251;O95251-3;O95251-5	6;6;6;4;4	6;6;6;4;4	5;5;5;3;3	Histone acetyltransferase KAT7	KAT7	Isoform 2 of Histone acetyltransferase KAT7 OS=Homo sapiens GN=KAT7;Isoform 4 of Histone acetyltransferase KAT7 OS=Homo sapiens GN=KAT7;Histone acetyltransferase KAT7 OS=Homo sapiens GN=KAT7 PE=1 SV=1;Isoform 3 of Histone acetyltransferase KAT7 OS=Homo sap	5	6	6	5	4	5	4	2	5	1	4	5	4	2	5	1	3	4	3	2	4	1	18.2	18.2	16	58.135	501	501;574;611;442;472	0	54.684	13	14.8	12.6	7.4	14.8	2.6	378680000	128970000	85833000	81024000	15833000	52461000
O95260-2;O95260	O95260-2;O95260	4;3	4;3	4;3	Arginyl-tRNA--protein transferase 1	ATE1	Isoform ATE1-2 of Arginyl-tRNA--protein transferase 1 OS=Homo sapiens GN=ATE1;Arginyl-tRNA--protein transferase 1 OS=Homo sapiens GN=ATE1 PE=1 SV=2	2	4	4	4	0	1	2	0	2	2	0	1	2	0	2	2	0	1	2	0	2	2	10.8	10.8	10.8	59.031	518	518;518	0	14.581	0	3.3	6.2	0	5.6	5.6	100120000	0	18696000	30561000	0	27618000
O95273;O95273-2;O95273-3;REV__Q8N4P3;O95273-4	O95273;O95273-2	8;7;2;1;1	8;7;2;1;1	7;6;2;0;1	Cyclin-D1-binding protein 1	CCNDBP1	Cyclin-D1-binding protein 1 OS=Homo sapiens GN=CCNDBP1 PE=1 SV=2;Isoform 2 of Cyclin-D1-binding protein 1 OS=Homo sapiens GN=CCNDBP1	5	8	8	7	3	1	3	3	2	3	3	1	3	3	2	3	3	0	3	2	2	3	30	30	28.1	40.262	360	360;309;232;179;204	0	38.145	13.6	1.9	15.8	8.1	9.7	11.9	241990000	39818000	0	117320000	20583000	20589000
O95292;O95292-2	O95292	11;2	11;2	11;2	Vesicle-associated membrane protein-associated protein B/C	VAPB	Vesicle-associated membrane protein-associated protein B/C OS=Homo sapiens GN=VAPB PE=1 SV=3	2	11	11	11	2	10	7	0	2	2	2	10	7	0	2	2	2	10	7	0	2	2	51.4	51.4	51.4	27.228	243	243;99	0	23.257	5.3	51.4	38.7	0	12.8	13.6	776010000	34469000	412010000	250320000	0	65088000
O95295	O95295	6	6	6	SNARE-associated protein Snapin	SNAPIN	SNARE-associated protein Snapin OS=Homo sapiens GN=SNAPIN PE=1 SV=1	1	6	6	6	2	4	4	3	5	4	2	4	4	3	5	4	2	4	4	3	5	4	61.8	61.8	61.8	14.874	136	136	0	103.32	24.3	53.7	53.7	27.2	42.6	53.7	880310000	74551000	219230000	200420000	88457000	133970000
O95298	O95298	3	3	3	NADH dehydrogenase [ubiquinone] 1 subunit C2	NDUFC2	NADH dehydrogenase [ubiquinone] 1 subunit C2 OS=Homo sapiens GN=NDUFC2 PE=1 SV=1	1	3	3	3	2	1	1	1	1	0	2	1	1	1	1	0	2	1	1	1	1	0	25.2	25.2	25.2	14.187	119	119	0.00018149	3.9991	16	10.1	10.1	9.2	10.1	0	150710000	79426000	26481000	24691000	2508500	17601000
O95299	O95299	15	15	15	NADH dehydrogenase [ubiquinone] 1 alpha subcomplex subunit 10, mitochondrial	NDUFA10	NADH dehydrogenase [ubiquinone] 1 alpha subcomplex subunit 10, mitochondrial OS=Homo sapiens GN=NDUFA10 PE=1 SV=1	1	15	15	15	12	10	8	8	9	11	12	10	8	8	9	11	12	10	8	8	9	11	45.1	45.1	45.1	40.75	355	355	0	110.48	39.4	36.3	28.2	27.6	28.2	33.2	3992900000	938360000	865210000	968830000	240700000	360630000
O95302;Q75LS8	O95302	11;2	10;2	10;2	Peptidyl-prolyl cis-trans isomerase FKBP9	FKBP9	Peptidyl-prolyl cis-trans isomerase FKBP9 OS=Homo sapiens GN=FKBP9 PE=1 SV=2	2	11	10	10	0	6	6	0	7	6	0	6	6	0	6	6	0	6	6	0	6	6	19.1	17.9	17.9	63.083	570	570;142	0	34.024	0	11.2	12.6	0	11.8	11.4	1627800000	0	437630000	619300000	0	261080000
O95319-5;O95319-2;O95319;O95319-4;O95319-3	O95319-5;O95319-2;O95319;O95319-4;O95319-3	14;14;14;14;14	14;14;14;14;14	11;11;11;11;11	CUGBP Elav-like family member 2	CELF2	Isoform 5 of CUGBP Elav-like family member 2 OS=Homo sapiens GN=CELF2;Isoform 2 of CUGBP Elav-like family member 2 OS=Homo sapiens GN=CELF2;CUGBP Elav-like family member 2 OS=Homo sapiens GN=CELF2 PE=1 SV=1;Isoform 4 of CUGBP Elav-like family member 2 OS=H	5	14	14	11	12	3	0	12	1	6	12	3	0	12	1	6	10	3	0	10	0	6	31.1	31.1	24.8	52.054	488	488;490;508;509;521	0	78.776	29.1	9.4	0	25.4	2	17.4	3745500000	2354600000	105670000	0	1056600000	54354000
O95336	O95336	14	14	14	6-phosphogluconolactonase	PGLS	6-phosphogluconolactonase OS=Homo sapiens GN=PGLS PE=1 SV=2	1	14	14	14	13	14	14	12	11	13	13	14	14	12	11	13	13	14	14	12	11	13	80.2	80.2	80.2	27.547	258	258	0	142.19	76	80.2	80.2	62.8	58.5	76	10475000000	2461700000	2639900000	3016900000	816200000	463270000
O95340;O95340-2	O95340;O95340-2	34;32	34;32	33;31	Bifunctional 3-phosphoadenosine 5-phosphosulfate synthase 2;Sulfate adenylyltransferase;Adenylyl-sulfate kinase	PAPSS2	Bifunctional 3-phosphoadenosine 5-phosphosulfate synthase 2 OS=Homo sapiens GN=PAPSS2 PE=1 SV=2;Isoform B of Bifunctional 3-phosphoadenosine 5-phosphosulfate synthase 2 OS=Homo sapiens GN=PAPSS2	2	34	34	33	1	28	25	0	25	28	1	28	25	0	25	28	1	28	25	0	24	27	70.4	70.4	68.1	69.5	614	614;619	0	241.41	1.8	58.5	52.1	0	56.5	61.7	14348000000	11571000	4254200000	4705800000	0	2413700000
O95347;O95347-2	O95347;O95347-2	54;52	54;52	54;52	Structural maintenance of chromosomes protein 2	SMC2	Structural maintenance of chromosomes protein 2 OS=Homo sapiens GN=SMC2 PE=1 SV=2;Isoform 2 of Structural maintenance of chromosomes protein 2 OS=Homo sapiens GN=SMC2	2	54	54	54	36	33	26	28	31	30	36	33	26	28	31	30	36	33	26	28	31	30	51.6	51.6	51.6	135.65	1197	1197;1099	0	305.7	39.5	32.7	26.7	30.2	31	31.3	13035000000	3104500000	2727900000	2346900000	1183300000	1438700000
O95352;O95352-2;O95352-3	O95352;O95352-2;O95352-3	30;27;26	30;27;26	30;27;26	Ubiquitin-like modifier-activating enzyme ATG7	ATG7	Ubiquitin-like modifier-activating enzyme ATG7 OS=Homo sapiens GN=ATG7 PE=1 SV=1;Isoform 2 of Ubiquitin-like modifier-activating enzyme ATG7 OS=Homo sapiens GN=ATG7;Isoform 3 of Ubiquitin-like modifier-activating enzyme ATG7 OS=Homo sapiens GN=ATG7	3	30	30	30	4	21	20	1	22	21	4	21	20	1	22	21	4	21	20	1	22	21	55.5	55.5	55.5	77.959	703	703;676;623	0	165.53	9.5	44.7	41.1	1.8	45.5	44.1	5192000000	32237000	1319400000	1823400000	6714800	873150000
O95359-2;O95359-6;O95359-1;O95359-5;O95359-3;O95359	O95359-2;O95359-6;O95359-1;O95359-5;O95359-3;O95359	4;4;4;4;4;4	2;2;2;2;2;2	2;2;2;2;2;2	Transforming acidic coiled-coil-containing protein 2	TACC2	Isoform 2 of Transforming acidic coiled-coil-containing protein 2 OS=Homo sapiens GN=TACC2;Isoform 6 of Transforming acidic coiled-coil-containing protein 2 OS=Homo sapiens GN=TACC2;Isoform 1 of Transforming acidic coiled-coil-containing protein 2 OS=Homo	6	4	2	2	1	2	2	1	4	3	0	2	1	0	2	2	0	2	1	0	2	2	6.1	2.8	2.8	64.155	571	571;996;1026;1094;2871;2948	0.001217	3.1147	1.9	2.8	2.6	1.9	6.1	4.7	119500000	0	29867000	11060000	0	33960000
O95361;O95361-2;Q309B1;Q309B1-2	O95361;O95361-2	5;3;2;1	5;3;2;1	5;3;2;1	Tripartite motif-containing protein 16	TRIM16	Tripartite motif-containing protein 16 OS=Homo sapiens GN=TRIM16 PE=1 SV=3;Isoform 2 of Tripartite motif-containing protein 16 OS=Homo sapiens GN=TRIM16	4	5	5	5	0	5	5	0	0	0	0	5	5	0	0	0	0	5	5	0	0	0	12.9	12.9	12.9	63.954	564	564;348;348;140	0	24.407	0	12.9	12.9	0	0	0	162090000	0	54346000	107740000	0	0
O95363	O95363	4	4	4	Phenylalanine--tRNA ligase, mitochondrial	FARS2	Phenylalanine--tRNA ligase, mitochondrial OS=Homo sapiens GN=FARS2 PE=1 SV=1	1	4	4	4	2	2	2	0	0	1	2	2	2	0	0	1	2	2	2	0	0	1	9.5	9.5	9.5	52.356	451	451	0	7.3335	5.5	5.1	4.2	0	0	2.7	89962000	29015000	31591000	23247000	0	0
O95365	O95365	5	5	5	Zinc finger and BTB domain-containing protein 7A	ZBTB7A	Zinc finger and BTB domain-containing protein 7A OS=Homo sapiens GN=ZBTB7A PE=1 SV=1	1	5	5	5	0	3	2	1	3	5	0	3	2	1	3	5	0	3	2	1	3	5	15.9	15.9	15.9	61.438	584	584	0	28.803	0	9.1	4.5	4.6	7.4	15.9	311260000	0	76655000	63930000	6210400	57018000
O95372	O95372	7	7	7	Acyl-protein thioesterase 2	LYPLA2	Acyl-protein thioesterase 2 OS=Homo sapiens GN=LYPLA2 PE=1 SV=1	1	7	7	7	6	6	5	4	5	6	6	6	5	4	5	6	6	6	5	4	5	6	43.7	43.7	43.7	24.737	231	231	0	74.485	40.3	40.3	32.5	29	32.5	40.3	2393600000	372840000	554620000	842200000	94504000	206660000
O95373	O95373	34	34	33	Importin-7	IPO7	Importin-7 OS=Homo sapiens GN=IPO7 PE=1 SV=1	1	34	34	33	23	29	25	21	25	29	23	29	25	21	25	29	22	28	24	20	24	28	40.7	40.7	39.7	119.52	1038	1038	0	323.31	27	35.4	28.5	26.2	29.5	36.4	18426000000	2656500000	4520100000	3567200000	1369400000	2649500000
O95376	O95376	8	8	8	E3 ubiquitin-protein ligase ARIH2	ARIH2	E3 ubiquitin-protein ligase ARIH2 OS=Homo sapiens GN=ARIH2 PE=1 SV=1	1	8	8	8	6	6	3	3	2	2	6	6	3	3	2	2	6	6	3	3	2	2	23.9	23.9	23.9	57.818	493	493	0	22.986	19.3	15.6	9.3	8.1	4.7	4.7	262120000	70042000	87616000	55979000	10441000	11115000
O95379-3;O95379-2;O95379	O95379-3;O95379-2;O95379	1;1;1	1;1;1	1;1;1	Tumor necrosis factor alpha-induced protein 8	TNFAIP8	Isoform 3 of Tumor necrosis factor alpha-induced protein 8 OS=Homo sapiens GN=TNFAIP8;Isoform 2 of Tumor necrosis factor alpha-induced protein 8 OS=Homo sapiens GN=TNFAIP8;Tumor necrosis factor alpha-induced protein 8 OS=Homo sapiens GN=TNFAIP8 PE=1 SV=1	3	1	1	1	0	1	1	0	1	1	0	1	1	0	1	1	0	1	1	0	1	1	10.6	10.6	10.6	21.877	188	188;190;198	0	30.486	0	10.6	10.6	0	10.6	10.6	138180000	0	83469000	21958000	0	20385000
O95382-3;O95382	O95382-3;O95382	1;1	1;1	1;1	Mitogen-activated protein kinase kinase kinase 6	MAP3K6	Isoform 3 of Mitogen-activated protein kinase kinase kinase 6 OS=Homo sapiens GN=MAP3K6;Mitogen-activated protein kinase kinase kinase 6 OS=Homo sapiens GN=MAP3K6 PE=1 SV=3	2	1	1	1	0	1	0	0	1	1	0	1	0	0	1	1	0	1	0	0	1	1	1.1	1.1	1.1	141.65	1280	1280;1288	0.00017947	3.7611	0	1.1	0	0	1.1	1.1	26495000	0	8033100	0	0	7246900
O95391	O95391	5	5	5	Pre-mRNA-splicing factor SLU7	SLU7	Pre-mRNA-splicing factor SLU7 OS=Homo sapiens GN=SLU7 PE=1 SV=2	1	5	5	5	0	1	2	0	1	4	0	1	2	0	1	4	0	1	2	0	1	4	9.7	9.7	9.7	68.386	586	586	0	36.477	0	2.9	5.3	0	1.7	6.8	80808000	0	0	43286000	0	6442300
O95394	O95394	20	20	20	Phosphoacetylglucosamine mutase	PGM3	Phosphoacetylglucosamine mutase OS=Homo sapiens GN=PGM3 PE=1 SV=1	1	20	20	20	6	14	14	4	17	15	6	14	14	4	17	15	6	14	14	4	17	15	50.7	50.7	50.7	59.851	542	542	0	174.62	19.6	33.9	35.4	16.6	42.4	41	7103400000	175720000	2013500000	2546000000	51035000	1125600000
O95396	O95396	10	10	10	Adenylyltransferase and sulfurtransferase MOCS3;Molybdopterin-synthase adenylyltransferase;Molybdopterin-synthase sulfurtransferase	MOCS3	Adenylyltransferase and sulfurtransferase MOCS3 OS=Homo sapiens GN=MOCS3 PE=1 SV=1	1	10	10	10	3	4	5	1	9	6	3	4	5	1	9	6	3	4	5	1	9	6	37	37	37	49.669	460	460	0	65.498	10.7	15.2	20.2	4.6	34.1	26.5	646670000	31333000	134910000	192010000	8120600	121000000
O95399;O95399-2	O95399;O95399-2	1;1	1;1	1;1	Urotensin-2	UTS2	Urotensin-2 OS=Homo sapiens GN=UTS2 PE=1 SV=1;Isoform 2 of Urotensin-2 OS=Homo sapiens GN=UTS2	2	1	1	1	1	1	1	1	1	1	1	1	1	1	1	1	1	1	1	1	1	1	6.5	6.5	6.5	14.295	124	124;139	0.0098102	1.8765	6.5	6.5	6.5	6.5	6.5	6.5	19241000000	1368300000	4849100000	6262300000	603560000	2731600000
O95400	O95400	7	7	7	CD2 antigen cytoplasmic tail-binding protein 2	CD2BP2	CD2 antigen cytoplasmic tail-binding protein 2 OS=Homo sapiens GN=CD2BP2 PE=1 SV=1	1	7	7	7	4	5	6	5	6	5	4	5	6	5	6	5	4	5	6	5	6	5	30.2	30.2	30.2	37.646	341	341	0	71.832	20.5	21.1	24.3	20.8	24.3	22.6	1986500000	249020000	203840000	698540000	139510000	353140000
O95425-2;O95425	O95425-2;O95425	7;7	7;7	7;7	Supervillin	SVIL	Isoform 2 of Supervillin OS=Homo sapiens GN=SVIL;Supervillin OS=Homo sapiens GN=SVIL PE=1 SV=2	2	7	7	7	0	0	2	0	3	5	0	0	2	0	3	5	0	0	2	0	3	5	6.5	6.5	6.5	200.84	1788	1788;2214	0	18.029	0	0	1.5	0	3.1	4.1	72420000	0	0	15432000	0	16566000
O95429-2;O95429	O95429-2;O95429	7;7	7;7	7;7	BAG family molecular chaperone regulator 4	BAG4	Isoform 2 of BAG family molecular chaperone regulator 4 OS=Homo sapiens GN=BAG4;BAG family molecular chaperone regulator 4 OS=Homo sapiens GN=BAG4 PE=1 SV=1	2	7	7	7	5	3	3	6	1	1	5	3	3	6	1	1	5	3	3	6	1	1	23.3	23.3	23.3	45.409	421	421;457	0	41.36	19.7	9.7	9	19.7	3.1	3.1	261780000	99167000	35417000	47302000	59713000	10422000
O95433	O95433	25	25	25	Activator of 90 kDa heat shock protein ATPase homolog 1	AHSA1	Activator of 90 kDa heat shock protein ATPase homolog 1 OS=Homo sapiens GN=AHSA1 PE=1 SV=1	1	25	25	25	17	19	16	19	16	17	17	19	16	19	16	17	17	19	16	19	16	17	81.1	81.1	81.1	38.274	338	338	0	323.31	58.6	75.7	57.7	65.1	64.2	61.8	21429000000	4887100000	4494500000	4591700000	2961600000	1619400000
O95453-2;O95453-3;O95453	O95453-2;O95453-3;O95453	15;15;15	15;15;15	15;15;15	Poly(A)-specific ribonuclease PARN	PARN	Isoform 2 of Poly(A)-specific ribonuclease PARN OS=Homo sapiens GN=PARN;Isoform 3 of Poly(A)-specific ribonuclease PARN OS=Homo sapiens GN=PARN;Poly(A)-specific ribonuclease PARN OS=Homo sapiens GN=PARN PE=1 SV=1	3	15	15	15	4	6	6	4	4	10	4	6	6	4	4	10	4	6	6	4	4	10	29.8	29.8	29.8	66.574	578	578;593;639	0	36.603	8.8	14.2	12.1	7.3	7.3	19	828980000	60675000	208580000	229120000	59268000	96377000
O95456;O95456-2	O95456;O95456-2	13;12	13;12	13;12	Proteasome assembly chaperone 1	PSMG1	Proteasome assembly chaperone 1 OS=Homo sapiens GN=PSMG1 PE=1 SV=1;Isoform 2 of Proteasome assembly chaperone 1 OS=Homo sapiens GN=PSMG1	2	13	13	13	10	5	3	10	7	4	10	5	3	10	7	4	10	5	3	10	7	4	46.2	46.2	46.2	32.854	288	288;267	0	48.168	43.8	19.8	15.3	37.5	26.7	16.3	2264100000	1001700000	263420000	253170000	337510000	181810000
O95466;O95466-2;O95466-3	O95466;O95466-2;O95466-3	8;8;8	8;8;8	8;8;8	Formin-like protein 1	FMNL1	Formin-like protein 1 OS=Homo sapiens GN=FMNL1 PE=1 SV=3;Isoform 2 of Formin-like protein 1 OS=Homo sapiens GN=FMNL1;Isoform 3 of Formin-like protein 1 OS=Homo sapiens GN=FMNL1	3	8	8	8	7	2	1	6	0	0	7	2	1	6	0	0	7	2	1	6	0	0	9.9	9.9	9.9	121.85	1100	1100;1104;1158	0	32.024	8.6	2.8	1	8.1	0	0	320070000	186220000	26753000	10125000	96976000	0
O95470	O95470	1	1	1	Sphingosine-1-phosphate lyase 1	SGPL1	Sphingosine-1-phosphate lyase 1 OS=Homo sapiens GN=SGPL1 PE=1 SV=3	1	1	1	1	0	1	0	0	0	0	0	1	0	0	0	0	0	1	0	0	0	0	1.6	1.6	1.6	63.523	568	568	0.0062418	2.1933	0	1.6	0	0	0	0	15137000	0	15137000	0	0	0
O95478	O95478	6	6	6	Ribosome biogenesis protein NSA2 homolog	NSA2	Ribosome biogenesis protein NSA2 homolog OS=Homo sapiens GN=NSA2 PE=1 SV=1	1	6	6	6	4	3	4	1	4	2	4	3	4	1	4	2	4	3	4	1	4	2	23.5	23.5	23.5	30.065	260	260	0	12.944	16.2	12.3	15.4	5	16.2	8.8	794650000	170280000	154820000	234750000	18194000	114150000
O95479	O95479	15	15	15	GDH/6PGL endoplasmic bifunctional protein;Glucose 1-dehydrogenase;6-phosphogluconolactonase	H6PD	GDH/6PGL endoplasmic bifunctional protein OS=Homo sapiens GN=H6PD PE=1 SV=2	1	15	15	15	3	12	14	1	4	6	3	12	14	1	4	6	3	12	14	1	4	6	27.1	27.1	27.1	88.892	791	791	0	64.753	5.3	22.8	25.5	1	8.6	12.6	1045600000	76750000	304900000	569830000	7154600	28824000
O95486;O95486-2	O95486	21;7	20;7	20;7	Protein transport protein Sec24A	SEC24A	Protein transport protein Sec24A OS=Homo sapiens GN=SEC24A PE=1 SV=2	2	21	20	20	5	16	17	2	14	14	5	16	17	2	13	14	5	16	17	2	13	14	23.7	23	23	119.75	1093	1093;613	0	120.27	6.9	18.7	20.5	2.7	14.5	17.5	3483000000	63288000	942680000	1383300000	102200000	390630000
O95487-2;O95487	O95487-2;O95487	23;23	23;23	22;22	Protein transport protein Sec24B	SEC24B	Isoform 2 of Protein transport protein Sec24B OS=Homo sapiens GN=SEC24B;Protein transport protein Sec24B OS=Homo sapiens GN=SEC24B PE=1 SV=2	2	23	23	22	16	10	14	5	13	12	16	10	14	5	13	12	16	10	14	5	12	12	24.1	24.1	23.4	133.63	1233	1233;1268	0	146.61	17.1	13.1	17.3	5.5	15.7	13.2	1780400000	541820000	258560000	424470000	72216000	209940000
O95497	O95497	3	3	3	Pantetheinase	VNN1	Pantetheinase OS=Homo sapiens GN=VNN1 PE=1 SV=2	1	3	3	3	0	1	2	3	3	3	0	1	2	3	3	3	0	1	2	3	3	3	6.8	6.8	6.8	57.011	513	513	0	30.01	0	3.7	5.5	6.8	6.8	6.8	368330000	0	11220000	30940000	152370000	63034000
O95551-3;O95551;O95551-2	O95551-3;O95551;O95551-2	4;4;4	4;4;4	4;4;4	Tyrosyl-DNA phosphodiesterase 2	TDP2	Isoform 3 of Tyrosyl-DNA phosphodiesterase 2 OS=Homo sapiens GN=TDP2;Tyrosyl-DNA phosphodiesterase 2 OS=Homo sapiens GN=TDP2 PE=1 SV=1;Isoform 2 of Tyrosyl-DNA phosphodiesterase 2 OS=Homo sapiens GN=TDP2	3	4	4	4	2	0	1	3	0	1	2	0	1	3	0	1	2	0	1	3	0	1	18	18	18	32.176	284	284;362;392	0	10.352	9.9	0	3.9	14.1	0	3.2	121710000	66609000	0	21113000	22011000	0
O95571	O95571	13	13	13	Persulfide dioxygenase ETHE1, mitochondrial	ETHE1	Protein ETHE1, mitochondrial OS=Homo sapiens GN=ETHE1 PE=1 SV=2	1	13	13	13	12	8	8	11	8	8	12	8	8	11	8	8	12	8	8	11	8	8	70.9	70.9	70.9	27.873	254	254	0	199.04	70.9	51.6	51.6	63.4	55.9	55.9	5809300000	2362100000	923450000	881080000	750280000	291740000
O95573	O95573	15	12	12	Long-chain-fatty-acid--CoA ligase 3	ACSL3	Long-chain-fatty-acid--CoA ligase 3 OS=Homo sapiens GN=ACSL3 PE=1 SV=3	1	15	12	12	7	10	11	4	8	9	5	7	8	3	6	6	5	7	8	3	6	6	27.4	22.5	22.5	80.419	720	720	0	42.08	15.8	18.2	20.8	8.5	14.3	16.8	611990000	44184000	176380000	219850000	20325000	63240000
O95602	O95602	29	29	28	DNA-directed RNA polymerase I subunit RPA1	POLR1A	DNA-directed RNA polymerase I subunit RPA1 OS=Homo sapiens GN=POLR1A PE=1 SV=2	1	29	29	28	3	13	13	12	6	11	3	13	13	12	6	11	3	13	13	11	6	11	22.3	22.3	21.7	194.81	1720	1720	0	76.064	2.4	10.2	9.8	9.5	4.9	7.9	1608600000	19981000	517110000	652560000	101970000	213710000
O95613-2;O95613	O95613-2;O95613	3;3	3;3	3;3	Pericentrin	PCNT	Isoform 2 of Pericentrin OS=Homo sapiens GN=PCNT;Pericentrin OS=Homo sapiens GN=PCNT PE=1 SV=4	2	3	3	3	1	1	1	0	0	1	1	1	1	0	0	1	1	1	1	0	0	1	1.1	1.1	1.1	355.88	3139	3139;3336	0.00052957	3.4884	0.4	0.4	0.4	0	0	0.3	50170000	7180000	7790500	31639000	0	0
O95619	O95619	6	6	6	YEATS domain-containing protein 4	YEATS4	YEATS domain-containing protein 4 OS=Homo sapiens GN=YEATS4 PE=1 SV=1	1	6	6	6	3	2	2	2	1	3	3	2	2	2	1	3	3	2	2	2	1	3	33.5	33.5	33.5	26.499	227	227	0	15.8	20.3	8.4	10.6	8.8	6.6	13.2	281480000	82595000	44224000	69292000	24625000	13126000
O95628-5;O95628-3;O95628-2;O95628;O95628-8;O95628-4;O95628-7;O95628-9;O95628-6	O95628-5;O95628-3;O95628-2;O95628;O95628-8;O95628-4;O95628-7;O95628-9;O95628-6	3;3;3;3;3;3;3;3;3	3;3;3;3;3;3;3;3;3	3;3;3;3;3;3;3;3;3	CCR4-NOT transcription complex subunit 4	CNOT4	Isoform 5 of CCR4-NOT transcription complex subunit 4 OS=Homo sapiens GN=CNOT4;Isoform 3 of CCR4-NOT transcription complex subunit 4 OS=Homo sapiens GN=CNOT4;Isoform 2 of CCR4-NOT transcription complex subunit 4 OS=Homo sapiens GN=CNOT4;CCR4-NOT transcript	9	3	3	3	0	1	2	0	0	2	0	1	2	0	0	2	0	1	2	0	0	2	6.5	6.5	6.5	48.484	433	433;558;572;575;639;642;675;710;767	0	5.5519	0	3	4.6	0	0	3.5	110250000	0	19122000	56402000	0	0
O95630	O95630	12	12	12	STAM-binding protein	STAMBP	STAM-binding protein OS=Homo sapiens GN=STAMBP PE=1 SV=1	1	12	12	12	1	5	7	1	7	6	1	5	7	1	7	6	1	5	7	1	7	6	34	34	34	48.076	424	424	0	18.718	2.8	15.1	21.5	1.9	18.2	17.7	815080000	27849000	203130000	270570000	22079000	163100000
O95633-2;O95633	O95633-2;O95633	1;1	1;1	1;1	Follistatin-related protein 3	FSTL3	Isoform 2 of Follistatin-related protein 3 OS=Homo sapiens GN=FSTL3;Follistatin-related protein 3 OS=Homo sapiens GN=FSTL3 PE=1 SV=1	2	1	1	1	0	0	1	0	0	0	0	0	1	0	0	0	0	0	1	0	0	0	5.5	5.5	5.5	24.96	237	237;263	0.0084224	1.9861	0	0	5.5	0	0	0	0	0	0	0	0	0
O95639-3;O95639-2;O95639	O95639-3;O95639-2;O95639	5;5;5	5;5;5	5;5;5	Cleavage and polyadenylation specificity factor subunit 4	CPSF4	Isoform 3 of Cleavage and polyadenylation specificity factor subunit 4 OS=Homo sapiens GN=CPSF4;Isoform 2 of Cleavage and polyadenylation specificity factor subunit 4 OS=Homo sapiens GN=CPSF4;Cleavage and polyadenylation specificity factor subunit 4 OS=Hom	3	5	5	5	3	2	2	2	2	2	3	2	2	2	2	2	3	2	2	2	2	2	30.9	30.9	30.9	27.419	243	243;244;269	0	19.849	21	9.5	9.5	13.6	13.6	9.5	475780000	104670000	82926000	131480000	38196000	50351000
O95671-2;O95671	O95671-2;O95671	14;14	14;14	14;14	N-acetylserotonin O-methyltransferase-like protein	ASMTL	Isoform 2 of N-acetylserotonin O-methyltransferase-like protein OS=Homo sapiens GN=ASMTL;N-acetylserotonin O-methyltransferase-like protein OS=Homo sapiens GN=ASMTL PE=1 SV=3	2	14	14	14	11	5	5	9	2	6	11	5	5	9	2	6	11	5	5	9	2	6	33.1	33.1	33.1	67.192	605	605;621	0	50.255	22.1	13.9	11.1	22.1	4.8	16.4	1231700000	465360000	258730000	143440000	188490000	24634000
O95684-2;O95684;Q8N103-3	O95684-2;O95684	7;7;2	7;7;2	7;7;2	FGFR1 oncogene partner	FGFR1OP	Isoform 2 of FGFR1 oncogene partner OS=Homo sapiens GN=FGFR1OP;FGFR1 oncogene partner OS=Homo sapiens GN=FGFR1OP PE=1 SV=1	3	7	7	7	2	3	6	1	4	3	2	3	6	1	4	3	2	3	6	1	4	3	23.2	23.2	23.2	40.907	379	379;399;522	0	60.454	6.6	12.9	19.3	4	15.8	14.2	308940000	29286000	29216000	170380000	5995300	53123000
O95685	O95685	3	3	3	Protein phosphatase 1 regulatory subunit 3D	PPP1R3D	Protein phosphatase 1 regulatory subunit 3D OS=Homo sapiens GN=PPP1R3D PE=1 SV=1	1	3	3	3	0	2	1	0	1	0	0	2	1	0	1	0	0	2	1	0	1	0	14.7	14.7	14.7	32.559	299	299	0	7.7445	0	9	4.3	0	5.7	0	5249900	0	0	0	0	5249900
O95696;O95696-2	O95696;O95696-2	3;3	3;3	3;3	Bromodomain-containing protein 1	BRD1	Bromodomain-containing protein 1 OS=Homo sapiens GN=BRD1 PE=1 SV=1;Isoform 2 of Bromodomain-containing protein 1 OS=Homo sapiens GN=BRD1	2	3	3	3	0	1	1	0	1	3	0	1	1	0	1	3	0	1	1	0	1	3	2.7	2.7	2.7	119.52	1058	1058;1189	0	4.596	0	0.7	0.7	0	0.9	2.7	29214000	0	4897500	9297600	0	0
O95707	O95707	2	2	2	Ribonuclease P protein subunit p29	POP4	Ribonuclease P protein subunit p29 OS=Homo sapiens GN=POP4 PE=1 SV=2	1	2	2	2	1	1	0	0	0	0	1	1	0	0	0	0	1	1	0	0	0	0	13.6	13.6	13.6	25.424	220	220	0.0028639	2.605	8.2	5.5	0	0	0	0	27415000	20116000	7299400	0	0	0
O95714;Q9BVR0	O95714	3;1	3;1	3;1	E3 ubiquitin-protein ligase HERC2	HERC2	E3 ubiquitin-protein ligase HERC2 OS=Homo sapiens GN=HERC2 PE=1 SV=2	2	3	3	3	0	1	1	0	1	1	0	1	1	0	1	1	0	1	1	0	1	1	1.1	1.1	1.1	527.22	4834	4834;1158	0	7.6029	0	0.2	0.2	0	0.4	0.4	20283000	0	1388000	3590000	0	4519400
O95721	O95721	10	10	10	Synaptosomal-associated protein 29	SNAP29	Synaptosomal-associated protein 29 OS=Homo sapiens GN=SNAP29 PE=1 SV=1	1	10	10	10	8	5	6	5	4	5	8	5	6	5	4	5	8	5	6	5	4	5	49.6	49.6	49.6	28.97	258	258	0	60.272	40.7	25.2	29.8	29.5	20.5	26.4	1797900000	421980000	293830000	486930000	210050000	140350000
O95747	O95747	22	22	16	Serine/threonine-protein kinase OSR1	OXSR1	Serine/threonine-protein kinase OSR1 OS=Homo sapiens GN=OXSR1 PE=1 SV=1	1	22	22	16	10	15	19	6	12	12	10	15	19	6	12	12	9	12	13	5	10	9	49.1	49.1	42.1	58.022	527	527	0	141.82	30.4	32.8	37.4	15.9	29.4	26.9	4680400000	355460000	1302900000	1671500000	220190000	511570000
O95749	O95749	2	2	2	Geranylgeranyl pyrophosphate synthase	GGPS1	Geranylgeranyl pyrophosphate synthase OS=Homo sapiens GN=GGPS1 PE=1 SV=1	1	2	2	2	2	0	0	0	0	0	2	0	0	0	0	0	2	0	0	0	0	0	6.3	6.3	6.3	34.87	300	300	0.0041674	2.4046	6.3	0	0	0	0	0	20366000	20366000	0	0	0	0
O95757	O95757	31	27	27	Heat shock 70 kDa protein 4L	HSPA4L	Heat shock 70 kDa protein 4L OS=Homo sapiens GN=HSPA4L PE=1 SV=3	1	31	27	27	23	16	11	22	14	15	19	12	7	20	10	12	19	12	7	20	10	12	51	44.7	44.7	94.511	839	839	0	160.07	40.2	26.2	16.6	37.7	23.6	24.4	2674200000	1153500000	319650000	179520000	599700000	122380000
O95758-1;O95758-6;O95758-2;O95758;O95758-5;O95758-4;O95758-7	O95758-1;O95758-6;O95758-2;O95758;O95758-5;O95758-4;O95758-7	8;8;8;8;8;8;6	5;5;5;5;5;5;4	5;5;5;5;5;5;4	Polypyrimidine tract-binding protein 3	PTBP3	Isoform 1 of Polypyrimidine tract-binding protein 3 OS=Homo sapiens GN=PTBP3;Isoform 6 of Polypyrimidine tract-binding protein 3 OS=Homo sapiens GN=PTBP3;Isoform 2 of Polypyrimidine tract-binding protein 3 OS=Homo sapiens GN=PTBP3;Polypyrimidine tract-bind	7	8	5	5	8	6	6	6	5	5	5	3	3	3	2	3	5	3	3	3	2	3	25.5	20.7	20.7	56.501	521	521;524;547;552;555;558;457	0	79.871	25.5	14.6	14.6	16.3	12.5	15	883400000	268750000	182980000	237530000	59750000	48281000
O95777	O95777	6	6	6	U6 snRNA-associated Sm-like protein LSm8	LSM8	N-alpha-acetyltransferase 38, NatC auxiliary subunit OS=Homo sapiens GN=NAA38 PE=1 SV=3	1	6	6	6	4	6	4	5	5	5	4	6	4	5	5	5	4	6	4	5	5	5	74	74	74	10.403	96	96	0	64.954	54.2	74	50	63.5	63.5	63.5	3176400000	527620000	863570000	552230000	300630000	383300000
O95782-2;O95782	O95782-2;O95782	40;40	40;40	34;34	AP-2 complex subunit alpha-1	AP2A1	Isoform B of AP-2 complex subunit alpha-1 OS=Homo sapiens GN=AP2A1;AP-2 complex subunit alpha-1 OS=Homo sapiens GN=AP2A1 PE=1 SV=3	2	40	40	34	30	23	20	34	29	29	30	23	20	34	29	29	25	17	15	28	23	23	55.2	55.2	48.1	105.36	955	955;977	0	226.97	38.1	31.9	28.5	45.4	42.3	39.1	13366000000	2518800000	1979500000	1823000000	1701000000	2147300000
O95785;O95785-2	O95785;O95785-2	15;10	15;10	15;10	Protein Wiz	WIZ	Protein Wiz OS=Homo sapiens GN=WIZ PE=1 SV=2;Isoform 2 of Protein Wiz OS=Homo sapiens GN=WIZ	2	15	15	15	3	7	7	4	2	9	3	7	7	4	2	9	3	7	7	4	2	9	13.1	13.1	13.1	178.67	1651	1651;794	0	86.474	3.3	5.8	6.3	3.8	2.4	7.6	825430000	19731000	551770000	98295000	37397000	11482000
O95786-2;O95786	O95786-2;O95786	7;7	7;7	7;7	Probable ATP-dependent RNA helicase DDX58	DDX58	Isoform 2 of Probable ATP-dependent RNA helicase DDX58 OS=Homo sapiens GN=DDX58;Probable ATP-dependent RNA helicase DDX58 OS=Homo sapiens GN=DDX58 PE=1 SV=2	2	7	7	7	0	6	5	1	0	0	0	6	5	1	0	0	0	6	5	1	0	0	8.8	8.8	8.8	101.38	880	880;925	0	19.951	0	7.4	6.1	1.7	0	0	233190000	0	137710000	91876000	3606200	0
O95793-3	O95793-3	25	25	1	Double-stranded RNA-binding protein Staufen homolog 1	STAU1	Isoform 3 of Double-stranded RNA-binding protein Staufen homolog 1 OS=Homo sapiens GN=STAU1	1	25	25	1	11	14	14	7	16	13	11	14	14	7	16	13	1	0	0	1	0	0	47.2	47.2	2.4	55.634	502	502	0	96.254	27.7	30.1	32.3	15.9	40	29.5	5468600000	323780000	1396800000	1627800000	178800000	907470000
O95801	O95801	11	11	11	Tetratricopeptide repeat protein 4	TTC4	Tetratricopeptide repeat protein 4 OS=Homo sapiens GN=TTC4 PE=1 SV=3	1	11	11	11	9	9	10	7	7	8	9	9	10	7	7	8	9	9	10	7	7	8	40.1	40.1	40.1	44.678	387	387	0	101.05	35.9	35.7	38	29.7	29.5	33.9	1664300000	332880000	348530000	441350000	114960000	159080000
O95810	O95810	4	4	4	Serum deprivation-response protein	SDPR	Serum deprivation-response protein OS=Homo sapiens GN=SDPR PE=1 SV=3	1	4	4	4	3	0	0	3	0	0	3	0	0	3	0	0	3	0	0	3	0	0	11.5	11.5	11.5	47.173	425	425	0	10.586	11.5	0	0	9.4	0	0	93259000	56189000	0	0	37070000	0
O95816	O95816	15	15	15	BAG family molecular chaperone regulator 2	BAG2	BAG family molecular chaperone regulator 2 OS=Homo sapiens GN=BAG2 PE=1 SV=1	1	15	15	15	10	10	11	8	9	8	10	10	11	8	9	8	10	10	11	8	9	8	71.1	71.1	71.1	23.772	211	211	0	313.25	60.7	64	64.9	55	64.5	60.2	9802700000	1475200000	2043700000	3434200000	607040000	893830000
O95817	O95817	27	27	27	BAG family molecular chaperone regulator 3	BAG3	BAG family molecular chaperone regulator 3 OS=Homo sapiens GN=BAG3 PE=1 SV=3	1	27	27	27	0	14	22	0	12	8	0	14	22	0	12	8	0	14	22	0	12	8	62.6	62.6	62.6	61.594	575	575	0	85.709	0	29.4	52	0	29.4	20.5	3345100000	0	860280000	1558800000	0	440740000
O95819-4;O95819-2;O95819;O95819-5;O95819-3	O95819-4;O95819-2;O95819;O95819-5;O95819-3	19;19;19;19;19	19;19;19;19;19	10;10;10;10;10	Mitogen-activated protein kinase kinase kinase kinase 4	MAP4K4	Isoform 4 of Mitogen-activated protein kinase kinase kinase kinase 4 OS=Homo sapiens GN=MAP4K4;Isoform 2 of Mitogen-activated protein kinase kinase kinase kinase 4 OS=Homo sapiens GN=MAP4K4;Mitogen-activated protein kinase kinase kinase kinase 4 OS=Homo sa	5	19	19	10	8	15	10	4	9	7	8	15	10	4	9	7	2	9	5	1	5	3	19	19	12.4	133.4	1165	1165;1211;1239;1242;1319	0	65.161	8.1	15.6	10.1	3.5	8.2	7.9	1420100000	224350000	404660000	496460000	35719000	138670000
O95825	O95825	7	7	7	Quinone oxidoreductase-like protein 1	CRYZL1	Quinone oxidoreductase-like protein 1 OS=Homo sapiens GN=CRYZL1 PE=1 SV=2	1	7	7	7	5	4	4	1	1	1	5	4	4	1	1	1	5	4	4	1	1	1	27.8	27.8	27.8	38.696	349	349	0	19.859	21.5	18.1	18.6	5.7	5.7	5.7	456470000	111560000	131500000	124380000	26843000	30302000
O95831-3;O95831;O95831-4;O95831-2;O95831-5	O95831-3;O95831;O95831-4	26;26;14;12;9	26;26;14;12;9	26;26;14;12;9	Apoptosis-inducing factor 1, mitochondrial	AIFM1	Isoform 3 of Apoptosis-inducing factor 1, mitochondrial OS=Homo sapiens GN=AIFM1;Apoptosis-inducing factor 1, mitochondrial OS=Homo sapiens GN=AIFM1 PE=1 SV=1;Isoform 4 of Apoptosis-inducing factor 1, mitochondrial OS=Homo sapiens GN=AIFM1	5	26	26	26	22	19	17	17	14	13	22	19	17	17	14	13	22	19	17	17	14	13	50.7	50.7	50.7	66.294	609	609;613;324;326;261	0	142.54	44.8	43.8	38.8	39.9	32.3	28.6	6916700000	2119200000	1501700000	1542300000	734420000	379020000
O95833	O95833	6	6	6	Chloride intracellular channel protein 3	CLIC3	Chloride intracellular channel protein 3 OS=Homo sapiens GN=CLIC3 PE=1 SV=2	1	6	6	6	6	0	0	3	0	0	6	0	0	3	0	0	6	0	0	3	0	0	30.5	30.5	30.5	26.648	236	236	0	19.824	30.5	0	0	18.2	0	0	152530000	127810000	0	0	24727000	0
O95834;O95834-2;Q05BV3-4;Q6ZMW3-2;Q6ZMW3	O95834;O95834-2	8;8;1;1;1	6;6;0;0;0	6;6;0;0;0	Echinoderm microtubule-associated protein-like 2	EML2	Echinoderm microtubule-associated protein-like 2 OS=Homo sapiens GN=EML2 PE=2 SV=1;Isoform 2 of Echinoderm microtubule-associated protein-like 2 OS=Homo sapiens GN=EML2	5	8	6	6	4	2	5	2	5	2	4	2	3	2	4	2	4	2	3	2	4	2	12.3	10.8	10.8	70.678	649	649;796;622;1874;1958	0	12.648	8	2.8	6.2	3.1	8.6	3.1	331400000	48020000	82275000	118900000	5287500	61092000
O95835;Q9NRM7	O95835;Q9NRM7	2;1	2;1	2;1	Serine/threonine-protein kinase LATS1;Serine/threonine-protein kinase LATS2	LATS1;LATS2	Serine/threonine-protein kinase LATS1 OS=Homo sapiens GN=LATS1 PE=1 SV=1;Serine/threonine-protein kinase LATS2 OS=Homo sapiens GN=LATS2 PE=1 SV=2	2	2	2	2	0	1	0	1	0	1	0	1	0	1	0	1	0	1	0	1	0	1	2	2	2	126.87	1130	1130;1088	0.0056124	2.2619	0	1.1	0	1.1	0	1	34410000	0	13488000	0	4396000	0
O95857	O95857	3	3	3	Tetraspanin-13	TSPAN13	Tetraspanin-13 OS=Homo sapiens GN=TSPAN13 PE=2 SV=1	1	3	3	3	2	1	0	2	0	0	2	1	0	2	0	0	2	1	0	2	0	0	21.1	21.1	21.1	22.147	204	204	0.00018041	3.8823	10.8	3.9	0	14.2	0	0	187030000	8016100	36018000	0	143000000	0
O95861;O95861-2	O95861;O95861-2	13;12	13;12	13;12	3(2),5-bisphosphate nucleotidase 1	BPNT1	3(2),5-bisphosphate nucleotidase 1 OS=Homo sapiens GN=BPNT1 PE=1 SV=1;Isoform 2 of 3(2),5-bisphosphate nucleotidase 1 OS=Homo sapiens GN=BPNT1	2	13	13	13	8	9	10	7	8	10	8	9	10	7	8	10	8	9	10	7	8	10	54.5	54.5	54.5	33.392	308	308;325	0	74.111	32.1	35.7	39.9	27.3	31.8	39.6	1950800000	369800000	324290000	664610000	131680000	140040000
O95864;O95864-2;O95864-3	O95864;O95864-2;O95864-3	4;3;2	4;3;2	4;3;2	Fatty acid desaturase 2	FADS2	Fatty acid desaturase 2 OS=Homo sapiens GN=FADS2 PE=1 SV=1;Isoform 2 of Fatty acid desaturase 2 OS=Homo sapiens GN=FADS2;Isoform 3 of Fatty acid desaturase 2 OS=Homo sapiens GN=FADS2	3	4	4	4	2	0	0	3	0	0	2	0	0	3	0	0	2	0	0	3	0	0	9.5	9.5	9.5	52.259	444	444;422;386	0	5.6018	4.5	0	0	7.4	0	0	60624000	24141000	0	0	36483000	0
O95865	O95865	11	11	10	N(G),N(G)-dimethylarginine dimethylaminohydrolase 2	DDAH2	N(G),N(G)-dimethylarginine dimethylaminohydrolase 2 OS=Homo sapiens GN=DDAH2 PE=1 SV=1	1	11	11	10	0	10	8	0	9	6	0	10	8	0	9	6	0	9	7	0	8	5	65.3	65.3	62.5	29.644	285	285	0	62.433	0	62.1	41.8	0	44.9	33.7	2800900000	0	928400000	1316000000	0	288770000
O95881	O95881	8	8	8	Thioredoxin domain-containing protein 12	TXNDC12	Thioredoxin domain-containing protein 12 OS=Homo sapiens GN=TXNDC12 PE=1 SV=1	1	8	8	8	7	6	3	7	7	6	7	6	3	7	7	6	7	6	3	7	7	6	62.8	62.8	62.8	19.206	172	172	0	52.943	58.7	58.7	40.1	62.8	62.8	58.7	4062000000	1034200000	814660000	461500000	530790000	624950000
O95900	O95900	2	2	2	Probable tRNA pseudouridine synthase 2	TRUB2	Probable tRNA pseudouridine synthase 2 OS=Homo sapiens GN=TRUB2 PE=1 SV=1	1	2	2	2	2	0	0	0	0	0	2	0	0	0	0	0	2	0	0	0	0	0	6.3	6.3	6.3	36.694	331	331	0.0022147	2.7662	6.3	0	0	0	0	0	31884000	31884000	0	0	0	0
O95905;O95905-3;O95905-2	O95905;O95905-3;O95905-2	10;10;8	10;10;8	10;10;8	Protein SGT1	ECD	Protein SGT1 OS=Homo sapiens GN=ECD PE=1 SV=1;Isoform 3 of Protein SGT1 OS=Homo sapiens GN=ECD;Isoform 2 of Protein SGT1 OS=Homo sapiens GN=ECD	3	10	10	10	5	6	4	1	4	2	5	6	4	1	4	2	5	6	4	1	4	2	17.2	17.2	17.2	72.757	644	644;677;601	0	30.577	8.1	11.2	7.5	2.2	6.8	3.6	480440000	123180000	125630000	126480000	6373500	69568000
O95926	O95926	2	2	2	Pre-mRNA-splicing factor SYF2	SYF2	Pre-mRNA-splicing factor SYF2 OS=Homo sapiens GN=SYF2 PE=1 SV=1	1	2	2	2	0	0	0	1	0	1	0	0	0	1	0	1	0	0	0	1	0	1	9.5	9.5	9.5	28.722	243	243	0	5.0114	0	0	0	4.1	0	5.3	27757000	0	0	0	13110000	0
O95983-2;O95983	O95983-2;O95983	9;9	9;9	9;9	Methyl-CpG-binding domain protein 3	MBD3	Isoform 2 of Methyl-CpG-binding domain protein 3 OS=Homo sapiens GN=MBD3;Methyl-CpG-binding domain protein 3 OS=Homo sapiens GN=MBD3 PE=1 SV=1	2	9	9	9	8	7	7	6	7	6	8	7	7	6	7	6	8	7	7	6	7	6	51.4	51.4	51.4	29.014	259	259;291	0	51.709	47.5	42.9	42.9	27.8	31.7	40.9	1362500000	395970000	276020000	265810000	169330000	106740000
O95989	O95989	5	5	5	Diphosphoinositol polyphosphate phosphohydrolase 1	NUDT3	Diphosphoinositol polyphosphate phosphohydrolase 1 OS=Homo sapiens GN=NUDT3 PE=1 SV=1	1	5	5	5	3	1	0	3	1	2	3	1	0	3	1	2	3	1	0	3	1	2	40.7	40.7	40.7	19.471	172	172	0	31.443	20.9	5.2	0	25	5.2	16.9	264710000	129050000	24498000	0	45592000	17144000
O95997	O95997	1	1	1	Securin	PTTG1	Securin OS=Homo sapiens GN=PTTG1 PE=1 SV=1	1	1	1	1	0	1	1	0	0	0	0	1	1	0	0	0	0	1	1	0	0	0	7.9	7.9	7.9	22.024	202	202	0	6.8691	0	7.9	7.9	0	0	0	21521000	0	12604000	8917100	0	0
O95999	O95999	8	8	8	B-cell lymphoma/leukemia 10	BCL10	B-cell lymphoma/leukemia 10 OS=Homo sapiens GN=BCL10 PE=1 SV=1	1	8	8	8	3	7	4	1	4	5	3	7	4	1	4	5	3	7	4	1	4	5	46.4	46.4	46.4	26.251	233	233	0	28.085	22.7	38.6	33.5	14.2	30	34.3	556260000	67833000	214530000	77898000	5615700	41868000
O96000	O96000	7	7	7	NADH dehydrogenase [ubiquinone] 1 beta subcomplex subunit 10	NDUFB10	NADH dehydrogenase [ubiquinone] 1 beta subcomplex subunit 10 OS=Homo sapiens GN=NDUFB10 PE=1 SV=3	1	7	7	7	5	3	4	5	4	3	5	3	4	5	4	3	5	3	4	5	4	3	43.6	43.6	43.6	20.776	172	172	0	34.9	37.8	23.3	29.1	34.9	27.9	20.9	1753300000	476900000	175510000	400980000	394360000	143950000
O96005	O96005	2	2	2	Cleft lip and palate transmembrane protein 1	CLPTM1	Cleft lip and palate transmembrane protein 1 OS=Homo sapiens GN=CLPTM1 PE=1 SV=1	1	2	2	2	0	2	0	1	0	1	0	2	0	1	0	1	0	2	0	1	0	1	3.7	3.7	3.7	76.096	669	669	0	5.5824	0	3.7	0	1.5	0	1.5	40204000	0	28672000	0	4885800	0
O96007	O96007	3	3	3	Molybdopterin synthase catalytic subunit	MOCS2	Molybdopterin synthase catalytic subunit OS=Homo sapiens GN=MOCS2 PE=1 SV=1	1	3	3	3	1	3	3	1	2	2	1	3	3	1	2	2	1	3	3	1	2	2	28.2	28.2	28.2	20.944	188	188	0	34.363	10.6	28.2	28.2	10.6	18.6	18.6	344330000	11548000	93251000	144660000	4327300	28517000
O96008;O96008-2	O96008;O96008-2	13;10	13;10	13;10	Mitochondrial import receptor subunit TOM40 homolog	TOMM40	Mitochondrial import receptor subunit TOM40 homolog OS=Homo sapiens GN=TOMM40 PE=1 SV=1;Isoform 2 of Mitochondrial import receptor subunit TOM40 homolog OS=Homo sapiens GN=TOMM40	2	13	13	13	13	6	6	4	5	5	13	6	6	4	5	5	13	6	6	4	5	5	50.4	50.4	50.4	37.893	361	361;329	0	137.15	50.4	29.4	30.7	21.3	25.5	23.5	3441100000	2086800000	366370000	597820000	144620000	92419000
O96013-4;O96013;O96013-2;O96013-3;Q9NQU5	O96013-4;O96013;O96013-2;O96013-3	8;8;7;7;1	8;8;7;7;1	7;7;6;6;0	Serine/threonine-protein kinase PAK 4	PAK4	Isoform 4 of Serine/threonine-protein kinase PAK 4 OS=Homo sapiens GN=PAK4;Serine/threonine-protein kinase PAK 4 OS=Homo sapiens GN=PAK4 PE=1 SV=1;Isoform 2 of Serine/threonine-protein kinase PAK 4 OS=Homo sapiens GN=PAK4;Isoform 3 of Serine/threonine-prot	5	8	8	7	1	4	4	0	3	4	1	4	4	0	3	4	1	4	3	0	3	4	21.6	21.6	19.4	54.94	501	501;591;426;438;681	0	42.663	1.6	12.6	11.6	0	5.4	11.8	247140000	13646000	61789000	59472000	0	38329000
O96017;O96017-9;O96017-13;O96017-4;O96017-12;O96017-11;O96017-8;O96017-7;O96017-3;O96017-6;O96017-5;O96017-2	O96017;O96017-9;O96017-13;O96017-4;O96017-12	7;7;6;6;6;3;2;2;1;1;1;1	7;7;6;6;6;3;2;2;1;1;1;1	6;6;5;5;5;2;2;2;1;1;1;1	Serine/threonine-protein kinase Chk2	CHEK2	Serine/threonine-protein kinase Chk2 OS=Homo sapiens GN=CHEK2 PE=1 SV=1;Isoform 9 of Serine/threonine-protein kinase Chk2 OS=Homo sapiens GN=CHEK2;Isoform 13 of Serine/threonine-protein kinase Chk2 OS=Homo sapiens GN=CHEK2;Isoform 4 of Serine/threonine-pro	12	7	7	6	3	1	1	3	3	4	3	1	1	3	3	4	3	1	1	3	3	3	16.9	16.9	15.7	60.914	543	543;586;322;452;514;225;289;339;162;165;203;234	0	13.811	7.7	3.5	1.5	10.3	7.7	6.4	223900000	40375000	33306000	29236000	36695000	8927900
O96018	O96018	1	1	1	Amyloid beta A4 precursor protein-binding family A member 3	APBA3	Amyloid beta A4 precursor protein-binding family A member 3 OS=Homo sapiens GN=APBA3 PE=1 SV=1	1	1	1	1	1	1	0	0	0	1	1	1	0	0	0	1	1	1	0	0	0	1	2.4	2.4	2.4	61.453	575	575	0.00035486	3.5836	2.4	2.4	0	0	0	2.4	13198000	0	0	0	0	0
O96019;O96019-2;O94805	O96019;O96019-2	16;13;3	16;13;3	16;13;3	Actin-like protein 6A	ACTL6A	Actin-like protein 6A OS=Homo sapiens GN=ACTL6A PE=1 SV=1;Isoform 2 of Actin-like protein 6A OS=Homo sapiens GN=ACTL6A	3	16	16	16	13	12	14	9	11	12	13	12	14	9	11	12	13	12	14	9	11	12	55.7	55.7	55.7	47.46	429	429;387;426	0	232.13	46.9	41.7	51	38.5	37.5	42.2	6806800000	2028400000	1394900000	1411400000	577640000	503490000
O96028;O96028-5;O96028-3;O96028-6;O96028-4;O96028-2;O96028-7	O96028;O96028-5;O96028-3;O96028-6	18;12;12;10;6;6;4	18;12;12;10;6;6;4	18;12;12;10;6;6;4	Histone-lysine N-methyltransferase NSD2	WHSC1	Histone-lysine N-methyltransferase NSD2 OS=Homo sapiens GN=WHSC1 PE=1 SV=1;Isoform 5 of Histone-lysine N-methyltransferase NSD2 OS=Homo sapiens GN=WHSC1;Isoform 3 of Histone-lysine N-methyltransferase NSD2 OS=Homo sapiens GN=WHSC1;Isoform 6 of Histone-lysi	7	18	18	18	10	4	6	5	4	2	10	4	6	5	4	2	10	4	6	5	4	2	17.9	17.9	17.9	152.26	1365	1365;629;647;484;584;713;273	0	51.468	10.2	4.2	6.1	5.7	3.9	2.4	355890000	148070000	57873000	70148000	45114000	14873000
O96033	O96033	1	1	1	Molybdopterin synthase sulfur carrier subunit	MOCS2	Molybdopterin synthase sulfur carrier subunit OS=Homo sapiens GN=MOCS2 PE=1 SV=1	1	1	1	1	0	1	1	0	1	1	0	1	1	0	1	1	0	1	1	0	1	1	15.9	15.9	15.9	9.7552	88	88	0.00017809	3.6534	0	15.9	15.9	0	15.9	15.9	81302000	0	15983000	15268000	0	22870000
P00167-2;P00167;P00167-3	P00167-2;P00167;P00167-3	5;5;4	5;5;4	5;5;4	Cytochrome b5	CYB5A	Isoform 2 of Cytochrome b5 OS=Homo sapiens GN=CYB5A;Cytochrome b5 OS=Homo sapiens GN=CYB5A PE=1 SV=2;Isoform 3 of Cytochrome b5 OS=Homo sapiens GN=CYB5A	3	5	5	5	5	2	3	5	4	2	5	2	3	5	4	2	5	2	3	5	4	2	67.3	67.3	67.3	11.268	98	98;134;124	0	17.133	67.3	34.7	43.9	67.3	58.2	34.7	1016100000	377410000	95936000	59470000	256350000	119200000
P00338;P00338-3;P00338-4;P00338-5;P00338-2;Q6ZMR3;P07864	P00338;P00338-3;P00338-4;P00338-5;P00338-2	29;27;24;19;19;1;1	29;27;24;19;19;1;1	28;26;23;18;18;0;0	L-lactate dehydrogenase A chain	LDHA	L-lactate dehydrogenase A chain OS=Homo sapiens GN=LDHA PE=1 SV=2;Isoform 3 of L-lactate dehydrogenase A chain OS=Homo sapiens GN=LDHA;Isoform 4 of L-lactate dehydrogenase A chain OS=Homo sapiens GN=LDHA;Isoform 5 of L-lactate dehydrogenase A chain OS=Homo	7	29	29	28	26	28	28	24	26	29	26	28	28	24	26	29	25	27	27	23	25	28	82.5	82.5	78.9	36.688	332	332;361;274;241;274;332;332	0	323.31	82.5	81	82.5	72.6	80.4	82.5	373080000000	36146000000	106640000000	132590000000	14257000000	30396000000
P00367;P49448	P00367;P49448	30;20	30;20	30;20	Glutamate dehydrogenase 1, mitochondrial;Glutamate dehydrogenase 2, mitochondrial	GLUD1;GLUD2	Glutamate dehydrogenase 1, mitochondrial OS=Homo sapiens GN=GLUD1 PE=1 SV=2;Glutamate dehydrogenase 2, mitochondrial OS=Homo sapiens GN=GLUD2 PE=1 SV=2	2	30	30	30	23	25	25	22	24	25	23	25	25	22	24	25	23	25	25	22	24	25	65.1	65.1	65.1	61.397	558	558;558	0	297.66	50	60.2	59.3	47.7	62.5	57.5	33067000000	4622600000	7744300000	8583600000	1845400000	4397000000
P00374;Q86XF0	P00374	11;2	11;2	11;2	Dihydrofolate reductase	DHFR	Dihydrofolate reductase OS=Homo sapiens GN=DHFR PE=1 SV=2	2	11	11	11	9	5	8	9	6	7	9	5	8	9	6	7	9	5	8	9	6	7	59.4	59.4	59.4	21.452	187	187;187	0	52.55	55.1	28.3	43.3	57.2	32.6	43.9	2787300000	779910000	332440000	695270000	347390000	272650000
P00387-2;P00387;P00387-3	P00387-2;P00387;P00387-3	12;12;12	12;12;12	12;12;12	NADH-cytochrome b5 reductase 3;NADH-cytochrome b5 reductase 3 membrane-bound form;NADH-cytochrome b5 reductase 3 soluble form	CYB5R3	Isoform 2 of NADH-cytochrome b5 reductase 3 OS=Homo sapiens GN=CYB5R3;NADH-cytochrome b5 reductase 3 OS=Homo sapiens GN=CYB5R3 PE=1 SV=3;Isoform 3 of NADH-cytochrome b5 reductase 3 OS=Homo sapiens GN=CYB5R3	3	12	12	12	6	12	11	3	9	4	6	12	11	3	9	4	6	12	11	3	9	4	72.7	72.7	72.7	31.628	278	278;301;334	0	134.55	36.3	72.7	59	15.1	49.3	18	3966900000	282630000	1380200000	1520000000	81274000	388510000
P00390-2;P00390;P00390-4;P00390-3;P00390-5	P00390-2;P00390;P00390-4;P00390-3;P00390-5	16;16;15;15;14	16;16;15;15;14	16;16;15;15;14	Glutathione reductase, mitochondrial	GSR	Isoform Cytoplasmic of Glutathione reductase, mitochondrial OS=Homo sapiens GN=GSR;Glutathione reductase, mitochondrial OS=Homo sapiens GN=GSR PE=1 SV=2;Isoform 3 of Glutathione reductase, mitochondrial OS=Homo sapiens GN=GSR;Isoform 2 of Glutathione reduc	5	16	16	16	11	6	9	9	7	10	11	6	9	9	7	10	11	6	9	9	7	10	62.2	62.2	62.2	51.7	479	479;522;469;493;440	0	114.9	39.5	25.7	33.6	33	20.9	34	5641100000	1114800000	738510000	1656500000	556330000	452400000
P00403	P00403	6	6	6	Cytochrome c oxidase subunit 2	MT-CO2	Cytochrome c oxidase subunit 2 OS=Homo sapiens GN=MT-CO2 PE=1 SV=1	1	6	6	6	4	3	2	3	2	1	4	3	2	3	2	1	4	3	2	3	2	1	44.9	44.9	44.9	25.565	227	227	0	26.038	33	20.3	13.2	11.9	8.8	4.4	783230000	334370000	179870000	129210000	69679000	35520000
P00441	P00441	12	12	12	Superoxide dismutase [Cu-Zn]	SOD1	Superoxide dismutase [Cu-Zn] OS=Homo sapiens GN=SOD1 PE=1 SV=2	1	12	12	12	11	10	7	10	7	8	11	10	7	10	7	8	11	10	7	10	7	8	92.9	92.9	92.9	15.936	154	154	0	272.11	92.9	83.8	68.8	84.4	75.3	74.7	19153000000	5343600000	3533200000	3356100000	2768400000	1663200000
P00491	P00491	22	22	22	Purine nucleoside phosphorylase	PNP	Purine nucleoside phosphorylase OS=Homo sapiens GN=PNP PE=1 SV=2	1	22	22	22	20	22	20	21	16	20	20	22	20	21	16	20	20	22	20	21	16	20	85.8	85.8	85.8	32.118	289	289	0	323.31	79.2	85.8	84.1	85.8	73	84.1	34276000000	8102100000	7830800000	9063200000	2566000000	2056400000
P00492	P00492	14	14	13	Hypoxanthine-guanine phosphoribosyltransferase	HPRT1	Hypoxanthine-guanine phosphoribosyltransferase OS=Homo sapiens GN=HPRT1 PE=1 SV=2	1	14	14	13	12	12	11	9	10	13	12	12	11	9	10	13	11	11	10	8	9	12	79.4	79.4	76.1	24.579	218	218	0	100.65	72.9	72.9	66.5	57.8	61.9	74.8	17936000000	5083900000	3635600000	3359100000	1530500000	1546300000
P00505	P00505	24	24	24	Aspartate aminotransferase, mitochondrial	GOT2	Aspartate aminotransferase, mitochondrial OS=Homo sapiens GN=GOT2 PE=1 SV=3	1	24	24	24	21	17	18	16	17	15	21	17	18	16	17	15	21	17	18	16	17	15	56.3	56.3	56.3	47.517	430	430	0	159.01	47.2	39.1	46.7	40.9	41.9	41.9	25140000000	7333400000	4687000000	5506900000	2028200000	2377000000
P00519;P00519-2;P42684-8;P42684-4;P42684-7;P42684-10;P42684-5;P42684-2;P42684-6;P42684-3;P42684	P00519;P00519-2;P42684-8;P42684-4;P42684-7;P42684-10;P42684-5;P42684-2;P42684-6;P42684-3;P42684	2;2;1;1;1;1;1;1;1;1;1	2;2;1;1;1;1;1;1;1;1;1	2;2;1;1;1;1;1;1;1;1;1	Tyrosine-protein kinase ABL1;Abelson tyrosine-protein kinase 2	ABL1;ABL2	Tyrosine-protein kinase ABL1 OS=Homo sapiens GN=ABL1 PE=1 SV=4;Isoform IB of Tyrosine-protein kinase ABL1 OS=Homo sapiens GN=ABL1;Isoform 8 of Abelson tyrosine-protein kinase 2 OS=Homo sapiens GN=ABL2;Isoform 4 of Abelson tyrosine-protein kinase 2 OS=Homo	11	2	2	2	0	0	1	0	1	1	0	0	1	0	1	1	0	0	1	0	1	1	2.7	2.7	2.7	122.87	1130	1130;1149;542;1043;1058;1064;1079;1146;1161;1167;1182	0.00018215	4.101	0	0	2	0	0.7	0.7	45568000	0	0	20401000	0	12392000
P00533;P00533-4;P00533-3;P00533-2;P04626-3;P04626-2;P04626-4;P04626;Q15303-4;Q15303-3;Q15303-2;Q15303	P00533;P00533-4;P00533-3;P00533-2	19;11;11;10;1;1;1;1;1;1;1;1	19;11;11;10;1;1;1;1;1;1;1;1	19;11;11;10;1;1;1;1;1;1;1;1	Epidermal growth factor receptor	EGFR	Epidermal growth factor receptor OS=Homo sapiens GN=EGFR PE=1 SV=2;Isoform 4 of Epidermal growth factor receptor OS=Homo sapiens GN=EGFR;Isoform 3 of Epidermal growth factor receptor OS=Homo sapiens GN=EGFR;Isoform 2 of Epidermal growth factor receptor OS=	12	19	19	19	0	10	10	0	16	11	0	10	10	0	16	11	0	10	10	0	16	11	22.5	22.5	22.5	134.28	1210	1210;628;705;405;569;645;1240;1255;1282;1292;1298;1308	0	71.455	0	10.4	12.1	0	18.7	12.4	1589000000	0	482690000	410010000	0	361850000
P00558	P00558	43	43	36	Phosphoglycerate kinase 1	PGK1	Phosphoglycerate kinase 1 OS=Homo sapiens GN=PGK1 PE=1 SV=3	1	43	43	36	40	37	31	33	32	36	40	37	31	33	32	36	33	30	25	28	26	30	89.2	89.2	79.9	44.614	417	417	0	323.31	89.2	85.6	79.9	83	80.3	86.6	229180000000	50310000000	59081000000	50223000000	19288000000	17980000000
P00568	P00568	14	14	14	Adenylate kinase isoenzyme 1	AK1	Adenylate kinase isoenzyme 1 OS=Homo sapiens GN=AK1 PE=1 SV=3	1	14	14	14	0	8	8	0	11	12	0	8	8	0	11	12	0	8	8	0	11	12	69.1	69.1	69.1	21.635	194	194	0	97.821	0	53.6	46.4	0	65.5	69.1	4982200000	0	1254800000	1207000000	0	1065400000
P00736	P00736	1	1	1	Complement C1r subcomponent;Complement C1r subcomponent heavy chain;Complement C1r subcomponent light chain	C1R	Complement C1r subcomponent OS=Homo sapiens GN=C1R PE=1 SV=2	1	1	1	1	0	0	0	0	0	1	0	0	0	0	0	1	0	0	0	0	0	1	2	2	2	80.118	705	705	0	4.8197	0	0	0	0	0	2	14695000	0	0	0	0	0
P00742	P00742	2	2	2	Coagulation factor X;Factor X light chain;Factor X heavy chain;Activated factor Xa heavy chain	F10	Coagulation factor X OS=Homo sapiens GN=F10 PE=1 SV=2	1	2	2	2	0	0	0	2	0	0	0	0	0	2	0	0	0	0	0	2	0	0	4.1	4.1	4.1	54.731	488	488	0.00053041	3.5101	0	0	0	4.1	0	0	43060000	0	0	0	43060000	0
P00749-2;P00749	P00749-2;P00749	11;11	11;11	11;11	Urokinase-type plasminogen activator;Urokinase-type plasminogen activator long chain A;Urokinase-type plasminogen activator short chain A;Urokinase-type plasminogen activator chain B	PLAU	Isoform 2 of Urokinase-type plasminogen activator OS=Homo sapiens GN=PLAU;Urokinase-type plasminogen activator OS=Homo sapiens GN=PLAU PE=1 SV=2	2	11	11	11	0	10	7	0	2	0	0	10	7	0	2	0	0	10	7	0	2	0	30.2	30.2	30.2	46.908	414	414;431	0	31.779	0	27.5	18.6	0	5.1	0	746430000	0	539280000	189820000	0	17324000
P00750-4;P00750-3;P00750;P00750-2	P00750-4;P00750-3;P00750	6;6;6;2	6;6;6;2	6;6;6;2	Tissue-type plasminogen activator;Tissue-type plasminogen activator chain A;Tissue-type plasminogen activator chain B	PLAT	Isoform 4 of Tissue-type plasminogen activator OS=Homo sapiens GN=PLAT;Isoform 3 of Tissue-type plasminogen activator OS=Homo sapiens GN=PLAT;Tissue-type plasminogen activator OS=Homo sapiens GN=PLAT PE=1 SV=1	4	6	6	6	0	3	6	0	1	0	0	3	6	0	1	0	0	3	6	0	1	0	22.3	22.3	22.3	44.373	395	395;516;562;291	0	18.454	0	12.2	22.3	0	4.1	0	268200000	0	51000000	217200000	0	0
P00813	P00813	22	22	22	Adenosine deaminase	ADA	Adenosine deaminase OS=Homo sapiens GN=ADA PE=1 SV=3	1	22	22	22	19	7	5	20	3	9	19	7	5	20	3	9	19	7	5	20	3	9	67.8	67.8	67.8	40.764	363	363	0	160.57	59.8	34.7	22.9	59.8	8.5	30.3	5646300000	3060500000	262110000	163420000	1853000000	23199000
P00846	P00846	1	1	1	ATP synthase subunit a	MT-ATP6	ATP synthase subunit a OS=Homo sapiens GN=MT-ATP6 PE=1 SV=1	1	1	1	1	1	0	0	0	0	0	1	0	0	0	0	0	1	0	0	0	0	0	4.4	4.4	4.4	24.817	226	226	0.0041701	2.4182	4.4	0	0	0	0	0	0	0	0	0	0	0
P00918	P00918	12	12	12	Carbonic anhydrase 2	CA2	Carbonic anhydrase 2 OS=Homo sapiens GN=CA2 PE=1 SV=2	1	12	12	12	5	11	1	3	0	10	5	11	1	3	0	10	5	11	1	3	0	10	60.8	60.8	60.8	29.246	260	260	0	74.796	23.8	56.9	6.2	18.1	0	49.2	4915900000	504580000	2797800000	58309000	38531000	0
P00966	P00966	23	23	23	Argininosuccinate synthase	ASS1	Argininosuccinate synthase OS=Homo sapiens GN=ASS1 PE=1 SV=2	1	23	23	23	0	18	21	0	19	22	0	18	21	0	19	22	0	18	21	0	19	22	67.7	67.7	67.7	46.53	412	412	0	323.31	0	60.4	63.8	0	64.1	67.7	25886000000	0	5635900000	11260000000	0	3304600000
P01024	P01024	35	27	27	Complement C3;Complement C3 beta chain;C3-beta-c;Complement C3 alpha chain;C3a anaphylatoxin;Acylation stimulating protein;Complement C3b alpha chain;Complement C3c alpha chain fragment 1;Complement C3dg fragment;Complement C3g fragment;Complement C3d fragment;Complement C3f fragment;Complement C3c alpha chain fragment 2	C3	Complement C3 OS=Homo sapiens GN=C3 PE=1 SV=2	1	35	27	27	1	14	20	7	27	25	0	11	16	1	20	18	0	11	16	1	20	18	26.2	22	22	187.15	1663	1663	0	131	0.7	10.8	15.7	4.3	20	19.2	1235000000	0	203340000	422070000	27699000	308640000
P01033	P01033	8	8	8	Metalloproteinase inhibitor 1	TIMP1	Metalloproteinase inhibitor 1 OS=Homo sapiens GN=TIMP1 PE=1 SV=1	1	8	8	8	3	6	6	2	6	7	3	6	6	2	6	7	3	6	6	2	6	7	57.5	57.5	57.5	23.171	207	207	0	80.887	16.9	42	35.7	13.5	44	53.1	3664900000	64748000	1047900000	1121300000	12877000	461690000
P01034	P01034	1	1	1	Cystatin-C	CST3	Cystatin-C OS=Homo sapiens GN=CST3 PE=1 SV=1	1	1	1	1	0	0	1	0	1	1	0	0	1	0	1	1	0	0	1	0	1	1	11.6	11.6	11.6	15.799	146	146	0.00018146	3.9963	0	0	11.6	0	11.6	11.6	100830000	0	0	43399000	0	26305000
P01106;P01106-2	P01106;P01106-2	2;1	2;1	2;1	Myc proto-oncogene protein	MYC	Myc proto-oncogene protein OS=Homo sapiens GN=MYC PE=1 SV=1;Isoform 2 of Myc proto-oncogene protein OS=Homo sapiens GN=MYC	2	2	2	2	1	0	0	1	0	0	1	0	0	1	0	0	1	0	0	1	0	0	4.1	4.1	4.1	48.804	439	439;454	0.00018188	4.0728	2.1	0	0	2.1	0	0	71678000	43739000	0	0	27939000	0
P01111	P01111	7	3	2	GTPase NRas	NRAS	GTPase NRas OS=Homo sapiens GN=NRAS PE=1 SV=1	1	7	3	2	6	5	4	4	3	6	3	1	1	1	1	2	2	0	0	1	1	1	58.7	19	12.7	21.229	189	189	0	7.4967	45	46	39.7	30.7	24.3	50.8	310110000	125240000	61357000	63769000	0	0
P01116-2	P01116-2	7	7	1	GTPase KRas;GTPase KRas, N-terminally processed	KRAS	Isoform 2B of GTPase KRas OS=Homo sapiens GN=KRAS	1	7	7	1	4	4	5	4	2	4	4	4	5	4	2	4	1	0	0	0	0	0	59	59	6.4	21.424	188	188	0	78.986	32.4	39.9	46.3	30.9	19.7	39.9	891120000	248270000	176550000	200500000	83701000	48029000
P01130-3;P01130-4;P01130-5;P01130;P01130-2	P01130-3;P01130-4;P01130-5;P01130;P01130-2	8;8;8;8;7	8;8;8;8;7	8;8;8;8;7	Low-density lipoprotein receptor	LDLR	Isoform 3 of Low-density lipoprotein receptor OS=Homo sapiens GN=LDLR;Isoform 4 of Low-density lipoprotein receptor OS=Homo sapiens GN=LDLR;Isoform 5 of Low-density lipoprotein receptor OS=Homo sapiens GN=LDLR;Low-density lipoprotein receptor OS=Homo sapie	5	8	8	8	1	6	5	0	3	2	1	6	5	0	3	2	1	6	5	0	3	2	15.9	15.9	15.9	76.952	693	693;819;858;860;682	0	31.694	1.9	11.5	11.1	0	5.1	4.3	351280000	0	161400000	137950000	0	29690000
P01137	P01137	2	2	2	Transforming growth factor beta-1;Latency-associated peptide	TGFB1	Transforming growth factor beta-1 OS=Homo sapiens GN=TGFB1 PE=1 SV=2	1	2	2	2	2	0	0	0	0	1	2	0	0	0	0	1	2	0	0	0	0	1	5.1	5.1	5.1	44.341	390	390	0.0031906	2.5504	5.1	0	0	0	0	1.8	43045000	32708000	0	0	0	0
P01344-3;P01344;P01344-2	P01344-3;P01344;P01344-2	2;2;2	2;2;2	2;2;2	Insulin-like growth factor II;Insulin-like growth factor II;Insulin-like growth factor II Ala-25 Del;Preptin	IGF2	Isoform 3 of Insulin-like growth factor II OS=Homo sapiens GN=IGF2;Insulin-like growth factor II OS=Homo sapiens GN=IGF2 PE=1 SV=1;Isoform 2 of Insulin-like growth factor II OS=Homo sapiens GN=IGF2	3	2	2	2	0	0	1	2	2	2	0	0	1	2	2	2	0	0	1	2	2	2	15.2	15.2	15.2	18.219	165	165;180;183	0	10.693	0	0	9.7	15.2	15.2	15.2	196200000	0	0	10223000	71566000	48816000
P01583	P01583	14	14	14	Interleukin-1 alpha	IL1A	Interleukin-1 alpha OS=Homo sapiens GN=IL1A PE=1 SV=1	1	14	14	14	0	10	12	0	10	11	0	10	12	0	10	11	0	10	12	0	10	11	67.5	67.5	67.5	30.606	271	271	0	256.48	0	55.4	64.9	0	56.8	53.5	13284000000	0	4018400000	7815300000	0	470050000
P01584	P01584	13	13	13	Interleukin-1 beta	IL1B	Interleukin-1 beta OS=Homo sapiens GN=IL1B PE=1 SV=2	1	13	13	13	0	12	11	0	11	11	0	12	11	0	11	11	0	12	11	0	11	11	60.6	60.6	60.6	30.748	269	269	0	268.66	0	58.7	58.7	0	56.1	58	52227000000	0	17274000000	25082000000	0	3063200000
P01591	P01591	3	3	3	Immunoglobulin J chain	IGJ	Immunoglobulin J chain OS=Homo sapiens GN=IGJ PE=1 SV=4	1	3	3	3	3	1	1	2	0	0	3	1	1	2	0	0	3	1	1	2	0	0	23.3	23.3	23.3	18.098	159	159	0	7.3565	23.3	6.3	6.3	13.8	0	0	208180000	54742000	66639000	61452000	25341000	0
P01871;P01871-2;P04220	P01871;P01871-2;P04220	3;3;2	3;3;2	3;3;2	Ig mu chain C region;Ig mu heavy chain disease protein	IGHM	Ig mu chain C region OS=Homo sapiens GN=IGHM PE=1 SV=3;Isoform 2 of Ig mu chain C region OS=Homo sapiens GN=IGHM;Ig mu heavy chain disease protein OS=Homo sapiens PE=1 SV=1	3	3	3	3	3	0	0	0	0	0	3	0	0	0	0	0	3	0	0	0	0	0	7.7	7.7	7.7	49.306	452	452;473;391	0	7.5782	7.7	0	0	0	0	0	33126000	33126000	0	0	0	0
P02452;CON__Q862S4	P02452	26;3	26;3	25;3	Collagen alpha-1(I) chain	COL1A1	Collagen alpha-1(I) chain OS=Homo sapiens GN=COL1A1 PE=1 SV=5	2	26	26	25	0	21	22	6	15	14	0	21	22	6	15	14	0	20	21	6	15	14	25.2	25.2	24.6	138.94	1464	1464;114	0	195.41	0	19.7	22.2	6.1	14.8	12.7	6181900000	0	1791900000	2857600000	208920000	590240000
P02461;P02461-2	P02461;P02461-2	12;11	12;11	6;6	Collagen alpha-1(III) chain	COL3A1	Collagen alpha-1(III) chain OS=Homo sapiens GN=COL3A1 PE=1 SV=4;Isoform 2 of Collagen alpha-1(III) chain OS=Homo sapiens GN=COL3A1	2	12	12	6	0	8	9	5	6	1	0	8	9	5	6	1	0	4	5	0	4	0	10.3	10.3	5.8	138.56	1466	1466;1163	0	41.561	0	6.6	8.2	3.8	5.3	1.1	800950000	0	152730000	342850000	206620000	82322000
P02545;P02545-3;P02545-4	P02545;P02545-3;P02545-4	53;52;42	51;50;40	3;3;3	Prelamin-A/C;Lamin-A/C	LMNA	Prelamin-A/C OS=Homo sapiens GN=LMNA PE=1 SV=1;Isoform ADelta10 of Prelamin-A/C OS=Homo sapiens GN=LMNA;Isoform 4 of Prelamin-A/C OS=Homo sapiens GN=LMNA	3	53	51	3	2	46	47	1	50	47	1	44	45	0	48	45	0	3	3	0	3	3	65.7	64.5	8.6	74.139	664	664;634;574	0	323.31	2.4	62.2	63.3	1.4	65.7	61.4	150050000000	9587100	39455000000	51223000000	0	30919000000
P02545-2	P02545-2	51	1	1	Prelamin-A/C;Lamin-A/C	LMNA	Isoform C of Prelamin-A/C OS=Homo sapiens GN=LMNA	1	51	1	1	2	43	44	1	48	45	0	0	0	0	1	1	0	0	0	0	1	1	70.8	4.5	4.5	65.134	572	572	0	16.619	2.8	62.2	63.5	1.6	70.8	65.9	110660000	0	0	0	0	46535000
P02656	P02656	1	1	1	Apolipoprotein C-III	APOC3	Apolipoprotein C-III OS=Homo sapiens GN=APOC3 PE=1 SV=1	1	1	1	1	1	1	1	1	1	1	1	1	1	1	1	1	1	1	1	1	1	1	16.2	16.2	16.2	10.852	99	99	0	14.51	16.2	16.2	16.2	16.2	16.2	16.2	1132300000	97912000	300430000	454780000	146990000	80182000
P02686-6;P02686-5;P02686-4;P02686-3;P02686-2;P02686	P02686-6;P02686-5;P02686-4;P02686-3;P02686-2;P02686	2;2;2;2;2;2	2;2;2;2;2;2	2;2;2;2;2;2	Myelin basic protein	MBP	Isoform 6 of Myelin basic protein OS=Homo sapiens GN=MBP;Isoform 5 of Myelin basic protein OS=Homo sapiens GN=MBP;Isoform 4 of Myelin basic protein OS=Homo sapiens GN=MBP;Isoform 3 of Myelin basic protein OS=Homo sapiens GN=MBP;Isoform 2 of Myelin basic pr	6	2	2	2	2	0	0	1	0	1	2	0	0	1	0	1	2	0	0	1	0	1	13.8	13.8	13.8	17.343	160	160;171;186;197;197;304	0	6.8917	13.8	0	0	7.5	0	7.5	70594000	52925000	0	0	17670000	0
P02751-3;P02751;P02751-7;P02751-15;P02751-14;P02751-8;P02751-9;P02751-11;P02751-10;P02751-6;P02751-5;P02751-13;P02751-12;P02751-4;P02751-2	P02751-3;P02751;P02751-7;P02751-15;P02751-14;P02751-8;P02751-9;P02751-11;P02751-10;P02751-6;P02751-5;P02751-13;P02751-12;P02751-4	88;88;87;87;86;86;85;84;83;83;82;82;77;73;22	88;88;87;87;86;86;85;84;83;83;82;82;77;73;22	88;88;87;87;86;86;85;84;83;83;82;82;77;73;22	Fibronectin;Anastellin;Ugl-Y1;Ugl-Y2;Ugl-Y3	FN1	Isoform 3 of Fibronectin OS=Homo sapiens GN=FN1;Fibronectin OS=Homo sapiens GN=FN1 PE=1 SV=4;Isoform 7 of Fibronectin OS=Homo sapiens GN=FN1;Isoform 15 of Fibronectin OS=Homo sapiens GN=FN1;Isoform 14 of Fibronectin OS=Homo sapiens GN=FN1;Isoform 8 of Fibr	15	88	88	88	0	78	74	13	58	46	0	78	74	13	58	46	0	78	74	13	58	46	54.3	54.3	54.3	259.21	2355	2355;2386;2446;2477;2265;2296;2240;2386;2176;2184;2211;2267;2008;2031;642	0	323.31	0	49.8	47.9	7.9	36.5	30.7	71977000000	0	30022000000	30964000000	238370000	5890700000
P02753	P02753	3	3	3	Retinol-binding protein 4;Plasma retinol-binding protein(1-182);Plasma retinol-binding protein(1-181);Plasma retinol-binding protein(1-179);Plasma retinol-binding protein(1-176)	RBP4	Retinol-binding protein 4 OS=Homo sapiens GN=RBP4 PE=1 SV=3	1	3	3	3	0	0	0	3	2	1	0	0	0	3	2	1	0	0	0	3	2	1	22.4	22.4	22.4	23.01	201	201	0	7.3795	0	0	0	22.4	10	5	348680000	0	0	0	257930000	49040000
P02786;Q9UP52-2;Q9UP52-3;Q9UP52	P02786	40;1;1;1	40;1;1;1	40;1;1;1	Transferrin receptor protein 1;Transferrin receptor protein 1, serum form	TFRC	Transferrin receptor protein 1 OS=Homo sapiens GN=TFRC PE=1 SV=2	4	40	40	40	36	22	18	32	18	20	36	22	18	32	18	20	36	22	18	32	18	20	50.5	50.5	50.5	84.87	760	760;630;774;801	0	323.31	49.3	36.3	27.6	43	27.6	28.7	21703000000	11432000000	3022100000	2119700000	3174700000	891300000
P02790	P02790	1	1	1	Hemopexin	HPX	Hemopexin OS=Homo sapiens GN=HPX PE=1 SV=2	1	1	1	1	0	1	1	0	0	1	0	1	1	0	0	1	0	1	1	0	0	1	2.8	2.8	2.8	51.676	462	462	0.0095069	1.9193	0	2.8	2.8	0	0	2.8	191020000	0	60790000	108320000	0	0
P02792	P02792	6	6	6	Ferritin light chain	FTL	Ferritin light chain OS=Homo sapiens GN=FTL PE=1 SV=2	1	6	6	6	1	0	0	6	2	2	1	0	0	6	2	2	1	0	0	6	2	2	38.9	38.9	38.9	20.019	175	175	0	37.537	10.9	0	0	38.9	12.6	9.1	419590000	64214000	0	0	237010000	64739000
P02794	P02794	7	7	7	Ferritin heavy chain;Ferritin heavy chain, N-terminally processed	FTH1	Ferritin heavy chain OS=Homo sapiens GN=FTH1 PE=1 SV=2	1	7	7	7	5	5	2	5	2	5	5	5	2	5	2	5	5	5	2	5	2	5	53	53	53	21.225	183	183	0	30.486	43.7	27.9	12.6	40.4	13.1	35.5	1447600000	143780000	476710000	57312000	444900000	29107000
P02795;P80297;P13640-2;P13640;CON__P67983;Q8N339;P80294	P02795;P80297;P13640-2;P13640;CON__P67983;Q8N339	4;3;3;3;2;2;1	4;3;3;3;2;2;1	1;0;0;0;0;0;0	Metallothionein-2;Metallothionein-1X;Metallothionein-1G;Metallothionein-1M	MT2A;MT1X;MT1G;MT1M	Metallothionein-2 OS=Homo sapiens GN=MT2A PE=1 SV=1;Metallothionein-1X OS=Homo sapiens GN=MT1X PE=1 SV=1;Isoform 2 of Metallothionein-1G OS=Homo sapiens GN=MT1G;Metallothionein-1G OS=Homo sapiens GN=MT1G PE=1 SV=2;;Metallothionein-1M OS=Homo sapiens GN=MT1	7	4	4	1	3	4	4	4	4	4	3	4	4	4	4	4	0	1	1	1	1	1	67.2	67.2	32.8	6.0422	61	61;61;61;62;61;61;61	0	27.994	34.4	67.2	67.2	67.2	67.2	67.2	21311000000	53567000	8568200000	6064700000	227900000	1072900000
P03956	P03956	23	23	23	Interstitial collagenase;22 kDa interstitial collagenase;27 kDa interstitial collagenase	MMP1	Interstitial collagenase OS=Homo sapiens GN=MMP1 PE=1 SV=3	1	23	23	23	0	21	21	0	22	21	0	21	21	0	22	21	0	21	21	0	22	21	55	55	55	54.006	469	469	0	135.62	0	52.9	53.3	0	55	53.3	31476000000	0	6446300000	13668000000	0	4863900000
P04040	P04040	20	20	20	Catalase	CAT	Catalase OS=Homo sapiens GN=CAT PE=1 SV=3	1	20	20	20	11	9	14	10	4	7	11	9	14	10	4	7	11	9	14	10	4	7	36.2	36.2	36.2	59.755	527	527	0	92.085	25.4	22	29.8	19.7	9.3	16.9	2582100000	533680000	402040000	952560000	334320000	133660000
P04049;P04049-2	P04049;P04049-2	8;8	4;4	4;4	RAF proto-oncogene serine/threonine-protein kinase	RAF1	RAF proto-oncogene serine/threonine-protein kinase OS=Homo sapiens GN=RAF1 PE=1 SV=1;Isoform 2 of RAF proto-oncogene serine/threonine-protein kinase OS=Homo sapiens GN=RAF1	2	8	4	4	4	3	4	4	3	4	1	3	2	1	2	3	1	3	2	1	2	3	13.9	7.1	7.1	73.051	648	648;668	0	12.395	7.3	4.5	6.5	6.9	6.2	6	233440000	18850000	86255000	25989000	11599000	23706000
P04062-2;P04062;P04062-3	P04062-2;P04062;P04062-3	15;15;8	15;15;8	15;15;8	Glucosylceramidase	GBA	Isoform Short of Glucosylceramidase OS=Homo sapiens GN=GBA;Glucosylceramidase OS=Homo sapiens GN=GBA PE=1 SV=3;Isoform 3 of Glucosylceramidase OS=Homo sapiens GN=GBA	3	15	15	15	9	12	10	4	12	10	9	12	10	4	12	10	9	12	10	4	12	10	40.7	40.7	40.7	57.454	516	516;536;263	0	107.2	25.4	34.7	24.8	11.4	29.1	21.3	1967000000	206150000	446930000	498010000	40932000	396850000
P04066	P04066	2	2	2	Tissue alpha-L-fucosidase	FUCA1	Tissue alpha-L-fucosidase OS=Homo sapiens GN=FUCA1 PE=1 SV=4	1	2	2	2	1	2	2	0	1	1	1	2	2	0	1	1	1	2	2	0	1	1	4.7	4.7	4.7	53.688	466	466	0.00018012	3.8271	2.4	4.7	4.7	0	2.4	2.4	76112000	10355000	16692000	30903000	0	18162000
P04075	P04075	39	39	33	Fructose-bisphosphate aldolase A	ALDOA	Fructose-bisphosphate aldolase A OS=Homo sapiens GN=ALDOA PE=1 SV=2	1	39	39	33	34	36	34	35	34	35	34	36	34	35	34	35	30	30	29	31	30	30	91.5	91.5	77.7	39.42	364	364	0	323.31	88.7	90.9	89	89.3	89.3	91.2	338650000000	41348000000	88177000000	103020000000	21873000000	33993000000
P04080	P04080	6	6	6	Cystatin-B	CSTB	Cystatin-B OS=Homo sapiens GN=CSTB PE=1 SV=2	1	6	6	6	5	6	6	5	5	5	5	6	6	5	5	5	5	6	6	5	5	5	79.6	79.6	79.6	11.139	98	98	0	68.585	77.6	79.6	79.6	77.6	77.6	77.6	12087000000	2471400000	2863300000	3362000000	778120000	1309300000
P04083	P04083	30	30	30	Annexin A1	ANXA1	Annexin A1 OS=Homo sapiens GN=ANXA1 PE=1 SV=2	1	30	30	30	28	28	29	26	28	28	28	28	29	26	28	28	28	28	29	26	28	28	75.4	75.4	75.4	38.714	346	346	0	323.31	75.4	75.1	75.4	75.4	75.4	75.4	167710000000	19418000000	43112000000	52284000000	9862300000	18058000000
P04114	P04114	8	6	6	Apolipoprotein B-100;Apolipoprotein B-48	APOB	Apolipoprotein B-100 OS=Homo sapiens GN=APOB PE=1 SV=2	1	8	6	6	0	3	3	5	4	4	0	2	2	4	3	2	0	2	2	4	3	2	1.7	1.2	1.2	515.6	4563	4563	0	7.9879	0	0.7	0.8	1.1	1	0.9	393670000	0	79041000	85453000	114640000	68568000
P04150-7;P04150-5;P04150-9;P04150-2;P04150-6;P04150-8;P04150;P04150-3;P04150-10	P04150-7;P04150-5;P04150-9;P04150-2;P04150-6;P04150-8;P04150;P04150-3;P04150-10	3;3;3;3;3;3;3;3;2	3;3;3;3;3;3;3;3;2	3;3;3;3;3;3;3;3;2	Glucocorticoid receptor	NR3C1	Isoform GR-A beta of Glucocorticoid receptor OS=Homo sapiens GN=NR3C1;Isoform GR-A alpha of Glucocorticoid receptor OS=Homo sapiens GN=NR3C1;Isoform Beta-B of Glucocorticoid receptor OS=Homo sapiens GN=NR3C1;Isoform Beta of Glucocorticoid receptor OS=Homo	9	3	3	3	0	0	2	0	2	2	0	0	2	0	2	2	0	0	2	0	2	2	9	9	9	60.601	558	558;593;716;742;743;751;777;778;751	0	9.3446	0	0	5.9	0	5.6	5.6	29404000	0	0	6652800	0	11098000
P04156-2;P04156	P04156-2;P04156	3;3	3;3	3;3	Major prion protein	PRNP	Isoform 2 of Major prion protein OS=Homo sapiens GN=PRNP;Major prion protein OS=Homo sapiens GN=PRNP PE=1 SV=1	2	3	3	3	0	2	1	0	1	3	0	2	1	0	1	3	0	2	1	0	1	3	13.8	13.8	13.8	26.885	246	246;253	0	10.149	0	8.9	4.9	0	4.9	13.8	244510000	0	65648000	39007000	0	41545000
P04179;P04179-2	P04179;P04179-2	18;16	18;16	18;16	Superoxide dismutase [Mn], mitochondrial	SOD2	Superoxide dismutase [Mn], mitochondrial OS=Homo sapiens GN=SOD2 PE=1 SV=2;Isoform 2 of Superoxide dismutase [Mn], mitochondrial OS=Homo sapiens GN=SOD2	2	18	18	18	11	16	15	11	15	18	11	16	15	11	15	18	11	16	15	11	15	18	85.1	85.1	85.1	24.722	222	222;183	0	268.6	55.4	72.5	85.1	52.3	55.4	85.1	172540000000	2858000000	41478000000	55766000000	1290700000	29554000000
P04181;P04181-2	P04181;P04181-2	21;14	21;14	21;14	Ornithine aminotransferase, mitochondrial;Ornithine aminotransferase, hepatic form;Ornithine aminotransferase, renal form	OAT	Ornithine aminotransferase, mitochondrial OS=Homo sapiens GN=OAT PE=1 SV=1;Isoform 2 of Ornithine aminotransferase, mitochondrial OS=Homo sapiens GN=OAT	2	21	21	21	16	16	19	14	18	19	16	16	19	14	18	19	16	16	19	14	18	19	72.4	72.4	72.4	48.534	439	439;301	0	235.91	57.9	60.4	66.5	53.1	65.6	66.5	12516000000	1302100000	2709500000	4188800000	350750000	1536400000
P04183	P04183	11	11	11	Thymidine kinase, cytosolic	TK1	Thymidine kinase, cytosolic OS=Homo sapiens GN=TK1 PE=1 SV=2	1	11	11	11	7	7	5	8	5	4	7	7	5	8	5	4	7	7	5	8	5	4	61.1	61.1	61.1	25.468	234	234	0	51.397	35.9	31.2	25.6	50.9	27.4	20.9	1813900000	451690000	379470000	363940000	321020000	122170000
P04216	P04216	3	3	3	Thy-1 membrane glycoprotein	THY1	Thy-1 membrane glycoprotein OS=Homo sapiens GN=THY1 PE=1 SV=2	1	3	3	3	0	2	2	0	3	2	0	2	2	0	3	2	0	2	2	0	3	2	24.2	24.2	24.2	17.935	161	161	0	21.545	0	14.9	15.5	0	24.2	18	336000000	0	56485000	84494000	0	143400000
P04264;CON__P04264;CON__ENSEMBL:ENSBTAP00000038253;CON__Q9R0H5;CON__Q7Z794;Q7Z794	P04264;CON__P04264	28;27;5;1;1;1	28;27;5;1;1;1	20;19;3;0;0;0	Keratin, type II cytoskeletal 1	KRT1	Keratin, type II cytoskeletal 1 OS=Homo sapiens GN=KRT1 PE=1 SV=6;	6	28	28	20	10	10	24	11	16	11	10	10	24	11	16	11	5	5	17	6	10	6	47.2	47.2	36.2	66.038	644	644;644;606;524;578;578	0	146.96	19.4	21.3	42.5	17.5	30.1	21	6566800000	594350000	531890000	4031200000	302610000	655440000
P04406	P04406	31	31	30	Glyceraldehyde-3-phosphate dehydrogenase	GAPDH	Glyceraldehyde-3-phosphate dehydrogenase OS=Homo sapiens GN=GAPDH PE=1 SV=3	1	31	31	30	29	30	26	25	25	26	29	30	26	25	25	26	28	29	25	24	24	25	88.7	88.7	88.7	36.053	335	335	0	323.31	88.7	88.7	84.2	84.5	86.6	84.2	1102700000000	168230000000	280660000000	305830000000	72723000000	125330000000
P04424	P04424	14	14	14	Argininosuccinate lyase	ASL	Argininosuccinate lyase OS=Homo sapiens GN=ASL PE=1 SV=4	1	14	14	14	2	4	5	3	11	9	2	4	5	3	11	9	2	4	5	3	11	9	32.8	32.8	32.8	51.657	464	464	0	36.006	5	12.5	13.6	6.9	26.7	23.5	1102200000	24374000	131110000	145460000	13145000	396910000
P04632	P04632	12	12	10	Calpain small subunit 1	CAPNS1	Calpain small subunit 1 OS=Homo sapiens GN=CAPNS1 PE=1 SV=1	1	12	12	10	10	10	11	10	9	10	10	10	11	10	9	10	8	8	9	9	8	8	78	78	72.8	28.315	268	268	0	222.25	63.4	63.4	74.6	56.3	72	63.4	10110000000	1518900000	2337200000	3448900000	423180000	701120000
P04731	P04731	2	1	1	Metallothionein-1A	MT1A	Metallothionein-1A OS=Homo sapiens GN=MT1A PE=1 SV=2	1	2	1	1	1	2	1	1	1	1	0	1	0	0	0	0	0	1	0	0	0	0	32.8	19.7	19.7	6.1203	61	61	0.00069942	3.2553	13.1	32.8	13.1	13.1	13.1	13.1	6755600	0	6755600	0	0	0
P04732;P04732-2	P04732	3;1	1;1	1;1	Metallothionein-1E	MT1E	Metallothionein-1E OS=Homo sapiens GN=MT1E PE=1 SV=1	2	3	1	1	2	3	2	2	2	2	0	1	0	0	0	0	0	1	0	0	0	0	54.1	32.8	32.8	6.0142	61	61;127	0.0022184	2.8108	21.3	54.1	21.3	21.3	21.3	21.3	0	0	0	0	0	0
P04792	P04792	18	18	18	Heat shock protein beta-1	HSPB1	Heat shock protein beta-1 OS=Homo sapiens GN=HSPB1 PE=1 SV=2	1	18	18	18	3	15	13	0	16	16	3	15	13	0	16	16	3	15	13	0	16	16	93.7	93.7	93.7	22.782	205	205	0	260.73	18	86.8	80	0	90.2	85.4	40764000000	106540000	9850000000	12424000000	0	8191400000
P04818	P04818	15	15	15	Thymidylate synthase	TYMS	Thymidylate synthase OS=Homo sapiens GN=TYMS PE=1 SV=3	1	15	15	15	14	6	5	10	8	10	14	6	5	10	8	10	14	6	5	10	8	10	59.1	59.1	59.1	35.716	313	313	0	113.74	54.6	24.6	21.1	41.5	29.7	41.5	3850600000	1985200000	411130000	311580000	427260000	297720000
P04843	P04843	34	34	34	Dolichyl-diphosphooligosaccharide--protein glycosyltransferase subunit 1	RPN1	Dolichyl-diphosphooligosaccharide--protein glycosyltransferase subunit 1 OS=Homo sapiens GN=RPN1 PE=1 SV=1	1	34	34	34	26	25	25	21	21	19	26	25	25	21	21	19	26	25	25	21	21	19	64.4	64.4	64.4	68.569	607	607	0	268.41	47.1	52.6	49.4	47.4	43.3	40.2	17534000000	4939800000	4073400000	4853300000	1124900000	1215500000
P04844;P04844-2	P04844;P04844-2	19;17	19;17	19;17	Dolichyl-diphosphooligosaccharide--protein glycosyltransferase subunit 2	RPN2	Dolichyl-diphosphooligosaccharide--protein glycosyltransferase subunit 2 OS=Homo sapiens GN=RPN2 PE=1 SV=3;Isoform 2 of Dolichyl-diphosphooligosaccharide--protein glycosyltransferase subunit 2 OS=Homo sapiens GN=RPN2	2	19	19	19	15	13	14	11	15	11	15	13	14	11	15	11	15	13	14	11	15	11	46	46	46	69.283	631	631;615	0	323.31	40.4	37.4	39.6	29.6	38.7	31.5	7124400000	2572000000	1256200000	1894700000	293340000	514430000
P04899;P04899-3;P04899-2;P04899-4;P63096;P63096-2;P09471-2	P04899;P04899-3;P04899-2;P04899-4	18;17;17;17;7;6;4	18;17;17;17;7;6;4	12;12;12;12;1;1;1	Guanine nucleotide-binding protein G(i) subunit alpha-2	GNAI2	Guanine nucleotide-binding protein G(i) subunit alpha-2 OS=Homo sapiens GN=GNAI2 PE=1 SV=3;Isoform 3 of Guanine nucleotide-binding protein G(i) subunit alpha-2 OS=Homo sapiens GN=GNAI2;Isoform 2 of Guanine nucleotide-binding protein G(i) subunit alpha-2 OS	7	18	18	12	15	11	8	11	10	7	15	11	8	11	10	7	10	6	4	7	6	3	63.1	63.1	43.9	40.45	355	355;318;339;366;354;302;354	0	105.22	56.6	40.6	28.2	40.6	41.7	25.9	7129800000	1719800000	1887200000	1712900000	852520000	459790000
Q93077;Q7L7L0;P04908	Q93077;Q7L7L0;P04908	6;6;6	1;1;1	1;1;1	Histone H2A type 1-C;Histone H2A type 3;Histone H2A type 1-B/E	HIST1H2AC;HIST3H2A;HIST1H2AB	Histone H2A type 1-C OS=Homo sapiens GN=HIST1H2AC PE=1 SV=3;Histone H2A type 3 OS=Homo sapiens GN=HIST3H2A PE=1 SV=3;Histone H2A type 1-B/E OS=Homo sapiens GN=HIST1H2AB PE=1 SV=2	3	6	1	1	5	4	5	3	3	3	1	0	0	0	0	0	1	0	0	0	0	0	35.4	8.5	8.5	14.105	130	130;130;130	0.00018335	4.2201	35.4	32.3	32.3	26.9	26.9	26.9	796700000	796700000	0	0	0	0
P05023;P05023-3;P05023-2;P50993;P20648;P54707;P54707-2	P05023;P05023-3;P05023-2	31;30;21;12;3;3;3	31;30;21;12;3;3;3	19;18;16;1;0;0;0	Sodium/potassium-transporting ATPase subunit alpha-1	ATP1A1	Sodium/potassium-transporting ATPase subunit alpha-1 OS=Homo sapiens GN=ATP1A1 PE=1 SV=1;Isoform 3 of Sodium/potassium-transporting ATPase subunit alpha-1 OS=Homo sapiens GN=ATP1A1;Isoform 2 of Sodium/potassium-transporting ATPase subunit alpha-1 OS=Homo s	7	31	31	19	22	17	13	20	17	15	22	17	13	20	17	15	13	11	9	11	10	9	38.3	38.3	23.9	112.89	1023	1023;992;681;1020;1035;1039;1045	0	209.46	29.8	21.9	15.5	25.9	22.1	18.8	5533800000	1737200000	1056500000	826970000	852180000	490540000
P05067-7;P05067-11;P05067-8;P05067-9;P05067;P05067-3;P05067-4;P05067-5;P05067-6;P05067-10;P05067-2	P05067-7;P05067-11;P05067-8;P05067-9;P05067;P05067-3;P05067-4;P05067-5;P05067-6;P05067-10	15;15;15;15;15;13;13;13;13;12;4	15;15;15;15;15;13;13;13;13;12;4	14;14;14;14;14;12;12;12;12;11;4	Amyloid beta A4 protein;N-APP;Soluble APP-alpha;Soluble APP-beta;C99;Beta-amyloid protein 42;Beta-amyloid protein 40;C83;P3(42);P3(40);C80;Gamma-secretase C-terminal fragment 59;Gamma-secretase C-terminal fragment 57;Gamma-secretase C-terminal fragment 50;C31	APP	Isoform L-APP733 of Amyloid beta A4 protein OS=Homo sapiens GN=APP;Isoform 11 of Amyloid beta A4 protein OS=Homo sapiens GN=APP;Isoform APP751 of Amyloid beta A4 protein OS=Homo sapiens GN=APP;Isoform L-APP752 of Amyloid beta A4 protein OS=Homo sapiens GN=	11	15	15	14	8	9	7	5	6	10	8	9	7	5	6	10	8	8	6	4	5	9	24.8	24.8	23.7	82.915	733	733;746;751;752;770;677;695;696;714;639;305	0	38.411	15.1	16	12.4	8	9.4	16.2	824090000	138330000	196820000	155810000	78695000	96849000
P05091	P05091	11	9	9	Aldehyde dehydrogenase, mitochondrial	ALDH2	Aldehyde dehydrogenase, mitochondrial OS=Homo sapiens GN=ALDH2 PE=1 SV=2	1	11	9	9	0	8	11	1	1	2	0	6	9	0	0	0	0	6	9	0	0	0	24.4	22.6	22.6	56.381	517	517	0	21.158	0	16.2	24.4	1.5	1.5	1.7	3741900000	0	1476900000	2265000000	0	0
P05106-3;P05106-2;P05106	P05106-3;P05106-2;P05106	11;10;10	11;10;10	11;10;10	Integrin beta-3	ITGB3	Isoform Beta-3C of Integrin beta-3 OS=Homo sapiens GN=ITGB3;Isoform Beta-3B of Integrin beta-3 OS=Homo sapiens GN=ITGB3;Integrin beta-3 OS=Homo sapiens GN=ITGB3 PE=1 SV=2	3	11	11	11	9	4	2	0	0	0	9	4	2	0	0	0	9	4	2	0	0	0	17.3	17.3	17.3	86.694	784	784;780;788	0	20.951	13.4	6.8	2.6	0	0	0	245090000	119600000	46357000	79136000	0	0
P05107	P05107	28	28	28	Integrin beta-2	ITGB2	Integrin beta-2 OS=Homo sapiens GN=ITGB2 PE=1 SV=2	1	28	28	28	24	3	1	24	1	4	24	3	1	24	1	4	24	3	1	24	1	4	45	45	45	84.781	769	769	0	101.64	37.8	4.3	0.9	39.3	0.9	5.2	3361200000	2240900000	32705000	99614000	844850000	66201000
P05114	P05114	4	4	4	Non-histone chromosomal protein HMG-14	HMGN1	Non-histone chromosomal protein HMG-14 OS=Homo sapiens GN=HMGN1 PE=1 SV=3	1	4	4	4	0	2	0	4	1	1	0	2	0	4	1	1	0	2	0	4	1	1	27	27	27	10.659	100	100	0	6.8965	0	27	0	27	16	16	42506000	0	9971500	0	18571000	9921900
P05120	P05120	31	31	31	Plasminogen activator inhibitor 2	SERPINB2	Plasminogen activator inhibitor 2 OS=Homo sapiens GN=SERPINB2 PE=1 SV=2	1	31	31	31	0	28	26	0	28	30	0	28	26	0	28	30	0	28	26	0	28	30	76.6	76.6	76.6	46.596	415	415	0	323.31	0	74	72.3	0	72.8	76.6	205830000000	0	37060000000	57889000000	0	43824000000
P05121;P05121-2	P05121;P05121-2	21;20	21;20	21;20	Plasminogen activator inhibitor 1	SERPINE1	Plasminogen activator inhibitor 1 OS=Homo sapiens GN=SERPINE1 PE=1 SV=1;Isoform 2 of Plasminogen activator inhibitor 1 OS=Homo sapiens GN=SERPINE1	2	21	21	21	0	19	17	0	18	18	0	19	17	0	18	18	0	19	17	0	18	18	61.9	61.9	61.9	45.059	402	402;387	0	225.47	0	60.9	55.2	0	56	56.2	21093000000	0	7503700000	6516900000	0	2191500000
P05141	P05141	21	9	8	ADP/ATP translocase 2;ADP/ATP translocase 2, N-terminally processed	SLC25A5	ADP/ATP translocase 2 OS=Homo sapiens GN=SLC25A5 PE=1 SV=7	1	21	9	8	17	18	15	14	17	13	6	8	6	6	7	6	6	7	6	6	6	6	51.3	22.5	19.8	32.852	298	298	0	90.522	42.3	49	41.9	43	47.7	35.9	15461000000	3123700000	4159900000	3305000000	1846200000	1362900000
P05161	P05161	5	5	5	Ubiquitin-like protein ISG15	ISG15	Ubiquitin-like protein ISG15 OS=Homo sapiens GN=ISG15 PE=1 SV=5	1	5	5	5	2	5	4	0	2	4	2	5	4	0	2	4	2	5	4	0	2	4	37	37	37	17.887	165	165	0	12.407	10.9	37	30.9	0	10.9	24.8	1782800000	85939000	929620000	428750000	0	118090000
P05165-3;P05165-2;P05165	P05165-3;P05165-2;P05165	11;11;11	11;11;11	11;11;11	Propionyl-CoA carboxylase alpha chain, mitochondrial	PCCA	Isoform 3 of Propionyl-CoA carboxylase alpha chain, mitochondrial OS=Homo sapiens GN=PCCA;Isoform 2 of Propionyl-CoA carboxylase alpha chain, mitochondrial OS=Homo sapiens GN=PCCA;Propionyl-CoA carboxylase alpha chain, mitochondrial OS=Homo sapiens GN=PCCA	3	11	11	11	9	3	4	7	1	1	9	3	4	7	1	1	9	3	4	7	1	1	22.2	22.2	22.2	75.001	681	681;702;728	0	35.207	18.4	6	8.1	13.1	2.1	1.6	370330000	206420000	50423000	48100000	48904000	4696100
P05166;P05166-2	P05166;P05166-2	13;13	13;13	13;13	Propionyl-CoA carboxylase beta chain, mitochondrial	PCCB	Propionyl-CoA carboxylase beta chain, mitochondrial OS=Homo sapiens GN=PCCB PE=1 SV=3;Isoform 2 of Propionyl-CoA carboxylase beta chain, mitochondrial OS=Homo sapiens GN=PCCB	2	13	13	13	8	3	1	5	0	2	8	3	1	5	0	2	8	3	1	5	0	2	33.4	33.4	33.4	58.215	539	539;559	0	45.064	22.6	6.5	3.2	12.2	0	5.8	233270000	124400000	48709000	13745000	40586000	0
P05198	P05198	35	35	35	Eukaryotic translation initiation factor 2 subunit 1	EIF2S1	Eukaryotic translation initiation factor 2 subunit 1 OS=Homo sapiens GN=EIF2S1 PE=1 SV=3	1	35	35	35	19	26	26	22	24	20	19	26	26	22	24	20	19	26	26	22	24	20	76.5	76.5	76.5	36.112	315	315	0	311.94	54.6	69.8	69.8	64.4	66	62.5	29887000000	5340400000	6385000000	8702900000	2593900000	2931300000
P05204;Q15651-2	P05204	5;2	5;2	2;0	Non-histone chromosomal protein HMG-17	HMGN2	Non-histone chromosomal protein HMG-17 OS=Homo sapiens GN=HMGN2 PE=1 SV=3	2	5	5	2	2	3	1	3	2	3	2	3	1	3	2	3	0	1	0	1	1	1	54.4	54.4	41.1	9.3926	90	90;77	0	21.85	23.3	25.6	14.4	52.2	43.3	43.3	1310800000	148190000	286060000	100690000	293830000	286170000
P05231	P05231	7	7	7	Interleukin-6	IL6	Interleukin-6 OS=Homo sapiens GN=IL6 PE=1 SV=1	1	7	7	7	0	6	5	0	5	5	0	6	5	0	5	5	0	6	5	0	5	5	41	41	41	23.718	212	212	0	29.773	0	40.6	31.6	0	32.5	23.6	1328700000	0	465160000	373980000	0	103490000
P05362	P05362	16	16	16	Intercellular adhesion molecule 1	ICAM1	Intercellular adhesion molecule 1 OS=Homo sapiens GN=ICAM1 PE=1 SV=2	1	16	16	16	1	13	11	0	10	13	1	13	11	0	10	13	1	13	11	0	10	13	34.2	34.2	34.2	57.825	532	532	0	77.74	2.6	30.1	26.9	0	27.8	26.5	4756800000	3260300	2121000000	1015700000	0	404340000
P05386	P05386	4	4	4	60S acidic ribosomal protein P1	RPLP1	60S acidic ribosomal protein P1 OS=Homo sapiens GN=RPLP1 PE=1 SV=1	1	4	4	4	4	4	4	4	4	4	4	4	4	4	4	4	4	4	4	4	4	4	79.8	79.8	79.8	11.514	114	114	0	222.81	79.8	79.8	79.8	79.8	79.8	79.8	30133000000	5080400000	7552900000	7182900000	1749700000	2320800000
P05387	P05387	9	9	9	60S acidic ribosomal protein P2	RPLP2	60S acidic ribosomal protein P2 OS=Homo sapiens GN=RPLP2 PE=1 SV=1	1	9	9	9	9	9	8	9	9	9	9	9	8	9	9	9	9	9	8	9	9	9	80.9	80.9	80.9	11.665	115	115	0	216.88	80.9	80.9	73.9	80.9	80.9	80.9	95548000000	17952000000	20807000000	19780000000	9687600000	12568000000
P05388;Q8NHW5	P05388;Q8NHW5	19;10	19;10	19;10	60S acidic ribosomal protein P0;60S acidic ribosomal protein P0-like	RPLP0;RPLP0P6	60S acidic ribosomal protein P0 OS=Homo sapiens GN=RPLP0 PE=1 SV=1;60S acidic ribosomal protein P0-like OS=Homo sapiens GN=RPLP0P6 PE=5 SV=1	2	19	19	19	16	15	16	14	13	14	16	15	16	14	13	14	16	15	16	14	13	14	61.5	61.5	61.5	34.273	317	317;317	0	192.38	57.7	57.7	61.2	53	57.7	51.1	70322000000	10253000000	13560000000	23430000000	5058300000	6442000000
P05412	P05412	5	4	4	Transcription factor AP-1	JUN	Transcription factor AP-1 OS=Homo sapiens GN=JUN PE=1 SV=2	1	5	4	4	0	4	5	1	5	5	0	4	4	0	4	4	0	4	4	0	4	4	21.1	18.7	18.7	35.675	331	331	0	39.455	0	18.7	21.1	2.4	21.1	21.1	1121800000	0	319660000	471790000	0	144560000
P05423	P05423	5	5	5	DNA-directed RNA polymerase III subunit RPC4	POLR3D	DNA-directed RNA polymerase III subunit RPC4 OS=Homo sapiens GN=POLR3D PE=1 SV=2	1	5	5	5	2	1	1	4	1	1	2	1	1	4	1	1	2	1	1	4	1	1	15.1	15.1	15.1	44.395	398	398	0	8.8824	7.3	3.5	3.5	12.3	1.8	1.8	114280000	23836000	19884000	21948000	33935000	6025700
P05455	P05455	33	33	33	Lupus La protein	SSB	Lupus La protein OS=Homo sapiens GN=SSB PE=1 SV=2	1	33	33	33	25	30	29	27	28	26	25	30	29	27	28	26	25	30	29	27	28	26	60.3	60.3	60.3	46.836	408	408	0	316.89	54.2	60.3	56.1	56.6	56.6	52	34881000000	3772200000	9289300000	10316000000	2363000000	4484500000
P05534;P13746;P04439;P13746-2;P30455;P30443;Q09160	P05534;P13746;P04439;P13746-2;P30455;P30443	11;7;7;7;6;6;4	3;1;1;1;1;1;1	1;0;0;0;0;0;0	HLA class I histocompatibility antigen, A-24 alpha chain;HLA class I histocompatibility antigen, A-11 alpha chain;HLA class I histocompatibility antigen, A-3 alpha chain;HLA class I histocompatibility antigen, A-36 alpha chain;HLA class I histocompatibility antigen, A-1 alpha chain	HLA-A	HLA class I histocompatibility antigen, A-24 alpha chain OS=Homo sapiens GN=HLA-A PE=1 SV=2;HLA class I histocompatibility antigen, A-11 alpha chain OS=Homo sapiens GN=HLA-A PE=1 SV=1;HLA class I histocompatibility antigen, A-3 alpha chain OS=Homo sapiens	7	11	3	1	5	9	4	5	6	7	0	3	1	0	2	2	0	1	0	0	1	1	39.2	12.3	3.3	40.688	365	365;365;365;371;365;365;365	0	10.983	15.1	34.8	14	20.8	23.3	26.3	231250000	0	114750000	67445000	0	21719000
P05556;P05556-2;P05556-5;P05556-4;P05556-3	P05556;P05556-2;P05556-5;P05556-4;P05556-3	22;20;20;20;20	22;20;20;20;20	22;20;20;20;20	Integrin beta-1	ITGB1	Integrin beta-1 OS=Homo sapiens GN=ITGB1 PE=1 SV=2;Isoform Beta-1B of Integrin beta-1 OS=Homo sapiens GN=ITGB1;Isoform Beta-1D of Integrin beta-1 OS=Homo sapiens GN=ITGB1;Isoform Beta-1C-2 of Integrin beta-1 OS=Homo sapiens GN=ITGB1;Isoform Beta-1C of Inte	5	22	22	22	16	18	16	10	18	16	16	18	16	10	18	16	16	18	16	10	18	16	34.1	34.1	34.1	88.414	798	798;789;801;819;825	0	115.96	28.7	30.5	28.2	18.4	30.5	25.8	8023800000	677980000	2321500000	2514000000	188760000	990430000
P05783;CON__H-INV:HIT000015463	P05783	14;2	13;2	10;2	Keratin, type I cytoskeletal 18	KRT18	Keratin, type I cytoskeletal 18 OS=Homo sapiens GN=KRT18 PE=1 SV=2	2	14	13	10	1	8	11	1	5	5	0	7	11	0	4	5	0	4	8	0	3	3	40.5	38.8	29.8	48.057	430	430;295	0	110.73	1.6	24.2	33.5	1.6	13	13.5	1066700000	0	281000000	629840000	0	58519000
P05976-2;P05976;P08590	P05976-2;P05976;P08590	2;2;2	2;2;2	2;2;2	Myosin light chain 1/3, skeletal muscle isoform;Myosin light chain 3	MYL1;MYL3	Isoform MLC3 of Myosin light chain 1/3, skeletal muscle isoform OS=Homo sapiens GN=MYL1;Myosin light chain 1/3, skeletal muscle isoform OS=Homo sapiens GN=MYL1 PE=1 SV=3;Myosin light chain 3 OS=Homo sapiens GN=MYL3 PE=1 SV=3	3	2	2	2	1	1	2	2	1	2	1	1	2	2	1	2	1	1	2	2	1	2	10.7	10.7	10.7	16.684	150	150;194;195	0	29.358	10.7	10.7	10.7	10.7	10.7	10.7	8658400000	959440000	1895600000	3089600000	407120000	1047300000
P06132	P06132	16	16	16	Uroporphyrinogen decarboxylase	UROD	Uroporphyrinogen decarboxylase OS=Homo sapiens GN=UROD PE=1 SV=2	1	16	16	16	14	11	11	13	14	13	14	11	11	13	14	13	14	11	11	13	14	13	61.9	61.9	61.9	40.786	367	367	0	248.38	55.9	49.3	50.4	54.2	58.9	56.4	9060100000	2303700000	1488400000	1982600000	773500000	950850000
P06280	P06280	5	5	5	Alpha-galactosidase A	GLA	Alpha-galactosidase A OS=Homo sapiens GN=GLA PE=1 SV=1	1	5	5	5	1	1	4	0	2	0	1	1	4	0	2	0	1	1	4	0	2	0	13.1	13.1	13.1	48.766	429	429	0	11.696	4.2	2.1	12.8	0	6.5	0	130940000	12030000	8116300	84120000	0	26673000
P06396-2;P06396-3;P06396;REV__Q6TDU7-2;REV__Q6TDU7-3;REV__Q6TDU7	P06396-2;P06396-3;P06396	33;31;31;1;1;1	33;31;31;1;1;1	16;14;14;1;1;1	Gelsolin	GSN	Isoform 2 of Gelsolin OS=Homo sapiens GN=GSN;Isoform 3 of Gelsolin OS=Homo sapiens GN=GSN;Gelsolin OS=Homo sapiens GN=GSN PE=1 SV=1	6	33	33	16	29	22	25	23	19	21	29	22	25	23	19	21	14	14	13	10	10	12	53.9	53.9	36.1	80.64	731	731;742;782;676;690;716	0	323.31	51.8	40.1	45.3	37.9	33	46.4	17838000000	4368100000	2873800000	5167500000	2378300000	1550900000
P06400	P06400	14	14	14	Retinoblastoma-associated protein	RB1	Retinoblastoma-associated protein OS=Homo sapiens GN=RB1 PE=1 SV=2	1	14	14	14	9	1	0	9	0	1	9	1	0	9	0	1	9	1	0	9	0	1	19	19	19	106.16	928	928	0	38.925	13.4	0.9	0	13.7	0	1.4	409440000	227880000	21171000	0	156750000	0
P06454-2;P06454	P06454-2;P06454	8;8	8;8	8;8	Prothymosin alpha;Prothymosin alpha, N-terminally processed;Thymosin alpha-1	PTMA	Isoform 2 of Prothymosin alpha OS=Homo sapiens GN=PTMA;Prothymosin alpha OS=Homo sapiens GN=PTMA PE=1 SV=2	2	8	8	8	8	7	7	8	6	7	8	7	7	8	6	7	8	7	7	8	6	7	39.1	39.1	39.1	12.074	110	110;111	0	101.95	39.1	39.1	39.1	39.1	36.4	39.1	59752000000	10803000000	10088000000	10833000000	10778000000	9368000000
P06493;P06493-2;Q96Q40-2;Q96Q40-4;Q96Q40-3;Q96Q40	P06493;P06493-2	21;15;1;1;1;1	21;15;1;1;1;1	19;14;0;0;0;0	Cyclin-dependent kinase 1	CDK1	Cyclin-dependent kinase 1 OS=Homo sapiens GN=CDK1 PE=1 SV=3;Isoform 2 of Cyclin-dependent kinase 1 OS=Homo sapiens GN=CDK1	6	21	21	19	19	15	16	13	15	16	19	15	16	13	15	16	17	13	14	11	13	15	76.1	76.1	69.7	34.095	297	297;240;358;384;400;435	0	131.47	72.1	63	65.3	50.8	64.3	61.3	19109000000	4294300000	4367000000	4639900000	1037900000	2093600000
P06576	P06576	25	25	25	ATP synthase subunit beta, mitochondrial	ATP5B	ATP synthase subunit beta, mitochondrial OS=Homo sapiens GN=ATP5B PE=1 SV=3	1	25	25	25	22	23	23	24	22	22	22	23	23	24	22	22	22	23	23	24	22	22	69.8	69.8	69.8	56.559	529	529	0	323.31	62.9	67.7	67.5	65.2	63.7	63.7	111350000000	22905000000	22700000000	29671000000	9103600000	10573000000
P06703	P06703	10	10	10	Protein S100-A6	S100A6	Protein S100-A6 OS=Homo sapiens GN=S100A6 PE=1 SV=1	1	10	10	10	1	8	6	0	8	6	1	8	6	0	8	6	1	8	6	0	8	6	65.6	65.6	65.6	10.18	90	90	0	41.437	8.9	56.7	45.6	0	65.6	45.6	73553000000	5762300	20697000000	25437000000	0	15537000000
P06730;P06730-3;P06730-2	P06730;P06730-3;P06730-2	8;8;8	8;8;8	8;8;8	Eukaryotic translation initiation factor 4E	EIF4E	Eukaryotic translation initiation factor 4E OS=Homo sapiens GN=EIF4E PE=1 SV=2;Isoform 3 of Eukaryotic translation initiation factor 4E OS=Homo sapiens GN=EIF4E;Isoform 2 of Eukaryotic translation initiation factor 4E OS=Homo sapiens GN=EIF4E	3	8	8	8	6	4	4	7	7	6	6	4	4	7	7	6	6	4	4	7	7	6	28.1	28.1	28.1	25.097	217	217;237;248	0	21.714	26.7	19.8	18.4	23	28.1	27.6	5962600000	1703400000	1088600000	1104000000	482190000	690560000
P06733	P06733	41	41	14	Alpha-enolase	ENO1	Alpha-enolase OS=Homo sapiens GN=ENO1 PE=1 SV=2	1	41	41	14	38	40	37	36	36	39	38	40	37	36	36	39	12	13	12	11	10	12	82.9	82.9	20.3	47.168	434	434	0	323.31	79.3	82	77.9	76.3	75.3	80.2	756540000000	132580000000	182810000000	192870000000	55799000000	80037000000
P06733-2	P06733-2	27	1	1	Alpha-enolase	ENO1	Isoform MBP-1 of Alpha-enolase OS=Homo sapiens GN=ENO1	1	27	1	1	26	27	25	25	26	27	1	1	1	1	1	1	1	1	1	1	1	1	82.7	2.9	2.9	36.928	341	341	0.00017803	3.634	82.1	82.7	79.8	79.8	80.4	82.7	1634800000	77095000	420250000	563280000	90146000	218350000
P06737-2;P06737	P06737-2;P06737	43;43	43;43	37;37	Glycogen phosphorylase, liver form	PYGL	Isoform 2 of Glycogen phosphorylase, liver form OS=Homo sapiens GN=PYGL;Glycogen phosphorylase, liver form OS=Homo sapiens GN=PYGL PE=1 SV=4	2	43	43	37	8	33	36	10	26	31	8	33	36	10	26	31	6	27	31	9	22	25	59.5	59.5	49.9	93.133	813	813;847	0	271.86	11.1	53.1	52.4	12.7	38.3	47.8	9277500000	409370000	2900000000	3274900000	116860000	1055500000
P06744;P06744-2;Q8N196	P06744;P06744-2	33;31;1	33;31;1	27;25;1	Glucose-6-phosphate isomerase	GPI	Glucose-6-phosphate isomerase OS=Homo sapiens GN=GPI PE=1 SV=4;Isoform 2 of Glucose-6-phosphate isomerase OS=Homo sapiens GN=GPI	3	33	33	27	29	20	21	29	21	24	29	20	21	29	21	24	23	16	17	24	17	20	65.1	65.1	51.8	63.146	558	558;569;739	0	323.31	61.3	50.7	51.6	58.1	49.5	54.7	64058000000	21150000000	9486500000	7550000000	10380000000	5065500000
P06746	P06746	4	4	4	DNA polymerase beta	POLB	DNA polymerase beta OS=Homo sapiens GN=POLB PE=1 SV=3	1	4	4	4	3	2	2	1	1	1	3	2	2	1	1	1	3	2	2	1	1	1	12.8	12.8	12.8	38.177	335	335	0	12.52	10.1	6	7.8	3.3	2.7	3.3	92986000	32737000	34661000	15939000	0	0
P06748-2;P06748;P06748-3	P06748-2;P06748;P06748-3	18;18;15	18;18;15	18;18;15	Nucleophosmin	NPM1	Isoform 2 of Nucleophosmin OS=Homo sapiens GN=NPM1;Nucleophosmin OS=Homo sapiens GN=NPM1 PE=1 SV=2;Isoform 3 of Nucleophosmin OS=Homo sapiens GN=NPM1	3	18	18	18	17	14	13	14	14	14	17	14	13	14	14	14	17	14	13	14	14	14	56.6	56.6	56.6	29.464	265	265;294;259	0	323.31	56.6	52.1	52.1	52.1	52.1	52.1	204660000000	41013000000	39639000000	46151000000	24467000000	23813000000
P06753	P06753	22	2	1	Tropomyosin alpha-3 chain	TPM3	Tropomyosin alpha-3 chain OS=Homo sapiens GN=TPM3 PE=1 SV=1	1	22	2	1	20	21	19	18	21	20	1	2	1	1	2	2	1	1	1	1	1	1	45.8	7.7	4.6	32.818	284	284	0	7.9583	40.1	43.3	40.1	37.7	43.3	43.3	141100000	25104000	30653000	19030000	11828000	31140000
P06753-2;P06753-3;A6NL28-2;A6NL28	P06753-2;P06753-3	40;36;7;7	29;25;6;6	21;17;4;4	Tropomyosin alpha-3 chain	TPM3	Isoform 2 of Tropomyosin alpha-3 chain OS=Homo sapiens GN=TPM3;Isoform 3 of Tropomyosin alpha-3 chain OS=Homo sapiens GN=TPM3	4	40	29	21	36	33	34	31	33	33	25	22	24	21	22	22	17	15	17	14	15	16	83.9	64.1	49.2	29.032	248	248;247;210;223	0	235.39	80.2	75.4	76.6	72.2	72.6	76.2	50740000000	10860000000	9993900000	9621900000	6162200000	6290700000
P06756-3;P06756-2;P06756	P06756-3;P06756-2;P06756	15;15;15	15;15;15	15;15;15	Integrin alpha-V;Integrin alpha-V heavy chain;Integrin alpha-V light chain	ITGAV	Isoform 3 of Integrin alpha-V OS=Homo sapiens GN=ITGAV;Isoform 2 of Integrin alpha-V OS=Homo sapiens GN=ITGAV;Integrin alpha-V OS=Homo sapiens GN=ITGAV PE=1 SV=2	3	15	15	15	0	11	10	0	4	1	0	11	10	0	4	1	0	11	10	0	4	1	19.9	19.9	19.9	111.13	1002	1002;1012;1048	0	37.432	0	15.6	13.6	0	4.1	1.4	634610000	0	343410000	237900000	0	37613000
P06865	P06865	11	11	11	Beta-hexosaminidase subunit alpha	HEXA	Beta-hexosaminidase subunit alpha OS=Homo sapiens GN=HEXA PE=1 SV=2	1	11	11	11	7	4	5	3	8	7	7	4	5	3	8	7	7	4	5	3	8	7	25.5	25.5	25.5	60.702	529	529	0	54.562	17.2	8.5	15.1	7	21.2	14.6	1651100000	251440000	270500000	373970000	92790000	298810000
Q16778;P33778;P23527;P06899;Q8N257;Q6DRA6;Q6DN03	Q16778;P33778;P23527;P06899;Q8N257	8;8;8;8;7;3;3	2;2;2;2;2;2;2	2;2;2;2;2;2;2	Histone H2B type 2-E;Histone H2B type 1-B;Histone H2B type 1-O;Histone H2B type 1-J;Histone H2B type 3-B	HIST2H2BE;HIST1H2BB;HIST1H2BO;HIST1H2BJ;HIST3H2BB	Histone H2B type 2-E OS=Homo sapiens GN=HIST2H2BE PE=1 SV=3;Histone H2B type 1-B OS=Homo sapiens GN=HIST1H2BB PE=1 SV=2;Histone H2B type 1-O OS=Homo sapiens GN=HIST1H2BO PE=1 SV=3;Histone H2B type 1-J OS=Homo sapiens GN=HIST1H2BJ PE=1 SV=3;Histone H2B type	7	8	2	2	8	8	6	8	5	7	2	2	1	2	0	2	2	2	1	2	0	2	53.2	7.9	7.9	13.92	126	126;126;126;126;126;164;193	0.00018386	4.3001	53.2	53.2	47.6	53.2	39.7	46.8	20605000000	8183800000	6238600000	1547900000	2289300000	0
P07093-2;P07093-3;P07093	P07093-2;P07093-3;P07093	13;13;12	13;13;12	13;13;12	Glia-derived nexin	SERPINE2	Isoform 2 of Glia-derived nexin OS=Homo sapiens GN=SERPINE2;Isoform 3 of Glia-derived nexin OS=Homo sapiens GN=SERPINE2;Glia-derived nexin OS=Homo sapiens GN=SERPINE2 PE=1 SV=1	3	13	13	13	0	11	9	0	10	7	0	11	9	0	10	7	0	11	9	0	10	7	36	36	36	44	397	397;409;398	0	52.134	0	31	25.9	0	28	21.9	1665100000	0	475960000	506310000	0	332960000
P07108;P07108-3;P07108-2;P07108-4;P07108-5;P07108-6	P07108;P07108-3;P07108-2;P07108-4;P07108-5	8;6;6;6;6;3	8;6;6;6;6;3	8;6;6;6;6;3	Acyl-CoA-binding protein	DBI	Acyl-CoA-binding protein OS=Homo sapiens GN=DBI PE=1 SV=2;Isoform 3 of Acyl-CoA-binding protein OS=Homo sapiens GN=DBI;Isoform 2 of Acyl-CoA-binding protein OS=Homo sapiens GN=DBI;Isoform 4 of Acyl-CoA-binding protein OS=Homo sapiens GN=DBI;Isoform 5 of Ac	6	8	8	8	7	8	6	8	7	8	7	8	6	8	7	8	7	8	6	8	7	8	80.5	80.5	80.5	10.044	87	87;88;104;129;148;123	0	132.02	80.5	80.5	73.6	80.5	80.5	80.5	24802000000	2689300000	6991000000	5442100000	1066700000	3222000000
P07148	P07148	1	1	1	Fatty acid-binding protein, liver	FABP1	Fatty acid-binding protein, liver OS=Homo sapiens GN=FABP1 PE=1 SV=1	1	1	1	1	0	0	0	1	0	0	0	0	0	1	0	0	0	0	0	1	0	0	7.9	7.9	7.9	14.208	127	127	0.0040161	2.4805	0	0	0	7.9	0	0	75706000	0	0	0	75706000	0
P07195	P07195	23	22	22	L-lactate dehydrogenase B chain	LDHB	L-lactate dehydrogenase B chain OS=Homo sapiens GN=LDHB PE=1 SV=2	1	23	22	22	21	21	20	18	19	21	20	20	19	17	18	20	20	20	19	17	18	20	62.3	58.7	58.7	36.638	334	334	0	323.31	56.3	61.4	55.4	54.8	55.4	61.4	174250000000	24922000000	41688000000	47701000000	11018000000	20594000000
P07196	P07196	20	16	16	Neurofilament light polypeptide	NEFL	Neurofilament light polypeptide OS=Homo sapiens GN=NEFL PE=1 SV=3	1	20	16	16	0	5	7	0	17	13	0	3	4	0	14	10	0	3	4	0	14	10	35.4	30	30	61.516	543	543	0	69.081	0	9.6	13.4	0	32.2	23.9	972040000	0	68629000	68587000	0	476490000
P07197;P07197-2	P07197	23;6	18;2	18;2	Neurofilament medium polypeptide	NEFM	Neurofilament medium polypeptide OS=Homo sapiens GN=NEFM PE=1 SV=3	2	23	18	18	0	9	12	0	20	15	0	7	9	0	16	11	0	7	9	0	16	11	26	22.8	22.8	102.47	916	916;540	0	67.24	0	9.9	14.1	0	23.7	18.1	2026900000	0	319130000	409900000	0	824220000
P07199	P07199	4	4	4	Major centromere autoantigen B	CENPB	Major centromere autoantigen B OS=Homo sapiens GN=CENPB PE=1 SV=2	1	4	4	4	3	3	3	1	1	2	3	3	3	1	1	2	3	3	3	1	1	2	7.5	7.5	7.5	65.171	599	599	0	11.03	5.8	5.7	5.8	2	2	4	276000000	50443000	81671000	100550000	6309300	14344000
P07203	P07203	15	15	15	Glutathione peroxidase 1	GPX1	Glutathione peroxidase 1 OS=Homo sapiens GN=GPX1 PE=1 SV=4	1	15	15	15	5	13	12	1	7	7	5	13	12	1	7	7	5	13	12	1	7	7	84.7	84.7	84.7	22.088	203	203	0	181.08	35.5	79.8	79.8	8.4	56.2	44.8	7333000000	191690000	2282400000	3710700000	7817300	451310000
P07204	P07204	2	2	2	Thrombomodulin	THBD	Thrombomodulin OS=Homo sapiens GN=THBD PE=1 SV=2	1	2	2	2	0	0	2	0	1	0	0	0	2	0	1	0	0	0	2	0	1	0	4.7	4.7	4.7	60.329	575	575	0	7.7179	0	0	4.7	0	3.5	0	478730000	0	0	475900000	0	2831200
P07205	P07205	10	3	3	Phosphoglycerate kinase 2	PGK2	Phosphoglycerate kinase 2 OS=Homo sapiens GN=PGK2 PE=1 SV=3	1	10	3	3	10	7	6	5	6	6	3	0	0	0	0	0	3	0	0	0	0	0	29.5	11.3	11.3	44.796	417	417	0	5.3479	29.5	18.2	15.6	13.2	15.6	15.6	44700000	44700000	0	0	0	0
P07237	P07237	45	45	45	Protein disulfide-isomerase	P4HB	Protein disulfide-isomerase OS=Homo sapiens GN=P4HB PE=1 SV=3	1	45	45	45	35	40	42	34	36	39	35	40	42	34	36	39	35	40	42	34	36	39	72.6	72.6	72.6	57.116	508	508	0	323.31	67.1	71.1	69.7	63.8	67.1	72.6	156550000000	11480000000	41393000000	48847000000	5961500000	23581000000
P07305;P07305-2	P07305;P07305-2	4;2	4;2	4;2	Histone H1.0;Histone H1.0, N-terminally processed	H1F0	Histone H1.0 OS=Homo sapiens GN=H1F0 PE=1 SV=3;Isoform 2 of Histone H1.0 OS=Homo sapiens GN=H1F0	2	4	4	4	0	1	1	0	3	0	0	1	1	0	3	0	0	1	1	0	3	0	16.5	16.5	16.5	20.863	194	194;177	0	7.8968	0	4.1	7.2	0	16	0	73753000	0	39193000	4913000	0	29647000
P07311;P07311-2	P07311	5;2	5;2	5;2	Acylphosphatase-1	ACYP1	Acylphosphatase-1 OS=Homo sapiens GN=ACYP1 PE=1 SV=2	2	5	5	5	4	1	0	5	1	2	4	1	0	5	1	2	4	1	0	5	1	2	58.6	58.6	58.6	11.261	99	99;55	0	15.179	48.5	13.1	0	58.6	7.1	17.2	448070000	206310000	39347000	0	123460000	9546600
P07339	P07339	20	20	20	Cathepsin D;Cathepsin D light chain;Cathepsin D heavy chain	CTSD	Cathepsin D OS=Homo sapiens GN=CTSD PE=1 SV=1	1	20	20	20	19	14	17	15	17	16	19	14	17	15	17	16	19	14	17	15	17	16	53.6	53.6	53.6	44.552	412	412	0	164.38	53.4	39.1	45.6	41.7	47.1	43.7	25091000000	5833300000	4216300000	5741400000	2215600000	2772500000
P07355;P07355-2;A6NMY6	P07355;P07355-2;A6NMY6	31;30;23	31;30;23	31;30;23	Annexin A2;Putative annexin A2-like protein	ANXA2;ANXA2P2	Annexin A2 OS=Homo sapiens GN=ANXA2 PE=1 SV=2;Isoform 2 of Annexin A2 OS=Homo sapiens GN=ANXA2;Putative annexin A2-like protein OS=Homo sapiens GN=ANXA2P2 PE=5 SV=2	3	31	31	31	6	27	27	3	28	27	6	27	27	3	28	27	6	27	27	3	28	27	78.2	78.2	78.2	38.604	339	339;357;339	0	323.31	26	77	74.6	12.4	74.6	74	198750000000	206250000	51888000000	67279000000	32283000	33917000000
P07384	P07384	39	39	39	Calpain-1 catalytic subunit	CAPN1	Calpain-1 catalytic subunit OS=Homo sapiens GN=CAPN1 PE=1 SV=1	1	39	39	39	31	25	13	23	14	16	31	25	13	23	14	16	31	25	13	23	14	16	61.8	61.8	61.8	81.889	714	714	0	173.24	53.4	47.2	23.1	37	23.2	28.3	9982800000	2972500000	2527600000	1270400000	1779000000	413890000
P07437;A6NNZ2;A6NKZ8	P07437	27;8;6	6;0;0	5;0;0	Tubulin beta chain	TUBB	Tubulin beta chain OS=Homo sapiens GN=TUBB PE=1 SV=2	3	27	6	5	27	26	27	26	26	26	6	6	6	6	6	6	5	5	5	5	5	5	70.9	19.6	16.2	49.67	444	444;444;372	0	173.45	70.9	70.9	70.9	70.9	70.9	70.9	174080000000	28069000000	38182000000	49226000000	11594000000	18976000000
P07476	P07476	5	5	5	Involucrin	IVL	Involucrin OS=Homo sapiens GN=IVL PE=1 SV=2	1	5	5	5	0	2	3	0	4	3	0	2	3	0	4	3	0	2	3	0	4	3	10.6	10.6	10.6	68.478	585	585	0	13.013	0	5.1	5.1	0	8.9	5.5	70242000	0	6872000	15851000	0	28540000
P07585-5;P07585-4;P07585-3;P07585-2;P07585	P07585-5;P07585-4;P07585-3;P07585-2;P07585	1;1;1;1;1	1;1;1;1;1	1;1;1;1;1	Decorin	DCN	Isoform E of Decorin OS=Homo sapiens GN=DCN;Isoform D of Decorin OS=Homo sapiens GN=DCN;Isoform C of Decorin OS=Homo sapiens GN=DCN;Isoform B of Decorin OS=Homo sapiens GN=DCN;Decorin OS=Homo sapiens GN=DCN PE=1 SV=1	5	1	1	1	0	0	0	0	1	1	0	0	0	0	1	1	0	0	0	0	1	1	17.3	17.3	17.3	8.2655	75	75;172;212;250;359	0.0083979	1.9652	0	0	0	0	17.3	17.3	8789700	0	0	0	0	3475700
P07602;P07602-2;P07602-3	P07602;P07602-2;P07602-3	22;21;21	22;21;21	22;21;21	Prosaposin;Saposin-A;Saposin-B-Val;Saposin-B;Saposin-C;Saposin-D	PSAP	Proactivator polypeptide OS=Homo sapiens GN=PSAP PE=1 SV=2;Isoform Sap-mu-6 of Proactivator polypeptide OS=Homo sapiens GN=PSAP;Isoform Sap-mu-9 of Proactivator polypeptide OS=Homo sapiens GN=PSAP	3	22	22	22	6	15	16	7	12	20	6	15	16	7	12	20	6	15	16	7	12	20	46.2	46.2	46.2	58.112	524	524;526;527	0	102.04	12.8	32.4	35.5	15.3	29	40.6	25887000000	681880000	7149000000	7822600000	309700000	4269200000
P07686	P07686	20	20	20	Beta-hexosaminidase subunit beta;Beta-hexosaminidase subunit beta chain B;Beta-hexosaminidase subunit beta chain A	HEXB	Beta-hexosaminidase subunit beta OS=Homo sapiens GN=HEXB PE=1 SV=3	1	20	20	20	9	15	14	8	16	17	9	15	14	8	16	17	9	15	14	8	16	17	36.7	36.7	36.7	63.111	556	556	0	102.66	18.2	30.6	25.4	21.2	33.3	31.8	8103400000	641470000	1757400000	2486800000	192250000	1255400000
P07711	P07711	8	8	8	Cathepsin L1;Cathepsin L1 heavy chain;Cathepsin L1 light chain	CTSL	Cathepsin L1 OS=Homo sapiens GN=CTSL1 PE=1 SV=2	1	8	8	8	0	6	6	0	6	5	0	6	6	0	6	5	0	6	6	0	6	5	31.8	31.8	31.8	37.564	333	333	0	72.023	0	28.5	28.8	0	25.2	25.8	3154000000	0	744740000	1035000000	0	455760000
P07737	P07737	15	15	8	Profilin-1	PFN1	Profilin-1 OS=Homo sapiens GN=PFN1 PE=1 SV=2	1	15	15	8	15	15	14	14	14	14	15	15	14	14	14	14	8	8	7	8	8	8	92.1	92.1	58.6	15.054	140	140	0	175.42	92.1	92.1	90	92.1	92.1	92.1	250690000000	26392000000	68891000000	72259000000	10858000000	34202000000
P07741;P07741-2	P07741;P07741-2	13;10	13;10	13;10	Adenine phosphoribosyltransferase	APRT	Adenine phosphoribosyltransferase OS=Homo sapiens GN=APRT PE=1 SV=2;Isoform 2 of Adenine phosphoribosyltransferase OS=Homo sapiens GN=APRT	2	13	13	13	11	8	7	9	6	9	11	8	7	9	6	9	11	8	7	9	6	9	91.1	91.1	91.1	19.608	180	180;134	0	162.14	85	72.8	58.3	72.2	47.2	77.2	7550400000	2448600000	1358400000	1585400000	848360000	399810000
P07814	P07814	82	82	82	Bifunctional glutamate/proline--tRNA ligase;Glutamate--tRNA ligase;Proline--tRNA ligase	EPRS	Bifunctional glutamate/proline--tRNA ligase OS=Homo sapiens GN=EPRS PE=1 SV=5	1	82	82	82	67	62	57	50	56	56	67	62	57	50	56	56	67	62	57	50	56	56	62.2	62.2	62.2	170.59	1512	1512	0	323.31	54	51.2	47.4	41.5	46	42.5	44096000000	8433200000	8941000000	11398000000	3833600000	4813400000
P07858	P07858	18	18	18	Cathepsin B;Cathepsin B light chain;Cathepsin B heavy chain	CTSB	Cathepsin B OS=Homo sapiens GN=CTSB PE=1 SV=3	1	18	18	18	6	15	15	1	15	15	6	15	15	1	15	15	6	15	15	1	15	15	51	51	51	37.821	339	339	0	197.8	24.2	50.7	46.9	2.4	46.6	48.4	59727000000	358250000	17096000000	16272000000	11812000	11809000000
P07900;P07900-2;Q14568;Q58FG0	P07900;P07900-2	64;64;9;8	64;64;9;8	42;42;2;4	Heat shock protein HSP 90-alpha	HSP90AA1	Heat shock protein HSP 90-alpha OS=Homo sapiens GN=HSP90AA1 PE=1 SV=5;Isoform 2 of Heat shock protein HSP 90-alpha OS=Homo sapiens GN=HSP90AA1	4	64	64	42	56	52	54	53	54	53	56	52	54	53	54	53	36	33	34	35	34	34	62.8	62.8	45.6	84.659	732	732;854;343;334	0	323.31	57.2	60	60.7	55.6	56.7	61.6	556620000000	104020000000	111460000000	136410000000	58230000000	63416000000
P07902;P07902-2	P07902	3;1	3;1	3;1	Galactose-1-phosphate uridylyltransferase	GALT	Galactose-1-phosphate uridylyltransferase OS=Homo sapiens GN=GALT PE=1 SV=3	2	3	3	3	3	1	1	1	1	1	3	1	1	1	1	1	3	1	1	1	1	1	12.7	12.7	12.7	43.363	379	379;270	0	10.235	12.7	3.7	3.7	3.7	3.7	3.7	110650000	51989000	14402000	18383000	10382000	9087600
P07910	P07910	21	2	2	Heterogeneous nuclear ribonucleoproteins C1/C2	HNRNPC	Heterogeneous nuclear ribonucleoproteins C1/C2 OS=Homo sapiens GN=HNRNPC PE=1 SV=4	1	21	2	2	19	17	18	16	17	16	2	2	2	1	2	2	2	2	2	1	2	2	55.6	11.8	11.8	33.67	306	306	0	117.21	52.9	42.8	45.4	47.7	43.8	41.8	1534900000	265340000	346790000	520350000	26365000	72749000
P07910-2;P07910-4;P07910-3;O60812;Q86SE5	P07910-2;P07910-4;P07910-3;O60812	22;19;14;11;1	22;19;14;11;1	3;3;0;0;0	Heterogeneous nuclear ribonucleoproteins C1/C2;Heterogeneous nuclear ribonucleoprotein C-like 1	HNRNPC;HNRNPCL1	Isoform C1 of Heterogeneous nuclear ribonucleoproteins C1/C2 OS=Homo sapiens GN=HNRNPC;Isoform 4 of Heterogeneous nuclear ribonucleoproteins C1/C2 OS=Homo sapiens GN=HNRNPC;Isoform 3 of Heterogeneous nuclear ribonucleoproteins C1/C2 OS=Homo sapiens GN=HNRN	5	22	22	3	19	17	18	18	16	16	19	17	18	18	16	16	2	2	2	3	1	2	53.9	53.9	8.2	32.337	293	293;250;226;293;291	0	163.35	50.9	40.3	43	47.4	39.6	39.2	99495000000	23175000000	19676000000	20686000000	13544000000	9498100000
P07919	P07919	4	4	4	Cytochrome b-c1 complex subunit 6, mitochondrial	UQCRH	Cytochrome b-c1 complex subunit 6, mitochondrial OS=Homo sapiens GN=UQCRH PE=1 SV=2	1	4	4	4	3	3	2	3	3	3	3	3	2	3	3	3	3	3	2	3	3	3	58.2	58.2	58.2	10.739	91	91	0	41.882	29.7	58.2	29.7	29.7	58.2	58.2	2084700000	405220000	372790000	353980000	325600000	241440000
P07942	P07942	25	25	25	Laminin subunit beta-1	LAMB1	Laminin subunit beta-1 OS=Homo sapiens GN=LAMB1 PE=1 SV=2	1	25	25	25	0	13	13	0	18	19	0	13	13	0	18	19	0	13	13	0	18	19	21.8	21.8	21.8	198.04	1786	1786	0	213.73	0	12.2	9.9	0	15.5	17.5	1759900000	0	345260000	527750000	0	371890000
P07947;P06239;P06239-3	P07947	11;1;1	10;1;1	7;0;0	Tyrosine-protein kinase Yes	YES1	Tyrosine-protein kinase Yes OS=Homo sapiens GN=YES1 PE=1 SV=3	3	11	10	7	7	4	2	2	5	3	6	3	1	1	4	2	6	2	0	1	1	1	27.1	27.1	20.8	60.801	543	543;509;539	0	27.259	17.1	10.7	3.3	4.6	10.9	7	388220000	119240000	56582000	45750000	16307000	102780000
P07948;P08631-3;P08631-2;P08631-4;P08631	P07948	21;2;2;2;2	21;2;2;2;2	1;0;0;0;0	Tyrosine-protein kinase Lyn	LYN	Tyrosine-protein kinase Lyn OS=Homo sapiens GN=LYN PE=1 SV=3	5	21	21	1	19	1	1	14	1	3	19	1	1	14	1	3	1	0	0	0	0	0	53.5	53.5	2.9	58.573	512	512;504;505;525;526	0	105.75	48.4	1.6	1.6	35.5	1.6	5.9	2724600000	2014000000	29029000	22637000	595290000	14471000
P07948-2	P07948-2	21	1	1	Tyrosine-protein kinase Lyn	LYN	Isoform 2 of Tyrosine-protein kinase Lyn OS=Homo sapiens GN=LYN	1	21	1	1	19	1	1	15	1	3	1	0	0	1	0	0	1	0	0	1	0	0	55.6	2.9	2.9	56.033	491	491	0.0062377	2.1888	50.3	1.6	1.6	39.9	1.6	6.1	74990000	57684000	0	0	17306000	0
P07951-2;CON__Q3SX28;P07951-3	P07951-2;CON__Q3SX28;P07951-3	29;25;20	18;14;9	5;3;5	Tropomyosin beta chain	TPM2	Isoform 2 of Tropomyosin beta chain OS=Homo sapiens GN=TPM2;;Isoform 3 of Tropomyosin beta chain OS=Homo sapiens GN=TPM2	3	29	18	5	13	22	21	12	26	24	2	11	11	2	15	13	0	1	2	0	4	4	65.1	49.6	20.8	32.989	284	284;284;248	0	84.466	25	48.6	48.6	25	61.3	61.3	11003000000	2181100000	1298800000	3729000000	321170000	861310000
P07954-2;P07954	P07954-2;P07954	25;25	25;25	25;25	Fumarate hydratase, mitochondrial	FH	Isoform Cytoplasmic of Fumarate hydratase, mitochondrial OS=Homo sapiens GN=FH;Fumarate hydratase, mitochondrial OS=Homo sapiens GN=FH PE=1 SV=3	2	25	25	25	17	19	20	15	17	18	17	19	20	15	17	18	17	19	20	15	17	18	72.4	72.4	72.4	50.212	467	467;510	0	270.63	65.3	65.1	66.8	53.3	60.4	64	12248000000	2709100000	2599600000	3656000000	766830000	901330000
P07996;P35442	P07996	40;3	40;3	13;1	Thrombospondin-1	THBS1	Thrombospondin-1 OS=Homo sapiens GN=THBS1 PE=1 SV=2	2	40	40	13	0	34	30	7	22	23	0	34	30	7	22	23	0	12	11	0	8	8	39.1	39.1	16.4	129.38	1170	1170;1172	0	288.91	0	34.7	33.5	6.5	21.5	22.5	13636000000	0	5195500000	6168100000	187910000	656530000
P08047	P08047	3	3	3	Transcription factor Sp1	SP1	Transcription factor Sp1 OS=Homo sapiens GN=SP1 PE=1 SV=3	1	3	3	3	2	1	2	1	1	3	2	1	2	1	1	3	2	1	2	1	1	3	8	8	8	80.692	785	785	0	28.632	5.5	1.9	4.5	1.9	1.9	8	153170000	27312000	30656000	41314000	0	17121000
P08107;P08107-2	P08107;P08107-2	37;32	31;26	18;14	Heat shock 70 kDa protein 1A	HSPA1A	Heat shock 70 kDa protein 1A/1B OS=Homo sapiens GN=HSPA1A PE=1 SV=5;Isoform 2 of Heat shock 70 kDa protein 1A/1B OS=Homo sapiens GN=HSPA1A	2	37	31	18	18	31	31	16	31	31	13	26	27	11	26	25	8	14	14	3	14	14	63.7	59.1	35.6	70.051	641	641;586	0	304.15	32	56.6	56.8	29.2	53.5	54.9	34105000000	664790000	8653800000	12857000000	273970000	5672800000
P08123	P08123	18	18	18	Collagen alpha-2(I) chain	COL1A2	Collagen alpha-2(I) chain OS=Homo sapiens GN=COL1A2 PE=1 SV=7	1	18	18	18	0	7	6	5	15	8	0	7	6	5	15	8	0	7	6	5	15	8	19	19	19	129.31	1366	1366	0	78.922	0	7.8	7	5.3	16.3	9	1497700000	0	496170000	260320000	100440000	422180000
P08133;P08133-2	P08133;P08133-2	51;49	51;49	51;49	Annexin A6	ANXA6	Annexin A6 OS=Homo sapiens GN=ANXA6 PE=1 SV=3;Isoform 2 of Annexin A6 OS=Homo sapiens GN=ANXA6	2	51	51	51	24	42	41	25	39	37	24	42	41	25	39	37	24	42	41	25	39	37	75.5	75.5	75.5	75.872	673	673;641	0	323.31	40.4	67.2	62.1	43.7	61.5	57.7	41980000000	925650000	12354000000	14477000000	876580000	5776300000
P08134	P08134	8	1	1	Rho-related GTP-binding protein RhoC	RHOC	Rho-related GTP-binding protein RhoC OS=Homo sapiens GN=RHOC PE=1 SV=1	1	8	1	1	5	7	5	5	5	7	0	1	0	0	0	0	0	1	0	0	0	0	50.8	12.4	12.4	22.006	193	193	0	7.0199	22.3	50.8	37.8	22.3	22.8	38.3	15906000	0	15906000	0	0	0
P08174;P08174-2	P08174;P08174-2	2;2	2;2	2;2	Complement decay-accelerating factor	CD55	Complement decay-accelerating factor OS=Homo sapiens GN=CD55 PE=1 SV=4;Isoform 1 of Complement decay-accelerating factor OS=Homo sapiens GN=CD55	2	2	2	2	0	1	0	0	2	1	0	1	0	0	2	1	0	1	0	0	2	1	3.9	3.9	3.9	41.4	381	381;440	0.0066972	2.1029	0	2.1	0	0	3.9	2.1	97937000	0	40353000	0	0	28745000
P08183;P21439-3;P21439-2;P21439	P08183	14;5;5;5	14;5;5;5	14;5;5;5	Multidrug resistance protein 1	ABCB1	Multidrug resistance protein 1 OS=Homo sapiens GN=ABCB1 PE=1 SV=3	4	14	14	14	8	0	0	12	0	0	8	0	0	12	0	0	8	0	0	12	0	0	15.2	15.2	15.2	141.48	1280	1280;1232;1279;1286	0	78.337	9.7	0	0	13.4	0	0	287820000	134420000	0	0	153390000	0
P08195-3;P08195;P08195-4;P08195-2	P08195-3;P08195;P08195-4;P08195-2	23;23;23;22	23;23;23;22	23;23;23;22	4F2 cell-surface antigen heavy chain	SLC3A2	Isoform 3 of 4F2 cell-surface antigen heavy chain OS=Homo sapiens GN=SLC3A2;4F2 cell-surface antigen heavy chain OS=Homo sapiens GN=SLC3A2 PE=1 SV=3;Isoform 4 of 4F2 cell-surface antigen heavy chain OS=Homo sapiens GN=SLC3A2;Isoform 2 of 4F2 cell-surface a	4	23	23	23	21	9	4	18	8	7	21	9	4	18	8	7	21	9	4	18	8	7	48.1	48.1	48.1	61.815	568	568;630;661;529	0	142.26	46	20.6	9.9	38.7	19.4	16.2	4823500000	2903700000	386190000	167430000	951700000	150540000
P08236-2;P08236	P08236-2;P08236	5;5	5;5	5;5	Beta-glucuronidase	GUSB	Isoform Short of Beta-glucuronidase OS=Homo sapiens GN=GUSB;Beta-glucuronidase OS=Homo sapiens GN=GUSB PE=1 SV=2	2	5	5	5	4	0	0	2	0	0	4	0	0	2	0	0	4	0	0	2	0	0	7.7	7.7	7.7	69.141	600	600;651	0	8.6545	6.3	0	0	3.5	0	0	97062000	80029000	0	0	17034000	0
P08237;P08237-3;P08237-2	P08237;P08237-3;P08237-2	26;26;24	23;23;23	23;23;23	ATP-dependent 6-phosphofructokinase, muscle type	PFKM	6-phosphofructokinase, muscle type OS=Homo sapiens GN=PFKM PE=1 SV=2;Isoform 3 of 6-phosphofructokinase, muscle type OS=Homo sapiens GN=PFKM;Isoform 2 of 6-phosphofructokinase, muscle type OS=Homo sapiens GN=PFKM	3	26	23	23	2	17	21	1	21	17	0	15	18	0	18	16	0	15	18	0	18	16	42.6	39.1	39.1	85.182	780	780;851;749	0	193.85	2.3	31.2	34.7	1.2	35.8	33.2	6062200000	0	1487300000	2538100000	0	816330000
P08238;Q58FF7	P08238	63;24	40;11	34;9	Heat shock protein HSP 90-beta	HSP90AB1	Heat shock protein HSP 90-beta OS=Homo sapiens GN=HSP90AB1 PE=1 SV=4	2	63	40	34	57	51	53	52	52	52	36	31	32	33	31	32	32	28	29	27	27	28	67	50.6	44.1	83.263	724	724;597	0	323.31	64	61.3	63.5	64.6	64.2	62.6	324110000000	76245000000	66505000000	71276000000	29843000000	33674000000
P08240-2;P08240	P08240-2;P08240	15;15	15;15	15;15	Signal recognition particle receptor subunit alpha	SRPR	Isoform 2 of Signal recognition particle receptor subunit alpha OS=Homo sapiens GN=SRPR;Signal recognition particle receptor subunit alpha OS=Homo sapiens GN=SRPR PE=1 SV=2	2	15	15	15	4	11	10	3	10	8	4	11	10	3	10	8	4	11	10	3	10	8	33.4	33.4	33.4	66.558	610	610;638	0	64.005	9.2	23.9	25.6	6.9	21.5	18.2	1654500000	74871000	559080000	565330000	31266000	175330000
P08243-2;P08243;P08243-3	P08243-2;P08243;P08243-3	16;16;15	16;16;15	16;16;15	Asparagine synthetase [glutamine-hydrolyzing]	ASNS	Isoform 2 of Asparagine synthetase [glutamine-hydrolyzing] OS=Homo sapiens GN=ASNS;Asparagine synthetase [glutamine-hydrolyzing] OS=Homo sapiens GN=ASNS PE=1 SV=4;Isoform 3 of Asparagine synthetase [glutamine-hydrolyzing] OS=Homo sapiens GN=ASNS	3	16	16	16	2	5	5	5	12	13	2	5	5	5	12	13	2	5	5	5	12	13	37	37	37	62.168	540	540;561;478	0	69.435	3.3	9.1	10.9	11.7	28.5	30.9	1916000000	19123000	138050000	185090000	56505000	626550000
P08253-2;P08253-3;P08253	P08253-2;P08253-3;P08253	4;4;4	4;4;4	4;4;4	72 kDa type IV collagenase;PEX	MMP2	Isoform 2 of 72 kDa type IV collagenase OS=Homo sapiens GN=MMP2;Isoform 3 of 72 kDa type IV collagenase OS=Homo sapiens GN=MMP2;72 kDa type IV collagenase OS=Homo sapiens GN=MMP2 PE=1 SV=2	3	4	4	4	0	3	4	0	0	0	0	3	4	0	0	0	0	3	4	0	0	0	10.3	10.3	10.3	65.764	584	584;610;660	0	39.725	0	8.9	10.3	0	0	0	128750000	0	56762000	71987000	0	0
P08254;P09238	P08254	19;2	19;2	19;2	Stromelysin-1	MMP3	Stromelysin-1 OS=Homo sapiens GN=MMP3 PE=1 SV=2	2	19	19	19	0	8	14	0	17	14	0	8	14	0	17	14	0	8	14	0	17	14	38.6	38.6	38.6	53.977	477	477;476	0	57.254	0	15.7	32.5	0	34	31	5246100000	0	398500000	1625900000	0	1616000000
P08397;P08397-2	P08397;P08397-2	13;12	13;12	13;12	Porphobilinogen deaminase	HMBS	Porphobilinogen deaminase OS=Homo sapiens GN=HMBS PE=1 SV=2;Isoform 2 of Porphobilinogen deaminase OS=Homo sapiens GN=HMBS	2	13	13	13	9	4	6	7	3	4	9	4	6	7	3	4	9	4	6	7	3	4	49	49	49	39.33	361	361;344	0	91.458	44	19.1	23.3	29.1	16.1	19.1	1442900000	361400000	287910000	351260000	229060000	43531000
P08473	P08473	33	33	33	Neprilysin	MME	Neprilysin OS=Homo sapiens GN=MME PE=1 SV=2	1	33	33	33	0	14	9	0	29	22	0	14	9	0	29	22	0	14	9	0	29	22	50	50	50	85.513	750	750	0	213.74	0	22	18.8	0	46.5	35.2	6524400000	0	933190000	480860000	0	2191500000
P08514;P08514-3;P08514-2	P08514;P08514-3;P08514-2	12;11;11	12;11;11	12;11;11	Integrin alpha-IIb;Integrin alpha-IIb heavy chain;Integrin alpha-IIb light chain, form 1;Integrin alpha-IIb light chain, form 2	ITGA2B	Integrin alpha-IIb OS=Homo sapiens GN=ITGA2B PE=1 SV=3;Isoform 3 of Integrin alpha-IIb OS=Homo sapiens GN=ITGA2B;Isoform 2 of Integrin alpha-IIb OS=Homo sapiens GN=ITGA2B	3	12	12	12	11	0	0	7	0	0	11	0	0	7	0	0	11	0	0	7	0	0	17.3	17.3	17.3	113.38	1039	1039;953;1005	0	47.007	15.2	0	0	12	0	0	675680000	585510000	0	0	90169000	0
P08559;P08559-4;P08559-3;P08559-2;P29803	P08559;P08559-4;P08559-3;P08559-2	20;20;19;19;3	20;20;19;19;3	20;20;19;19;3	Pyruvate dehydrogenase E1 component subunit alpha, somatic form, mitochondrial	PDHA1	Pyruvate dehydrogenase E1 component subunit alpha, somatic form, mitochondrial OS=Homo sapiens GN=PDHA1 PE=1 SV=3;Isoform 4 of Pyruvate dehydrogenase E1 component subunit alpha, somatic form, mitochondrial OS=Homo sapiens GN=PDHA1;Isoform 3 of Pyruvate deh	5	20	20	20	19	15	14	13	12	8	19	15	14	13	12	8	19	15	14	13	12	8	62.1	62.1	62.1	43.295	390	390;428;359;397;388	0	131.55	59.7	53.1	43.6	35.4	43.1	22.6	7924400000	2214000000	1668700000	2271300000	617150000	545810000
P08567	P08567	9	9	9	Pleckstrin	PLEK	Pleckstrin OS=Homo sapiens GN=PLEK PE=1 SV=3	1	9	9	9	8	6	0	3	0	8	8	6	0	3	0	8	8	6	0	3	0	8	44.3	44.3	44.3	40.124	350	350	0	117.95	40.3	28.9	0	17.4	0	40.3	848330000	284620000	159460000	0	70662000	0
P08574	P08574	11	11	11	Cytochrome c1, heme protein, mitochondrial	CYC1	Cytochrome c1, heme protein, mitochondrial OS=Homo sapiens GN=CYC1 PE=1 SV=3	1	11	11	11	5	10	8	6	7	7	5	10	8	6	7	7	5	10	8	6	7	7	52.3	52.3	52.3	35.422	325	325	0	126.21	24	52.3	46.8	27.1	40.9	43.7	4212600000	607750000	1116300000	1225900000	307550000	373640000
P08575;P08575-2	P08575;P08575-2	26;25	26;25	26;25	Receptor-type tyrosine-protein phosphatase C	PTPRC	Receptor-type tyrosine-protein phosphatase C OS=Homo sapiens GN=PTPRC PE=1 SV=2;Isoform 2 of Receptor-type tyrosine-protein phosphatase C OS=Homo sapiens GN=PTPRC	2	26	26	26	23	3	0	15	0	1	23	3	0	15	0	1	23	3	0	15	0	1	24.5	24.5	24.5	147.25	1304	1304;1143	0	124.5	23.1	2.5	0	14.3	0	0.8	1958600000	1314300000	90246000	0	536730000	0
P08579	P08579	11	11	9	U2 small nuclear ribonucleoprotein B	SNRPB2	U2 small nuclear ribonucleoprotein B OS=Homo sapiens GN=SNRPB2 PE=1 SV=1	1	11	11	9	6	7	4	6	3	7	6	7	4	6	3	7	4	5	3	4	2	6	50.2	50.2	43.6	25.486	225	225	0	77.35	24.4	33.3	24	28	12.9	34.7	4626600000	683120000	1148300000	768120000	564510000	515160000
P08582;P08582-2	P08582	4;1	4;1	4;1	Melanotransferrin	MFI2	Melanotransferrin OS=Homo sapiens GN=MFI2 PE=1 SV=2	2	4	4	4	0	1	0	0	2	2	0	1	0	0	2	2	0	1	0	0	2	2	8.4	8.4	8.4	80.214	738	738;302	0	4.7862	0	3	0	0	4.2	3.1	69767000	0	32742000	0	0	9901700
P08621;P08621-2;P08621-3;P08621-4	P08621;P08621-2;P08621-3	17;16;10;6	17;16;10;6	17;16;10;6	U1 small nuclear ribonucleoprotein 70 kDa	SNRNP70	U1 small nuclear ribonucleoprotein 70 kDa OS=Homo sapiens GN=SNRNP70 PE=1 SV=2;Isoform 2 of U1 small nuclear ribonucleoprotein 70 kDa OS=Homo sapiens GN=SNRNP70;Isoform 3 of U1 small nuclear ribonucleoprotein 70 kDa OS=Homo sapiens GN=SNRNP70	4	17	17	17	12	10	12	11	9	13	12	10	12	11	9	13	12	10	12	11	9	13	32.7	32.7	32.7	51.556	437	437;428;166;341	0	49.191	27	24.3	27.9	27.2	23.1	27.2	9136900000	1460900000	1731600000	2856900000	821410000	944440000
P08648	P08648	18	18	18	Integrin alpha-5;Integrin alpha-5 heavy chain;Integrin alpha-5 light chain	ITGA5	Integrin alpha-5 OS=Homo sapiens GN=ITGA5 PE=1 SV=2	1	18	18	18	14	15	12	7	12	14	14	15	12	7	12	14	14	15	12	7	12	14	25.9	25.9	25.9	114.54	1049	1049	0	130.5	20.6	22.6	20.3	9.8	17.3	22.1	2811500000	486090000	686850000	913520000	68134000	254590000
P08651-5;P08651	P08651-5;P08651	5;5	5;5	1;1	Nuclear factor 1 C-type	NFIC	Isoform 5 of Nuclear factor 1 C-type OS=Homo sapiens GN=NFIC;Nuclear factor 1 C-type OS=Homo sapiens GN=NFIC PE=1 SV=2	2	5	5	1	0	3	4	0	2	2	0	3	4	0	2	2	0	0	1	0	0	0	18.7	18.7	5.8	47.628	428	428;508	0	70.201	0	12.9	16.4	0	9.8	10.3	337720000	0	114340000	134070000	0	55806000
P08651-4;P08651-3;P08651-2	P08651-4;P08651-3;P08651-2	5;5;5	1;1;1	0;0;0	Nuclear factor 1 C-type	NFIC	Isoform 3 of Nuclear factor 1 C-type OS=Homo sapiens GN=NFIC;Isoform 2 of Nuclear factor 1 C-type OS=Homo sapiens GN=NFIC;Isoform 1 of Nuclear factor 1 C-type OS=Homo sapiens GN=NFIC	3	5	1	0	0	4	4	0	3	3	0	1	1	0	1	1	0	0	0	0	0	0	17.5	3.9	0	45.412	406	406;430;499	0	14.973	0	17.5	15	0	14.3	14.8	82669000	0	24873000	30248000	0	5219300
P08670;P17661;P41219;P41219-2	P08670	67;6;5;5	67;6;5;5	62;3;3;3	Vimentin	VIM	Vimentin OS=Homo sapiens GN=VIM PE=1 SV=4	4	67	67	62	1	62	61	0	64	65	1	62	61	0	64	65	1	57	57	0	59	60	91.6	91.6	86.5	53.651	466	466;470;470;471	0	323.31	4.1	89.7	90.6	0	91	91.6	1383500000000	10955000	371740000000	453260000000	0	267580000000
P0CW22;P08708	P0CW22;P08708	9;9	9;9	9;9	40S ribosomal protein S17-like;40S ribosomal protein S17	RPS17L;RPS17	40S ribosomal protein S17-like OS=Homo sapiens GN=RPS17L PE=2 SV=1;40S ribosomal protein S17 OS=Homo sapiens GN=RPS17 PE=1 SV=2	2	9	9	9	8	9	8	8	9	8	8	9	8	8	9	8	8	9	8	8	9	8	60	60	60	15.55	135	135;135	0	81.243	60	60	59.3	59.3	60	60	26354000000	4914600000	4657300000	6192300000	2196600000	3161400000
P08754;P11488;P09471;P19087;A8MTJ3;P38405-3	P08754	12;2;2;2;2;1	6;0;0;0;0;0	6;0;0;0;0;0	Guanine nucleotide-binding protein G(k) subunit alpha	GNAI3	Guanine nucleotide-binding protein G(k) subunit alpha OS=Homo sapiens GN=GNAI3 PE=1 SV=3	6	12	6	6	10	8	6	7	7	6	5	3	2	3	3	2	5	3	2	3	3	2	42.1	22.9	22.9	40.532	354	354;350;354;354;354;174	0	19.264	35.9	26.6	18.6	22.6	24	21.2	514300000	79581000	135960000	109020000	51662000	87700000
[truncated: 5,264 more rows]
[truncated: 26 more columns]
