# Supplementary material for: Proteomic profiling reveals ACSS2 facilitating metabolic support in acute myeloid leukemia
Source: Cancer Gene Ther. 2024 Jun 8;31(9):1344–56. doi: 10.1038/s41417-024-00785-5 (PMC11405269; doi:10.1038/s41417-024-00785-5)
Supplement: Supplementary file 6 — Dataset 5 TCGA ACSS1/2-high. [file 41417_2024_785_MOESM6_ESM.xlsx]

## Sheet: Differential Express Result
	low p left <0.01 n=616 genes		high p left <0.01 n=610 genes		Merged high and low n=1226 genes
	ZNF33A		PEF1		ZNF33A
	KLHL9		KLHDC3		KLHL9
	PRR15L		TADA3		PRR15L
	SPG11		BAT4		SPG11
	EDEM3		KAT5		EDEM3
	TMEM168		WASF2		TMEM168
	SEC23IP		PAEP		SEC23IP
	TBC1D5		PAF1		TBC1D5
	ENTPD7		BAT3		ENTPD7
	RAD50		TBX6		RAD50
	MAN2A1		PPP2R1A		MAN2A1
	NCBP2		NUDT8		NCBP2
	IDE		USF2		IDE
	RG9MTD1		PANK4		RG9MTD1
	ARL6		UBAC1		ARL6
	G3BP2		TTC15		G3BP2
	NUFIP2		UBE2J2		NUFIP2
	TP53BP2		C21orf119		TP53BP2
	MTERF		PIN1		MTERF
	KIAA0528		SUMO3		KIAA0528
	SGK3		RNF5		SGK3
	PIK3CB		DCTN2		PIK3CB
	KBTBD7		MANBAL		KBTBD7
	MLLT10		NAPA		MLLT10
	PRMT3		TTC31		PRMT3
	XPOT		C21orf122		XPOT
	CEP63		PCIF1		CEP63
	IPO8		BLCAP		IPO8
	CLDN12		AGPAT1		CLDN12
	GPR180		C19orf22		GPR180
	DPY19L3		RNF26		DPY19L3
	WDR36		C1orf144		WDR36
	DDX21		C19orf57		DDX21
	SLMAP		GSK3A		SLMAP
	FAM35A		ADIPOR1		FAM35A
	C17orf85		LDLRAP1		C17orf85
	CLASP2		ATG9A		CLASP2
	PHKB		LIN37		PHKB
	HEATR5A		MED29		HEATR5A
	ZNF37A		AAMP		ZNF37A
	ANKRD26		LYPLA2		ANKRD26
	METTL2B		AP2A1		METTL2B
	KTELC1		SMPD2		KTELC1
	TAF2		SF3A2		TAF2
	TMX3		UBXN1		TMX3
	TMEM192		KCNMB4		TMEM192
	TNKS2		HAX1		TNKS2
	PACRGL		R3HCC1		PACRGL
	TNPO1		RILP		TNPO1
	UEVLD		SIRT2		UEVLD
	PNPT1		NFKBIL1		PNPT1
	CDV3		MRPL49		CDV3
	C12orf29		AP1B1		C12orf29
	KRCC1		DHPS		KRCC1
	TET2		LSM2		TET2
	ZNF195		GPATCH3		ZNF195
	PSIMCT-1		PINK1		PSIMCT-1
	SLC26A2		NRM		SLC26A2
	C12orf26		VPS52		C12orf26
	KLHDC10		XRCC1		KLHDC10
	C3orf23		MARK4		C3orf23
	MAP3K1		AKT1S1		MAP3K1
	CLN5		PLEKHM2		CLN5
	P4HA1		CSNK2B		P4HA1
	FAM149B1		YIPF3		FAM149B1
	UBE3C		A1BG		UBE3C
	TYW1		HDAC7		TYW1
	TM9SF3		KIAA0652		TM9SF3
	SCYL2		CIC		SCYL2
	COG6		HDGFRP2		COG6
	KPNA4		MGC70857		KPNA4
	ZNF281		PODNL1		ZNF281
	SPTY2D1		PAFAH1B3		SPTY2D1
	GTPBP10		CDC34		GTPBP10
	POLR3B		LYPLA2P1		POLR3B
	LPCAT2		UBL7		LPCAT2
	MRPL32		ALDH16A1		MRPL32
	NUDT13		TRIM41		NUDT13
	ALKBH8		S1PR4		ALKBH8
	TTF2		NR1H2		TTF2
	HPS3		APOBEC3C		HPS3
	TBK1		C6orf226		TBK1
	USO1		BRF1		USO1
	MSH3		CALM3		MSH3
	ZNF700		LOC100289341		ZNF700
	CENPJ		PSMB4		CENPJ
	DIAPH2		RER1		DIAPH2
	CLOCK		UROD		CLOCK
	TUBGCP5		LOC401010		TUBGCP5
	LARP1B		AES		LARP1B
	FAM13B		ADRBK1		FAM13B
	TGFBR1		AAAS		TGFBR1
	CCDC47		CAPZB		CCDC47
	PANK1		FERMT3		PANK1
	SPG20		IDH3B		SPG20
	TSEN2		C19orf43		TSEN2
	CCDC66		PARP10		CCDC66
	GPD2		UBE2S		GPD2
	ELF2		PQBP1		ELF2
	BOD1L		GNB1		BOD1L
	NOL8		FKBP8		NOL8
	C4orf41		MACROD1		C4orf41
	FAM115A		TACC3		FAM115A
	G3BP1		MED16		G3BP1
	KCNQ1OT1		PRPF6		KCNQ1OT1
	FNDC3B		RNF167		FNDC3B
	PARP4		SF3B2		PARP4
	ZNF518B		ARL2		ZNF518B
	DDX52		H1FX		DDX52
	TGDS		FBXL19		TGDS
	ETNK1		MFNG		ETNK1
	ATP13A3		NUDT22		ATP13A3
	ACACA		CLSTN1		ACACA
	UHRF1BP1L		SNX15		UHRF1BP1L
	HPS5		ABTB1		HPS5
	ARL15		LRRC24		ARL15
	NOM1		EML3		NOM1
	ZBTB11		GPR137		ZBTB11
	ZNF140		BSCL2		ZNF140
	MAK16		STRN4		MAK16
	CEP78		GPKOW		CEP78
	DHX36		ARFGAP2		DHX36
	CCAR1		USP21		CCAR1
	ABCC4		STX5		ABCC4
	C20orf94		NDUFV1		C20orf94
	GK5		TMEM143		GK5
	NAA35		EPN1		NAA35
	POT1		HTRA2		POT1
	EPB41L5		MAP7D1		EPB41L5
	GXYLT1		TXN2		GXYLT1
	KPNA3		MUS81		KPNA3
	MTR		UBE2M		MTR
	NOC3L		MRPL53		NOC3L
	CPD		TMEM39B		CPD
	PLEKHA9		TSR2		PLEKHA9
	AVL9		NOSIP		AVL9
	LMLN		HECTD3		LMLN
	OCRL		GTPBP2		OCRL
	SEC24D		STIM1		SEC24D
	CXCL11		TINF2		CXCL11
	TFAM		C19orf54		TFAM
	STXBP5		MAP4K1		STXBP5
	SLC35B4		C2orf79		SLC35B4
	ARL13B		MTMR14		ARL13B
	ZNF398		RUNX3		ZNF398
	MTAP		C19orf66		MTAP
	SLC30A7		FOXRED1		SLC30A7
	VPS54		WIPI2		VPS54
	DMXL2		SLC37A1		DMXL2
	SUV39H2		C20orf29		SUV39H2
	NAA16		MTCH1		NAA16
	FKTN		NDUFA7		FKTN
	HIBCH		TTC7A		HIBCH
	ZMYM4		BAD		ZMYM4
	THUMPD1		NUCB1		THUMPD1
	IFRD1		SNRPC		IFRD1
	UTP15		CYB5R3		UTP15
	ZCCHC2		MEA1		ZCCHC2
	PIGN		TBC1D10A		PIGN
	CEP290		DEDD		CEP290
	NHSL1		VPS4A		NHSL1
	SPIN4		ENSA		SPIN4
	SRPK1		HPCAL1		SRPK1
	NLRP2		ELOVL1		NLRP2
	KIAA2026		ST3GAL1		KIAA2026
	SLC33A1		SHARPIN		SLC33A1
	QTRTD1		HSF1		QTRTD1
	B3GALNT2		VSIG10L		B3GALNT2
	SMC5		C19orf62		SMC5
	SPCS3		FAM110A		SPCS3
	UBXN2B		FLOT1		UBXN2B
	ZCCHC4		TNIP1		ZCCHC4
	TTC27		DNAJC4		TTC27
	DBR1		DCAF15		DBR1
	OMA1		GUK1		OMA1
	RCHY1		SUN2		RCHY1
	ARL1		DCTN1		ARL1
	XRCC2		TMCC2		XRCC2
	VPS53		COX6B1		VPS53
	LRRC17		CLPP		LRRC17
	PSTPIP2		MRPL2		PSTPIP2
	LMBR1		PFKL		LMBR1
	ZDHHC21		PRX		ZDHHC21
	FTO		SYVN1		FTO
	KLHL11		ZFYVE1		KLHL11
	MTMR9		DEDD2		MTMR9
	FAM20B		GTF2F1		FAM20B
	ANO6		PACS2		ANO6
	RPS6KA5		COMMD4		RPS6KA5
	PCYOX1		RAB1B		PCYOX1
	TPP2		WBP2		TPP2
	PPHLN1		PSMF1		PPHLN1
	SMC6		CPSF7		SMC6
	USP47		SDHA		USP47
	ZNF791		C19orf47		ZNF791
	ZCWPW2		POLD4		ZCWPW2
	GTF2H2C		LOC91450		GTF2H2C
	PIK3R4		GLTPD1		PIK3R4
	RALGPS2		CDIPT		RALGPS2
	RPS6KB1		MUTYH		RPS6KB1
	HERC4		SRPR		HERC4
	MLH3		NDUFB11		MLH3
	SCAMP1		ROM1		SCAMP1
	C22orf30		DYRK4		C22orf30
	HELQ		MOB2		HELQ
	DYNC2LI1		YPEL3		DYNC2LI1
	PLAA		GSDMD		PLAA
	XPR1		PCDHGA7		XPR1
	ZNF252		KLC4		ZNF252
	RBBP8		PEX16		RBBP8
	ABCE1		FAM134A		ABCE1
	ZBTB34		UBXN6		ZBTB34
	ATP9B		MAP3K11		ATP9B
	ABCA13		DHRS4		ABCA13
	AASDH		DYNLRB1		AASDH
	COG5		KIAA1949		COG5
	DHX15		FBRS		DHX15
	NAA25		GJA4		NAA25
	LOC375190		FAM128B		LOC375190
	PMFBP1		THAP3		PMFBP1
	TAOK3		TIGD3		TAOK3
	APAF1		DDA1		APAF1
	ATR		PACS1		ATR
	FBXO28		CTDSP1		FBXO28
	PIK3C2A		DGUOK		PIK3C2A
	ZBTB6		NFYC		ZBTB6
	UFM1		DRAP1		UFM1
	RNFT1		LRRC47		RNFT1
	ZNF562		MRPL37		ZNF562
	BTBD8		PPP1CA		BTBD8
	ITGB8		PRAF2		ITGB8
	EED		ROBO4		EED
	LRRC4		RIBC2		LRRC4
	KIF3A		MAP2K2		KIF3A
	LOC253039		RPS6KB2		LOC253039
	METTL14		XAB2		METTL14
	STAM2		ZNF777		STAM2
	HSPH1		C11orf2		HSPH1
	UBE2W		NIT1		UBE2W
	ZNF765		POLL		ZNF765
	LONP2		GLRX5		LONP2
	TMEM184C		TSSC1		TMEM184C
	ZNF25		PVRL2		ZNF25
	KIAA0232		TXNRD2		KIAA0232
	SMCHD1		C11orf31		SMCHD1
	RASA2		FRMD8		RASA2
	JAG1		POLR2J		JAG1
	YTHDF3		PRDM8		YTHDF3
	ZC3H8		C1orf50		ZC3H8
	MFAP3		C2orf24		MFAP3
	NHLRC3		WDR24		NHLRC3
	SRPRB		ZGLP1		SRPRB
	SLC24A4		MPI		SLC24A4
	ELMOD2		EEF1G		ELMOD2
	GTF2E1		MDP1		GTF2E1
	IMPA1		TRPC4AP		IMPA1
	KIAA1033		C10orf47		KIAA1033
	FAM98A		SNHG11		FAM98A
	ZNF41		VWA5B2		ZNF41
	UTP3		UBE2MP1		UTP3
	USP4		GSS		USP4
	CLINT1		MRPL34		CLINT1
	DHX32		TMEM141		DHX32
	GEN1		ZFYVE19		GEN1
	SLC39A6		EEF1D		SLC39A6
	LSM11		AURKAIP1		LSM11
	PMS1		C20orf43		PMS1
	HEATR1		SLC35E4		HEATR1
	TRIM33		TUBA1A		TRIM33
	FAM35B2		RXRB		FAM35B2
	NFE2L2		MYL6B		NFE2L2
	ANGPTL1		STARD10		ANGPTL1
	DLG1		TBC1D17		DLG1
	TADA1		PSMB8		TADA1
	C5		DNASE1L1		C5
	RAB11FIP2		REEP4		RAB11FIP2
	CCDC125		FLT3LG		CCDC125
	LIFR		OGG1		LIFR
	LIG3		C11orf68		LIG3
	STAR		EIF3G		STAR
	AGL		PPP1R13L		AGL
	ZNF761		CLPTM1		ZNF761
	MLL3		ATP5J		MLL3
	MAP3K2		C21orf33		MAP3K2
	SPATA1		MXD3		SPATA1
	TNPO3		DFNB31		TNPO3
	CDK13		DHX16		CDK13
	HACL1		FAAH		HACL1
	VPRBP		FAM100B		VPRBP
	ACTR8		GAS2L1		ACTR8
	LGALS8		VRK3		LGALS8
	TTC17		WBP1		TTC17
	AP3M1		GRAMD1A		AP3M1
	DDX42		PLA2G6		DDX42
	IFT88		UXT		IFT88
	IKBKAP		C17orf100		IKBKAP
	SNAPC1		MRPL28		SNAPC1
	CSNK1G1		NLRX1		CSNK1G1
	ZKSCAN1		SIPA1		ZKSCAN1
	GALNT11		FAM116B		GALNT11
	KIAA1715		POLR2I		KIAA1715
	FOXN2		SGTA		FOXN2
	NLN		SHANK3		NLN
	ZNF714		PPP2R5D		ZNF714
	RPS6KC1		VPS26B		RPS6KC1
	KIAA0020		ADAMTS10		KIAA0020
	MKLN1		LOC100132288		MKLN1
	ZNF280C		MAPK3		ZNF280C
	C12orf41		UNC45A		C12orf41
	ETV5		B4GALT3		ETV5
	CRCP		DDAH2		CRCP
	RIN2		SNRPB		RIN2
	TAX1BP1		TBC1D25		TAX1BP1
	DDX50		C14orf2		DDX50
	MOSC1		APBA3		MOSC1
	NUP98		B3GALT6		NUP98
	ANKRD17		FKRP		ANKRD17
	PEX1		SLC25A39		PEX1
	UBA6		CCDC101		UBA6
	KIAA1826		ETFB		KIAA1826
	ABHD3		PRICKLE3		ABHD3
	FAM185A		LEPRE1		FAM185A
	C9orf6		ATP5L		C9orf6
	CEP76		RPL28		CEP76
	IKZF5		ARHGAP9		IKZF5
	YES1		MUL1		YES1
	PCNX		NDUFAF3		PCNX
	PPP4R2		HNRNPUL1		PPP4R2
	RANBP6		ILKAP		RANBP6
	ADPRHL1		RAD23A		ADPRHL1
	ZNF215		LSM7		ZNF215
	TMCO3		MRPL16		TMCO3
	UTP20		CYP4F11		UTP20
	RPP14		PEX14		RPP14
	BMS1P4		STK25		BMS1P4
	DKFZp686O24166		ZDHHC16		DKFZp686O24166
	POLR2B		ZNF444		POLR2B
	RABL3		C17orf72		RABL3
	SNX14		MT2A		SNX14
	TRMT5		ATG4D		TRMT5
	ZBED5		C19orf53		ZBED5
	CFL2		TAPBP		CFL2
	IPO7		LSP1		IPO7
	BRCA1		CHODL		BRCA1
	CCT6P1		CHST7		CCT6P1
	GSPT1		SCNN1A		GSPT1
	ZNF148		MAPK8IP3		ZNF148
	GPR34		SNX17		GPR34
	CEP135		NUDC		CEP135
	TBCCD1		LOC100127888		TBCCD1
	ZNF654		DNTTIP1		ZNF654
	DPY19L1		EMD		DPY19L1
	IGSF10		MAD2L2		IGSF10
	PDCD6IP		SART1		PDCD6IP
	ANKRD36BP1		BCL7C		ANKRD36BP1
	PCSK5		BSPRY		PCSK5
	CCDC88A		FAM128A		CCDC88A
	CUTC		OTUB1		CUTC
	GPD1L		PFKM		GPD1L
	MIR17HG		WDR54		MIR17HG
	MKI67IP		PRRT1		MKI67IP
	TRIM13		RAB11B		TRIM13
	NT5C2		SH2D3C		NT5C2
	ZNF14		ACR		ZNF14
	SFRS2IP		DBP		SFRS2IP
	KIAA1107		FAM189B		KIAA1107
	ZNF813		TBC1D22A		ZNF813
	ANAPC4		TMEM86B		ANAPC4
	THUMPD3		GTF2A2		THUMPD3
	TUBD1		COL6A2		TUBD1
	ZSCAN29		SH3TC1		ZSCAN29
	PAQR3		CARM1		PAQR3
	TMED5		FIZ1		TMED5
	WDR43		TMEM185A		WDR43
	DNAJC25		AIP		DNAJC25
	KIAA1009		MYLK2		KIAA1009
	LARP4		SCAND1		LARP4
	RG9MTD2		C6orf136		RG9MTD2
	MIB1		CAPN1		MIB1
	SMC4		CD300A		SMC4
	STXBP4		PPP1R14B		STXBP4
	SEMA5B		UBE2Q1		SEMA5B
	UBE2K		REXO1		UBE2K
	KLHL8		CDK2AP2		KLHL8
	CROT		CNOT3		CROT
	KIAA1712		SEPT9		KIAA1712
	LOC441454		ANXA2P3		LOC441454
	VPS41		ACO2		VPS41
	MBTPS2		TSTA3		MBTPS2
	SLC35A3		SERPINB6		SLC35A3
	TMPPE		GRINA		TMPPE
	MIOS		KIF3C		MIOS
	COPG2		MXRA8		COPG2
	DDX60L		PRKCQ		DDX60L
	WAPAL		PRKD2		WAPAL
	IFT74		MBOAT7		IFT74
	LOC387647		PIH1D1		LOC387647
	DCLRE1C		STK40		DCLRE1C
	ANGEL2		CPNE1		ANGEL2
	PYROXD1		WDTC1		PYROXD1
	BBS10		XKR8		BBS10
	C2orf43		ZBTB17		C2orf43
	STAU2		GDI1		STAU2
	ATP11A		OSGEP		ATP11A
	ATP2C1		PLIN3		ATP2C1
	BAZ1A		PSMB2		BAZ1A
	ADAM17		FXYD5		ADAM17
	YWHAG		GPSM3		YWHAG
	SOX8		MRPS18A		SOX8
	KBTBD3		NRXN2		KBTBD3
	NAA15		FAM125A		NAA15
	TPR		HLA-E		TPR
	CLEC10A		SIAH2		CLEC10A
	ALCAM		CSK		ALCAM
	BAZ2B		ERGIC3		BAZ2B
	OTUD6B		FKBP1A		OTUD6B
	PPM1B		RALY		PPM1B
	ZNF780A		HSD17B6		ZNF780A
	DCUN1D1		AP2M1		DCUN1D1
	KCTD20		SMAGP		KCTD20
	SAR1A		DDT		SAR1A
	PIBF1		RSPH1		PIBF1
	AP1AR		MED26		AP1AR
	EIF3A		CCDC12		EIF3A
	SMARCA2		CLTB		SMARCA2
	NKTR		UBA52		NKTR
	LOC729176		SCYL1		LOC729176
	APOLD1		AP1M1		APOLD1
	HAUS6		BRP44		HAUS6
	WDR11		PTTG1IP		WDR11
	ZNF267		CBLN3		ZNF267
	ZNF19		C4orf42		ZNF19
	SLC30A9		ELOF1		SLC30A9
	PTPLAD2		FDX1L		PTPLAD2
	DCUN1D2		FKBP2		DCUN1D2
	FAM35B		MCRS1		FAM35B
	FAR2		TESK2		FAR2
	MSL2		SSSCA1		MSL2
	PEX2		ZFPL1		PEX2
	USPL1		CYTH1		USPL1
	CCRN4L		CD74		CCRN4L
	LRRC58		PPP2R4		LRRC58
	METTL10		CMTM3		METTL10
	SACM1L		GMFG		SACM1L
	BRIX1		TFPT		BRIX1
	CCDC76		ATP5D		CCDC76
	GOLGA4		FAM64A		GOLGA4
	KCNRG		TM9SF4		KCNRG
	FAM18B2		ZBTB22		FAM18B2
	SYNRG		IGFBP6		SYNRG
	SYN1		C14orf1		SYN1
	DEPDC4		CNFN		DEPDC4
	NUDT9		DDN		NUDT9
	SLFN11		GNL1		SLFN11
	PI3		UBA1		PI3
	DNAJC16		USP11		DNAJC16
	LOC728643		OTUD5		LOC728643
	USP53		LMAN2		USP53
	API5		ULK3		API5
	WDR5B		TMEM109		WDR5B
	ZNF442		RDBP		ZNF442
	PURB		H2AFX		PURB
	RMND1		PEX6		RMND1
	GPATCH2		C19orf20		GPATCH2
	GTF2I		KIAA1539		GTF2I
	TMTC2		MBD3		TMTC2
	SLC7A11		NCAPH2		SLC7A11
	HCG18		NDUFB4		HCG18
	TTC14		PSENEN		TTC14
	ZNF518A		SLC9A1		ZNF518A
	DDX20		ACOT8		DDX20
	LAMP2		APH1A		LAMP2
	ZDHHC13		CRTC2		ZDHHC13
	AKAP10		MAF1		AKAP10
	ORC5L		POLR2C		ORC5L
	RINT1		CD200		RINT1
	BMS1P5		DMPK		BMS1P5
	CUL2		ARHGEF2		CUL2
	ZNF684		PMF1		ZNF684
	AKAP9		POLG		AKAP9
	GRPEL2		RPS15		GRPEL2
	N6AMT1		PPP1R12C		N6AMT1
	PDSS2		SREBF2		PDSS2
	PIKFYVE		LOC407835		PIKFYVE
	GPR141		FAM108A1		GPR141
	CASD1		NSFL1C		CASD1
	DNAJC3		UBE2V1		DNAJC3
	MKKS		ATPIF1		MKKS
	NSF		LOC282997		NSF
	MAP2		PIM3		MAP2
	MAP4K3		CCDC23		MAP4K3
	OTUD4		IDH3G		OTUD4
	RNF141		NRL		RNF141
	BBS2		BRMS1		BBS2
	C10orf25		PXMP2		C10orf25
	MGA		RBM42		MGA
	ZNF655		SF3B5		ZNF655
	ANKRD46		UBE2L6		ANKRD46
	EXOC6		RHOC		EXOC6
	HCG11		GUCY1B2		HCG11
	SPOPL		CKLF		SPOPL
	CHM		DNAJC8		CHM
	TOPORS		KCNN4		TOPORS
	CCDC126		COL11A2		CCDC126
	GTPBP4		ENG		GTPBP4
	NR1D2		EZR		NR1D2
	VCPIP1		FAU		VCPIP1
	ANKRD32		ZDHHC24		ANKRD32
	ZNF441		ZNF362		ZNF441
	DDX47		NCRNA00181		DDX47
	HAVCR1		SIX5		HAVCR1
	SRPK2		MKL1		SRPK2
	ZNF624		MTX1		ZNF624
	ZNF638		MVD		ZNF638
	RASGRP3		CHMP7		RASGRP3
	KIAA0196		MRPL54		KIAA0196
	LOC100130691		OST4		LOC100130691
	NMD3		PLCG1		NMD3
	C4orf43		TNXB		C4orf43
	DBT		FBXL6		DBT
	DGKG		HSPC157		DGKG
	PPP3CB		FIBP		PPP3CB
	UHRF2		IFITM1		UHRF2
	WT1		IDH2		WT1
	ZNF799		AXIN1		ZNF799
	TRA2B		NDUFB7		TRA2B
	ZNF230		TAPBPL		ZNF230
	RNF6		RPL36		RNF6
	BTBD1		IGFBP4		BTBD1
	KRR1		C8ORFK29		KRR1
	ZNF480		GATSL3		ZNF480
	ACSM3		JMJD5		ACSM3
	KLHL15		KDELR1		KLHL15
	POLR3G		EGFL7		POLR3G
	ZNF35		DVL1		ZNF35
	CDC14A		RBX1		CDC14A
	ZNF23		JUP		ZNF23
	SLC46A3		MESDC1		SLC46A3
	FAM200A		MTA2		FAM200A
	NPEPPS		UCP2		NPEPPS
	LIAS		EIF4EBP1		LIAS
	SLC19A2		IFI6		SLC19A2
	ANKRD11		SMOX		ANKRD11
	ERI1		TMEM101		ERI1
	ZC3H14		TPD52L2		ZC3H14
	CYP7B1		RAD9A		CYP7B1
	ACTR6		ABCD1		ACTR6
	C3orf17		MRPS15		C3orf17
	KBTBD6		SNPH		KBTBD6
	LTV1		TBC1D10C		LTV1
	NCRNA00120		RAD9B		NCRNA00120
	AFF1		MFAP2		AFF1
	ANKHD1		PPP1R3F		ANKHD1
	BLM		HSPA2		BLM
	ARIH1		SLC44A2		ARIH1
	KLHDC5		SPINT2		KLHDC5
	METT5D1		AGPAT3		METT5D1
	PPTC7		BCL2L12		PPTC7
	FAM188A		RELA		FAM188A
	ZNF507		CTNNBIP1		ZNF507
	DNAJC24		MIB2		DNAJC24
	GFM2		MLF2		GFM2
	MLL5		PBX2		MLL5
	MPHOSPH10		SNRPA		MPHOSPH10
	MTFR1		TAP1		MTFR1
	RASAL2		PYCR2		RASAL2
	B4GALNT4		ARRDC2		B4GALNT4
	PPA2		CD79A		PPA2
	SUDS3		FMNL1		SUDS3
	SDAD1		NDUFA11		SDAD1
	GBE1		STARD3		GBE1
	LOC729082		SUPT5H		LOC729082
	DOPEY2		MAN1C1		DOPEY2
	ECM2		NDUFS3		ECM2
	FSD1L		SLC39A4		FSD1L
	SLC25A46		NCDN		SLC25A46
	EPM2AIP1		TIMM10		EPM2AIP1
	MAP2K4		CCDC9		MAP2K4
	FBXO22		AG2		FBXO22
	ARFGEF1		LRRC41		ARFGEF1
	ATG12		URM1		ATG12
	MAN1A2		SIRT6		MAN1A2
	ZNF33B		RBCK1		ZNF33B
	PTER		ACOT2		PTER
	FNDC3A		BAT5		FNDC3A
	GNL3		CD79B		GNL3
	KBTBD2		MRPL9		KBTBD2
	UTP23		THOP1		UTP23
	ZMYM2		RNF215		ZMYM2
	RP2		RPS9		RP2
	ACBD5		C1orf86		ACBD5
	GMCL1		EFEMP2		GMCL1
	KIAA1958		CFL1		KIAA1958
	NKRF		MRPS18B		NKRF
	NLK		OPTN		NLK
	ICA1L		CBR1		ICA1L
	XPO4		HSPBP1		XPO4
	ANXA3		PSME1		ANXA3
	SERTAD2		C11orf48		SERTAD2
	AP1G1		DPF2		AP1G1
	E2F6		ZNF821		E2F6
	TOMM70A		RNF126		TOMM70A
	RCOR3		CSNK1G2		RCOR3
	RNF146		DGKA		RNF146
	DCUN1D4		TRNAU1AP		DCUN1D4
	NUP107		TSEN34		NUP107
	TMEM33		COMMD7		TMEM33
	BCLAF1		PPP5C		BCLAF1
	DTWD2		U2AF2		DTWD2
	FAM57A		WDR13		FAM57A
	FBXW2				FBXW2
	INTS7				INTS7
	SLC35B3				SLC35B3
	RSBN1L				RSBN1L
	FAM21A				FAM21A
	TMX1				TMX1
					PEF1
					KLHDC3
					TADA3
					BAT4
					KAT5
					WASF2
					PAEP
					PAF1
					BAT3
					TBX6
					PPP2R1A
					NUDT8
					USF2
					PANK4
					UBAC1
					TTC15
					UBE2J2
					C21orf119
					PIN1
					SUMO3
					RNF5
					DCTN2
					MANBAL
					NAPA
					TTC31
					C21orf122
					PCIF1
					BLCAP
					AGPAT1
					C19orf22
					RNF26
					C1orf144
					C19orf57
					GSK3A
					ADIPOR1
					LDLRAP1
					ATG9A
					LIN37
					MED29
					AAMP
					LYPLA2
					AP2A1
					SMPD2
					SF3A2
					UBXN1
					KCNMB4
					HAX1
					R3HCC1
					RILP
					SIRT2
					NFKBIL1
					MRPL49
					AP1B1
					DHPS
					LSM2
					GPATCH3
					PINK1
					NRM
					VPS52
					XRCC1
					MARK4
					AKT1S1
					PLEKHM2
					CSNK2B
					YIPF3
					A1BG
					HDAC7
					KIAA0652
					CIC
					HDGFRP2
					MGC70857
					PODNL1
					PAFAH1B3
					CDC34
					LYPLA2P1
					UBL7
					ALDH16A1
					TRIM41
					S1PR4
					NR1H2
					APOBEC3C
					C6orf226
					BRF1
					CALM3
					LOC100289341
					PSMB4
					RER1
					UROD
					LOC401010
					AES
					ADRBK1
					AAAS
					CAPZB
					FERMT3
					IDH3B
					C19orf43
					PARP10
					UBE2S
					PQBP1
					GNB1
					FKBP8
					MACROD1
					TACC3
					MED16
					PRPF6
					RNF167
					SF3B2
					ARL2
					H1FX
					FBXL19
					MFNG
					NUDT22
					CLSTN1
					SNX15
					ABTB1
					LRRC24
					EML3
					GPR137
					BSCL2
					STRN4
					GPKOW
					ARFGAP2
					USP21
					STX5
					NDUFV1
					TMEM143
					EPN1
					HTRA2
					MAP7D1
					TXN2
					MUS81
					UBE2M
					MRPL53
					TMEM39B
					TSR2
					NOSIP
					HECTD3
					GTPBP2
					STIM1
					TINF2
					C19orf54
					MAP4K1
					C2orf79
					MTMR14
					RUNX3
					C19orf66
					FOXRED1
					WIPI2
					SLC37A1
					C20orf29
					MTCH1
					NDUFA7
					TTC7A
					BAD
					NUCB1
					SNRPC
					CYB5R3
					MEA1
					TBC1D10A
					DEDD
					VPS4A
					ENSA
					HPCAL1
					ELOVL1
					ST3GAL1
					SHARPIN
					HSF1
					VSIG10L
					C19orf62
					FAM110A
					FLOT1
					TNIP1
					DNAJC4
					DCAF15
					GUK1
					SUN2
					DCTN1
					TMCC2
					COX6B1
					CLPP
					MRPL2
					PFKL
					PRX
					SYVN1
					ZFYVE1
					DEDD2
					GTF2F1
					PACS2
					COMMD4
					RAB1B
					WBP2
					PSMF1
					CPSF7
					SDHA
					C19orf47
					POLD4
					LOC91450
					GLTPD1
					CDIPT
					MUTYH
					SRPR
					NDUFB11
					ROM1
					DYRK4
					MOB2
					YPEL3
					GSDMD
					PCDHGA7
					KLC4
					PEX16
					FAM134A
					UBXN6
					MAP3K11
					DHRS4
					DYNLRB1
					KIAA1949
					FBRS
					GJA4
					FAM128B
					THAP3
					TIGD3
					DDA1
					PACS1
					CTDSP1
					DGUOK
					NFYC
					DRAP1
					LRRC47
					MRPL37
					PPP1CA
					PRAF2
					ROBO4
					RIBC2
					MAP2K2
					RPS6KB2
					XAB2
					ZNF777
					C11orf2
					NIT1
					POLL
					GLRX5
					TSSC1
					PVRL2
					TXNRD2
					C11orf31
					FRMD8
					POLR2J
					PRDM8
					C1orf50
					C2orf24
					WDR24
					ZGLP1
					MPI
					EEF1G
					MDP1
					TRPC4AP
					C10orf47
					SNHG11
					VWA5B2
					UBE2MP1
					GSS
					MRPL34
					TMEM141
					ZFYVE19
					EEF1D
					AURKAIP1
					C20orf43
					SLC35E4
					TUBA1A
					RXRB
					MYL6B
					STARD10
					TBC1D17
					PSMB8
					DNASE1L1
					REEP4
					FLT3LG
					OGG1
					C11orf68
					EIF3G
					PPP1R13L
					CLPTM1
					ATP5J
					C21orf33
					MXD3
					DFNB31
					DHX16
					FAAH
					FAM100B
					GAS2L1
					VRK3
					WBP1
					GRAMD1A
					PLA2G6
					UXT
					C17orf100
					MRPL28
					NLRX1
					SIPA1
					FAM116B
					POLR2I
					SGTA
					SHANK3
					PPP2R5D
					VPS26B
					ADAMTS10
					LOC100132288
					MAPK3
					UNC45A
					B4GALT3
					DDAH2
					SNRPB
					TBC1D25
					C14orf2
					APBA3
					B3GALT6
					FKRP
					SLC25A39
					CCDC101
					ETFB
					PRICKLE3
					LEPRE1
					ATP5L
					RPL28
					ARHGAP9
					MUL1
					NDUFAF3
					HNRNPUL1
					ILKAP
					RAD23A
					LSM7
					MRPL16
					CYP4F11
					PEX14
					STK25
					ZDHHC16
					ZNF444
					C17orf72
					MT2A
					ATG4D
					C19orf53
					TAPBP
					LSP1
					CHODL
					CHST7
					SCNN1A
					MAPK8IP3
					SNX17
					NUDC
					LOC100127888
					DNTTIP1
					EMD
					MAD2L2
					SART1
					BCL7C
					BSPRY
					FAM128A
					OTUB1
					PFKM
					WDR54
					PRRT1
					RAB11B
					SH2D3C
					ACR
					DBP
					FAM189B
					TBC1D22A
					TMEM86B
					GTF2A2
					COL6A2
					SH3TC1
					CARM1
					FIZ1
					TMEM185A
					AIP
					MYLK2
					SCAND1
					C6orf136
					CAPN1
					CD300A
					PPP1R14B
					UBE2Q1
					REXO1
					CDK2AP2
					CNOT3
					SEPT9
					ANXA2P3
					ACO2
					TSTA3
					SERPINB6
					GRINA
					KIF3C
					MXRA8
					PRKCQ
					PRKD2
					MBOAT7
					PIH1D1
					STK40
					CPNE1
					WDTC1
					XKR8
					ZBTB17
					GDI1
					OSGEP
					PLIN3
					PSMB2
					FXYD5
					GPSM3
					MRPS18A
					NRXN2
					FAM125A
					HLA-E
					SIAH2
					CSK
					ERGIC3
					FKBP1A
					RALY
					HSD17B6
					AP2M1
					SMAGP
					DDT
					RSPH1
					MED26
					CCDC12
					CLTB
					UBA52
					SCYL1
					AP1M1
					BRP44
					PTTG1IP
					CBLN3
					C4orf42
					ELOF1
					FDX1L
					FKBP2
					MCRS1
					TESK2
					SSSCA1
					ZFPL1
					CYTH1
					CD74
					PPP2R4
					CMTM3
					GMFG
					TFPT
					ATP5D
					FAM64A
					TM9SF4
					ZBTB22
					IGFBP6
					C14orf1
					CNFN
					DDN
					GNL1
					UBA1
					USP11
					OTUD5
					LMAN2
					ULK3
					TMEM109
					RDBP
					H2AFX
					PEX6
					C19orf20
					KIAA1539
					MBD3
					NCAPH2
					NDUFB4
					PSENEN
					SLC9A1
					ACOT8
					APH1A
					CRTC2
					MAF1
					POLR2C
					CD200
					DMPK
					ARHGEF2
					PMF1
					POLG
					RPS15
					PPP1R12C
					SREBF2
					LOC407835
					FAM108A1
					NSFL1C
					UBE2V1
					ATPIF1
					LOC282997
					PIM3
					CCDC23
					IDH3G
					NRL
					BRMS1
					PXMP2
					RBM42
					SF3B5
					UBE2L6
					RHOC
					GUCY1B2
					CKLF
					DNAJC8
					KCNN4
					COL11A2
					ENG
					EZR
					FAU
					ZDHHC24
					ZNF362
					NCRNA00181
					SIX5
					MKL1
					MTX1
					MVD
					CHMP7
					MRPL54
					OST4
					PLCG1
					TNXB
					FBXL6
					HSPC157
					FIBP
					IFITM1
					IDH2
					AXIN1
					NDUFB7
					TAPBPL
					RPL36
					IGFBP4
					C8ORFK29
					GATSL3
					JMJD5
					KDELR1
					EGFL7
					DVL1
					RBX1
					JUP
					MESDC1
					MTA2
					UCP2
					EIF4EBP1
					IFI6
					SMOX
					TMEM101
					TPD52L2
					RAD9A
					ABCD1
					MRPS15
					SNPH
					TBC1D10C
					RAD9B
					MFAP2
					PPP1R3F
					HSPA2
					SLC44A2
					SPINT2
					AGPAT3
					BCL2L12
					RELA
					CTNNBIP1
					MIB2
					MLF2
					PBX2
					SNRPA
					TAP1
					PYCR2
					ARRDC2
					CD79A
					FMNL1
					NDUFA11
					STARD3
					SUPT5H
					MAN1C1
					NDUFS3
					SLC39A4
					NCDN
					TIMM10
					CCDC9
					AG2
					LRRC41
					URM1
					SIRT6
					RBCK1
					ACOT2
					BAT5
					CD79B
					MRPL9
					THOP1
					RNF215
					RPS9
					C1orf86
					EFEMP2
					CFL1
					MRPS18B
					OPTN
					CBR1
					HSPBP1
					PSME1
					C11orf48
					DPF2
					ZNF821
					RNF126
					CSNK1G2
					DGKA
					TRNAU1AP
					TSEN34
					COMMD7
					PPP5C
					U2AF2
					WDR13

## Sheet: TCGA UPreg no APL 610gene
Column1	Column2	Column3	Column4	Column5	Column6	Column7	Column8	Column9	Column10	Column11	Column12	Column13
Annotation Cluster 1	Enrichment Score: 6.178311988640419
Category	Term	Count	%	PValue	Genes	List Total	Pop Hits	Pop Total	Fold Enrichment	Bonferroni	Benjamini	FDR
GOTERM_CC_DIRECT	GO:0005739~mitochondrion	83	14.981949458483754	7.788596875957594E-12	MTCH1, MRPS15, GSK3A, NDUFA11, SLC44A2, OGG1, MRPL37, ETFB, MRPL34, ZFYVE1, TMEM143, TXN2, MRPL2, PPP2R1A, C14ORF2, IDH3B, CAPN1, MRPL9, POLG, PSENEN, STARD3, MAP2K2, GLRX5, ATG9A, MRPS18B, MRPL49, MRPS18A, MUL1, SDHA, SIRT2, COX6B1, MRPL53, HAX1, PACS2, DDAH2, SNPH, CLPP, ACOT2, FKBP8, NDUFS3, AURKAIP1, ATG4D, NLRX1, NDUFB7, NDUFB11, NDUFB4, BRP44, MRPL16, IFI6, ATP5J, ARL2, HTRA2, PRICKLE3, TIM…	531	1440	20587	2.2346738334379577	4.353798099820949E-9	2.1769128268301476E-9	2.1184983502604655E-9
UP_KW_CELLULAR_COMPONENT	KW-0496~Mitochondrion	70	12.63537906137184	1.9264845390282113E-7	MTCH1, MRPS15, NDUFA11, OGG1, MRPL37, ETFB, MRPL34, ZFYVE1, TXN2, MRPL2, C14ORF2, IDH3B, MRPL9, ABCD1, POLG, GLRX5, ATG9A, MRPS18B, MRPL49, MRPS18A, MUL1, SDHA, COX6B1, MRPL53, HAX1, PACS2, DDAH2, CLPP, ACOT2, FKBP8, NDUFS3, AURKAIP1, ATG4D, NLRX1, NDUFB7, NDUFB11, NDUFB4, BRP44, MRPL16, IFI6, ATP5J, ARL2, HTRA2, PRICKLE3, TIMM10, PLA2G6, RNF5, FOXRED1, MRPL54, DGUOK, CYB5R3, UCP2, NDUFV1, MUTYH,…	486	1327	17662	1.9170380294051064	9.054437211775124E-6	4.527238666716297E-6	4.045617531959244E-6
GOTERM_CC_DIRECT	GO:0005743~mitochondrial inner membrane	32	5.776173285198556	3.0420059294767365E-6	MRPS15, NDUFB7, NDUFA11, NDUFB11, NDUFB4, BRP44, MRPL16, IFI6, ATP5J, TIMM10, MRPL37, MRPL34, FOXRED1, MRPL54, MRPL2, C14ORF2, UCP2, MRPL9, NDUFV1, NDUFA7, MRPL49, MRPS18B, MRPS18A, MRPL28, SDHA, COX6B1, MRPL53, PINK1, SLC25A39, NDUFS3, NDUFAF3, AURKAIP1	531	481	20587	2.5793094267670535	0.0016990388974617021	2.1256016432218697E-4	2.0685640320441807E-4
UP_KW_DOMAIN	KW-0809~Transit peptide	30	5.415162454873646	7.86606540509526E-5	MRPS15, NLRX1, NDUFB11, MRPL16, ATP5J, HTRA2, MRPL37, MRPL34, MRPL54, TXN2, DGUOK, MRPL2, IDH3B, MRPL9, NDUFV1, TXNRD2, IDH3G, GLRX5, IDH2, MRPS18B, MRPS18A, MRPL28, SDHA, MRPL53, PINK1, CLPP, ACOT2, NDUFS3, ACO2, NIT1	343	567	14500	2.2367223533404292	0.0018861489323372949	0.0018878556972228623	0.0018878556972228623
UP_SEQ_FEATURE	TRANSIT:Mitochondrion	30	5.415162454873646	3.575178198546498E-4	MRPS15, NLRX1, NDUFB11, MRPL16, ATP5J, HTRA2, MRPL37, MRPL34, MRPL54, TXN2, DGUOK, MRPL2, IDH3B, MRPL9, NDUFV1, TXNRD2, IDH3G, GLRX5, IDH2, MRPS18B, MRPS18A, MRPL28, SDHA, MRPL53, PINK1, CLPP, ACOT2, NDUFS3, ACO2, NIT1	540	553	20516	2.0610809724733774	0.5653288300433646	0.27767217342044465	0.27767217342044465
Annotation Cluster 2	Enrichment Score: 5.145773682152236
Category	Term	Count	%	PValue	Genes	List Total	Pop Hits	Pop Total	Fold Enrichment	Bonferroni	Benjamini	FDR
UP_KW_MOLECULAR_FUNCTION	KW-0687~Ribonucleoprotein	28	5.054151624548736	2.7349306782698866E-8	MRPS15, COL11A2, MRPL16, MRPL37, MRPL34, MRPL54, RPS15, RXRB, MRPL2, RPL36, RALY, MRPL9, RPS9, MRPL49, MRPS18B, MRPS18A, MRPL28, LSM2, MRPL53, LSM7, HNRNPUL1, FAU, AURKAIP1, SNRPC, RPL28, UBA52, SNRPA, SNRPB	306	306	11735	3.509120423768636	1.969148179181701E-6	1.9691500883543185E-6	1.8597528612235229E-6
UP_KW_MOLECULAR_FUNCTION	KW-0689~Ribosomal protein	21	3.790613718411552	1.405261134643815E-7	MRPS15, RPS9, COL11A2, MRPL16, MRPL49, MRPS18B, MRPS18A, MRPL28, MRPL37, MRPL34, MRPL54, RPS15, RXRB, MRPL53, MRPL2, RPL36, MRPL9, FAU, AURKAIP1, RPL28, UBA52	306	193	11735	4.172762369196384	1.011782969106978E-5	5.058940084717734E-6	4.777887857788971E-6
GOTERM_CC_DIRECT	GO:0005840~ribosome	19	3.429602888086643	4.696025112607565E-7	MRPS15, RPS9, COL11A2, MRPL16, MRPL49, MRPS18B, MRPS18A, MRPL28, MRPL37, MRPL34, RPS15, RXRB, MRPL2, RPL36, MRPL9, FAU, AURKAIP1, RPL28, UBA52	531	171	20587	4.307804980121364	2.6247341322893636E-4	4.375130063246048E-5	4.2577294354308596E-5
GOTERM_BP_DIRECT	GO:0032543~mitochondrial translation	14	2.527075812274368	1.3020467441173007E-6	MRPS15, NDUFA7, MRPL16, MRPL49, MRPS18B, MRPS18A, MRPL28, MRPL37, MRPL34, MRPL54, MRPL53, MRPL2, MRPL9, AURKAIP1	508	96	19357	5.55688156167979	0.0030940767165200667	0.0030988712509991754	0.0030923610172785892
GOTERM_CC_DIRECT	GO:0005762~mitochondrial large ribosomal subunit	10	1.8050541516245486	1.1979385633209696E-5	MRPL53, MRPL2, MRPL16, MRPL49, MRPS18A, MRPL28, MRPL37, MRPL9, MRPL34, MRPL54	531	56	20587	6.9232580037664775	0.006674144976671403	7.440529521071356E-4	7.240873093851194E-4
GOTERM_BP_DIRECT	GO:0006412~translation	19	3.429602888086643	2.2485900192639613E-5	MRPS15, RPS9, DHPS, MRPL16, MRPL49, MRPS18B, MRPS18A, MRPL28, MRPL37, MRPL34, RPS15, MRPL2, TNIP1, RPS6KB2, RPL36, MRPL9, FAU, RPL28, UBA52	508	221	19357	3.2759379342288097	0.05211021510965985	0.017838814152827426	0.01780133765250636
GOTERM_MF_DIRECT	GO:0003735~structural constituent of ribosome	18	3.2490974729241873	2.3439767990559636E-5	MRPS15, RPS9, NDUFA7, MRPL16, MRPL49, MRPS18B, MRPS18A, MRPL28, MRPL37, MRPL34, MRPL54, RPS15, MRPL2, RPL36, MRPL9, FAU, RPL28, UBA52	526	190	18913	3.4063838302981786	0.016896535980261862	0.008520355664568428	0.008508635780573148
GOTERM_CC_DIRECT	GO:0005761~mitochondrial ribosome	6	1.083032490974729	3.8476362295296616E-4	NDUFA7, MRPL49, MRPL28, MRPL37, MRPL9, MRPL34	531	25	20587	9.304858757062147	0.1935587694991936	0.015363061802193436	0.014950815063315255
KEGG_PATHWAY	hsa03010:Ribosome	13	2.3465703971119134	0.008540521250875514	MRPS15, RPS9, MRPL16, MRPS18A, MRPL28, MRPL34, RPS15, MRPL2, RPL36, MRPL9, FAU, RPL28, UBA52	271	166	8205	2.3710709998666255	0.9124832381218018	0.22161520917878352	0.21615286247367269
Annotation Cluster 3	Enrichment Score: 2.941758858621801
Category	Term	Count	%	PValue	Genes	List Total	Pop Hits	Pop Total	Fold Enrichment	Bonferroni	Benjamini	FDR
GOTERM_CC_DIRECT	GO:0005789~endoplasmic reticulum membrane	49	8.844765342960288	3.0353444836475906E-4	FAAH, KDELR1, CLSTN1, ZFYVE1, C14ORF1, ABCD1, PSENEN, ELOVL1, STARD3, ATG9A, TAP1, RHOC, ZDHHC16, SREBF2, TAPBP, BSCL2, STIM1, FKBP8, ERGIC3, UBA52, CHODL, GRAMD1A, FKBP2, RAB1B, HTRA2, TAPBPL, UBE2J2, AGPAT1, RNF5, AGPAT3, SLC9A1, DDN, APH1A, CYB5R3, LMAN2, STX5, CDIPT, PEX16, OST4, SLC37A1, TMEM86B, DMPK, MBOAT7, RNF26, SYVN1, CYP4F11, DHRS4, REEP4, TMCC2	531	1108	20587	1.7145685886584132	0.15608332289301596	0.014563066885401122	0.014172286915309857
GOTERM_CC_DIRECT	GO:0005783~endoplasmic reticulum	50	9.025270758122744	3.424125221593521E-4	UBXN1, KDELR1, ZFYVE1, SMPD2, C14ORF1, RPL36, EMD, PSENEN, ELOVL1, MAP2K2, TAP1, SIRT6, SREBF2, TAPBP, EEF1G, HAX1, STIM1, RER1, PACS2, EEF1D, FKBP8, ERGIC3, UBA52, DNASE1L1, FKBP2, PEF1, ZDHHC24, HTRA2, TAPBPL, HSD17B6, UBE2J2, AGPAT1, RNF5, HSPBP1, AGPAT3, SLC9A1, APH1A, CYB5R3, MAN1C1, PSMF1, PEX16, USP21, MBOAT7, MCRS1, SYVN1, PINK1, REEP4, TMCC2, CBLN3, GRINA	531	1144	20587	1.6945037072155715	0.17423196790792927	0.014723738452852141	0.014328647081129811
UP_KW_CELLULAR_COMPONENT	KW-0256~Endoplasmic reticulum	51	9.2057761732852	0.014386852759320098	KDELR1, CLSTN1, ZFYVE1, C14ORF1, TMEM109, ABCD1, PSENEN, ELOVL1, ATG9A, TAP1, SIRT6, ZDHHC16, SREBF2, TAPBP, BSCL2, HAX1, STIM1, PACS2, ERGIC3, DNASE1L1, CHODL, GRAMD1A, FKBP2, PEF1, HTRA2, TAPBPL, HSD17B6, UBE2J2, AGPAT1, RNF5, AGPAT3, SLC9A1, DDN, APH1A, CYB5R3, LMAN2, PSMF1, CDIPT, OST4, CD74, SLC37A1, FKRP, DMPK, MBOAT7, RNF26, SYVN1, CYP4F11, REEP4, TMCC2, TMEM39B, CBLN3	486	1329	17662	1.3945972558964783	0.4939365930403872	0.09420481552062235	0.08418302663544976
Annotation Cluster 4	Enrichment Score: 2.4523388173424325
Category	Term	Count	%	PValue	Genes	List Total	Pop Hits	Pop Total	Fold Enrichment	Bonferroni	Benjamini	FDR
GOTERM_BP_DIRECT	GO:0006914~autophagy	12	2.166064981949458	0.002362969586270488	GRAMD1A, ATG9A, VPS4A, ULK3, GPR137, TBC1D25, TBC1D17, CHMP7, WDR24, SIRT2, OPTN, ATG4D	508	153	19357	2.9885749575420717	0.9964132996265724	0.41168762673638887	0.4108227367642536
GOTERM_CC_DIRECT	GO:0005776~autophagosome	8	1.444043321299639	0.003937016027540442	GRAMD1A, ATG9A, ULK3, TBC1D25, WIPI2, TBC1D17, ZFYVE1, OPTN	531	78	20587	3.976435366265875	0.8897644281192222	0.11583115575763722	0.11272298520957896
UP_KW_BIOLOGICAL_PROCESS	KW-0072~Autophagy	13	2.3465703971119134	0.0047245258907538615	GRAMD1A, RAB1B, ATG9A, WIPI2, WDR24, SIRT2, PINK1, ULK3, GPR137, TBC1D25, TBC1D17, OPTN, ATG4D	347	164	11248	2.569480565122654	0.3742700885302187	0.09354561263692646	0.08976599192432337
Annotation Cluster 5	Enrichment Score: 2.4014095538878024
Category	Term	Count	%	PValue	Genes	List Total	Pop Hits	Pop Total	Fold Enrichment	Bonferroni	Benjamini	FDR
KEGG_PATHWAY	hsa05022:Pathways of neurodegeneration - multiple diseases	35	6.31768953068592	1.409466725608423E-5	NDUFB7, DCTN2, NDUFA11, NDUFB11, DCTN1, NDUFB4, ATP5J, HTRA2, UBE2L6, UBE2J2, ZFYVE1, RELA, KLC4, PSMB4, TUBA1A, PSMB2, DVL1, PLCG1, CAPN1, NDUFV1, MAPK3, NDUFA7, MAP2K2, BAD, AXIN1, WIPI2, SDHA, COX6B1, PINK1, CSNK2B, NDUFS3, UBA1, CALM3, UBA52, OPTN	271	476	8205	2.226231821141741	0.003994912730884703	0.002889410244854039	0.0028181923867062284
KEGG_PATHWAY	hsa05012:Parkinson disease	24	4.332129963898916	2.0347959470803094E-5	NDUFA7, NDUFB7, NDUFA11, NDUFB11, NDUFB4, HTRA2, ATP5J, UBE2L6, SDHA, UBE2J2, TXN2, COX6B1, KLC4, PINK1, PSMB4, TUBA1A, PSMB2, NDUFS3, CALM3, UBA1, PLCG1, UBA52, NDUFV1, SLC39A4	271	266	8205	2.731737091807008	0.0057622136795135726	0.002889410244854039	0.0028181923867062284
GOTERM_BP_DIRECT	GO:0042776~mitochondrial ATP synthesis coupled proton transport	9	1.6245487364620936	2.852651540247603E-4	NDUFA7, NDUFB7, NDUFA11, NDUFB11, NDUFB4, NDUFS3, ATP5J, SDHA, NDUFV1	508	65	19357	5.275984251968504	0.49289029731212675	0.08486638332236619	0.08468809260110072
GOTERM_CC_DIRECT	GO:0005747~mitochondrial respiratory chain complex I	8	1.444043321299639	3.126239760730115E-4	NDUFA7, NDUFB7, NDUFA11, NDUFB11, NDUFB4, NDUFS3, NDUFV1, FOXRED1	531	51	20587	6.0816070307595735	0.1603617418030534	0.014563066885401122	0.014172286915309857
KEGG_PATHWAY	hsa05010:Alzheimer disease	27	4.873646209386282	3.578140849963483E-4	NDUFB7, NDUFA11, NDUFB11, NDUFB4, ATP5J, RELA, APH1A, KLC4, PSMB4, TUBA1A, PSMB2, DVL1, CAPN1, NDUFV1, SLC39A4, MAPK3, PSENEN, NDUFA7, MAP2K2, BAD, AXIN1, WIPI2, SDHA, COX6B1, CSNK2B, NDUFS3, CALM3	271	384	8205	2.1288341789667893	0.09664293677384672	0.02540480003474073	0.02477862538599712
KEGG_PATHWAY	hsa05016:Huntington disease	23	4.1516245487364625	4.5809448741658526E-4	NDUFA7, NDUFB7, DCTN2, NDUFA11, DCTN1, NDUFB11, NDUFB4, CLTB, ATP5J, AP2A1, WIPI2, SDHA, COX6B1, KLC4, PSMB4, TUBA1A, PSMB2, POLR2C, NDUFS3, POLR2I, NDUFV1, POLR2J, AP2M1	271	306	8205	2.2757036393893353	0.12201752203805749	0.02601976688526204	0.02537843460287882
UP_KW_BIOLOGICAL_PROCESS	KW-0249~Electron transport	11	1.9855595667870036	0.0023367475468105115	NDUFA7, NDUFB7, NDUFA11, NDUFB11, NDUFB4, NDUFS3, ETFB, SDHA, NDUFV1, FOXRED1, TXN2	347	112	11248	3.183614656237135	0.2067435505976266	0.07711266904474688	0.07399700564899954
UP_KW_BIOLOGICAL_PROCESS	KW-0679~Respiratory chain	8	1.444043321299639	0.0043757653464780045	NDUFA7, NDUFB7, NDUFA11, NDUFB11, NDUFB4, NDUFS3, NDUFV1, FOXRED1	347	67	11248	3.870446040689922	0.3521857893778704	0.09354561263692646	0.08976599192432337
KEGG_PATHWAY	hsa04932:Non-alcoholic fatty liver disease	13	2.3465703971119134	0.005004212641909483	GSK3A, NDUFA7, NDUFB7, NDUFA11, NDUFB11, NDUFB4, SDHA, ADIPOR1, RELA, COX6B1, NDUFS3, NDUFV1, MAP3K11	271	155	8205	2.5393405546958694	0.7594348381149406	0.17764954878778666	0.17327086272611586
GOTERM_BP_DIRECT	GO:0032981~mitochondrial respiratory chain complex I assembly	7	1.263537906137184	0.006031871518159142	NDUFB7, NDUFA11, NDUFB11, NDUFB4, NDUFS3, NDUFAF3, FOXRED1	508	63	19357	4.233814523184602	0.9999994422335129	0.7606922064025884	0.7590941135319947
KEGG_PATHWAY	hsa05208:Chemical carcinogenesis - reactive oxygen species	16	2.888086642599278	0.006701656896094872	CBR1, NDUFA7, MAP2K2, NDUFB7, NDUFA11, NDUFB11, BAD, NDUFB4, ATP5J, SDHA, RELA, COX6B1, NDUFS3, PRKD2, NDUFV1, MAPK3	271	223	8205	2.172323068522165	0.8518717355668926	0.21147450649899374	0.20626210669091996
KEGG_PATHWAY	hsa05020:Prion disease	18	3.2490974729241873	0.008583687679459925	NDUFA7, NDUFB7, NDUFA11, NDUFB11, BAD, NDUFB4, ATP5J, HSPA2, SDHA, COX6B1, KLC4, PSMB4, TUBA1A, PSMB2, CSNK2B, NDUFS3, NDUFV1, MAPK3	271	273	8205	1.9962694132435832	0.9135587318827301	0.22161520917878352	0.21615286247367269
GOTERM_BP_DIRECT	GO:0009060~aerobic respiration	7	1.263537906137184	0.008714113082718656	NDUFA7, NDUFB7, NDUFA11, NDUFB11, NDUFB4, NDUFS3, NDUFV1	508	68	19357	3.9225046317739696	0.9999999991016677	0.7934249900919307	0.7917581308690484
UP_KW_CELLULAR_COMPONENT	KW-0999~Mitochondrion inner membrane	18	3.2490974729241873	0.014059633839032947	NDUFA7, NDUFB7, NDUFA11, NDUFB11, NDUFB4, IFI6, BRP44, ATP5J, TIMM10, SDHA, FOXRED1, COX6B1, PINK1, SLC25A39, UCP2, NDUFS3, NDUFAF3, NDUFV1	486	342	17662	1.9127138834741173	0.48597949352050396	0.09420481552062235	0.08418302663544976
UP_KW_DISEASE	KW-1274~Primary mitochondrial disease	13	2.3465703971119134	0.01668326771907753	NDUFA11, NDUFB11, PRICKLE3, SDHA, FOXRED1, TXN2, COX6B1, DGUOK, PINK1, NDUFS3, NDUFAF3, NDUFV1, POLG	143	194	4570	2.141518275538894	0.6592942429149742	0.792387533137551	0.792387533137551
KEGG_PATHWAY	hsa05014:Amyotrophic lateral sclerosis	20	3.6101083032490973	0.03128351168919534	NDUFA7, NDUFB7, DCTN2, NDUFA11, DCTN1, NDUFB11, BAD, NDUFB4, ATP5J, WIPI2, SDHA, COX6B1, KLC4, PINK1, PSMB4, TUBA1A, PSMB2, NDUFS3, NDUFV1, OPTN	271	364	8205	1.6635578443696524	0.9998798121738948	0.3741059949003455	0.36488507249082996
KEGG_PATHWAY	hsa00190:Oxidative phosphorylation	10	1.8050541516245486	0.03243227266449762	NDUFA7, NDUFB7, NDUFA11, NDUFB11, NDUFB4, NDUFS3, ATP5J, SDHA, NDUFV1, COX6B1	271	134	8205	2.259459161755797	0.9999141954539373	0.3741059949003455	0.36488507249082996
GOTERM_MF_DIRECT	GO:0008137~NADH dehydrogenase (ubiquinone) activity	5	0.9025270758122743	0.03323561336352385	NDUFA7, NDUFB7, NDUFB4, NDUFS3, NDUFV1	526	44	18913	4.085940200483927	0.9999999999787134	1.0	1.0
GOTERM_BP_DIRECT	GO:0006120~mitochondrial electron transport, NADH to ubiquinone	5	0.9025270758122743	0.03420435821964696	NDUFA7, NDUFB7, NDUFB4, NDUFS3, NDUFV1	508	47	19357	4.0536522030490865	1.0	1.0	0.9983186212694409
KEGG_PATHWAY	hsa05415:Diabetic cardiomyopathy	13	2.3465703971119134	0.03558853963753731	NDUFA7, NDUFB7, NDUFA11, NDUFB11, NDUFB4, BRP44, ATP5J, SDHA, RELA, PPP1CA, COX6B1, NDUFS3, NDUFV1	271	203	8205	1.9389053496446296	0.9999660756940494	0.3787067413465151	0.36937242025698835
KEGG_PATHWAY	hsa04714:Thermogenesis	14	2.527075812274368	0.042862006187326676	NDUFA7, NDUFB7, NDUFA11, NDUFB11, NDUFB4, ATP5J, SIRT6, SDHA, COX6B1, AKT1S1, RPS6KB2, NDUFS3, NDUFAF3, NDUFV1	271	232	8205	1.8270454256266702	0.9999960483915862	0.39331259440856003	0.3836182698984899
KEGG_PATHWAY	hsa04723:Retrograde endocannabinoid signaling	10	1.8050541516245486	0.055129220992557876	FAAH, NDUFA7, NDUFB7, NDUFA11, NDUFB11, NDUFB4, GNB1, NDUFS3, NDUFV1, MAPK3	271	148	8205	2.0457265383464645	0.9999998986632945	0.46049114005548347	0.4491410063217215
Annotation Cluster 6	Enrichment Score: 2.0522462005310267
Category	Term	Count	%	PValue	Genes	List Total	Pop Hits	Pop Total	Fold Enrichment	Bonferroni	Benjamini	FDR
UP_SEQ_FEATURE	DOMAIN:UBC core	7	1.263537906137184	9.668027751961214E-4	CDC34, UBE2Q1, UBE2S, UBE2L6, UBE2V1, UBE2J2, UBE2M	540	44	20516	6.044276094276094	0.8949942431236649	0.5002770555071926	0.5002770555071926
INTERPRO	IPR000608:Ubiquitin-conjugating enzyme, E2	7	1.263537906137184	0.001205903156484189	CDC34, UBE2Q1, UBE2S, UBE2L6, UBE2V1, UBE2J2, UBE2M	526	44	19139	5.788670929830626	0.6791065857696568	0.7895743116135265	0.7895743116135265
UP_SEQ_FEATURE	ACT_SITE:Glycyl thioester intermediate	8	1.444043321299639	0.003274188619253338	CDC34, UBE2Q1, HECTD3, UBE2S, UBA1, UBE2L6, UBE2J2, UBE2M	540	74	20516	4.107307307307307	0.9995198327002666	1.0	1.0
INTERPRO	IPR016135:Ubiquitin-conjugating enzyme/RWD-like	7	1.263537906137184	0.005452547942376217	CDC34, UBE2Q1, UBE2S, UBE2L6, UBE2V1, UBE2J2, UBE2M	526	59	19139	4.316974930721145	0.9942026492524173	1.0	1.0
GOTERM_BP_DIRECT	GO:0036211~protein modification process	8	1.444043321299639	0.006072752908255958	CDC34, USP21, UBE2S, MCRS1, UBE2L6, ST3GAL1, UBA52, UBE2M	508	83	19357	3.6727065743288114	0.9999994942460821	0.7606922064025884	0.7590941135319947
GOTERM_BP_DIRECT	GO:0032446~protein modification by small protein conjugation	5	0.9025270758122743	0.010429394777902043	CDC34, UBE2S, UBA1, UBE2L6, UBE2M	508	33	19357	5.773383440706275	0.9999999999854337	0.8348535258905168	0.8330996319285618
GOTERM_BP_DIRECT	GO:0006464~cellular protein modification process	8	1.444043321299639	0.014521932493412146	CDC34, USP21, UBE2S, MCRS1, UBE2L6, ST3GAL1, UBA52, UBE2M	508	98	19357	3.11055760887032	0.9999999999999992	0.9939016632174312	0.9918136345131929
GOTERM_MF_DIRECT	GO:0061631~ubiquitin conjugating enzyme activity	5	0.9025270758122743	0.017128956961942998	CDC34, UBE2Q1, UBE2S, UBE2L6, UBE2J2	526	36	18913	4.993926911702577	0.9999964926043736	0.9340847272801283	0.9327998789619987
INTERPRO	IPR023313:Ubiquitin-conjugating enzyme, active site	4	0.7220216606498195	0.0368533613144199	CDC34, UBE2S, UBE2L6, UBE2M	526	27	19139	5.390508379101536	0.9999999999999996	1.0	1.0
KEGG_PATHWAY	hsa04120:Ubiquitin mediated proteolysis	10	1.8050541516245486	0.044409969803969	CDC34, UBE2Q1, UBE2S, SYVN1, UBA1, UBE2L6, UBE2J2, UBA52, UBE2M, RBX1	271	142	8205	2.1321656878540614	0.9999975046167636	0.3941384820102249	0.3844238011156067
GOTERM_MF_DIRECT	GO:0019787~ubiquitin-like protein transferase activity	4	0.7220216606498195	0.04961130535487094	CDC34, UBE2S, UBE2L6, UBE2M	526	30	18913	4.794169835234474	0.9999999999999999	1.0	1.0
Annotation Cluster 7	Enrichment Score: 2.0282960610717704
Category	Term	Count	%	PValue	Genes	List Total	Pop Hits	Pop Total	Fold Enrichment	Bonferroni	Benjamini	FDR
UP_SEQ_FEATURE	DOMAIN:Ubiquitin-like	8	1.444043321299639	0.0012882670957266762	SHARPIN, SUMO3, RAD23A, FAU, RBCK1, UBA52, UBAC1, UBL7	540	63	20516	4.82445620223398	0.9503917171678415	0.5002770555071926	0.5002770555071926
SMART	SM00213:UBQ	5	0.9025270758122743	0.024782203784637087	SUMO3, RAD23A, FAU, UBA52, UBL7	264	44	10374	4.465392561983472	0.9926900045706732	0.8095519902981448	0.8095519902981448
INTERPRO	IPR000626:Ubiquitin	6	1.083032490974729	0.025761193426869132	SUMO3, RAD23A, FAU, RBCK1, UBA52, UBL7	526	61	19139	3.578944087764134	0.9999999999789705	1.0	1.0
Annotation Cluster 8	Enrichment Score: 2.0028198926592053
Category	Term	Count	%	PValue	Genes	List Total	Pop Hits	Pop Total	Fold Enrichment	Bonferroni	Benjamini	FDR
GOTERM_CC_DIRECT	GO:0071005~U2-type precatalytic spliceosome	9	1.6245487364620936	3.794406863763413E-5	SF3B5, SART1, SF3B2, LSM7, PRPF6, SF3A2, DHX16, SNRPB, LSM2	531	50	20587	6.97864406779661	0.02098776275421299	0.002121073436843748	0.0020641573338872968
KEGG_PATHWAY	hsa03040:Spliceosome	16	2.888086642599278	9.325478601776719E-5	SF3B5, SF3B2, SF3A2, CCDC12, HSPA2, PQBP1, LSM2, SART1, XAB2, LSM7, PRPF6, U2AF2, DHX16, SNRPC, SNRPA, SNRPB	271	147	8205	3.295428872656073	0.026137927005643435	0.008828119743015294	0.00861052524230717
GOTERM_BP_DIRECT	GO:0000398~mRNA splicing, via spliceosome	16	2.888086642599278	1.508992352436932E-4	SF3B5, SF3B2, SF3A2, GPKOW, LSM2, SART1, XAB2, LSM7, PRPF6, U2AF2, DHX16, RBM42, RALY, SNRPC, SNRPA, SNRPB	508	190	19357	3.2087857438872773	0.3017424626568499	0.05985669664666497	0.05973094728396189
UP_KW_CELLULAR_COMPONENT	KW-0747~Spliceosome	13	2.3465703971119134	5.896964062121822E-4	SF3B5, SF3B2, SF3A2, LSM2, SART1, XAB2, LSM7, PRPF6, U2AF2, DHX16, RALY, SNRPA, SNRPB	486	143	17662	3.3037785260007477	0.02734312577303366	0.009238577030657521	0.00825574968697055
GOTERM_CC_DIRECT	GO:0046540~U4/U6 x U5 tri-snRNP complex	7	1.263537906137184	9.828073735387883E-4	SART1, LSM7, PRPF6, RBM42, SNRPA, SNRPB, LSM2	531	45	20587	6.030926972169911	0.42285368788589284	0.032317018929893096	0.031449835953241224
GOTERM_CC_DIRECT	GO:0071013~catalytic step 2 spliceosome	9	1.6245487364620936	0.0018019551307799958	SART1, XAB2, SF3B2, LSM7, PRPF6, SF3A2, RALY, SNRPB, LSM2	531	87	20587	4.010714981492304	0.6351254044037224	0.05596071767255654	0.05445908839690654
GOTERM_CC_DIRECT	GO:0005681~spliceosomal complex	10	1.8050541516245486	0.006225945951324202	SF3B5, SF3B2, PRPF6, SF3A2, GPKOW, U2AF2, DHX16, SNRPC, SNRPA, SNRPB	531	129	20587	3.0054453349683934	0.9695351907860256	0.17401518933951143	0.16934572987601829
GOTERM_CC_DIRECT	GO:0005684~U2-type spliceosomal complex	4	0.7220216606498195	0.01209394298044821	SF3B5, SF3B2, SF3A2, CCDC12	531	19	20587	8.16215680444048	0.998888147111623	0.250389412076687	0.2436705548653269
GOTERM_BP_DIRECT	GO:1903241~U2-type prespliceosome assembly	4	0.7220216606498195	0.024028895999342947	SF3B5, SF3B2, SF3A2, SNRPB	508	24	19357	6.350721784776903	1.0	1.0	0.9983186212694409
GOTERM_CC_DIRECT	GO:0005686~U2 snRNP	4	0.7220216606498195	0.03776749286777957	SF3B5, SF3B2, SF3A2, SNRPB	531	29	20587	5.347619975323073	0.999999999549667	0.4491920960231655	0.4371386408525976
GOTERM_CC_DIRECT	GO:0005689~U12-type spliceosomal complex	4	0.7220216606498195	0.03776749286777957	SF3B5, SF3B2, LSM7, SNRPB	531	29	20587	5.347619975323073	0.999999999549667	0.4491920960231655	0.4371386408525976
UP_KW_BIOLOGICAL_PROCESS	KW-0508~mRNA splicing	15	2.707581227436823	0.07654304826392955	SF3B5, SF3B2, SF3A2, GPKOW, PQBP1, LSM2, SART1, XAB2, LSM7, PRPF6, U2AF2, DHX16, RALY, SNRPA, SNRPB	347	298	11248	1.6316267914821192	0.9996230802936438	0.693462859913051	0.6654441585024227
SMART	SM00651:Sm	3	0.5415162454873645	0.09021683771135962	LSM7, SNRPB, LSM2	264	20	10374	5.894318181818182	0.99999999104991	1.0	1.0
UP_KW_BIOLOGICAL_PROCESS	KW-0507~mRNA processing	18	3.2490974729241873	0.09320876839150222	TSEN34, SF3B5, SF3B2, CPSF7, SF3A2, GPKOW, PQBP1, LSM2, SART1, XAB2, LSM7, PRPF6, U2AF2, HSF1, DHX16, RALY, SNRPA, SNRPB	347	390	11248	1.4960762580359124	0.9999378810814797	0.7689723392298933	0.7379027497660593
INTERPRO	IPR001163:Ribonucleoprotein LSM domain	3	0.5415162454873645	0.10317060087422361	LSM7, SNRPB, LSM2	526	20	19139	5.457889733840305	1.0	1.0	1.0
INTERPRO	IPR010920:Like-Sm (LSM) domain	3	0.5415162454873645	0.13033122716632306	LSM7, SNRPB, LSM2	526	23	19139	4.745991072904613	1.0	1.0	1.0
UP_SEQ_FEATURE	DOMAIN:Sm	3	0.5415162454873645	0.16692881496659545	LSM7, SNRPB, LSM2	540	28	20516	4.070634920634921	1.0	1.0	1.0
GOTERM_BP_DIRECT	GO:0008380~RNA splicing	7	1.263537906137184	0.42792704622423694	SF3B2, PRPF6, SF3A2, U2AF2, PPP2R1A, DHX16, SNRPB	508	200	19357	1.3336515748031497	1.0	1.0	0.9983186212694409
Annotation Cluster 9	Enrichment Score: 1.9012053189698306
Category	Term	Count	%	PValue	Genes	List Total	Pop Hits	Pop Total	Fold Enrichment	Bonferroni	Benjamini	FDR
GOTERM_MF_DIRECT	GO:0003746~translation elongation factor activity	6	1.083032490974729	0.0015118680861071398	EEF1G, ABTB1, ELOF1, EEF1D, GTPBP2, SUPT5H	526	31	18913	6.9592787930823015	0.6671155363930745	0.27478202464997264	0.2744040576284459
UP_KW_MOLECULAR_FUNCTION	KW-0251~Elongation factor	5	0.9025270758122743	0.005598248660512599	EEF1G, ABTB1, ELOF1, EEF1D, SUPT5H	306	28	11735	6.848155929038282	0.33249365699095534	0.08061478071138142	0.07613618178297134
GOTERM_BP_DIRECT	GO:0006414~translational elongation	4	0.7220216606498195	0.014616200929668106	EEF1G, ABTB1, EEF1D, GTPBP2	508	20	19357	7.620866141732283	0.9999999999999994	0.9939016632174312	0.9918136345131929
UP_KW_BIOLOGICAL_PROCESS	KW-0648~Protein biosynthesis	8	1.444043321299639	0.20080667032906402	EEF1G, ABTB1, ELOF1, BRF1, EEF1D, EIF3G, TRNAU1AP, SUPT5H	347	155	11248	1.6730315143627403	0.9999999997695731	0.948337876159244	0.910021194294224
Annotation Cluster 10	Enrichment Score: 1.844437153691203
Category	Term	Count	%	PValue	Genes	List Total	Pop Hits	Pop Total	Fold Enrichment	Bonferroni	Benjamini	FDR
GOTERM_MF_DIRECT	GO:0031593~polyubiquitin binding	6	1.083032490974729	0.002312501469110514	SHARPIN, UBXN1, RAD23A, C1ORF86, OPTN, UBL7	526	34	18913	6.345224781927981	0.8142094742531778	0.3362377136086688	0.3357752133148466
SMART	SM00165:UBA	5	0.9025270758122743	0.00582118961784745	UBXN1, RAD23A, MARK4, UBAC1, UBL7	264	29	10374	6.775078369905956	0.6815490953977598	0.29826745693950774	0.29826745693950774
INTERPRO	IPR009060:UBA-like	6	1.083032490974729	0.025761193426869132	NSFL1C, UBXN1, USP21, RAD23A, UBAC1, UBL7	526	61	19139	3.578944087764134	0.9999999999789705	1.0	1.0
INTERPRO	IPR015940:Ubiquitin-associated/translation elongation factor EF1B, N-terminal, eukaryote	5	0.9025270758122743	0.03440740335727188	UBXN1, RAD23A, MARK4, UBAC1, UBL7	526	45	19139	4.0428812843261515	0.9999999999999952	1.0	1.0
UP_SEQ_FEATURE	DOMAIN:UBA	5	0.9025270758122743	0.05024612690515992	UBXN1, RAD23A, MARK4, UBAC1, UBL7	540	53	20516	3.5842068483577916	1.0	1.0	1.0
Annotation Cluster 11	Enrichment Score: 1.812335854101794
Category	Term	Count	%	PValue	Genes	List Total	Pop Hits	Pop Total	Fold Enrichment	Bonferroni	Benjamini	FDR
INTERPRO	IPR019734:Tetratricopeptide repeat	12	2.166064981949458	0.0016763785809204386	UNC45A, KLC4, XAB2, PPP5C, PRPF6, SH3TC1, SGTA, TTC31, AIP, FKBP8, TTC7A, WDTC1	526	140	19139	3.1187941336230307	0.794122455232158	0.7895743116135265	0.7895743116135265
SMART	SM00028:TPR	11	1.9855595667870036	0.0019119680899762387	UNC45A, KLC4, XAB2, PPP5C, PRPF6, SH3TC1, SGTA, TTC31, FKBP8, TTC7A, WDTC1	264	132	10374	3.274621212121212	0.31278250749703385	0.23013865141218606	0.23013865141218606
INTERPRO	IPR011990:Tetratricopeptide-like helical	14	2.527075812274368	0.011197049110644015	NAPA, UNC45A, TTC31, SGTA, AIP, TTC7A, KLC4, XAB2, PPP5C, PRPF6, SH3TC1, FKBP8, GPSM3, WDTC1	526	230	19139	2.2147958340221523	0.9999752606609515	1.0	1.0
UP_SEQ_FEATURE	REPEAT:TPR	8	1.444043321299639	0.01475894705828439	UNC45A, KLC4, PPP5C, SGTA, TTC31, AIP, FKBP8, TTC7A	540	98	20516	3.1014361300075586	0.9999999999999991	1.0	1.0
UP_KW_DOMAIN	KW-0802~TPR repeat	10	1.8050541516245486	0.02093526729746143	UNC45A, KLC4, PPP5C, SH3TC1, SGTA, TTC31, AIP, FKBP8, TTC7A, WDTC1	343	172	14500	2.4577937487287276	0.39817009132807435	0.2512232075695372	0.2512232075695372
UP_SEQ_FEATURE	REPEAT:TPR 1	10	1.8050541516245486	0.024847852029631544	UNC45A, KLC4, PPP5C, SH3TC1, SGTA, TTC31, AIP, FKBP8, TTC7A, WDTC1	540	159	20516	2.3894712322385274	1.0	1.0	1.0
UP_SEQ_FEATURE	REPEAT:TPR 2	10	1.8050541516245486	0.024847852029631544	UNC45A, KLC4, PPP5C, SH3TC1, SGTA, TTC31, AIP, FKBP8, TTC7A, WDTC1	540	159	20516	2.3894712322385274	1.0	1.0	1.0
UP_SEQ_FEATURE	REPEAT:TPR 3	9	1.6245487364620936	0.03786790171085354	UNC45A, KLC4, PPP5C, SH3TC1, SGTA, TTC31, AIP, FKBP8, TTC7A	540	145	20516	2.35816091954023	1.0	1.0	1.0
INTERPRO	IPR001440:Tetratricopeptide TPR-1	3	0.5415162454873645	0.1884682319535485	PPP5C, SGTA, FKBP8	526	29	19139	3.7640618854071066	1.0	1.0	1.0
Annotation Cluster 12	Enrichment Score: 1.7809164124860983
Category	Term	Count	%	PValue	Genes	List Total	Pop Hits	Pop Total	Fold Enrichment	Bonferroni	Benjamini	FDR
GOTERM_BP_DIRECT	GO:0006102~isocitrate metabolic process	4	0.7220216606498195	3.367970413561727E-4	IDH3G, IDH2, IDH3B, ACO2	508	6	19357	25.402887139107612	0.5514396169075211	0.08906410649196568	0.08887699702454559
SMART	SM01329:SM01329	3	0.5415162454873645	0.006087090957949137	IDH3G, IDH2, IDH3B	264	5	10374	23.577272727272728	0.6978149778614658	0.29826745693950774	0.29826745693950774
UP_SEQ_FEATURE	DOMAIN:Isopropylmalate dehydrogenase-like	3	0.5415162454873645	0.006536111081053622	IDH3G, IDH2, IDH3B	540	5	20516	22.795555555555556	0.9999997686019446	1.0	1.0
UP_KW_BIOLOGICAL_PROCESS	KW-0816~Tricarboxylic acid cycle	5	0.9025270758122743	0.006673977538008229	IDH3G, IDH2, IDH3B, ACO2, SDHA	347	25	11248	6.482997118155619	0.4846651850446019	0.11012062937713578	0.10567131101846364
INTERPRO	IPR019818:Isocitrate/isopropylmalate dehydrogenase, conserved site	3	0.5415162454873645	0.007108422193852458	IDH3G, IDH2, IDH3B	526	5	19139	21.83155893536122	0.9987935179714468	1.0	1.0
INTERPRO	IPR024084:Isopropylmalate dehydrogenase-like domain	3	0.5415162454873645	0.007108422193852458	IDH3G, IDH2, IDH3B	526	5	19139	21.83155893536122	0.9987935179714468	1.0	1.0
GOTERM_BP_DIRECT	GO:0006099~tricarboxylic acid cycle	5	0.9025270758122743	0.011580640849705658	IDH3G, IDH2, IDH3B, ACO2, SDHA	508	34	19357	5.6035780453913855	0.9999999999990876	0.835209855221196	0.8334552126682102
KEGG_PATHWAY	hsa00020:Citrate cycle (TCA cycle)	5	0.9025270758122743	0.01602261133067149	IDH3G, IDH2, IDH3B, ACO2, SDHA	271	30	8205	5.046125461254612	0.9898193923343181	0.3210528620286757	0.31313958726036334
KEGG_PATHWAY	hsa01210:2-Oxocarboxylic acid metabolism	4	0.7220216606498195	0.0231127216267843	IDH3G, IDH2, IDH3B, ACO2	271	19	8205	6.374053214216353	0.9986943555312687	0.34547436536877585	0.3369591521378553
KEGG_PATHWAY	hsa01230:Biosynthesis of amino acids	7	1.263537906137184	0.03647013492917763	PFKL, IDH3G, IDH2, IDH3B, PYCR2, ACO2, PFKM	271	75	8205	2.825830258302583	0.9999738355732516	0.3787067413465151	0.36937242025698835
GOTERM_MF_DIRECT	GO:0051287~NAD binding	4	0.7220216606498195	0.07235739971237452	IDH3G, IDH2, IDH3B, NDUFV1	526	35	18913	4.109288430200977	1.0	1.0	1.0
KEGG_PATHWAY	hsa01200:Carbon metabolism	7	1.263537906137184	0.17779465905601882	PFKL, IDH3G, IDH2, IDH3B, ACO2, SDHA, PFKM	271	115	8205	1.8429327771538586	1.0	1.0	0.9787985865724381
GOTERM_MF_DIRECT	GO:0000287~magnesium ion binding	6	1.083032490974729	0.7751789547415842	PINK1, NUDT8, IDH3G, GSS, IDH2, IDH3B	526	232	18913	0.929903631834273	1.0	1.0	1.0
Annotation Cluster 13	Enrichment Score: 1.6842627926546994
Category	Term	Count	%	PValue	Genes	List Total	Pop Hits	Pop Total	Fold Enrichment	Bonferroni	Benjamini	FDR
UP_KW_MOLECULAR_FUNCTION	KW-0418~Kinase	34	6.137184115523466	0.0019282551299929858	PANK4, DYRK4, MYLK2, GSK3A, DGKA, TESK2, DGUOK, GUK1, ADRBK1, PIM3, CSK, MARK4, MAPK3, ILKAP, MAP4K1, MAP2K2, DMPK, FLT3LG, VRK3, MAPK8IP3, PFKL, PINK1, STK25, CSNK2B, RPS6KB2, ULK3, CDK2AP2, PRKD2, PRKCQ, CALM3, PFKM, MAP3K11, STK40, CSNK1G2	306	747	11735	1.7455005206009222	0.12974446817775165	0.034708592339873744	0.03278033720988076
SMART	SM00220:S_TKc	20	3.6101083032490973	0.0023483535858386333	MAP4K1, MYLK2, DYRK4, GSK3A, MAP2K2, DMPK, VRK3, PINK1, STK25, ADRBK1, RPS6KB2, ULK3, PRKD2, PIM3, PRKCQ, MARK4, MAP3K11, CSNK1G2, STK40, MAPK3	264	365	10374	2.153175591531756	0.3692329101590398	0.23013865141218606	0.23013865141218606
UP_SEQ_FEATURE	ACT_SITE:Proton acceptor	37	6.678700361010831	0.004213251810830342	DYRK4, MYLK2, GSK3A, USP11, TESK2, HSD17B6, PLA2G6, SMPD2, DGUOK, ADRBK1, PIM3, CSK, CDIPT, MARK4, MAPK3, MAP4K1, CBR1, MAP2K2, DMPK, TXNRD2, USP21, SIRT6, SDHA, SIRT2, DHRS4, PFKL, PINK1, STK25, RPS6KB2, ULK3, PRKD2, PRKCQ, NIT1, PFKM, MAP3K11, STK40, CSNK1G2	540	861	20516	1.6326665806340603	0.9999465954963898	1.0	1.0
UP_KW_MOLECULAR_FUNCTION	KW-0723~Serine/threonine-protein kinase	20	3.6101083032490973	0.007139415147563189	MAP4K1, MYLK2, DYRK4, GSK3A, MAP2K2, DMPK, TESK2, PINK1, STK25, ADRBK1, RPS6KB2, ULK3, PRKD2, PIM3, PRKCQ, MARK4, MAP3K11, CSNK1G2, STK40, MAPK3	306	394	11735	1.9466839189144356	0.4030259514665353	0.08567298177075827	0.08091337167238281
GOTERM_BP_DIRECT	GO:0018105~peptidyl-serine phosphorylation	12	2.166064981949458	0.00900103980356392	MAP4K1, DYRK4, GSK3A, PINK1, DMPK, ADRBK1, RPS6KB2, ULK3, PRKCQ, PRKD2, VRK3, CSNK1G2	508	183	19357	2.4986446366335358	0.999999999548962	0.7934249900919307	0.7917581308690484
GOTERM_BP_DIRECT	GO:0006468~protein phosphorylation	23	4.1516245487364625	0.010205458413353912	MAP4K1, PRRT1, GSK3A, DMPK, GMFG, TESK2, RUNX3, DGUOK, PINK1, STK25, ADRBK1, CSNK2B, CSK, PRKD2, PIM3, PRKCQ, FIZ1, MARK4, ST3GAL1, MAP3K11, CSNK1G2, STK40, MAPK3	508	489	19357	1.7922282337407212	0.9999999999750409	0.8348535258905168	0.8330996319285618
INTERPRO	IPR008271:Serine/threonine-protein kinase, active site	17	3.068592057761733	0.014085417815149597	MYLK2, DYRK4, GSK3A, MAP2K2, DMPK, PINK1, ADRBK1, RPS6KB2, ULK3, PRKD2, PIM3, PRKCQ, MARK4, MAP3K11, CSNK1G2, STK40, MAPK3	526	316	19139	1.9574710015882946	0.9999984274253342	1.0	1.0
UP_SEQ_FEATURE	DOMAIN:Protein kinase	23	4.1516245487364625	0.015445281481708442	MAP4K1, MYLK2, DYRK4, GSK3A, MAP2K2, DMPK, TESK2, VRK3, PINK1, STK25, ADRBK1, RPS6KB2, ULK3, CSK, PRKD2, PIM3, PRKCQ, MARK4, MAP3K11, CSNK1G2, STK40, SCYL1, MAPK3	540	507	20516	1.7235298414785594	0.9999999999999998	1.0	1.0
GOTERM_MF_DIRECT	GO:0004674~protein serine/threonine kinase activity	20	3.6101083032490973	0.015585226224443582	MAP4K1, DYRK4, GSK3A, MAP2K2, DMPK, TESK2, VRK3, PINK1, STK25, CSNK2B, RPS6KB2, ULK3, PRKD2, PIM3, PRKCQ, MARK4, MAP3K11, CSNK1G2, STK40, MAPK3	526	397	18913	1.8113991820785167	0.9999890227059709	0.9340847272801283	0.9327998789619987
INTERPRO	IPR000719:Protein kinase, catalytic domain	23	4.1516245487364625	0.021585003497611978	MAP4K1, MYLK2, DYRK4, GSK3A, MAP2K2, DMPK, TESK2, VRK3, PINK1, STK25, ADRBK1, RPS6KB2, ULK3, CSK, PRKD2, PIM3, PRKCQ, MARK4, MAP3K11, CSNK1G2, STK40, SCYL1, MAPK3	526	501	19139	1.6704120276557153	0.9999999988176098	1.0	1.0
INTERPRO	IPR017441:Protein kinase, ATP binding site	19	3.429602888086643	0.022776976059886336	MAP4K1, MYLK2, DYRK4, GSK3A, MAP2K2, DMPK, TESK2, STK25, ADRBK1, RPS6KB2, ULK3, CSK, PRKD2, PIM3, PRKCQ, MARK4, MAP3K11, CSNK1G2, MAPK3	526	390	19139	1.7726479477430046	0.9999999996249781	1.0	1.0
GOTERM_MF_DIRECT	GO:0004672~protein kinase activity	18	3.2490974729241873	0.035843388529177955	MAP4K1, DYRK4, GSK3A, MAP2K2, TESK2, VRK3, PINK1, STK25, ADRBK1, RPS6KB2, ULK3, PRKD2, PIM3, PRKCQ, MARK4, MAP3K11, CSNK1G2, SCYL1	526	378	18913	1.7122035125837407	0.9999999999970126	1.0	1.0
INTERPRO	IPR011009:Protein kinase-like domain	23	4.1516245487364625	0.04741382849688836	MAP4K1, MYLK2, DYRK4, GSK3A, MAP2K2, DMPK, TESK2, VRK3, PINK1, STK25, ADRBK1, RPS6KB2, ULK3, CSK, PRKD2, PIM3, PRKCQ, MARK4, MAP3K11, CSNK1G2, STK40, SCYL1, MAPK3	526	546	19139	1.5327407066950793	1.0	1.0	1.0
GOTERM_MF_DIRECT	GO:0004712~protein serine/threonine/tyrosine kinase activity	19	3.429602888086643	0.06616534681238363	MAP4K1, DYRK4, GSK3A, MAP2K2, DMPK, TESK2, PINK1, STK25, RPS6KB2, ULK3, CSK, PRKD2, PIM3, PRKCQ, MARK4, MAP3K11, CSNK1G2, STK40, MAPK3	526	440	18913	1.552657276183892	1.0	1.0	1.0
UP_KW_LIGAND	KW-0067~ATP-binding	45	8.12274368231047	0.19401366663711855	PANK4, DYRK4, MYLK2, GSK3A, NLRX1, DGKA, VPS4A, TESK2, UBE2L6, UBE2J2, DGUOK, UBE2Q1, GUK1, ADRBK1, DHX16, PIM3, CSK, KIF3C, MARK4, ABCD1, MAPK3, MAP4K1, MAP2K2, DMPK, IDH3G, GSS, TAP1, HSPA2, PFKL, PINK1, CDC34, UBE2S, STK25, PEX6, RPS6KB2, ULK3, PRKD2, PRKCQ, UBA1, MVD, PFKM, MAP3K11, STK40, CSNK1G2, UBE2M	186	1437	6850	1.1532763149033605	0.9970430273994224	0.8825706722037918	0.8825706722037918
GOTERM_MF_DIRECT	GO:0005524~ATP binding	49	8.844765342960288	0.2201332437581021	PANK4, DYRK4, MYLK2, GSK3A, DGKA, TESK2, UBE2L6, UBE2Q1, GUK1, DHX16, PIM3, ABCD1, SCYL1, MAP4K1, MAP2K2, TAP1, VRK3, RUNX3, CDC34, PEX6, ULK3, PRKD2, PRKCQ, MVD, CSNK1G2, STK40, NLRX1, VPS4A, UBE2J2, DGUOK, ADRBK1, CSK, KIF3C, MARK4, MAPK3, DMPK, IDH3G, GSS, HSPA2, PPP5C, PFKL, PINK1, UBE2S, STK25, RPS6KB2, UBA1, PFKM, MAP3K11, UBE2M	526	1539	18913	1.144806637068661	1.0	1.0	1.0
UP_KW_LIGAND	KW-0547~Nucleotide-binding	56	10.108303249097473	0.2327071859588365	PANK4, DYRK4, MYLK2, GUCY1B2, GSK3A, DGKA, TESK2, UBE2L6, SEPT9, TUBA1A, UBE2Q1, GUK1, DHX16, PIM3, ABCD1, MAP4K1, MAP2K2, TAP1, RHOC, GTPBP2, VRK3, GNL1, CDC34, PEX6, ULK3, PRKD2, PRKCQ, MVD, CSNK1G2, STK40, NLRX1, RAB1B, VPS4A, ARL2, UBE2J2, DGUOK, ADRBK1, CSK, KIF3C, MARK4, MAPK3, DMPK, TXNRD2, IDH3G, GSS, HSPA2, RAB11B, PFKL, PINK1, UBE2S, STK25, RPS6KB2, UBA1, PFKM, MAP3K11, UBE2M	186	1858	6850	1.109992245101103	0.9992166595838038	0.8825706722037918	0.8825706722037918
Annotation Cluster 14	Enrichment Score: 1.4633834996046708
Category	Term	Count	%	PValue	Genes	List Total	Pop Hits	Pop Total	Fold Enrichment	Bonferroni	Benjamini	FDR
GOTERM_CC_DIRECT	GO:0005778~peroxisomal membrane	7	1.263537906137184	0.008048352101062532	PEX16, MAP2K2, PEX6, PXMP2, ABCD1, PEX14, DHRS4	531	68	20587	3.99105461393597	0.9890807876644343	0.21423946783304548	0.2084906449037151
KEGG_PATHWAY	hsa04146:Peroxisome	8	1.444043321299639	0.017996140117671845	PEX16, ACOT8, PEX6, PXMP2, IDH2, ABCD1, PEX14, DHRS4	271	82	8205	2.9538295382953828	0.9942436481279273	0.3210528620286757	0.31313958726036334
GOTERM_BP_DIRECT	GO:0007031~peroxisome organization	4	0.7220216606498195	0.024028895999342947	PEX16, PEX6, ABCD1, PEX14	508	24	19357	6.350721784776903	1.0	1.0	0.9983186212694409
UP_KW_CELLULAR_COMPONENT	KW-0576~Peroxisome	8	1.444043321299639	0.029335015708605947	PEX16, ACOT8, PEX6, PXMP2, MUL1, ABCD1, PEX14, DHRS4	486	108	17662	2.6919676878524617	0.7532483473246224	0.15319397092271994	0.13689673997349444
GOTERM_BP_DIRECT	GO:0016558~protein import into peroxisome matrix	3	0.5415162454873645	0.0379840306877591	PEX16, PEX6, PEX14	508	12	19357	9.526082677165354	1.0	1.0	0.9983186212694409
UP_KW_DISEASE	KW-0861~Zellweger syndrome	3	0.5415162454873645	0.05160240279385394	PEX16, PEX6, PEX14	143	12	4570	7.98951048951049	0.9663187283111178	1.0	1.0
GOTERM_CC_DIRECT	GO:0005777~peroxisome	7	1.263537906137184	0.0648809931808636	PEX16, PEX6, IDH2, MUL1, ABCD1, PEX14, DHRS4	531	110	20587	2.4671973977058728	1.0	0.6362890383877676	0.6192150928138561
UP_KW_BIOLOGICAL_PROCESS	KW-0962~Peroxisome biogenesis	3	0.5415162454873645	0.06729539136033709	PEX16, ACOT8, PEX6	347	14	11248	6.9460683408810215	0.9989891932210537	0.693462859913051	0.6654441585024227
UP_KW_DISEASE	KW-0958~Peroxisome biogenesis disorder	3	0.5415162454873645	0.07729799730781668	PEX16, PEX6, PEX14	143	15	4570	6.391608391608392	0.9941932430698953	1.0	1.0
Annotation Cluster 15	Enrichment Score: 1.4534395253305075
Category	Term	Count	%	PValue	Genes	List Total	Pop Hits	Pop Total	Fold Enrichment	Bonferroni	Benjamini	FDR
SMART	SM00166:UBX	3	0.5415162454873645	0.020492698000237897	NSFL1C, UBXN1, UBXN6	264	9	10374	13.09848484848485	0.9827215464480018	0.8033137616093257	0.8033137616093257
UP_SEQ_FEATURE	DOMAIN:UBX	3	0.5415162454873645	0.044374349741960376	NSFL1C, UBXN1, UBXN6	540	13	20516	8.767521367521367	1.0	1.0	1.0
INTERPRO	IPR001012:UBX	3	0.5415162454873645	0.0479678532025904	NSFL1C, UBXN1, UBXN6	526	13	19139	8.396753436677391	1.0	1.0	1.0
Annotation Cluster 16	Enrichment Score: 1.39124649374018
Category	Term	Count	%	PValue	Genes	List Total	Pop Hits	Pop Total	Fold Enrichment	Bonferroni	Benjamini	FDR
GOTERM_BP_DIRECT	GO:0000398~mRNA splicing, via spliceosome	16	2.888086642599278	1.508992352436932E-4	SF3B5, SF3B2, SF3A2, GPKOW, LSM2, SART1, XAB2, LSM7, PRPF6, U2AF2, DHX16, RBM42, RALY, SNRPC, SNRPA, SNRPB	508	190	19357	3.2087857438872773	0.3017424626568499	0.05985669664666497	0.05973094728396189
GOTERM_MF_DIRECT	GO:0003723~RNA binding	42	7.581227436823104	0.5031372727406282	SF3B5, MRPS15, SF3B2, PEF1, MRPL37, MRPL54, RPS15, SART1, MRPL2, U2AF2, RPL36, DHX16, RALY, MRPL9, C11ORF68, APOBEC3C, LRRC47, RPS9, CPSF7, SF3A2, GPKOW, MRPL28, NOSIP, TRNAU1AP, GTF2F1, SUPT5H, TPD52L2, LSM2, PPP5C, LSM7, PRPF6, HNRNPUL1, CCDC9, EIF3G, RBM42, UBA1, FAU, EZR, SNRPC, RPL28, SNRPA, SNRPB	526	1466	18913	1.0301251692352384	1.0	1.0	1.0
UP_KW_MOLECULAR_FUNCTION	KW-0694~RNA-binding	16	2.888086642599278	0.8828501368303369	SF3B5, RPS9, CPSF7, GPKOW, SIRT6, TRNAU1AP, LSM2, LSM7, HNRNPUL1, U2AF2, EIF3G, RBM42, RALY, SNRPC, SNRPA, SNRPB	306	748	11735	0.8203138652965642	1.0	1.0	0.9577464788732394
Annotation Cluster 17	Enrichment Score: 1.3572288205607341
Category	Term	Count	%	PValue	Genes	List Total	Pop Hits	Pop Total	Fold Enrichment	Bonferroni	Benjamini	FDR
INTERPRO	IPR001179:Peptidyl-prolyl cis-trans isomerase, FKBP-type, domain	4	0.7220216606498195	0.010477708184103901	FKBP1A, FKBP2, AIP, FKBP8	526	17	19139	8.561395660925967	0.9999509206730454	1.0	1.0
UP_SEQ_FEATURE	DOMAIN:PPIase FKBP-type	4	0.7220216606498195	0.010967094730859517	FKBP1A, FKBP2, AIP, FKBP8	540	18	20516	8.442798353909465	0.9999999999930653	1.0	1.0
UP_KW_MOLECULAR_FUNCTION	KW-0697~Rotamase	5	0.9025270758122743	0.024931146712473325	FKBP1A, FKBP2, AIP, FKBP8, PIN1	306	43	11735	4.4592643258853935	0.8376170434199739	0.25643465189972564	0.24218828234974085
GOTERM_MF_DIRECT	GO:0003755~peptidyl-prolyl cis-trans isomerase activity	5	0.9025270758122743	0.03570589754078078	FKBP1A, FKBP2, AIP, FKBP8, PIN1	526	45	18913	3.9951415293620616	0.9999999999966863	1.0	1.0
GOTERM_BP_DIRECT	GO:0000413~protein peptidyl-prolyl isomerization	3	0.5415162454873645	0.19451672698137987	FKBP1A, FKBP2, PIN1	508	31	19357	3.68751587503175	1.0	1.0	0.9983186212694409
UP_KW_MOLECULAR_FUNCTION	KW-0413~Isomerase	6	1.083032490974729	0.3612684376711737	FKBP1A, FKBP2, MPI, AIP, FKBP8, PIN1	306	152	11735	1.5138028895768834	0.9999999999999903	1.0	0.9577464788732394
Annotation Cluster 18	Enrichment Score: 1.3268015166500169
Category	Term	Count	%	PValue	Genes	List Total	Pop Hits	Pop Total	Fold Enrichment	Bonferroni	Benjamini	FDR
UP_KW_BIOLOGICAL_PROCESS	KW-0227~DNA damage	22	3.9711191335740073	0.01881849367817628	MUS81, OGG1, MCRS1, XRCC1, SIRT6, RAD23A, ZDHHC16, C1ORF86, RBX1, PARP10, MAD2L2, POLD4, TFPT, XAB2, PPP5C, KAT5, HSF1, MACROD1, POLL, MUTYH, OTUB1, RAD9A	347	418	11248	1.7060518731988472	0.8475294269015825	0.2661472677342074	0.2553938427752495
UP_KW_BIOLOGICAL_PROCESS	KW-0234~DNA repair	19	3.429602888086643	0.02299180722288999	MUS81, OGG1, MCRS1, XRCC1, SIRT6, RAD23A, C1ORF86, RBX1, PARP10, MAD2L2, POLD4, TFPT, XAB2, PPP5C, KAT5, HSF1, POLL, MUTYH, OTUB1	347	350	11248	1.7596706463565253	0.9000178782447227	0.2845236143832636	0.27302771077181864
GOTERM_BP_DIRECT	GO:0006281~DNA repair	11	1.9855595667870036	0.24178952559437222	MUS81, TFPT, OGG1, MCRS1, HSF1, POLL, RAD9B, MUTYH, RBX1, OTUB1, RAD9A	508	293	19357	1.4305380129531589	1.0	1.0	0.9983186212694409
Annotation Cluster 19	Enrichment Score: 1.2023067004163503
Category	Term	Count	%	PValue	Genes	List Total	Pop Hits	Pop Total	Fold Enrichment	Bonferroni	Benjamini	FDR
GOTERM_CC_DIRECT	GO:0009898~cytoplasmic side of plasma membrane	7	1.263537906137184	0.011983580864242973	MAP2K2, JUP, HTRA2, AP2A1, LDLRAP1, CHMP7, AP2M1	531	74	20587	3.667455591184405	0.9988165048333549	0.250389412076687	0.2436705548653269
GOTERM_MF_DIRECT	GO:0035615~clathrin adaptor activity	4	0.7220216606498195	0.012721281078215609	AP2A1, LDLRAP1, AP2M1, AP1M1	526	18	18913	7.990283058724123	0.999909277087067	0.9340847272801283	0.9327998789619987
GOTERM_MF_DIRECT	GO:0050750~low-density lipoprotein particle receptor binding	4	0.7220216606498195	0.03108981144503733	SNX17, AP2A1, LDLRAP1, AP2M1	526	25	18913	5.753003802281369	0.9999999998933107	1.0	1.0
GOTERM_CC_DIRECT	GO:0030669~clathrin-coated endocytic vesicle membrane	4	0.7220216606498195	0.26912728486208604	CD74, AP2A1, LDLRAP1, AP2M1	531	70	20587	2.215442561205273	1.0	1.0	0.974910394265233
UP_KW_BIOLOGICAL_PROCESS	KW-0254~Endocytosis	4	0.7220216606498195	0.7634370286441078	AP2A1, LDLRAP1, EPN1, AP2M1	347	129	11248	1.0051158322721891	1.0	1.0	0.9693877551020408
Annotation Cluster 20	Enrichment Score: 1.1167603137413857
Category	Term	Count	%	PValue	Genes	List Total	Pop Hits	Pop Total	Fold Enrichment	Bonferroni	Benjamini	FDR
GOTERM_BP_DIRECT	GO:0042147~retrograde transport, endosome to Golgi	8	1.444043321299639	0.007353100083983595	RNF126, DCTN1, VPS52, TBC1D10C, STX5, VPS26B, TBC1D17, TBC1D10A	508	86	19357	3.5445889031312947	0.9999999764710996	0.7934249900919307	0.7917581308690484
UP_SEQ_FEATURE	SITE:Arginine finger	3	0.5415162454873645	0.044374349741960376	TBC1D10C, TBC1D17, TBC1D10A	540	13	20516	8.767521367521367	1.0	1.0	1.0
UP_SEQ_FEATURE	SITE:Glutamine finger	3	0.5415162454873645	0.044374349741960376	TBC1D10C, TBC1D17, TBC1D10A	540	13	20516	8.767521367521367	1.0	1.0	1.0
SMART	SM00164:TBC	5	0.9025270758122743	0.050301265379717346	TBC1D10C, TBC1D25, TBC1D17, TBC1D22A, TBC1D10A	264	55	10374	3.572314049586777	0.9999595583903896	1.0	1.0
UP_SEQ_FEATURE	DOMAIN:Rab-GAP TBC	5	0.9025270758122743	0.0762981216777675	TBC1D10C, TBC1D25, TBC1D17, TBC1D22A, TBC1D10A	540	61	20516	3.1141469338190646	1.0	1.0	1.0
INTERPRO	IPR000195:Rab-GTPase-TBC domain	5	0.9025270758122743	0.08223431356602084	TBC1D10C, TBC1D25, TBC1D17, TBC1D22A, TBC1D10A	526	60	19139	3.0321609632446136	1.0	1.0	1.0
UP_KW_MOLECULAR_FUNCTION	KW-0343~GTPase activation	9	1.6245487364620936	0.14347073664276289	ARHGAP9, GDI1, TBC1D10C, TBC1D25, TBC1D17, TBC1D22A, TBC1D10A, SIPA1, ARFGAP2	306	197	11735	1.7520155270229918	0.9999856305952629	1.0	0.9577464788732394
GOTERM_BP_DIRECT	GO:0090630~activation of GTPase activity	6	1.083032490974729	0.24014481668325288	TBC1D10C, TBC1D25, TBC1D17, TBC1D22A, TBC1D10A, SIPA1	508	127	19357	1.8002046004092007	1.0	1.0	0.9983186212694409
GOTERM_MF_DIRECT	GO:0005096~GTPase activator activity	9	1.6245487364620936	0.5649894277704771	ARHGAP9, GDI1, TBC1D10C, TBC1D25, TBC1D17, TBC1D22A, TBC1D10A, SIPA1, ARFGAP2	526	292	18913	1.1082413146518049	1.0	1.0	1.0
Annotation Cluster 21	Enrichment Score: 1.114640146644244
Category	Term	Count	%	PValue	Genes	List Total	Pop Hits	Pop Total	Fold Enrichment	Bonferroni	Benjamini	FDR
GOTERM_BP_DIRECT	GO:0043687~post-translational protein modification	7	1.263537906137184	0.011403728477376135	PSMB4, PSMB2, SIRT6, PSMB8, SIRT2, UBE2M, RBX1	508	72	19357	3.704587707786527	0.9999999999986031	0.835209855221196	0.8334552126682102
GOTERM_CC_DIRECT	GO:0005839~proteasome core complex	4	0.7220216606498195	0.015981707588608035	PSMB4, PSMB2, PSMF1, PSMB8	531	21	20587	7.384808537350909	0.9998773202025566	0.308061191104548	0.2997947906276817
UP_KW_CELLULAR_COMPONENT	KW-0647~Proteasome	6	1.083032490974729	0.016034862216276143	PSMB4, PSMB2, PSME1, RAD23A, PSMF1, PSMB8	486	54	17662	4.037951531778692	0.5322148394122045	0.09420481552062235	0.08418302663544976
GOTERM_CC_DIRECT	GO:0000502~proteasome complex	6	1.083032490974729	0.016599718701842688	PSMB4, PSMB2, PSME1, RAD23A, PSMF1, PSMB8	531	58	20587	4.010714981492305	0.9999136517671384	0.30930809181100205	0.30100823246008074
GOTERM_BP_DIRECT	GO:0002479~antigen processing and presentation of exogenous peptide antigen via MHC class I, TAP-dependent	4	0.7220216606498195	0.026787357908053873	PSMB4, PSMB2, TAP1, PSMB8	508	25	19357	6.0966929133858265	1.0	1.0	0.9983186212694409
GOTERM_BP_DIRECT	GO:0070498~interleukin-1-mediated signaling pathway	5	0.9025270758122743	0.0276590978922593	PSMB4, PSMB2, PSMB8, RELA, MAPK3	508	44	19357	4.330037580529707	1.0	1.0	0.9983186212694409
GOTERM_BP_DIRECT	GO:0038095~Fc-epsilon receptor signaling pathway	5	0.9025270758122743	0.03193133148436643	PSMB4, PSMB2, PRKCQ, PLCG1, PSMB8	508	46	19357	4.141775077028415	1.0	1.0	0.9983186212694409
INTERPRO	IPR023333:Proteasome B-type subunit	3	0.5415162454873645	0.0350618399431137	PSMB4, PSMB2, PSMB8	526	11	19139	9.923435879709645	0.9999999999999974	1.0	1.0
GOTERM_CC_DIRECT	GO:0019774~proteasome core complex, beta-subunit complex	3	0.5415162454873645	0.036807687907050024	PSMB4, PSMB2, PSMB8	531	12	20587	9.692561205273071	0.999999999213731	0.4491920960231655	0.4371386408525976
INTERPRO	IPR016050:Proteasome, beta-type subunit, conserved site	3	0.5415162454873645	0.041323612757178815	PSMB4, PSMB2, PSMB8	526	12	19139	9.09648288973384	1.0	1.0	1.0
GOTERM_MF_DIRECT	GO:0004298~threonine-type endopeptidase activity	3	0.5415162454873645	0.05614482524797255	PSMB4, PSMB2, PSMB8	526	14	18913	7.7049158066268335	1.0	1.0	1.0
GOTERM_BP_DIRECT	GO:0016579~protein deubiquitination	8	1.444043321299639	0.05698507234103736	OTUD5, PSMB4, PSMB2, USP21, USP11, PSMB8, OTUB1	508	131	19357	2.3269820280098577	1.0	1.0	0.9983186212694409
GOTERM_BP_DIRECT	GO:1902036~regulation of hematopoietic stem cell differentiation	4	0.7220216606498195	0.05872985592648522	PSMB4, PSMB2, KAT5, PSMB8	508	34	19357	4.482862436313108	1.0	1.0	0.9983186212694409
KEGG_PATHWAY	hsa03050:Proteasome	5	0.9025270758122743	0.06366202072187613	PSMB4, PSMB2, PSME1, PSMF1, PSMB8	271	46	8205	3.2909513877747476	0.99999999229328	0.5165718252860806	0.5038394211417053
GOTERM_BP_DIRECT	GO:0036388~pre-replicative complex assembly	3	0.5415162454873645	0.12083133575118261	PSMB4, PSMB2, PSMB8	508	23	19357	4.970130092434098	1.0	1.0	0.9983186212694409
GOTERM_BP_DIRECT	GO:0031146~SCF-dependent proteasomal ubiquitin-dependent protein catabolic process	5	0.9025270758122743	0.12905202396201954	PSMB4, PSMB2, PSMB8, FBXL6, RBX1	508	74	19357	2.57461693977442	1.0	1.0	0.9983186212694409
GOTERM_BP_DIRECT	GO:0006521~regulation of cellular amino acid metabolic process	3	0.5415162454873645	0.12963155754803654	PSMB4, PSMB2, PSMB8	508	24	19357	4.763041338582677	1.0	1.0	0.9983186212694409
INTERPRO	IPR001353:Proteasome, subunit alpha/beta	3	0.5415162454873645	0.13033122716632306	PSMB4, PSMB2, PSMB8	526	23	19139	4.745991072904613	1.0	1.0	1.0
GOTERM_BP_DIRECT	GO:0038061~NIK/NF-kappaB signaling	4	0.7220216606498195	0.1306890476040452	PSMB4, PSMB2, PSMB8, RELA	508	48	19357	3.1753608923884515	1.0	1.0	0.9983186212694409
GOTERM_BP_DIRECT	GO:0031145~anaphase-promoting complex-dependent catabolic process	4	0.7220216606498195	0.1306890476040452	PSMB4, PSMB2, UBE2S, PSMB8	508	48	19357	3.1753608923884515	1.0	1.0	0.9983186212694409
GOTERM_BP_DIRECT	GO:0050852~T cell receptor signaling pathway	7	1.263537906137184	0.14739515390566005	PSMB4, PSMB2, CSK, PRKD2, PLCG1, RBCK1, PSMB8	508	136	19357	1.9612523158869848	1.0	1.0	0.9983186212694409
GOTERM_BP_DIRECT	GO:0033209~tumor necrosis factor-mediated signaling pathway	5	0.9025270758122743	0.15287310083348382	PSMB4, PSMB2, COMMD7, PSMB8, RELA	508	79	19357	2.4116665005481908	1.0	1.0	0.9983186212694409
GOTERM_BP_DIRECT	GO:0061418~regulation of transcription from RNA polymerase II promoter in response to hypoxia	3	0.5415162454873645	0.15683544167829888	PSMB4, PSMB2, PSMB8	508	27	19357	4.233814523184601	1.0	1.0	0.9983186212694409
GOTERM_BP_DIRECT	GO:0060071~Wnt signaling pathway, planar cell polarity pathway	4	0.7220216606498195	0.18086646097945566	PSMB4, PSMB2, DVL1, PSMB8	508	56	19357	2.72173790776153	1.0	1.0	0.9983186212694409
GOTERM_BP_DIRECT	GO:0010972~negative regulation of G2/M transition of mitotic cell cycle	3	0.5415162454873645	0.21376207698232538	PSMB4, PSMB2, PSMB8	508	33	19357	3.464030064423765	1.0	1.0	0.9983186212694409
GOTERM_BP_DIRECT	GO:0010498~proteasomal protein catabolic process	3	0.5415162454873645	0.2429204241261147	PSMB4, PSMB2, PSMB8	508	36	19357	3.1753608923884515	1.0	1.0	0.9983186212694409
GOTERM_BP_DIRECT	GO:0090263~positive regulation of canonical Wnt signaling pathway	6	1.083032490974729	0.26978260028747725	PSMB4, JUP, PSMB2, PIN1, PSMB8, CSNK1G2	508	133	19357	1.7189923627967556	1.0	1.0	0.9983186212694409
GOTERM_BP_DIRECT	GO:0002223~stimulatory C-type lectin receptor signaling pathway	3	0.5415162454873645	0.3305526399776789	PSMB4, PSMB2, PSMB8	508	45	19357	2.540288713910761	1.0	1.0	0.9983186212694409
GOTERM_BP_DIRECT	GO:0043488~regulation of mRNA stability	3	0.5415162454873645	0.48571923756112	PSMB4, PSMB2, PSMB8	508	62	19357	1.843757937515875	1.0	1.0	0.9983186212694409
Annotation Cluster 22	Enrichment Score: 0.9188539888704497
Category	Term	Count	%	PValue	Genes	List Total	Pop Hits	Pop Total	Fold Enrichment	Bonferroni	Benjamini	FDR
UP_SEQ_FEATURE	DOMAIN:Thyroglobulin type-1	3	0.5415162454873645	0.0648483755197685	CD74, IGFBP4, IGFBP6	540	16	20516	7.123611111111112	1.0	1.0	1.0
SMART	SM00211:TY	3	0.5415162454873645	0.06782068205117762	CD74, IGFBP4, IGFBP6	264	17	10374	6.934491978609626	0.9999989482929877	1.0	1.0
INTERPRO	IPR000716:Thyroglobulin type-1	3	0.5415162454873645	0.07787376855646207	CD74, IGFBP4, IGFBP6	526	17	19139	6.4210467456944755	1.0	1.0	1.0
GOTERM_BP_DIRECT	GO:0043410~positive regulation of MAPK cascade	5	0.9025270758122743	0.6164978950911908	MAP4K1, CD74, MAP2K2, IGFBP4, IGFBP6	508	162	19357	1.1760595897735004	1.0	1.0	0.9983186212694409
Annotation Cluster 23	Enrichment Score: 0.8815733363068201
Category	Term	Count	%	PValue	Genes	List Total	Pop Hits	Pop Total	Fold Enrichment	Bonferroni	Benjamini	FDR
GOTERM_BP_DIRECT	GO:0051301~cell division	18	3.2490974729241873	0.025989173796635727	NUDC, DCTN1, VPS4A, PMF1, SIRT2, EML3, PPP1CA, MAD2L2, CDC34, TUBA1A, UBE2S, REEP4, ZFYVE19, ENSA, TACC3, FAM64A, ARHGEF2, MARK4	508	385	19357	1.781501175989365	1.0	1.0	0.9983186212694409
UP_KW_BIOLOGICAL_PROCESS	KW-0132~Cell division	18	3.2490974729241873	0.14468256685585018	NUDC, DCTN1, VPS4A, PMF1, SIRT2, EML3, PPP1CA, MAD2L2, SEPT9, CDC34, UBE2S, REEP4, ZFYVE19, ENSA, TACC3, FAM64A, ARHGEF2, MARK4	347	417	11248	1.3992080111127236	0.9999998091882695	0.948337876159244	0.910021194294224
UP_KW_BIOLOGICAL_PROCESS	KW-0498~Mitosis	12	2.166064981949458	0.2768488921361269	MAD2L2, NUDC, DCTN1, REEP4, ENSA, TACC3, FAM64A, ARHGEF2, MARK4, PMF1, SIRT2, EML3	347	289	11248	1.345950958786634	0.9999999999999885	1.0	0.9693877551020408
UP_KW_BIOLOGICAL_PROCESS	KW-0131~Cell cycle	25	4.512635379061372	0.2859270123551953	DCTN1, VPS4A, ARL2, PMF1, SEPT9, ENSA, PIM3, MARK4, MAPK3, NUDC, SIAH2, BLCAP, SIRT2, JMJD5, EML3, PPP1CA, MAD2L2, CDC34, UBE2S, REEP4, ZFYVE19, TACC3, PIN1, FAM64A, ARHGEF2	347	685	11248	1.183028671196281	0.9999999999999967	1.0	0.9693877551020408
Annotation Cluster 24	Enrichment Score: 0.8551539162918633
Category	Term	Count	%	PValue	Genes	List Total	Pop Hits	Pop Total	Fold Enrichment	Bonferroni	Benjamini	FDR
SMART	SM00513:SAP	3	0.5415162454873645	0.12282434272497222	SF3B2, HNRNPUL1, MKL1	264	24	10374	4.911931818181818	0.999999999993002	1.0	1.0
UP_SEQ_FEATURE	DOMAIN:SAP	3	0.5415162454873645	0.14837333885785742	SF3B2, HNRNPUL1, MKL1	540	26	20516	4.383760683760683	1.0	1.0	1.0
INTERPRO	IPR003034:SAP domain	3	0.5415162454873645	0.14924436159644328	SF3B2, HNRNPUL1, MKL1	526	25	19139	4.366311787072243	1.0	1.0	1.0
Annotation Cluster 25	Enrichment Score: 0.8260023095360516
Category	Term	Count	%	PValue	Genes	List Total	Pop Hits	Pop Total	Fold Enrichment	Bonferroni	Benjamini	FDR
GOTERM_BP_DIRECT	GO:0006471~protein ADP-ribosylation	3	0.5415162454873645	0.12083133575118261	PARP10, SIRT6, SIRT2	508	23	19357	4.970130092434098	1.0	1.0	0.9983186212694409
GOTERM_MF_DIRECT	GO:0003950~NAD+ ADP-ribosyltransferase activity	3	0.5415162454873645	0.1619009339353727	PARP10, SIRT6, SIRT2	526	26	18913	4.14880081895291	1.0	1.0	1.0
UP_KW_LIGAND	KW-0520~NAD	9	1.6245487364620936	0.17004510744407653	PARP10, CYB5R3, TXNRD2, DHPS, NDUFS3, SIRT6, HSD17B6, NDUFV1, SIRT2	186	199	6850	1.6655859944885718	0.9934766419783637	0.8825706722037918	0.8825706722037918
Annotation Cluster 26	Enrichment Score: 0.8125730184224151
Category	Term	Count	%	PValue	Genes	List Total	Pop Hits	Pop Total	Fold Enrichment	Bonferroni	Benjamini	FDR
GOTERM_CC_DIRECT	GO:0005819~spindle	8	1.444043321299639	0.08602128928573269	MAD2L2, NUDC, DCTN1, MAP7D1, ARHGEF2, EMD, SIRT2, EML3	531	147	20587	2.109945296385974	1.0	0.7513421986050715	0.7311809589287278
GOTERM_CC_DIRECT	GO:0072686~mitotic spindle	7	1.263537906137184	0.15326119494232301	NUDC, DCTN1, TADA3, TACC3, AAAS, SIRT2, EML3	531	140	20587	1.938512241054614	1.0	0.9018211365553533	0.8776220005118286
UP_KW_BIOLOGICAL_PROCESS	KW-0498~Mitosis	12	2.166064981949458	0.2768488921361269	MAD2L2, NUDC, DCTN1, REEP4, ENSA, TACC3, FAM64A, ARHGEF2, MARK4, PMF1, SIRT2, EML3	347	289	11248	1.345950958786634	0.9999999999999885	1.0	0.9693877551020408
Annotation Cluster 27	Enrichment Score: 0.8101930745641607
Category	Term	Count	%	PValue	Genes	List Total	Pop Hits	Pop Total	Fold Enrichment	Bonferroni	Benjamini	FDR
UP_KW_PTM	KW-0832~Ubl conjugation	89	16.064981949458485	0.09655902117696383	CRTC2, NRL, UBE2L6, RPS15, SART1, KAT5, UBE2Q1, SUMO3, CFL1, MACROD1, DPF2, PIM3, MAF1, ZNF444, MAP4K1, RPS9, ZNF362, TINF2, AXIN1, MUL1, SIRT6, RAD23A, TRPC4AP, RUNX3, SIRT2, SREBF2, EPN1, EEF1G, RNF167, RNF126, BRMS1, CDC34, HNRNPUL1, MAP7D1, ZFYVE19, CSNK2B, SCNN1A, FKBP8, PLIN3, FAM64A, RBCK1, RPL28, UBA52, BAT4, SF3B2, LIN37, PEF1, DCTN1, ARL2, UBE2J2, RELA, SLC9A1, TFPT, POLD4, U2AF2, DVL1,…	421	2594	14104	1.149423940135925	0.8928985662718673	0.555214371767542	0.555214371767542
UP_KW_PTM	KW-1017~Isopeptide bond	62	11.191335740072201	0.17765212422178264	CRTC2, NRL, RPS15, SART1, TUBA1A, KAT5, SUMO3, CFL1, MACROD1, DPF2, MAF1, ZNF444, RPS9, ZNF362, TINF2, AXIN1, MUL1, SIRT6, RAD23A, RUNX3, SREBF2, EEF1G, BRMS1, HNRNPUL1, MAP7D1, ZFYVE19, CSNK2B, FKBP8, PLIN3, RPL28, UBA52, BAT4, SF3B2, LIN37, PEF1, URM1, ARL2, RELA, TFPT, U2AF2, HSF1, EIF4EBP1, RALY, MTA2, FBRS, MBD3, ZBTB17, CPSF7, TRIM41, CCDC12, MTX1, GPKOW, USP21, NR1H2, XRCC1, SUPT5H, TADA3,…	421	1823	14104	1.1393711652245064	0.9864723409639178	0.8171997714202001	0.8171997714202001
UP_SEQ_FEATURE	CROSSLNK:Glycyl lysine isopeptide (Lys-Gly) (interchain with G-Cter in SUMO2)	39	7.039711191335741	0.21630049676334237	BAT4, SF3B2, CRTC2, LIN37, RPS15, SART1, TFPT, SUMO3, HSF1, CFL1, MACROD1, DPF2, RALY, MTA2, ZNF444, FBRS, MBD3, ZNF362, RPS9, CPSF7, TRIM41, CCDC12, GPKOW, NR1H2, TINF2, SUPT5H, RUNX3, SREBF2, EEF1G, BRMS1, HNRNPUL1, ZFYVE19, MAP7D1, TADA3, C19ORF47, PAF1, ZNF777, RPL28	540	1267	20516	1.1694641760940103	1.0	1.0	1.0
Annotation Cluster 28	Enrichment Score: 0.7931382132982804
Category	Term	Count	%	PValue	Genes	List Total	Pop Hits	Pop Total	Fold Enrichment	Bonferroni	Benjamini	FDR
KEGG_PATHWAY	hsa00564:Glycerophospholipid metabolism	7	1.263537906137184	0.10738663240424258	LYPLA2, MBOAT7, DGKA, CDIPT, AGPAT1, PLA2G6, AGPAT3	271	99	8205	2.1407804987140784	0.9999999999999902	0.7819949641744844	0.7627204404096203
GOTERM_MF_DIRECT	GO:0003841~1-acylglycerol-3-phosphate O-acyltransferase activity	3	0.5415162454873645	0.1142731975888507	MBOAT7, AGPAT1, AGPAT3	526	21	18913	5.136610537751222	1.0	1.0	1.0
UP_KW_BIOLOGICAL_PROCESS	KW-1208~Phospholipid metabolism	5	0.9025270758122743	0.13938384908451093	MBOAT7, CDIPT, AGPAT1, PLA2G6, AGPAT3	347	65	11248	2.4934604300598537	0.9999996483264405	0.948337876159244	0.910021194294224
UP_KW_BIOLOGICAL_PROCESS	KW-0594~Phospholipid biosynthesis	4	0.7220216606498195	0.16756519582666898	MBOAT7, CDIPT, AGPAT1, AGPAT3	347	46	11248	2.8186943991980957	0.9999999869781481	0.948337876159244	0.910021194294224
UP_KW_MOLECULAR_FUNCTION	KW-0012~Acyltransferase	8	1.444043321299639	0.1781127461721449	KAT5, MBOAT7, ZDHHC24, SIRT6, AGPAT1, ZDHHC16, OSGEP, AGPAT3	306	177	11735	1.7333185628300285	0.9999992646710576	1.0	0.9577464788732394
GOTERM_BP_DIRECT	GO:0008654~phospholipid biosynthetic process	3	0.5415162454873645	0.20411404996328147	CDIPT, AGPAT1, AGPAT3	508	32	19357	3.572281003937008	1.0	1.0	0.9983186212694409
UP_KW_BIOLOGICAL_PROCESS	KW-0444~Lipid biosynthesis	8	1.444043321299639	0.26926117224450014	ELOVL1, CYB5R3, C14ORF1, MBOAT7, MVD, CDIPT, AGPAT1, AGPAT3	347	170	11248	1.5254110866248516	0.9999999999999675	1.0	0.9693877551020408
Annotation Cluster 29	Enrichment Score: 0.7909396293014597
Category	Term	Count	%	PValue	Genes	List Total	Pop Hits	Pop Total	Fold Enrichment	Bonferroni	Benjamini	FDR
GOTERM_CC_DIRECT	GO:0022626~cytosolic ribosome	6	1.083032490974729	0.04620182944456558	RPS15, RPS9, RPL36, FAU, RPL28, UBA52	531	76	20587	3.0608088016651798	0.9999999999967177	0.49998307830975786	0.48656671663776074
GOTERM_BP_DIRECT	GO:0002181~cytoplasmic translation	6	1.083032490974729	0.08745125893556963	RPS15, RPS9, RPL36, FAU, RPL28, UBA52	508	90	19357	2.540288713910761	1.0	1.0	0.9983186212694409
GOTERM_CC_DIRECT	GO:0022627~cytosolic small ribosomal subunit	4	0.7220216606498195	0.11459941191843896	RPS15, RPS9, FAU, UBA52	531	46	20587	3.3713256366167195	1.0	0.841772681100579	0.8191848631819588
GOTERM_CC_DIRECT	GO:0015935~small ribosomal subunit	3	0.5415162454873645	0.17087581674326494	RPS15, RPS9, FAU	531	29	20587	4.010714981492305	1.0	0.9457384312820306	0.9203608347360013
GOTERM_CC_DIRECT	GO:0022625~cytosolic large ribosomal subunit	3	0.5415162454873645	0.45097435097981553	RPL36, RPL28, UBA52	531	59	20587	1.9713683807335056	1.0	1.0	0.974910394265233
KEGG_PATHWAY	hsa05171:Coronavirus disease - COVID-19	9	1.6245487364620936	0.5034103625246991	RPS15, RPS9, RPL36, FAU, PLCG1, RPL28, UBA52, RELA, MAPK3	271	232	8205	1.1745292021885736	1.0	1.0	0.9787985865724381
Annotation Cluster 30	Enrichment Score: 0.7781826527847291
Category	Term	Count	%	PValue	Genes	List Total	Pop Hits	Pop Total	Fold Enrichment	Bonferroni	Benjamini	FDR
UP_SEQ_FEATURE	MOTIF:Nudix box	3	0.5415162454873645	0.1392635630215347	NUDT22, NUDT8, MUTYH	540	25	20516	4.559111111111111	1.0	1.0	1.0
UP_SEQ_FEATURE	DOMAIN:Nudix hydrolase	3	0.5415162454873645	0.17635037315092322	NUDT22, NUDT8, MUTYH	540	29	20516	3.9302681992337165	1.0	1.0	1.0
INTERPRO	IPR000086:NUDIX hydrolase domain	3	0.5415162454873645	0.1884682319535485	NUDT22, NUDT8, MUTYH	526	29	19139	3.7640618854071066	1.0	1.0	1.0
Annotation Cluster 31	Enrichment Score: 0.7526607263392211
Category	Term	Count	%	PValue	Genes	List Total	Pop Hits	Pop Total	Fold Enrichment	Bonferroni	Benjamini	FDR
SMART	SM00133:S_TK_X	4	0.7220216606498195	0.13291879230908682	DMPK, ADRBK1, RPS6KB2, PRKCQ	264	50	10374	3.1436363636363636	0.999999999999276	1.0	1.0
UP_SEQ_FEATURE	DOMAIN:AGC-kinase C-terminal	4	0.7220216606498195	0.1953323081761725	DMPK, ADRBK1, RPS6KB2, PRKCQ	540	58	20516	2.6201787994891443	1.0	1.0	1.0
INTERPRO	IPR000961:AGC-kinase, C-terminal	4	0.7220216606498195	0.21264606587254525	DMPK, ADRBK1, RPS6KB2, PRKCQ	526	58	19139	2.509374590271404	1.0	1.0	1.0
Annotation Cluster 32	Enrichment Score: 0.7185058485620107
Category	Term	Count	%	PValue	Genes	List Total	Pop Hits	Pop Total	Fold Enrichment	Bonferroni	Benjamini	FDR
GOTERM_BP_DIRECT	GO:0070262~peptidyl-serine dephosphorylation	3	0.5415162454873645	0.05740448917727286	PPP5C, PPP2R1A, PPP1CA	508	15	19357	7.620866141732283	1.0	1.0	0.9983186212694409
GOTERM_MF_DIRECT	GO:0004722~protein serine/threonine phosphatase activity	5	0.9025270758122743	0.09754021608238245	PPP5C, PPP2R1A, MTMR14, PPP1CA, ILKAP	526	63	18913	2.853672520972901	1.0	1.0	1.0
GOTERM_MF_DIRECT	GO:0004721~phosphoprotein phosphatase activity	4	0.7220216606498195	0.13504260706925775	PPP5C, CTDSP1, PPP2R5D, PPP1CA	526	46	18913	3.1266325012398744	1.0	1.0	1.0
GOTERM_MF_DIRECT	GO:0017018~myosin phosphatase activity	4	0.7220216606498195	0.3534238391686857	PPP5C, CTDSP1, PPP1CA, ILKAP	526	76	18913	1.8924354612767662	1.0	1.0	1.0
GOTERM_BP_DIRECT	GO:0006470~protein dephosphorylation	6	1.083032490974729	0.35698473150976	PPP5C, PPP2R1A, CTDSP1, PPP2R5D, PPP1CA, ILKAP	508	150	19357	1.5241732283464566	1.0	1.0	0.9983186212694409
UP_KW_MOLECULAR_FUNCTION	KW-0904~Protein phosphatase	5	0.9025270758122743	0.5121757868555952	PPP5C, CTDSP1, MDP1, PPP1CA, ILKAP	306	143	11735	1.3408976644270763	1.0	1.0	0.9577464788732394
Annotation Cluster 33	Enrichment Score: 0.7134875110754328
Category	Term	Count	%	PValue	Genes	List Total	Pop Hits	Pop Total	Fold Enrichment	Bonferroni	Benjamini	FDR
GOTERM_CC_DIRECT	GO:0070847~core mediator complex	3	0.5415162454873645	0.14363109940375157	MED16, MED26, MED29	531	26	20587	4.473489787049108	1.0	0.8921087174077459	0.8681702008404539
GOTERM_BP_DIRECT	GO:0032968~positive regulation of transcription elongation from RNA polymerase II promoter	4	0.7220216606498195	0.1488944108535453	GTF2F1, MED16, MED26, MED29	508	51	19357	2.988574957542072	1.0	1.0	0.9983186212694409
GOTERM_BP_DIRECT	GO:0060261~positive regulation of transcription initiation from RNA polymerase II promoter	4	0.7220216606498195	0.19413740212258468	GTF2A2, MED16, MED26, MED29	508	58	19357	2.627884876459408	1.0	1.0	0.9983186212694409
GOTERM_BP_DIRECT	GO:0051123~RNA polymerase II transcriptional preinitiation complex assembly	4	0.7220216606498195	0.21446817371609125	GTF2A2, MED16, MED26, MED29	508	61	19357	2.4986446366335358	1.0	1.0	0.9983186212694409
GOTERM_CC_DIRECT	GO:0016592~mediator complex	3	0.5415162454873645	0.3040629445251094	MED16, MED26, MED29	531	43	20587	2.7049008014715543	1.0	1.0	0.974910394265233
Annotation Cluster 34	Enrichment Score: 0.6905095142032324
Category	Term	Count	%	PValue	Genes	List Total	Pop Hits	Pop Total	Fold Enrichment	Bonferroni	Benjamini	FDR
UP_SEQ_FEATURE	DOMAIN:WW	4	0.7220216606498195	0.13156642935921764	ARHGAP9, PCIF1, PIN1, PQBP1	540	48	20516	3.166049382716049	1.0	1.0	1.0
INTERPRO	IPR001202:WW domain	4	0.7220216606498195	0.17755026180429528	ARHGAP9, PCIF1, PIN1, PQBP1	526	53	19139	2.746108042183801	1.0	1.0	1.0
SMART	SM00456:WW	3	0.5415162454873645	0.36308227838595464	PCIF1, PIN1, PQBP1	264	50	10374	2.357727272727273	1.0	1.0	1.0
Annotation Cluster 35	Enrichment Score: 0.6636361652046032
Category	Term	Count	%	PValue	Genes	List Total	Pop Hits	Pop Total	Fold Enrichment	Bonferroni	Benjamini	FDR
UP_SEQ_FEATURE	ZN_FING:Phorbol-ester/DAG-type 1	3	0.5415162454873645	0.11276330548049215	DGKA, PRKCQ, PRKD2	540	22	20516	5.180808080808081	1.0	1.0	1.0
UP_SEQ_FEATURE	ZN_FING:Phorbol-ester/DAG-type 2	3	0.5415162454873645	0.11276330548049215	DGKA, PRKCQ, PRKD2	540	22	20516	5.180808080808081	1.0	1.0	1.0
SMART	SM00109:C1	4	0.7220216606498195	0.23429923871710287	DGKA, PRKCQ, PRKD2, ARHGEF2	264	66	10374	2.381542699724518	1.0	1.0	1.0
GOTERM_BP_DIRECT	GO:0051092~positive regulation of NF-kappaB transcription factor activity	7	1.263537906137184	0.26491730446235834	FLOT1, PRKCQ, PRKD2, UBE2V1, RBCK1, ARHGEF2, RELA	508	165	19357	1.6165473633977572	1.0	1.0	0.9983186212694409
INTERPRO	IPR002219:Protein kinase C-like, phorbol ester/diacylglycerol binding	4	0.7220216606498195	0.2863156342339287	DGKA, PRKCQ, PRKD2, ARHGEF2	526	68	19139	2.140348915231492	1.0	1.0	1.0
UP_SEQ_FEATURE	DOMAIN:Phorbol-ester/DAG-type	3	0.5415162454873645	0.461446274936788	DGKA, PRKD2, ARHGEF2	540	59	20516	1.9318267419962336	1.0	1.0	1.0
Annotation Cluster 36	Enrichment Score: 0.6629666487382054
Category	Term	Count	%	PValue	Genes	List Total	Pop Hits	Pop Total	Fold Enrichment	Bonferroni	Benjamini	FDR
UP_KW_DOMAIN	KW-0853~WD repeat	11	1.9855595667870036	0.13262072076293807	GNB1, WIPI2, AAAS, MED16, WDR13, WDR24, AAMP, STRN4, WDR54, WDTC1, EML3	343	283	14500	1.6431610503868381	0.9671135470160466	0.7957243245776284	0.7957243245776284
UP_SEQ_FEATURE	REPEAT:WD 6	11	1.9855595667870036	0.13770994819458163	GNB1, WIPI2, AAAS, MED16, WDR13, WDR24, AAMP, STRN4, WDR54, WDTC1, EML3	540	256	20516	1.6324942129629632	1.0	1.0	1.0
UP_SEQ_FEATURE	REPEAT:WD 5	11	1.9855595667870036	0.1553743871685625	GNB1, WIPI2, AAAS, MED16, WDR13, WDR24, AAMP, STRN4, WDR54, WDTC1, EML3	540	263	20516	1.5890437966483595	1.0	1.0	1.0
SMART	SM00320:WD40	11	1.9855595667870036	0.15588769402721514	GNB1, WIPI2, AAAS, MED16, WDR13, WDR24, AAMP, STRN4, WDR54, WDTC1, EML3	264	274	10374	1.5775547445255473	0.9999999999999962	1.0	1.0
UP_SEQ_FEATURE	REPEAT:WD 7	9	1.6245487364620936	0.1626854592656533	GNB1, WIPI2, AAAS, MED16, WDR13, AAMP, STRN4, WDTC1, EML3	540	202	20516	1.6927392739273925	1.0	1.0	1.0
UP_SEQ_FEATURE	REPEAT:WD 4	11	1.9855595667870036	0.16308154944223413	GNB1, WIPI2, AAAS, MED16, WDR13, WDR24, AAMP, STRN4, WDR54, WDTC1, EML3	540	266	20516	1.5711222500696185	1.0	1.0	1.0
UP_SEQ_FEATURE	REPEAT:WD	9	1.6245487364620936	0.16885226361911487	GNB1, AAAS, MED16, WDR13, WDR24, AAMP, STRN4, WDTC1, EML3	540	204	20516	1.6761437908496732	1.0	1.0	1.0
UP_SEQ_FEATURE	REPEAT:WD 3	11	1.9855595667870036	0.16924633744474757	GNB1, WIPI2, AAAS, MED16, WDR13, WDR24, AAMP, STRN4, WDR54, WDTC1, EML3	540	268	20516	1.5593974571586513	1.0	1.0	1.0
UP_SEQ_FEATURE	REPEAT:WD 1	11	1.9855595667870036	0.19058039531289117	GNB1, WIPI2, AAAS, MED16, WDR13, WDR24, AAMP, STRN4, WDR54, WDTC1, EML3	540	276	20516	1.5141975308641975	1.0	1.0	1.0
UP_SEQ_FEATURE	REPEAT:WD 2	11	1.9855595667870036	0.19058039531289117	GNB1, WIPI2, AAAS, MED16, WDR13, WDR24, AAMP, STRN4, WDR54, WDTC1, EML3	540	276	20516	1.5141975308641975	1.0	1.0	1.0
INTERPRO	IPR001680:WD40 repeat	11	1.9855595667870036	0.22370378847582023	GNB1, WIPI2, AAAS, MED16, WDR13, WDR24, AAMP, STRN4, WDR54, WDTC1, EML3	526	275	19139	1.4554372623574143	1.0	1.0	1.0
INTERPRO	IPR015943:WD40/YVTN repeat-like-containing domain	12	2.166064981949458	0.3869214401168991	GNB1, WIPI2, AAAS, MED16, WDR13, WDR24, MAPK8IP3, AAMP, STRN4, WDR54, WDTC1, EML3	526	357	19139	1.223056522989424	1.0	1.0	1.0
INTERPRO	IPR011047:Quinonprotein alcohol dehydrogenase-like superfamily	3	0.5415162454873645	0.39053876190751396	WDR13, AAMP, EML3	526	49	19139	2.227710095445022	1.0	1.0	1.0
UP_SEQ_FEATURE	REPEAT:WD 8	3	0.5415162454873645	0.47877872099659285	MED16, AAMP, EML3	540	61	20516	1.868488160291439	1.0	1.0	1.0
INTERPRO	IPR019775:WD40 repeat, conserved site	5	0.9025270758122743	0.5763695236531053	GNB1, AAAS, WDR24, AAMP, STRN4	526	147	19139	1.237616719691679	1.0	1.0	1.0
Annotation Cluster 37	Enrichment Score: 0.6372084077163301
Category	Term	Count	%	PValue	Genes	List Total	Pop Hits	Pop Total	Fold Enrichment	Bonferroni	Benjamini	FDR
BIOCARTA	h_ndkDynaminPathway:Endocytotic role of NDK, Phosphins and Dynamin	4	0.7220216606498195	0.025610872917462543	AP2A1, CALM3, EPN1, AP2M1	68	16	1623	5.966911764705882	0.9854324689650413	1.0	1.0
UP_KW_CELLULAR_COMPONENT	KW-0168~Coated pit	4	0.7220216606498195	0.1779183314024962	CLTB, AP2A1, EPN1, AP2M1	486	53	17662	2.742759531019489	0.9998997687118234	0.6432431981474862	0.5748130706849877
UP_KW_BIOLOGICAL_PROCESS	KW-0254~Endocytosis	4	0.7220216606498195	0.7634370286441078	AP2A1, LDLRAP1, EPN1, AP2M1	347	129	11248	1.0051158322721891	1.0	1.0	0.9693877551020408
GOTERM_BP_DIRECT	GO:0006897~endocytosis	5	0.9025270758122743	0.8123591388643326	AP2A1, WASF2, EPN1, AP2M1, CSNK1G2	508	213	19357	0.8944678570108314	1.0	1.0	0.9983186212694409
Annotation Cluster 38	Enrichment Score: 0.6232558581055144
Category	Term	Count	%	PValue	Genes	List Total	Pop Hits	Pop Total	Fold Enrichment	Bonferroni	Benjamini	FDR
GOTERM_CC_DIRECT	GO:0005665~DNA-directed RNA polymerase II, core complex	3	0.5415162454873645	0.05567430287233383	POLR2C, POLR2I, POLR2J	531	15	20587	7.754048964218455	0.9999999999999876	0.5557488447434752	0.5408360850455286
GOTERM_MF_DIRECT	GO:0003899~DNA-directed 5'-3' RNA polymerase activity	3	0.5415162454873645	0.28467464732775194	POLR2C, POLR2I, POLR2J	526	38	18913	2.8386531919151494	1.0	1.0	1.0
UP_KW_CELLULAR_COMPONENT	KW-9994~DNA-directed RNA polymerase	3	0.5415162454873645	0.2906791539312025	POLR2C, POLR2I, POLR2J	486	39	17662	2.7955049066160176	0.9999999023644447	0.798522293440832	0.7135731132875521
UP_KW_CELLULAR_COMPONENT	KW-0240~DNA-directed RNA polymerase	3	0.5415162454873645	0.2906791539312025	POLR2C, POLR2I, POLR2J	486	39	17662	2.7955049066160176	0.9999999023644447	0.798522293440832	0.7135731132875521
KEGG_PATHWAY	hsa03020:RNA polymerase	3	0.5415162454873645	0.30862724896819616	POLR2C, POLR2I, POLR2J	271	34	8205	2.6714781853700886	1.0	1.0	0.9787985865724381
GOTERM_BP_DIRECT	GO:0006366~transcription from RNA polymerase II promoter	8	1.444043321299639	0.440757011613724	DRAP1, GTF2A2, POLR2C, GTF2F1, MED16, POLR2I, PMF1, POLR2J	508	239	19357	1.2754587684907588	1.0	1.0	0.9983186212694409
Annotation Cluster 39	Enrichment Score: 0.6213017284645806
Category	Term	Count	%	PValue	Genes	List Total	Pop Hits	Pop Total	Fold Enrichment	Bonferroni	Benjamini	FDR
KEGG_PATHWAY	hsa00564:Glycerophospholipid metabolism	7	1.263537906137184	0.10738663240424258	LYPLA2, MBOAT7, DGKA, CDIPT, AGPAT1, PLA2G6, AGPAT3	271	99	8205	2.1407804987140784	0.9999999999999902	0.7819949641744844	0.7627204404096203
GOTERM_BP_DIRECT	GO:0006654~phosphatidic acid biosynthetic process	3	0.5415162454873645	0.2526834731180575	DGKA, AGPAT1, AGPAT3	508	37	19357	3.089540327729304	1.0	1.0	0.9983186212694409
KEGG_PATHWAY	hsa00561:Glycerolipid metabolism	4	0.7220216606498195	0.33437360948275185	DGKA, AGPAT1, BAT5, AGPAT3	271	62	8205	1.953338888227592	1.0	1.0	0.9787985865724381
KEGG_PATHWAY	hsa04072:Phospholipase D signaling pathway	7	1.263537906137184	0.3606068995480761	MAP2K2, DGKA, PLCG1, AGPAT1, CYTH1, AGPAT3, MAPK3	271	148	8205	1.4320085768425252	1.0	1.0	0.9787985865724381
Annotation Cluster 40	Enrichment Score: 0.5998928563800029
Category	Term	Count	%	PValue	Genes	List Total	Pop Hits	Pop Total	Fold Enrichment	Bonferroni	Benjamini	FDR
SMART	SM00443:G_patch	3	0.5415162454873645	0.23164683878474945	BAT4, GPKOW, GPATCH3	264	36	10374	3.2746212121212124	1.0	1.0	1.0
UP_SEQ_FEATURE	DOMAIN:G-patch	3	0.5415162454873645	0.25378949017729463	BAT4, GPKOW, GPATCH3	540	37	20516	3.0804804804804804	1.0	1.0	1.0
INTERPRO	IPR000467:G-patch domain	3	0.5415162454873645	0.269787248979688	BAT4, GPKOW, GPATCH3	526	37	19139	2.950210666940705	1.0	1.0	1.0
Annotation Cluster 41	Enrichment Score: 0.5991786157496637
Category	Term	Count	%	PValue	Genes	List Total	Pop Hits	Pop Total	Fold Enrichment	Bonferroni	Benjamini	FDR
UP_KW_BIOLOGICAL_PROCESS	KW-0756~Sterol biosynthesis	3	0.5415162454873645	0.18986376757938297	CYB5R3, C14ORF1, MVD	347	26	11248	3.740190645089781	0.9999999991143798	0.948337876159244	0.910021194294224
UP_KW_BIOLOGICAL_PROCESS	KW-1207~Sterol metabolism	5	0.9025270758122743	0.19302880692011132	CYB5R3, C14ORF1, MVD, LDLRAP1, SREBF2	347	74	11248	2.1902017291066285	0.9999999993989022	0.948337876159244	0.910021194294224
UP_KW_BIOLOGICAL_PROCESS	KW-0753~Steroid metabolism	6	1.083032490974729	0.21074175025760977	CYB5R3, C14ORF1, MVD, HSD17B6, LDLRAP1, SREBF2	347	103	11248	1.8882515878123165	0.9999999999332126	0.948337876159244	0.910021194294224
UP_KW_BIOLOGICAL_PROCESS	KW-0153~Cholesterol metabolism	4	0.7220216606498195	0.33161062361721494	CYB5R3, MVD, LDLRAP1, SREBF2	347	66	11248	1.9645445812592786	1.0	1.0	0.9693877551020408
UP_KW_BIOLOGICAL_PROCESS	KW-0752~Steroid biosynthesis	3	0.5415162454873645	0.39415195253946994	CYB5R3, C14ORF1, MVD	347	44	11248	2.210112653916689	1.0	1.0	0.9693877551020408
Annotation Cluster 42	Enrichment Score: 0.5948497768799551
Category	Term	Count	%	PValue	Genes	List Total	Pop Hits	Pop Total	Fold Enrichment	Bonferroni	Benjamini	FDR
GOTERM_CC_DIRECT	GO:0045334~clathrin-coated endocytic vesicle	3	0.5415162454873645	0.14363109940375157	CLTB, AP2A1, AP2M1	531	26	20587	4.473489787049108	1.0	0.8921087174077459	0.8681702008404539
GOTERM_BP_DIRECT	GO:0072583~clathrin-dependent endocytosis	3	0.5415162454873645	0.16612822231017446	CLTB, AP2A1, AP2M1	508	28	19357	4.082606861642295	1.0	1.0	0.9983186212694409
UP_KW_CELLULAR_COMPONENT	KW-0168~Coated pit	4	0.7220216606498195	0.1779183314024962	CLTB, AP2A1, EPN1, AP2M1	486	53	17662	2.742759531019489	0.9998997687118234	0.6432431981474862	0.5748130706849877
KEGG_PATHWAY	hsa04721:Synaptic vesicle cycle	4	0.7220216606498195	0.47623852478782364	NAPA, CLTB, AP2A1, AP2M1	271	78	8205	1.552653988078342	1.0	1.0	0.9787985865724381
KEGG_PATHWAY	hsa04961:Endocrine and other factor-regulated calcium reabsorption	3	0.5415162454873645	0.524824368475173	CLTB, AP2A1, AP2M1	271	53	8205	1.7137784585393023	1.0	1.0	0.9787985865724381
Annotation Cluster 43	Enrichment Score: 0.5792758746864005
Category	Term	Count	%	PValue	Genes	List Total	Pop Hits	Pop Total	Fold Enrichment	Bonferroni	Benjamini	FDR
GOTERM_CC_DIRECT	GO:0005635~nuclear envelope	9	1.6245487364620936	0.1382728586144018	SUN2, HAX1, DCTN1, NRM, AAAS, CHMP7, EMD, AGPAT3, MAPK3	531	198	20587	1.7622838555041946	1.0	0.8921087174077459	0.8681702008404539
GOTERM_CC_DIRECT	GO:0031965~nuclear membrane	9	1.6245487364620936	0.2891470189097418	SUN2, HAX1, DMPK, CMTM3, SMOX, NRM, CPNE1, AAAS, EMD	531	244	20587	1.430050013892748	1.0	1.0	0.974910394265233
GOTERM_CC_DIRECT	GO:0005637~nuclear inner membrane	4	0.7220216606498195	0.4574216492361352	SUN2, NRM, AAAS, EMD	531	97	20587	1.5987729823130836	1.0	1.0	0.974910394265233
Annotation Cluster 44	Enrichment Score: 0.5626438213964033
Category	Term	Count	%	PValue	Genes	List Total	Pop Hits	Pop Total	Fold Enrichment	Bonferroni	Benjamini	FDR
GOTERM_CC_DIRECT	GO:0030877~beta-catenin destruction complex	3	0.5415162454873645	0.036807687907050024	GSK3A, CTNNBIP1, AXIN1	531	12	20587	9.692561205273071	0.999999999213731	0.4491920960231655	0.4371386408525976
GOTERM_BP_DIRECT	GO:0016055~Wnt signaling pathway	7	1.263537906137184	0.40482960693530556	GSK3A, CSNK2B, CTNNBIP1, DVL1, AXIN1, PAF1, CSNK1G2	508	195	19357	1.3678477690288715	1.0	1.0	0.9983186212694409
UP_KW_BIOLOGICAL_PROCESS	KW-0879~Wnt signaling pathway	7	1.263537906137184	0.5680037009190784	GSK3A, CSNK2B, CTNNBIP1, DVL1, AXIN1, PAF1, CSNK1G2	347	197	11248	1.151801518454044	1.0	1.0	0.9693877551020408
KEGG_PATHWAY	hsa04310:Wnt signaling pathway	6	1.083032490974729	0.6635333322034247	CSNK2B, CTNNBIP1, DVL1, AXIN1, PRICKLE3, RBX1	271	170	8205	1.0685912741480357	1.0	1.0	0.9787985865724381
Annotation Cluster 45	Enrichment Score: 0.5604229865376946
Category	Term	Count	%	PValue	Genes	List Total	Pop Hits	Pop Total	Fold Enrichment	Bonferroni	Benjamini	FDR
SMART	SM00228:PDZ	7	1.263537906137184	0.20449709415961767	PRX, DVL1, HTRA2, DFNB31, APBA3, SHANK3, SIPA1	264	156	10374	1.763257575757576	1.0	1.0	1.0
INTERPRO	IPR001478:PDZ domain	7	1.263537906137184	0.2716266334160705	PRX, DVL1, HTRA2, DFNB31, APBA3, SHANK3, SIPA1	526	159	19139	1.6018963579405503	1.0	1.0	1.0
UP_SEQ_FEATURE	DOMAIN:PDZ	6	1.083032490974729	0.3750347826036957	PRX, DVL1, HTRA2, DFNB31, SHANK3, SIPA1	540	153	20516	1.4899055918663762	1.0	1.0	1.0
Annotation Cluster 46	Enrichment Score: 0.5119964571829916
Category	Term	Count	%	PValue	Genes	List Total	Pop Hits	Pop Total	Fold Enrichment	Bonferroni	Benjamini	FDR
GOTERM_CC_DIRECT	GO:0071556~integral component of lumenal side of endoplasmic reticulum membrane	3	0.5415162454873645	0.17087581674326494	CD74, TAPBP, HLA-E	531	29	20587	4.010714981492305	1.0	0.9457384312820306	0.9203608347360013
GOTERM_CC_DIRECT	GO:0098553~lumenal side of endoplasmic reticulum membrane	3	0.5415162454873645	0.17087581674326494	CD74, TAPBP, HLA-E	531	29	20587	4.010714981492305	1.0	0.9457384312820306	0.9203608347360013
GOTERM_BP_DIRECT	GO:0006955~immune response	6	1.083032490974729	0.9968950089186335	CD79B, CD74, IFI6, S1PR4, TAPBP, HLA-E	508	497	19357	0.46001204074842755	1.0	1.0	0.9983186212694409
Annotation Cluster 47	Enrichment Score: 0.49527550503438866
Category	Term	Count	%	PValue	Genes	List Total	Pop Hits	Pop Total	Fold Enrichment	Bonferroni	Benjamini	FDR
GOTERM_BP_DIRECT	GO:0016579~protein deubiquitination	8	1.444043321299639	0.05698507234103736	OTUD5, PSMB4, PSMB2, USP21, USP11, PSMB8, OTUB1	508	131	19357	2.3269820280098577	1.0	1.0	0.9983186212694409
GOTERM_BP_DIRECT	GO:0071108~protein K48-linked deubiquitination	3	0.5415162454873645	0.16612822231017446	OTUD5, USP21, OTUB1	508	28	19357	4.082606861642295	1.0	1.0	0.9983186212694409
UP_KW_MOLECULAR_FUNCTION	KW-0788~Thiol protease	7	1.263537906137184	0.19190124482758925	OTUD5, USP21, USP11, CAPN1, ATG4D, OTUB1	306	149	11735	1.801662499451682	0.9999997825098871	1.0	0.9577464788732394
GOTERM_MF_DIRECT	GO:0004843~thiol-dependent ubiquitin-specific protease activity	5	0.9025270758122743	0.4215174407389598	OTUD5, USP21, USP11, OTUB1	526	119	18913	1.5107678052209477	1.0	1.0	1.0
INTERPRO	IPR018200:Peptidase C19, ubiquitin carboxyl-terminal hydrolase 2, conserved site	3	0.5415162454873645	0.5760229948043085	USP21, USP11	526	70	19139	1.5593970668115154	1.0	1.0	1.0
UP_SEQ_FEATURE	DOMAIN:USP	3	0.5415162454873645	0.597188162880355	USP21, USP11	540	76	20516	1.4997076023391813	1.0	1.0	1.0
INTERPRO	IPR001394:Peptidase C19, ubiquitin carboxyl-terminal hydrolase 2	3	0.5415162454873645	0.6063665046571113	USP21, USP11	526	74	19139	1.4751053334703526	1.0	1.0	1.0
UP_KW_MOLECULAR_FUNCTION	KW-0645~Protease	14	2.527075812274368	0.6829861275253103	OTUD5, USP21, USP11, HTRA2, PSMB8, ADAMTS10, JMJD5, ACR, CLPP, CAPN1, THOP1, ATG4D, OTUB1	306	552	11735	0.9726366391967415	1.0	1.0	0.9577464788732394
Annotation Cluster 48	Enrichment Score: 0.49257175196303055
Category	Term	Count	%	PValue	Genes	List Total	Pop Hits	Pop Total	Fold Enrichment	Bonferroni	Benjamini	FDR
KEGG_PATHWAY	hsa05170:Human immunodeficiency virus 1 infection	16	2.888086642599278	0.004201652664923103	APOBEC3C, MAP2K2, BAD, AP1B1, TAP1, RELA, TAPBP, RBX1, HLA-E, CFL1, RPS6KB2, GNB1, CALM3, PLCG1, AP1M1, MAPK3	271	212	8205	2.2850379447190696	0.6975330466714837	0.17046705097688017	0.16626539831195705
KEGG_PATHWAY	hsa05221:Acute myeloid leukemia	7	1.263537906137184	0.022410997359216773	MAP2K2, JUP, BAD, RPS6KB2, EIF4EBP1, RELA, MAPK3	271	67	8205	3.1632428264581156	0.9983990001717153	0.34547436536877585	0.3369591521378553
BIOCARTA	h_bArr-mapkPathway:Role of Ã¯Â¿Â½-arrestins in the activation and targeting of MAP kinases	4	0.7220216606498195	0.025610872917462543	MAP2K2, ADRBK1, GNB1, MAPK3	68	16	1623	5.966911764705882	0.9854324689650413	1.0	1.0
KEGG_PATHWAY	hsa04066:HIF-1 signaling pathway	9	1.6245487364620936	0.02696052142018032	PFKL, MAP2K2, RPS6KB2, EIF4EBP1, PLCG1, PFKM, RELA, RBX1, MAPK3	271	109	8205	2.4999153661261384	0.9995743516768514	0.3741059949003455	0.36488507249082996
KEGG_PATHWAY	hsa04270:Vascular smooth muscle contraction	10	1.8050541516245486	0.03243227266449762	MYLK2, MAP2K2, KCNMB4, MYL6B, PRKCQ, CALM3, PLA2G6, PPP1R12C, PPP1CA, MAPK3	271	134	8205	2.259459161755797	0.9999141954539373	0.3741059949003455	0.36488507249082996
KEGG_PATHWAY	hsa04218:Cellular senescence	11	1.9855595667870036	0.03293186574826985	MAP2K2, LIN37, EIF4EBP1, CALM3, CAPN1, RAD9B, RELA, PPP1CA, MAPK3, RAD9A, HLA-E	271	156	8205	2.1348992336077206	0.9999259016100537	0.3741059949003455	0.36488507249082996
KEGG_PATHWAY	hsa05231:Choline metabolism in cancer	8	1.444043321299639	0.042274743162967685	MAP2K2, SLC44A2, DGKA, RPS6KB2, EIF4EBP1, PLCG1, WASF2, MAPK3	271	98	8205	2.471571654492055	0.9999952964350528	0.39331259440856003	0.3836182698984899
KEGG_PATHWAY	hsa04919:Thyroid hormone signaling pathway	9	1.6245487364620936	0.04582363309826482	RXRB, PFKL, MAP2K2, BAD, PLCG1, MED16, PFKM, SLC9A1, MAPK3	271	121	8205	2.2519898752706533	0.9999983611536976	0.3943609636335518	0.3846407990369502
BIOCARTA	h_bArrestin-srcPathway:Roles of Ã¯Â¿Â½-arrestin-dependent Recruitment of Src Kinases in GPCR Signaling	4	0.7220216606498195	0.04636353513314635	MAP2K2, ADRBK1, GNB1, MAPK3	68	20	1623	4.773529411764706	0.9995640823945535	1.0	1.0
BIOCARTA	h_bcrPathway:BCR Signaling Pathway	5	0.9025270758122743	0.04842210732614901	CD79B, CD79A, CALM3, PLCG1, MAPK3	68	34	1623	3.509948096885813	0.9996935017181171	1.0	1.0
BIOCARTA	h_fmlpPathway:fMLP induced chemokine gene expression in HMC-1 cells	5	0.9025270758122743	0.06290897821162932	MAP2K2, GNB1, CALM3, RELA, MAPK3	68	37	1623	3.2253577106518283	0.999974856273565	1.0	1.0
BIOCARTA	h_biopeptidesPathway:Bioactive Peptide Induced Signaling Pathway	5	0.9025270758122743	0.06819609431229892	MAP2K2, GNB1, CALM3, PLCG1, MAPK3	68	38	1623	3.140479876160991	0.9999900023526059	1.0	1.0
KEGG_PATHWAY	hsa05235:PD-L1 expression and PD-1 checkpoint pathway in cancer	7	1.263537906137184	0.07248671200086804	MAP2K2, CSNK2B, RPS6KB2, PRKCQ, PLCG1, RELA, MAPK3	271	89	8205	2.381317633401053	0.9999999994764962	0.5718396168957368	0.5577449784511235
BIOCARTA	h_cxcr4Pathway:CXCR4 Signaling Pathway	4	0.7220216606498195	0.07326699659169564	GNB1, PLCG1, RELA, MAPK3	68	24	1623	3.9779411764705883	0.9999958922440244	1.0	1.0
KEGG_PATHWAY	hsa05230:Central carbon metabolism in cancer	6	1.083032490974729	0.07995816508335019	PFKL, MAP2K2, IDH2, SIRT6, PFKM, MAPK3	271	70	8205	2.5951502372166577	0.9999999999473557	0.6134392762786645	0.5983192941168664
KEGG_PATHWAY	hsa04910:Insulin signaling pathway	9	1.6245487364620936	0.08207990316404665	PPP1R3F, MAP2K2, BAD, RPS6KB2, FLOT1, EIF4EBP1, CALM3, PPP1CA, MAPK3	271	137	8205	1.988983758450723	0.9999999999726734	0.6134392762786645	0.5983192941168664
BIOCARTA	h_pyk2Pathway:Links between Pyk2 and Map Kinases	4	0.7220216606498195	0.10565127561847319	MAP2K2, CALM3, PLCG1, MAPK3	68	28	1623	3.409663865546219	0.9999999875369775	1.0	1.0
KEGG_PATHWAY	hsa01521:EGFR tyrosine kinase inhibitor resistance	6	1.083032490974729	0.1182029640286623	MAP2K2, BAD, RPS6KB2, EIF4EBP1, PLCG1, MAPK3	271	79	8205	2.299500210191975	0.9999999999999997	0.8009621234587918	0.7812200992890328
KEGG_PATHWAY	hsa04662:B cell receptor signaling pathway	6	1.083032490974729	0.13257721514374876	CD79B, CD79A, IFITM1, MAP2K2, RELA, MAPK3	271	82	8205	2.215372153721537	1.0	0.8756262581587128	0.8540439208097304
KEGG_PATHWAY	hsa04012:ErbB signaling pathway	6	1.083032490974729	0.14769659786419365	MAP2K2, BAD, RPS6KB2, EIF4EBP1, PLCG1, MAPK3	271	85	8205	2.1371825482960713	1.0	0.9533144043961589	0.92981721837231
BIOCARTA	h_hcmvPathway:Human Cytomegalovirus and Map Kinase Pathways	3	0.5415162454873645	0.15350910082904506	MAP2K2, RELA, MAPK3	68	17	1623	4.211937716262976	0.9999999999984062	1.0	1.0
BIOCARTA	h_gpcrPathway:Signaling Pathway from G-Protein Families	4	0.7220216606498195	0.1625808640510898	GNB1, CALM3, PLCG1, MAPK3	68	34	1623	2.8079584775086506	0.9999999999997248	1.0	1.0
BIOCARTA	h_gcrpathway:Corticosteroids and cardioprotection	3	0.5415162454873645	0.18332513718011947	GNB1, CALM3, RELA	68	19	1623	3.768575851393189	0.9999999999999953	1.0	1.0
KEGG_PATHWAY	hsa04071:Sphingolipid signaling pathway	7	1.263537906137184	0.1977962625707846	SMPD2, MAP2K2, PPP2R1A, PPP2R5D, S1PR4, RELA, MAPK3	271	119	8205	1.7809854569133927	1.0	1.0	0.9787985865724381
KEGG_PATHWAY	hsa05165:Human papillomavirus infection	15	2.707581227436823	0.20233077397603896	MAP2K2, TNXB, BAD, AXIN1, PPP2R5D, RELA, HLA-E, PPP2R1A, COL6A2, MFNG, TADA3, RPS6KB2, DVL1, EIF4EBP1, MAPK3	271	331	8205	1.3720582825163599	1.0	1.0	0.9787985865724381
KEGG_PATHWAY	hsa05223:Non-small cell lung cancer	5	0.9025270758122743	0.21203830095131618	RXRB, MAP2K2, BAD, PLCG1, MAPK3	271	72	8205	2.1025522755227555	1.0	1.0	0.9787985865724381
KEGG_PATHWAY	hsa04666:Fc gamma R-mediated phagocytosis	6	1.083032490974729	0.21461370790664835	CFL1, RPS6KB2, PLCG1, PLA2G6, WASF2, MAPK3	271	97	8205	1.8727888309810932	1.0	1.0	0.9787985865724381
BIOCARTA	h_ceramidePathway:Ceramide Signaling Pathway	3	0.5415162454873645	0.2293954818775583	BAD, RELA, MAPK3	68	22	1623	3.254679144385027	1.0	1.0	1.0
BIOCARTA	h_rasPathway:Ras Signaling Pathway	3	0.5415162454873645	0.24495726829487588	BAD, RELA, MAPK3	68	23	1623	3.1131713554987215	1.0	1.0	1.0
BIOCARTA	h_tcrPathway:T Cell Receptor Signaling Pathway	4	0.7220216606498195	0.27181088405943293	CALM3, PLCG1, RELA, MAPK3	68	44	1623	2.1697860962566846	1.0	1.0	1.0
BIOCARTA	h_mapkPathway:MAPKinase Signaling Pathway	6	1.083032490974729	0.2877509568961303	MAP4K1, MAP2K2, RPS6KB2, RELA, MAP3K11, MAPK3	68	87	1623	1.6460446247464504	1.0	1.0	1.0
KEGG_PATHWAY	hsa04210:Apoptosis	7	1.263537906137184	0.2905219399904161	MAP2K2, TUBA1A, BAD, HTRA2, CAPN1, RELA, MAPK3	271	136	8205	1.5583622747992185	1.0	1.0	0.9787985865724381
BIOCARTA	h_vipPathway:Neuropeptides VIP and PACAP inhibit the apoptosis of activated T cells	3	0.5415162454873645	0.291803991243213	CALM3, PLCG1, RELA	68	26	1623	2.7539592760181	1.0	1.0	1.0
KEGG_PATHWAY	hsa05213:Endometrial cancer	4	0.7220216606498195	0.29803453180983774	MAP2K2, BAD, AXIN1, MAPK3	271	58	8205	2.0880519150019086	1.0	1.0	0.9787985865724381
KEGG_PATHWAY	hsa04370:VEGF signaling pathway	4	0.7220216606498195	0.30710880006650676	MAP2K2, BAD, PLCG1, MAPK3	271	59	8205	2.0526612045781474	1.0	1.0	0.9787985865724381
KEGG_PATHWAY	hsa04371:Apelin signaling pathway	7	1.263537906137184	0.30782078058303997	MYLK2, MAP2K2, RPS6KB2, GNB1, CALM3, SLC9A1, MAPK3	271	139	8205	1.5247285566380846	1.0	1.0	0.9787985865724381
KEGG_PATHWAY	hsa05210:Colorectal cancer	5	0.9025270758122743	0.31383348256114685	MAP2K2, BAD, RPS6KB2, AXIN1, MAPK3	271	86	8205	1.7602763236934695	1.0	1.0	0.9787985865724381
KEGG_PATHWAY	hsa05225:Hepatocellular carcinoma	8	1.444043321299639	0.3163084269478114	MAP2K2, TXNRD2, BAD, RPS6KB2, DVL1, AXIN1, PLCG1, MAPK3	271	168	8205	1.441750131787032	1.0	1.0	0.9787985865724381
KEGG_PATHWAY	hsa05163:Human cytomegalovirus infection	10	1.8050541516245486	0.32213799664052045	MAP2K2, RPS6KB2, GNB1, EIF4EBP1, TAP1, CALM3, RELA, MAPK3, TAPBP, HLA-E	271	225	8205	1.3456334563345633	1.0	1.0	0.9787985865724381
KEGG_PATHWAY	hsa05216:Thyroid cancer	3	0.5415162454873645	0.34515333416217253	RXRB, MAP2K2, MAPK3	271	37	8205	2.4548718460157573	1.0	1.0	0.9787985865724381
BIOCARTA	h_erkPathway:Erk1/Erk2 Mapk Signaling pathway	3	0.5415162454873645	0.3536716841717332	MAP2K2, GNB1, MAPK3	68	30	1623	2.386764705882353	1.0	1.0	1.0
KEGG_PATHWAY	hsa04722:Neurotrophin signaling pathway	6	1.083032490974729	0.3542694674800785	MAP2K2, BAD, CALM3, PLCG1, RELA, MAPK3	271	119	8205	1.5265589630686223	1.0	1.0	0.9787985865724381
KEGG_PATHWAY	hsa04658:Th1 and Th2 cell differentiation	5	0.9025270758122743	0.3589852263357979	PRKCQ, PLCG1, RUNX3, RELA, MAPK3	271	92	8205	1.6454756938873738	1.0	1.0	0.9787985865724381
KEGG_PATHWAY	hsa04072:Phospholipase D signaling pathway	7	1.263537906137184	0.3606068995480761	MAP2K2, DGKA, PLCG1, AGPAT1, CYTH1, AGPAT3, MAPK3	271	148	8205	1.4320085768425252	1.0	1.0	0.9787985865724381
KEGG_PATHWAY	hsa05226:Gastric cancer	7	1.263537906137184	0.36652240037545214	RXRB, MAP2K2, JUP, RPS6KB2, DVL1, AXIN1, MAPK3	271	149	8205	1.42239778102479	1.0	1.0	0.9787985865724381
KEGG_PATHWAY	hsa04720:Long-term potentiation	4	0.7220216606498195	0.37965466155802496	MAP2K2, CALM3, PPP1CA, MAPK3	271	67	8205	1.8075673294046375	1.0	1.0	0.9787985865724381
KEGG_PATHWAY	hsa04921:Oxytocin signaling pathway	7	1.263537906137184	0.3961445101276938	MYLK2, MAP2K2, MYL6B, CALM3, PPP1R12C, PPP1CA, MAPK3	271	154	8205	1.3762160348876216	1.0	1.0	0.9787985865724381
KEGG_PATHWAY	hsa05211:Renal cell carcinoma	4	0.7220216606498195	0.39760493342497677	MAP2K2, BAD, RBX1, MAPK3	271	69	8205	1.755174073479865	1.0	1.0	0.9787985865724381
BIOCARTA	h_at1rPathway:Angiotensin II mediated activation of JNK Pathway via Pyk2 dependent signaling	3	0.5415162454873645	0.39890498713565337	MAP2K2, CALM3, MAPK3	68	33	1623	2.1697860962566846	1.0	1.0	1.0
KEGG_PATHWAY	hsa01522:Endocrine resistance	5	0.9025270758122743	0.40409353558214256	MAP2K2, BAD, CARM1, RPS6KB2, MAPK3	271	98	8205	1.5447322840575344	1.0	1.0	0.9787985865724381
KEGG_PATHWAY	hsa04150:mTOR signaling pathway	7	1.263537906137184	0.40798888281580037	MAP2K2, RPS6KB2, AKT1S1, DVL1, EIF4EBP1, WDR24, MAPK3	271	156	8205	1.3585722395685496	1.0	1.0	0.9787985865724381
BIOCARTA	h_metPathway:Signaling of Hepatocyte Growth Factor Receptor	3	0.5415162454873645	0.4426802056775454	MAP4K1, MAP2K2, MAPK3	68	36	1623	1.9889705882352944	1.0	1.0	1.0
KEGG_PATHWAY	hsa04660:T cell receptor signaling pathway	5	0.9025270758122743	0.4485971656154616	MAP2K2, PRKCQ, PLCG1, RELA, MAPK3	271	104	8205	1.455613113823446	1.0	1.0	0.9787985865724381
KEGG_PATHWAY	hsa05214:Glioma	4	0.7220216606498195	0.4504952345568064	MAP2K2, CALM3, PLCG1, MAPK3	271	75	8205	1.614760147601476	1.0	1.0	0.9787985865724381
KEGG_PATHWAY	hsa05167:Kaposi sarcoma-associated herpesvirus infection	8	1.444043321299639	0.45646391715506307	MAP2K2, GNB1, CALM3, PLCG1, UBA52, RELA, MAPK3, HLA-E	271	194	8205	1.2485258873207288	1.0	1.0	0.9787985865724381
KEGG_PATHWAY	hsa05133:Pertussis	4	0.7220216606498195	0.45913515040697084	CFL1, CALM3, RELA, MAPK3	271	76	8205	1.5935133035540883	1.0	1.0	0.9787985865724381
KEGG_PATHWAY	hsa05212:Pancreatic cancer	4	0.7220216606498195	0.45913515040697084	BAD, RPS6KB2, RELA, MAPK3	271	76	8205	1.5935133035540883	1.0	1.0	0.9787985865724381
KEGG_PATHWAY	hsa05220:Chronic myeloid leukemia	4	0.7220216606498195	0.45913515040697084	MAP2K2, BAD, RELA, MAPK3	271	76	8205	1.5935133035540883	1.0	1.0	0.9787985865724381
KEGG_PATHWAY	hsa04022:cGMP-PKG signaling pathway	7	1.263537906137184	0.4725441208181579	MYLK2, MAP2K2, BAD, KCNMB4, CALM3, PPP1CA, MAPK3	271	167	8205	1.2690854453454714	1.0	1.0	0.9787985865724381
KEGG_PATHWAY	hsa04659:Th17 cell differentiation	5	0.9025270758122743	0.47769177981989963	RXRB, PRKCQ, PLCG1, RELA, MAPK3	271	108	8205	1.40170151701517	1.0	1.0	0.9787985865724381
BIOCARTA	h_fcer1Pathway:Fc Epsilon Receptor I Signaling in Mast Cells	3	0.5415162454873645	0.48470382789608457	CALM3, PLCG1, MAPK3	68	39	1623	1.8359728506787332	1.0	1.0	1.0
KEGG_PATHWAY	hsa04810:Regulation of actin cytoskeleton	9	1.6245487364620936	0.48752626863508053	MYLK2, MAP2K2, CFL1, EZR, WASF2, PPP1R12C, SLC9A1, PPP1CA, MAPK3	271	229	8205	1.1899160476320922	1.0	1.0	0.9787985865724381
KEGG_PATHWAY	hsa04151:PI3K-Akt signaling pathway	13	2.3465703971119134	0.5080798205717716	CRTC2, MAP2K2, TNXB, BAD, FLT3LG, PPP2R5D, RELA, PPP2R1A, COL6A2, RPS6KB2, GNB1, EIF4EBP1, MAPK3	271	354	8205	1.1118581524798299	1.0	1.0	0.9787985865724381
KEGG_PATHWAY	hsa05205:Proteoglycans in cancer	8	1.444043321299639	0.5152936594066542	MAP2K2, RPS6KB2, PLCG1, EZR, PPP1R12C, SLC9A1, PPP1CA, MAPK3	271	205	8205	1.181531815318153	1.0	1.0	0.9787985865724381
KEGG_PATHWAY	hsa04014:Ras signaling pathway	9	1.6245487364620936	0.5184620574665972	MAP2K2, BAD, GNB1, FLT3LG, CALM3, PLCG1, PLA2G6, RELA, MAPK3	271	236	8205	1.154621927575208	1.0	1.0	0.9787985865724381
KEGG_PATHWAY	hsa05152:Tuberculosis	7	1.263537906137184	0.5460609810536552	CD74, BAD, NFYC, CALM3, LSP1, RELA, MAPK3	271	180	8205	1.177429274292743	1.0	1.0	0.9787985865724381
KEGG_PATHWAY	hsa05207:Chemical carcinogenesis - receptor activation	8	1.444043321299639	0.5510685807618965	RXRB, MAP2K2, BAD, RPS6KB2, AIP, EIF4EBP1, RELA, MAPK3	271	212	8205	1.1425189723595348	1.0	1.0	0.9787985865724381
KEGG_PATHWAY	hsa05417:Lipid and atherosclerosis	8	1.444043321299639	0.5661292007081422	RXRB, BAD, MIB2, CALM3, PLCG1, HSPA2, RELA, MAPK3	271	215	8205	1.1265768471638204	1.0	1.0	0.9787985865724381
KEGG_PATHWAY	hsa04730:Long-term depression	3	0.5415162454873645	0.5924548083799794	MAP2K2, PPP2R1A, MAPK3	271	60	8205	1.5138376383763836	1.0	1.0	0.9787985865724381
BIOCARTA	h_keratinocytePathway:Keratinocyte Differentiation	3	0.5415162454873645	0.5985585957847612	PRKCQ, RELA, MAPK3	68	48	1623	1.4917279411764708	1.0	1.0	1.0
KEGG_PATHWAY	hsa04062:Chemokine signaling pathway	7	1.263537906137184	0.6096574224625338	GSK3A, BAD, ADRBK1, GNB1, PLCG1, RELA, MAPK3	271	192	8205	1.1038399446494465	1.0	1.0	0.9787985865724381
KEGG_PATHWAY	hsa05215:Prostate cancer	4	0.7220216606498195	0.6240577974211847	MAP2K2, BAD, RELA, MAPK3	271	97	8205	1.2485258873207288	1.0	1.0	0.9787985865724381
KEGG_PATHWAY	hsa04916:Melanogenesis	4	0.7220216606498195	0.6513086175708125	MAP2K2, DVL1, CALM3, MAPK3	271	101	8205	1.1990793175258485	1.0	1.0	0.9787985865724381
KEGG_PATHWAY	hsa04510:Focal adhesion	7	1.263537906137184	0.6539935350825223	MYLK2, TNXB, BAD, COL6A2, PPP1R12C, PPP1CA, MAPK3	271	201	8205	1.0544142754860384	1.0	1.0	0.9787985865724381
KEGG_PATHWAY	hsa04664:Fc epsilon RI signaling pathway	3	0.5415162454873645	0.6606697781273556	MAP2K2, PLCG1, MAPK3	271	68	8205	1.3357390926850443	1.0	1.0	0.9787985865724381
KEGG_PATHWAY	hsa05135:Yersinia infection	5	0.9025270758122743	0.6654586922986534	MAP2K2, PLCG1, WASF2, RELA, MAPK3	271	137	8205	1.1049909769170685	1.0	1.0	0.9787985865724381
KEGG_PATHWAY	hsa05203:Viral carcinogenesis	7	1.263537906137184	0.6680703573715856	GTF2A2, BAD, MRPS18B, RELA, MAPK3, HDAC7, HLA-E	271	204	8205	1.038908183199479	1.0	1.0	0.9787985865724381
KEGG_PATHWAY	hsa05164:Influenza A	6	1.083032490974729	0.6685922970298632	MAP2K2, NLRX1, HNRNPUL1, RELA, MAPK3, RAB11B	271	171	8205	1.062342202369392	1.0	1.0	0.9787985865724381
KEGG_PATHWAY	hsa04064:NF-kappa B signaling pathway	4	0.7220216606498195	0.6708074976100117	CSNK2B, PRKCQ, PLCG1, RELA	271	104	8205	1.1644904910587568	1.0	1.0	0.9787985865724381
KEGG_PATHWAY	hsa04625:C-type lectin receptor signaling pathway	4	0.7220216606498195	0.6708074976100117	CALM3, LSP1, RELA, MAPK3	271	104	8205	1.1644904910587568	1.0	1.0	0.9787985865724381
KEGG_PATHWAY	hsa04917:Prolactin signaling pathway	3	0.5415162454873645	0.6762281511748625	MAP2K2, RELA, MAPK3	271	70	8205	1.2975751186083289	1.0	1.0	0.9787985865724381
KEGG_PATHWAY	hsa05218:Melanoma	3	0.5415162454873645	0.6912031720097828	MAP2K2, BAD, MAPK3	271	72	8205	1.261531365313653	1.0	1.0	0.9787985865724381
KEGG_PATHWAY	hsa05224:Breast cancer	5	0.9025270758122743	0.7184500383546968	MAP2K2, RPS6KB2, DVL1, AXIN1, MAPK3	271	147	8205	1.029821522705023	1.0	1.0	0.9787985865724381
KEGG_PATHWAY	hsa05145:Toxoplasmosis	4	0.7220216606498195	0.7188690037443968	BAD, HSPA2, RELA, MAPK3	271	112	8205	1.081312598840274	1.0	1.0	0.9787985865724381
KEGG_PATHWAY	hsa04724:Glutamatergic synapse	4	0.7220216606498195	0.729999888744594	ADRBK1, GNB1, SHANK3, MAPK3	271	114	8205	1.062342202369392	1.0	1.0	0.9787985865724381
KEGG_PATHWAY	hsa04024:cAMP signaling pathway	7	1.263537906137184	0.740830582181982	MAP2K2, BAD, CALM3, RELA, SLC9A1, PPP1CA, MAPK3	271	221	8205	0.9589921691072115	1.0	1.0	0.9787985865724381
KEGG_PATHWAY	hsa04613:Neutrophil extracellular trap formation	6	1.083032490974729	0.7551262503742951	GSDMD, MAP2K2, PLCG1, RELA, MAPK3, HDAC7	271	190	8205	0.9561079821324528	1.0	1.0	0.9787985865724381
KEGG_PATHWAY	hsa04934:Cushing syndrome	5	0.9025270758122743	0.7562124474073848	MAP2K2, DVL1, AXIN1, AIP, MAPK3	271	155	8205	0.976669444113796	1.0	1.0	0.9787985865724381
KEGG_PATHWAY	hsa04010:MAPK signaling pathway	9	1.6245487364620936	0.7582646305604438	MAP4K1, PPP5C, MAP2K2, FLT3LG, HSPA2, MAPK8IP3, RELA, MAP3K11, MAPK3	271	294	8205	0.9268393704345206	1.0	1.0	0.9787985865724381
KEGG_PATHWAY	hsa05160:Hepatitis C	5	0.9025270758122743	0.7650201974936637	MAP2K2, BAD, PPP2R1A, RELA, MAPK3	271	157	8205	0.9642277951441935	1.0	1.0	0.9787985865724381
KEGG_PATHWAY	hsa05200:Pathways in cancer	16	2.888086642599278	0.7681818581805815	ZBTB17, MAP2K2, JUP, TXNRD2, BAD, AXIN1, FLT3LG, RELA, RBX1, RXRB, RPS6KB2, GNB1, DVL1, CALM3, PLCG1, MAPK3	271	531	8205	0.9122938687013988	1.0	1.0	0.9787985865724381
KEGG_PATHWAY	hsa04926:Relaxin signaling pathway	4	0.7220216606498195	0.8027430525086369	MAP2K2, GNB1, RELA, MAPK3	271	129	8205	0.9388140393031836	1.0	1.0	0.9787985865724381
KEGG_PATHWAY	hsa04912:GnRH signaling pathway	3	0.5415162454873645	0.8162596011452229	MAP2K2, CALM3, MAPK3	271	93	8205	0.9766694441137959	1.0	1.0	0.9787985865724381
KEGG_PATHWAY	hsa04015:Rap1 signaling pathway	6	1.083032490974729	0.8268073578769729	MAP2K2, CALM3, PRKD2, PLCG1, SIPA1, MAPK3	271	210	8205	0.8650500790722192	1.0	1.0	0.9787985865724381
KEGG_PATHWAY	hsa04713:Circadian entrainment	3	0.5415162454873645	0.834207471611747	GNB1, CALM3, MAPK3	271	97	8205	0.9363944154905466	1.0	1.0	0.9787985865724381
KEGG_PATHWAY	hsa04915:Estrogen signaling pathway	4	0.7220216606498195	0.8379769283202365	MAP2K2, CALM3, HSPA2, MAPK3	271	138	8205	0.8775870367399325	1.0	1.0	0.9787985865724381
KEGG_PATHWAY	hsa05162:Measles	4	0.7220216606498195	0.841537312359722	BAD, CSNK2B, HSPA2, RELA	271	139	8205	0.8712734609360483	1.0	1.0	0.9787985865724381
KEGG_PATHWAY	hsa04933:AGE-RAGE signaling pathway in diabetic complications	3	0.5415162454873645	0.846616265434106	PLCG1, RELA, MAPK3	271	100	8205	0.9083025830258302	1.0	1.0	0.9787985865724381
KEGG_PATHWAY	hsa05142:Chagas disease	3	0.5415162454873645	0.8544151531590553	PPP2R1A, RELA, MAPK3	271	102	8205	0.8904927284566962	1.0	1.0	0.9787985865724381
KEGG_PATHWAY	hsa04550:Signaling pathways regulating pluripotency of stem cells	4	0.7220216606498195	0.8551119781108478	MAP2K2, DVL1, AXIN1, MAPK3	271	143	8205	0.8469021753154595	1.0	1.0	0.9787985865724381
KEGG_PATHWAY	hsa05166:Human T-cell leukemia virus 1 infection	6	1.083032490974729	0.861021181261741	CRTC2, MAP2K2, KAT5, RELA, MAPK3, HLA-E	271	222	8205	0.8182906153385857	1.0	1.0	0.9787985865724381
KEGG_PATHWAY	hsa04620:Toll-like receptor signaling pathway	3	0.5415162454873645	0.8618518063119208	MAP2K2, RELA, MAPK3	271	104	8205	0.8733678682940675	1.0	1.0	0.9787985865724381
KEGG_PATHWAY	hsa05034:Alcoholism	5	0.9025270758122743	0.8692541017469635	GNB1, CALM3, PPP1CA, MAPK3, HDAC7	271	187	8205	0.8095388440515421	1.0	1.0	0.9787985865724381
KEGG_PATHWAY	hsa05161:Hepatitis B	4	0.7220216606498195	0.9066076587344458	MAP2K2, BAD, RELA, MAPK3	271	162	8205	0.7475741424080907	1.0	1.0	0.9787985865724381
KEGG_PATHWAY	hsa04935:Growth hormone synthesis, secretion and action	3	0.5415162454873645	0.9099200797255285	MAP2K2, PLCG1, MAPK3	271	120	8205	0.7569188191881918	1.0	1.0	0.9787985865724381
KEGG_PATHWAY	hsa04650:Natural killer cell mediated cytotoxicity	3	0.5415162454873645	0.9235255432364075	MAP2K2, PLCG1, MAPK3	271	126	8205	0.720875065893516	1.0	1.0	0.9787985865724381
KEGG_PATHWAY	hsa05206:MicroRNAs in cancer	5	0.9025270758122743	0.9926664951986846	MAP2K2, TNXB, PLCG1, EZR, MAPK3	271	310	8205	0.488334722056898	1.0	1.0	0.9926664951986846
Annotation Cluster 49	Enrichment Score: 0.4833713182571875
Category	Term	Count	%	PValue	Genes	List Total	Pop Hits	Pop Total	Fold Enrichment	Bonferroni	Benjamini	FDR
GOTERM_MF_DIRECT	GO:0042288~MHC class I protein binding	3	0.5415162454873645	0.10524728873136502	TAP1, TAPBP, HLA-E	526	20	18913	5.393441064638783	1.0	1.0	1.0
GOTERM_CC_DIRECT	GO:0030670~phagocytic vesicle membrane	5	0.9025270758122743	0.1369515857458759	TAP1, RILP, TAPBP, HLA-E, RAB11B	531	77	20587	2.5175483650059918	1.0	0.8921087174077459	0.8681702008404539
GOTERM_MF_DIRECT	GO:0042605~peptide antigen binding	3	0.5415162454873645	0.29501846201196746	TAP1, TAPBP, HLA-E	526	39	18913	2.7658672126352735	1.0	1.0	1.0
KEGG_PATHWAY	hsa05169:Epstein-Barr virus infection	5	0.9025270758122743	0.904535106244195	TAP1, RUNX3, RELA, TAPBP, HLA-E	271	202	8205	0.7494245734536553	1.0	1.0	0.9787985865724381
KEGG_PATHWAY	hsa05168:Herpes simplex virus 1 infection	9	1.6245487364620936	0.9956135645202208	CD74, BAD, EIF4EBP1, TAP1, ZNF777, RELA, PPP1CA, TAPBP, HLA-E	271	512	8205	0.5322085447416974	1.0	1.0	0.9956135645202208
Annotation Cluster 50	Enrichment Score: 0.4529115293982976
Category	Term	Count	%	PValue	Genes	List Total	Pop Hits	Pop Total	Fold Enrichment	Bonferroni	Benjamini	FDR
UP_SEQ_FEATURE	REPEAT:TPR 3	9	1.6245487364620936	0.03786790171085354	UNC45A, KLC4, PPP5C, SH3TC1, SGTA, TTC31, AIP, FKBP8, TTC7A	540	145	20516	2.35816091954023	1.0	1.0	1.0
UP_SEQ_FEATURE	REPEAT:TPR 7	3	0.5415162454873645	0.5123959281500192	KLC4, SH3TC1, TTC7A	540	65	20516	1.7535042735042734	1.0	1.0	1.0
UP_SEQ_FEATURE	REPEAT:TPR 6	3	0.5415162454873645	0.597188162880355	KLC4, SH3TC1, TTC7A	540	76	20516	1.4997076023391813	1.0	1.0	1.0
UP_SEQ_FEATURE	REPEAT:TPR 5	3	0.5415162454873645	0.6319071117433508	KLC4, SH3TC1, TTC7A	540	81	20516	1.407133058984911	1.0	1.0	1.0
UP_SEQ_FEATURE	REPEAT:TPR 4	3	0.5415162454873645	0.7426787674732129	KLC4, SH3TC1, TTC7A	540	100	20516	1.1397777777777778	1.0	1.0	1.0
Annotation Cluster 51	Enrichment Score: 0.4363025787588272
Category	Term	Count	%	PValue	Genes	List Total	Pop Hits	Pop Total	Fold Enrichment	Bonferroni	Benjamini	FDR
INTERPRO	IPR013083:Zinc finger, RING/FYVE/PHD-type	18	3.2490974729241873	0.1894777709702015	TRIM41, SIAH2, FBXL19, RNF26, MIB2, SYVN1, MUL1, NOSIP, RNF5, ZFYVE1, RBX1, RNF167, RNF126, RNF215, ZFYVE19, DPF2, RBCK1, ZFPL1	526	488	19139	1.3421040329115503	1.0	1.0	1.0
GOTERM_MF_DIRECT	GO:0061630~ubiquitin protein ligase activity	13	2.3465703971119134	0.22966916499436024	TRIM41, SIAH2, RNF26, MIB2, SYVN1, MUL1, NOSIP, RNF5, BSPRY, RBX1, RNF167, RNF126, RNF215	526	337	18913	1.387037266870508	1.0	1.0	1.0
INTERPRO	IPR001841:Zinc finger, RING-type	12	2.166064981949458	0.23884626040321444	RNF167, RNF126, TRIM41, RNF215, SIAH2, RNF26, MIB2, SYVN1, MUL1, RBCK1, RNF5, RBX1	526	312	19139	1.3994589061128986	1.0	1.0	1.0
UP_SEQ_FEATURE	DOMAIN:RING-type	8	1.444043321299639	0.2682492509836317	RNF167, RNF126, TRIM41, RNF215, MIB2, MUL1, RBCK1, RNF5	540	199	20516	1.5273404057323656	1.0	1.0	1.0
SMART	SM00184:RING	8	1.444043321299639	0.48308454009823604	RNF167, RNF126, TRIM41, RNF215, MIB2, SYVN1, RBCK1, RNF5	264	258	10374	1.2184637068358	1.0	1.0	1.0
UP_SEQ_FEATURE	ZN_FING:RING-type	6	1.083032490974729	0.6814906960364053	RNF126, SIAH2, RNF26, MUL1, RNF5, RBX1	540	218	20516	1.0456676860346585	1.0	1.0	1.0
INTERPRO	IPR017907:Zinc finger, RING-type, conserved site	3	0.5415162454873645	0.9617915474199363	TRIM41, RBCK1, RNF5	526	182	19139	0.5997681026198136	1.0	1.0	1.0
Annotation Cluster 52	Enrichment Score: 0.42665683457895914
Category	Term	Count	%	PValue	Genes	List Total	Pop Hits	Pop Total	Fold Enrichment	Bonferroni	Benjamini	FDR
INTERPRO	IPR020904:Short-chain dehydrogenase/reductase, conserved site	3	0.5415162454873645	0.2595448358974663	CBR1, HSD17B6, DHRS4	526	36	19139	3.0321609632446136	1.0	1.0	1.0
GOTERM_MF_DIRECT	GO:0016491~oxidoreductase activity	8	1.444043321299639	0.4256306969097475	CBR1, CYB5R3, SMOX, TXNRD2, HSD17B6, SDHA, FOXRED1, DHRS4	526	223	18913	1.2899111664308	1.0	1.0	1.0
INTERPRO	IPR002347:Glucose/ribitol dehydrogenase	3	0.5415162454873645	0.47509904982293943	CBR1, HSD17B6, DHRS4	526	58	19139	1.8820309427035533	1.0	1.0	1.0
Annotation Cluster 53	Enrichment Score: 0.4148710335245375
Category	Term	Count	%	PValue	Genes	List Total	Pop Hits	Pop Total	Fold Enrichment	Bonferroni	Benjamini	FDR
GOTERM_MF_DIRECT	GO:0004713~protein tyrosine kinase activity	6	1.083032490974729	0.2006821164439752	DYRK4, MAP2K2, TESK2, CSK, MAP3K11, SCYL1	526	112	18913	1.9262289516567084	1.0	1.0	1.0
GOTERM_BP_DIRECT	GO:0018108~peptidyl-tyrosine phosphorylation	5	0.9025270758122743	0.4956687418493683	DYRK4, MAP2K2, TESK2, CSK, SCYL1	508	139	19357	1.3706593780094034	1.0	1.0	0.9983186212694409
UP_KW_MOLECULAR_FUNCTION	KW-0829~Tyrosine-protein kinase	4	0.7220216606498195	0.5723829581785058	DYRK4, MAP2K2, TESK2, CSK	306	114	11735	1.3456025685127853	1.0	1.0	0.9577464788732394
Annotation Cluster 54	Enrichment Score: 0.39342326984372505
Category	Term	Count	%	PValue	Genes	List Total	Pop Hits	Pop Total	Fold Enrichment	Bonferroni	Benjamini	FDR
UP_KW_LIGAND	KW-0411~Iron-sulfur	4	0.7220216606498195	0.27090576559885426	GLRX5, ACO2, NDUFV1, MUTYH	186	67	6850	2.1986839993580487	0.9998026855345982	0.8825706722037918	0.8825706722037918
UP_KW_LIGAND	KW-0004~4Fe-4S	3	0.5415162454873645	0.2941902240679306	ACO2, NDUFV1, MUTYH	186	40	6850	2.7620967741935485	0.9999178576597265	0.8825706722037918	0.8825706722037918
GOTERM_MF_DIRECT	GO:0051539~4 iron, 4 sulfur cluster binding	3	0.5415162454873645	0.3664590433018125	ACO2, NDUFV1, MUTYH	526	46	18913	2.344974375929906	1.0	1.0	1.0
UP_KW_LIGAND	KW-0408~Iron	7	1.263537906137184	0.9137659947916954	GUCY1B2, GLRX5, ACO2, CYP4F11, NDUFV1, JMJD5, MUTYH	186	347	6850	0.7429270862384184	1.0	1.0	1.0
Annotation Cluster 55	Enrichment Score: 0.38847795284293146
Category	Term	Count	%	PValue	Genes	List Total	Pop Hits	Pop Total	Fold Enrichment	Bonferroni	Benjamini	FDR
GOTERM_MF_DIRECT	GO:0046872~metal ion binding	83	14.981949458483754	0.1804187644587813	PRDM8, PANK4, MUS81, DYRK4, B4GALT3, GUCY1B2, TESK2, ZBTB22, ZFYVE1, SMPD2, MT2A, TUBA1A, KAT5, DPF2, POLL, MDP1, ZFPL1, ZNF444, SLC39A4, ILKAP, ZNF362, MAP2K2, GLRX5, TAP1, MUL1, C1ORF86, JMJD5, ARFGAP2, RNF167, THAP3, RNF126, STIM1, CTDSP1, MFNG, ZFYVE19, CSNK2B, FKBP8, PRKD2, FIZ1, PRKCQ, RBCK1, THOP1, OPTN, ELOF1, COL11A2, NRXN2, ADIPOR1, RNF5, ADAMTS10, OSGEP, HDAC7, DCAF15, SHARPIN, RNF215,…	526	2677	18913	1.1148190969120135	1.0	1.0	1.0
UP_KW_LIGAND	KW-0479~Metal-binding	111	20.03610108303249	0.37892340900233284	PRDM8, PANK4, GUCY1B2, DGKA, MPI, TESK2, ZBTB22, ZFYVE1, MT2A, KAT5, DPF2, CPNE1, CAPN1, ZFPL1, ZNF444, MAP2K2, HPCAL1, TAP1, MUL1, C1ORF86, JMJD5, RBX1, THAP3, RNF126, STIM1, MFNG, ZFYVE19, CSNK2B, FKBP8, PRKD2, FIZ1, PRKCQ, RBCK1, SNRPC, OPTN, PEF1, ADIPOR1, OSGEP, ADAMTS10, SHARPIN, RNF215, ZNF821, PLCG1, NDUFV1, APOBEC3C, ZBTB17, DMPK, SIAH2, IDH2, CYP4F11, BSPRY, PPP5C, STK25, MOB2, ZNF777, …	186	3978	6850	1.0276277591268104	0.9999974003233402	0.9300847311875443	0.9300847311875443
UP_KW_DOMAIN	KW-0863~Zinc-finger	45	8.12274368231047	0.48089124531388877	PRDM8, ELOF1, DGKA, ZBTB22, RNF5, ZFYVE1, RXRB, SHARPIN, KAT5, RNF215, DPF2, ZNF821, MTA2, ZFPL1, POLR2I, ZNF444, ZBTB17, ZNF362, SF3A2, TRIM41, BRF1, SIAH2, NR1H2, FBXL19, RNF26, MIB2, SYVN1, MUL1, C1ORF86, ARFGAP2, BSPRY, RBX1, RNF167, THAP3, RNF126, ZGLP1, ZFYVE19, PRKD2, ZNF777, PRKCQ, FIZ1, ARHGEF2, RBCK1, SNRPC, OPTN	343	1837	14500	1.035564704145909	0.999999853377548	1.0	1.0
UP_KW_LIGAND	KW-0862~Zinc	63	11.371841155234657	0.8495876246171381	PRDM8, DGKA, MPI, ZBTB22, ZFYVE1, MT2A, KAT5, DPF2, ZFPL1, ZNF444, SLC39A4, ZNF362, MUL1, SIRT6, C1ORF86, SIRT2, ARFGAP2, RBX1, RNF167, THAP3, RNF126, ZFYVE19, CSNK2B, PRKD2, FIZ1, PRKCQ, ARHGEF2, RBCK1, SNRPC, THOP1, OPTN, ELOF1, PRICKLE3, TIMM10, ADIPOR1, RNF5, ADAMTS10, HDAC7, DCAF15, RXRB, SHARPIN, RNF215, ZNF821, MTA2, POLR2I, APOBEC3C, ZBTB17, FKRP, TRIM41, SF3A2, BRF1, USP21, SIAH2, NR1H2,…	186	2525	6850	0.9188757585435963	1.0	1.0	1.0
Annotation Cluster 56	Enrichment Score: 0.38153090512903914
Category	Term	Count	%	PValue	Genes	List Total	Pop Hits	Pop Total	Fold Enrichment	Bonferroni	Benjamini	FDR
SMART	SM00295:B41	3	0.5415162454873645	0.3813431256271908	FRMD8, EZR, FERMT3	264	52	10374	2.2670454545454546	1.0	1.0	1.0
INTERPRO	IPR019749:Band 4.1 domain	3	0.5415162454873645	0.41946502431717736	FRMD8, EZR, FERMT3	526	52	19139	2.099188359169348	1.0	1.0	1.0
INTERPRO	IPR019748:FERM central domain	3	0.5415162454873645	0.41946502431717736	FRMD8, EZR, FERMT3	526	52	19139	2.099188359169348	1.0	1.0	1.0
UP_SEQ_FEATURE	DOMAIN:FERM	3	0.5415162454873645	0.4437812495124612	FRMD8, EZR, FERMT3	540	57	20516	1.9996101364522416	1.0	1.0	1.0
Annotation Cluster 57	Enrichment Score: 0.3745707217059011
Category	Term	Count	%	PValue	Genes	List Total	Pop Hits	Pop Total	Fold Enrichment	Bonferroni	Benjamini	FDR
UP_SEQ_FEATURE	DOMAIN:EF-hand	9	1.6245487364620936	0.159523147512515	STIM1, PEF1, DGKA, HPCAL1, NUCB1, MYL6B, CALM3, PLCG1, CAPN1	540	201	20516	1.7011608623548924	1.0	1.0	1.0
UP_SEQ_FEATURE	DOMAIN:EF-hand 4	4	0.7220216606498195	0.23659496781028572	PEF1, HPCAL1, CALM3, CAPN1	540	64	20516	2.374537037037037	1.0	1.0	1.0
UP_SEQ_FEATURE	DOMAIN:EF-hand 3	5	0.9025270758122743	0.2686103043450991	PEF1, HPCAL1, MYL6B, CALM3, CAPN1	540	100	20516	1.8996296296296296	1.0	1.0	1.0
UP_SEQ_FEATURE	DOMAIN:EF-hand 1	7	1.263537906137184	0.35907882688899906	PEF1, DGKA, HPCAL1, NUCB1, MYL6B, CALM3, CAPN1	540	185	20516	1.4375575575575577	1.0	1.0	1.0
UP_SEQ_FEATURE	DOMAIN:EF-hand 2	7	1.263537906137184	0.37783265961331025	PEF1, DGKA, HPCAL1, NUCB1, MYL6B, CALM3, CAPN1	540	189	20516	1.4071330589849107	1.0	1.0	1.0
INTERPRO	IPR018247:EF-Hand 1, calcium-binding site	7	1.263537906137184	0.3924565881404064	PEF1, DGKA, HPCAL1, NUCB1, CALM3, PLCG1, CAPN1	526	184	19139	1.3842473962638453	1.0	1.0	1.0
INTERPRO	IPR002048:EF-hand domain	8	1.444043321299639	0.46796127194802584	PEF1, DGKA, HPCAL1, NUCB1, MYL6B, CALM3, PLCG1, CAPN1	526	236	19139	1.23342140877747	1.0	1.0	1.0
SMART	SM00054:EFh	5	0.9025270758122743	0.5250722720382268	PEF1, DGKA, HPCAL1, MYL6B, CALM3	264	149	10374	1.3186394142769982	1.0	1.0	1.0
INTERPRO	IPR011992:EF-hand-like domain	8	1.444043321299639	0.6507955945060448	PEF1, DGKA, HPCAL1, NUCB1, MYL6B, CALM3, PLCG1, CAPN1	526	280	19139	1.0395980445410102	1.0	1.0	1.0
UP_KW_LIGAND	KW-0106~Calcium	21	3.790613718411552	0.9159254847944841	PCDHGA7, EGFL7, PEF1, DGKA, CLSTN1, COL11A2, HPCAL1, CLTB, NRXN2, ADAMTS10, BSPRY, EFEMP2, STIM1, LMAN2, CPNE1, MAN1C1, FKBP8, NUCB1, CALM3, PLCG1, CAPN1	186	955	6850	0.8098294207059619	1.0	1.0	1.0
GOTERM_MF_DIRECT	GO:0005509~calcium ion binding	15	2.707581227436823	0.9588606961411863	PCDHGA7, EGFL7, PEF1, DGKA, CLSTN1, HPCAL1, MYL6B, EFEMP2, STIM1, CPNE1, MAN1C1, NUCB1, CALM3, PLCG1, CAPN1	526	751	18913	0.7181679180610897	1.0	1.0	1.0
Annotation Cluster 58	Enrichment Score: 0.3722431045647292
Category	Term	Count	%	PValue	Genes	List Total	Pop Hits	Pop Total	Fold Enrichment	Bonferroni	Benjamini	FDR
UP_KW_LIGAND	KW-0285~Flavoprotein	6	1.083032490974729	0.2588483212903283	CYB5R3, SMOX, TXNRD2, SDHA, NDUFV1, FOXRED1	186	127	6850	1.7399034798069597	0.9996927502000114	0.8825706722037918	0.8825706722037918
UP_KW_LIGAND	KW-0274~FAD	5	0.9025270758122743	0.36456572647960417	CYB5R3, SMOX, TXNRD2, SDHA, FOXRED1	186	113	6850	1.6295556189932439	0.9999951815521296	0.9300847311875443	0.9300847311875443
GOTERM_MF_DIRECT	GO:0016491~oxidoreductase activity	8	1.444043321299639	0.4256306969097475	CBR1, CYB5R3, SMOX, TXNRD2, HSD17B6, SDHA, FOXRED1, DHRS4	526	223	18913	1.2899111664308	1.0	1.0	1.0
UP_KW_MOLECULAR_FUNCTION	KW-0560~Oxidoreductase	14	2.527075812274368	0.8075574897687318	CBR1, SMOX, TXNRD2, IDH2, PYCR2, HSD17B6, CYP4F11, SDHA, FOXRED1, JMJD5, DHRS4, CYB5R3, NDUFS3, NDUFV1	306	610	11735	0.8801564341583628	1.0	1.0	0.9577464788732394
Annotation Cluster 59	Enrichment Score: 0.36427796012583197
Category	Term	Count	%	PValue	Genes	List Total	Pop Hits	Pop Total	Fold Enrichment	Bonferroni	Benjamini	FDR
KEGG_PATHWAY	hsa04114:Oocyte meiosis	7	1.263537906137184	0.2621917179545454	MAD2L2, PPP2R1A, PPP2R5D, CALM3, RBX1, PPP1CA, MAPK3	271	131	8205	1.6178417509365934	1.0	1.0	0.9787985865724381
KEGG_PATHWAY	hsa04720:Long-term potentiation	4	0.7220216606498195	0.37965466155802496	MAP2K2, CALM3, PPP1CA, MAPK3	271	67	8205	1.8075673294046375	1.0	1.0	0.9787985865724381
KEGG_PATHWAY	hsa04728:Dopaminergic synapse	6	1.083032490974729	0.439586022469179	GSK3A, PPP2R1A, GNB1, PPP2R5D, CALM3, PPP1CA	271	132	8205	1.3762160348876216	1.0	1.0	0.9787985865724381
KEGG_PATHWAY	hsa04261:Adrenergic signaling in cardiomyocytes	6	1.083032490974729	0.5525019368860324	PPP2R1A, PPP2R5D, CALM3, SLC9A1, PPP1CA, MAPK3	271	150	8205	1.2110701107011068	1.0	1.0	0.9787985865724381
KEGG_PATHWAY	hsa03015:mRNA surveillance pathway	4	0.7220216606498195	0.6240577974211847	CPSF7, PPP2R1A, PPP2R5D, PPP1CA	271	97	8205	1.2485258873207288	1.0	1.0	0.9787985865724381
Annotation Cluster 60	Enrichment Score: 0.35635985859154734
Category	Term	Count	%	PValue	Genes	List Total	Pop Hits	Pop Total	Fold Enrichment	Bonferroni	Benjamini	FDR
INTERPRO	IPR011993:Pleckstrin homology-like domain	17	3.068592057761733	0.18503251867244808	ARHGAP9, GRAMD1A, WBP2, SHARPIN, FRMD8, SNX17, CARM1, ADRBK1, PLEKHM2, PRKD2, PLCG1, ARHGEF2, EZR, LDLRAP1, APBA3, CYTH1, FERMT3	526	452	19139	1.3684974258891618	1.0	1.0	1.0
SMART	SM00233:PH	8	1.444043321299639	0.5171929641804779	ARHGAP9, ADRBK1, PLEKHM2, PRKD2, PLCG1, ARHGEF2, CYTH1, FERMT3	264	267	10374	1.1773918964930201	1.0	1.0	1.0
UP_SEQ_FEATURE	DOMAIN:PH	8	1.444043321299639	0.6169280222250627	ARHGAP9, ADRBK1, PLEKHM2, PRKD2, PLCG1, ARHGEF2, CYTH1, FERMT3	540	283	20516	1.0739955503206386	1.0	1.0	1.0
INTERPRO	IPR001849:Pleckstrin homology domain	8	1.444043321299639	0.6359535554025327	ARHGAP9, ADRBK1, PLEKHM2, PRKD2, PLCG1, ARHGEF2, CYTH1, FERMT3	526	276	19139	1.0546646828676918	1.0	1.0	1.0
Annotation Cluster 61	Enrichment Score: 0.32328168679559444
Category	Term	Count	%	PValue	Genes	List Total	Pop Hits	Pop Total	Fold Enrichment	Bonferroni	Benjamini	FDR
GOTERM_MF_DIRECT	GO:0003887~DNA-directed DNA polymerase activity	3	0.5415162454873645	0.1619009339353727	POLD4, POLL, POLG	526	26	18913	4.14880081895291	1.0	1.0	1.0
UP_KW_BIOLOGICAL_PROCESS	KW-0235~DNA replication	3	0.5415162454873645	0.7949086693373519	POLD4, POLL, POLG	347	95	11248	1.0236311239193083	1.0	1.0	0.9693877551020408
GOTERM_BP_DIRECT	GO:0006260~DNA replication	3	0.5415162454873645	0.8328913507659748	POLD4, POLL, POLG	508	122	19357	0.9369917387375759	1.0	1.0	0.9983186212694409
Annotation Cluster 62	Enrichment Score: 0.29976105594219066
Category	Term	Count	%	PValue	Genes	List Total	Pop Hits	Pop Total	Fold Enrichment	Bonferroni	Benjamini	FDR
GOTERM_CC_DIRECT	GO:0000776~kinetochore	7	1.263537906137184	0.21067755796595028	KAT5, DCTN2, DCTN1, SUMO3, HSF1, CHMP7, PMF1	531	155	20587	1.7509142822428772	1.0	1.0	0.974910394265233
UP_KW_CELLULAR_COMPONENT	KW-0137~Centromere	4	0.7220216606498195	0.7685145518016518	KAT5, PPP2R1A, HSF1, PMF1	486	146	17662	0.9956592818084448	1.0	1.0	0.9130434782608695
UP_KW_CELLULAR_COMPONENT	KW-0995~Kinetochore	3	0.5415162454873645	0.7788367955497278	KAT5, HSF1, PMF1	486	103	17662	1.0584921491070358	1.0	1.0	0.9130434782608695
Annotation Cluster 63	Enrichment Score: 0.2766932852623917
Category	Term	Count	%	PValue	Genes	List Total	Pop Hits	Pop Total	Fold Enrichment	Bonferroni	Benjamini	FDR
UP_KW_DOMAIN	KW-0728~SH3 domain	7	1.263537906137184	0.43586855217353215	ARHGAP9, PPP1R13L, SH3TC1, CSK, PLCG1, SHANK3, MAP3K11	343	225	14500	1.3151927437641722	0.9999989207366002	1.0	1.0
UP_SEQ_FEATURE	DOMAIN:SH3	7	1.263537906137184	0.4876157884237036	ARHGAP9, PPP1R13L, SH3TC1, CSK, PLCG1, SHANK3, MAP3K11	540	216	20516	1.231241426611797	1.0	1.0	1.0
INTERPRO	IPR001452:Src homology-3 domain	7	1.263537906137184	0.6023290964641177	ARHGAP9, PPP1R13L, SH3TC1, CSK, PLCG1, SHANK3, MAP3K11	526	229	19139	1.1122337157753166	1.0	1.0	1.0
SMART	SM00326:SH3	6	1.083032490974729	0.6108853651841767	PPP1R13L, SH3TC1, CSK, PLCG1, SHANK3, MAP3K11	264	208	10374	1.1335227272727273	1.0	1.0	1.0
Annotation Cluster 64	Enrichment Score: 0.25754460690642106
Category	Term	Count	%	PValue	Genes	List Total	Pop Hits	Pop Total	Fold Enrichment	Bonferroni	Benjamini	FDR
UP_SEQ_FEATURE	REGION:Calmodulin-binding	3	0.5415162454873645	0.4257991446379743	MYLK2, KCNN4, STRN4	540	55	20516	2.0723232323232326	1.0	1.0	1.0
UP_KW_MOLECULAR_FUNCTION	KW-0112~Calmodulin-binding	5	0.9025270758122743	0.5862051469762378	MYLK2, KCNN4, PLA2G6, STRN4, SLC9A1	306	157	11735	1.2213271720577827	1.0	1.0	0.9577464788732394
GOTERM_MF_DIRECT	GO:0005516~calmodulin binding	6	1.083032490974729	0.6762569902666058	MYLK2, FKBP8, KCNN4, PLA2G6, STRN4, SLC9A1	526	205	18913	1.0523787443197627	1.0	1.0	1.0
Annotation Cluster 65	Enrichment Score: 0.19462140211087017
Category	Term	Count	%	PValue	Genes	List Total	Pop Hits	Pop Total	Fold Enrichment	Bonferroni	Benjamini	FDR
GOTERM_MF_DIRECT	GO:0046983~protein dimerization activity	7	1.263537906137184	0.3734633509180423	PEF1, POLR2C, USF2, RILP, POLR2J, SREBF2, MXD3	526	178	18913	1.4140107660101677	1.0	1.0	1.0
UP_SEQ_FEATURE	DOMAIN:BHLH	3	0.5415162454873645	0.5445542229750064	USF2, SREBF2, MXD3	540	69	20516	1.651851851851852	1.0	1.0	1.0
SMART	SM00353:HLH	3	0.5415162454873645	0.7852673350629463	USF2, SREBF2, MXD3	264	113	10374	1.0432421560740144	1.0	1.0	1.0
UP_SEQ_FEATURE	DOMAIN:bHLH	3	0.5415162454873645	0.8048948650397234	USF2, SREBF2, MXD3	540	114	20516	0.9998050682261208	1.0	1.0	1.0
INTERPRO	IPR011598:Myc-type, basic helix-loop-helix (bHLH) domain	3	0.5415162454873645	0.8276508785344154	USF2, SREBF2, MXD3	526	115	19139	0.9491982145809226	1.0	1.0	1.0
Annotation Cluster 66	Enrichment Score: 0.17856081339181296
Category	Term	Count	%	PValue	Genes	List Total	Pop Hits	Pop Total	Fold Enrichment	Bonferroni	Benjamini	FDR
INTERPRO	IPR012677:Nucleotide-binding, alpha-beta plait	9	1.6245487364620936	0.47324980942523764	PARP10, CPSF7, U2AF2, R3HCC1, EIF3G, RBM42, RALY, TRNAU1AP, SNRPA	526	273	19139	1.1995362052396275	1.0	1.0	1.0
SMART	SM00360:RRM	7	1.263537906137184	0.4830076021461557	CPSF7, U2AF2, EIF3G, RBM42, RALY, TRNAU1AP, SNRPA	264	220	10374	1.250309917355372	1.0	1.0	1.0
INTERPRO	IPR000504:RNA recognition motif domain	7	1.263537906137184	0.6273710790936462	CPSF7, U2AF2, EIF3G, RBM42, RALY, TRNAU1AP, SNRPA	526	235	19139	1.0838362592023298	1.0	1.0	1.0
UP_SEQ_FEATURE	DOMAIN:RRM	6	1.083032490974729	0.7558565562127157	CPSF7, U2AF2, EIF3G, RBM42, RALY, SNRPA	540	239	20516	0.9537889353788936	1.0	1.0	1.0
UP_SEQ_FEATURE	DOMAIN:RRM 1	3	0.5415162454873645	0.7666365351695428	U2AF2, TRNAU1AP, SNRPA	540	105	20516	1.0855026455026455	1.0	1.0	1.0
UP_SEQ_FEATURE	DOMAIN:RRM 2	3	0.5415162454873645	0.7666365351695428	U2AF2, TRNAU1AP, SNRPA	540	105	20516	1.0855026455026455	1.0	1.0	1.0
UP_KW_MOLECULAR_FUNCTION	KW-0694~RNA-binding	16	2.888086642599278	0.8828501368303369	SF3B5, RPS9, CPSF7, GPKOW, SIRT6, TRNAU1AP, LSM2, LSM7, HNRNPUL1, U2AF2, EIF3G, RBM42, RALY, SNRPC, SNRPA, SNRPB	306	748	11735	0.8203138652965642	1.0	1.0	0.9577464788732394
Annotation Cluster 67	Enrichment Score: 0.1716607426130629
Category	Term	Count	%	PValue	Genes	List Total	Pop Hits	Pop Total	Fold Enrichment	Bonferroni	Benjamini	FDR
UP_KW_DOMAIN	KW-0040~ANK repeat	8	1.444043321299639	0.4374215307306184	ABTB1, BAT4, PPP1R13L, NFKBIL1, MIB2, PLA2G6, PPP1R12C, SHANK3	343	266	14500	1.271400074530349	0.9999989898297622	1.0	1.0
UP_SEQ_FEATURE	REPEAT:ANK 1	8	1.444043321299639	0.5039925155545704	ABTB1, BAT4, PPP1R13L, NFKBIL1, MIB2, PLA2G6, PPP1R12C, SHANK3	540	255	20516	1.191924473493101	1.0	1.0	1.0
UP_SEQ_FEATURE	REPEAT:ANK 2	8	1.444043321299639	0.5064895840908411	ABTB1, BAT4, PPP1R13L, NFKBIL1, MIB2, PLA2G6, PPP1R12C, SHANK3	540	256	20516	1.1872685185185186	1.0	1.0	1.0
INTERPRO	IPR002110:Ankyrin repeat	8	1.444043321299639	0.5608746576155604	ABTB1, BAT4, PPP1R13L, NFKBIL1, MIB2, PLA2G6, PPP1R12C, SHANK3	526	257	19139	1.1326360018345638	1.0	1.0	1.0
UP_SEQ_FEATURE	REPEAT:ANK	5	0.9025270758122743	0.7388374783252588	PPP1R13L, MIB2, PLA2G6, PPP1R12C, SHANK3	540	190	20516	0.9998050682261208	1.0	1.0	1.0
SMART	SM00248:ANK	6	1.083032490974729	0.7553324336323347	ABTB1, PPP1R13L, MIB2, PLA2G6, PPP1R12C, SHANK3	264	247	10374	0.9545454545454546	1.0	1.0	1.0
UP_SEQ_FEATURE	REPEAT:ANK 6	3	0.5415162454873645	0.757295197691837	MIB2, PLA2G6, SHANK3	540	103	20516	1.1065803667745415	1.0	1.0	1.0
UP_SEQ_FEATURE	REPEAT:ANK 4	4	0.7220216606498195	0.8604008125920976	MIB2, PLA2G6, PPP1R12C, SHANK3	540	182	20516	0.8350020350020351	1.0	1.0	1.0
UP_SEQ_FEATURE	REPEAT:ANK 5	3	0.5415162454873645	0.9097252876535956	MIB2, PLA2G6, SHANK3	540	151	20516	0.7548197203826343	1.0	1.0	1.0
UP_SEQ_FEATURE	REPEAT:ANK 3	4	0.7220216606498195	0.9269763673097302	MIB2, PLA2G6, PPP1R12C, SHANK3	540	217	20516	0.7003242874210617	1.0	1.0	1.0
Annotation Cluster 68	Enrichment Score: 0.17067277109425943
Category	Term	Count	%	PValue	Genes	List Total	Pop Hits	Pop Total	Fold Enrichment	Bonferroni	Benjamini	FDR
UP_SEQ_FEATURE	REPEAT:Solcar	3	0.5415162454873645	0.2929773061298513	MTCH1, SLC25A39, UCP2	540	41	20516	2.7799457994579946	1.0	1.0	1.0
UP_SEQ_FEATURE	REPEAT:Solcar 1	3	0.5415162454873645	0.40751814154284416	MTCH1, SLC25A39, UCP2	540	53	20516	2.150524109014675	1.0	1.0	1.0
UP_SEQ_FEATURE	REPEAT:Solcar 2	3	0.5415162454873645	0.40751814154284416	MTCH1, SLC25A39, UCP2	540	53	20516	2.150524109014675	1.0	1.0	1.0
INTERPRO	IPR023395:Mitochondrial carrier domain	3	0.5415162454873645	0.4289518777645363	MTCH1, SLC25A39, UCP2	526	53	19139	2.0595810316378507	1.0	1.0	1.0
INTERPRO	IPR018108:Mitochondrial substrate/solute carrier	3	0.5415162454873645	0.4289518777645363	MTCH1, SLC25A39, UCP2	526	53	19139	2.0595810316378507	1.0	1.0	1.0
UP_SEQ_FEATURE	TRANSMEM:Helical; Name=1	11	1.9855595667870036	0.9999838154440179	APH1A, MTCH1, SLC25A39, SCNN1A, UCP2, KCNMB4, GPR137, TAP1, ADIPOR1, S1PR4, SLC39A4	540	1068	20516	0.3913094742682758	1.0	1.0	1.0
UP_SEQ_FEATURE	TRANSMEM:Helical; Name=2	11	1.9855595667870036	0.9999841289037069	APH1A, MTCH1, SLC25A39, SCNN1A, UCP2, KCNMB4, GPR137, TAP1, ADIPOR1, S1PR4, SLC39A4	540	1069	20516	0.39094342237466656	1.0	1.0	1.0
UP_SEQ_FEATURE	TRANSMEM:Helical; Name=6	9	1.6245487364620936	0.9999965905488657	APH1A, MTCH1, SLC25A39, UCP2, GPR137, TAP1, ADIPOR1, S1PR4, SLC39A4	540	1019	20516	0.33555773634281977	1.0	1.0	1.0
UP_SEQ_FEATURE	TRANSMEM:Helical; Name=5	9	1.6245487364620936	0.9999970588033944	APH1A, MTCH1, SLC25A39, UCP2, GPR137, TAP1, ADIPOR1, S1PR4, SLC39A4	540	1026	20516	0.33326835607537364	1.0	1.0	1.0
UP_SEQ_FEATURE	TRANSMEM:Helical; Name=3	9	1.6245487364620936	0.9999981159486717	APH1A, MTCH1, SLC25A39, UCP2, GPR137, TAP1, ADIPOR1, S1PR4, SLC39A4	540	1047	20516	0.3265838904807386	1.0	1.0	1.0
UP_SEQ_FEATURE	TRANSMEM:Helical; Name=4	9	1.6245487364620936	0.9999982325584386	APH1A, MTCH1, SLC25A39, UCP2, GPR137, TAP1, ADIPOR1, S1PR4, SLC39A4	540	1050	20516	0.32565079365079364	1.0	1.0	1.0
UP_SEQ_FEATURE	TRANSMEM:Helical; Name=7	5	0.9025270758122743	0.9999999776055524	APH1A, GPR137, TAP1, ADIPOR1, S1PR4	540	946	20516	0.2008065147600031	1.0	1.0	1.0
Annotation Cluster 69	Enrichment Score: 0.1570844844130418
Category	Term	Count	%	PValue	Genes	List Total	Pop Hits	Pop Total	Fold Enrichment	Bonferroni	Benjamini	FDR
GOTERM_MF_DIRECT	GO:0016757~transferase activity, transferring glycosyl groups	3	0.5415162454873645	0.5586670139200661	B4GALT3, MFNG, B3GALT6	526	67	18913	1.6099824073548608	1.0	1.0	1.0
GOTERM_BP_DIRECT	GO:0006486~protein glycosylation	4	0.7220216606498195	0.6006743728184938	B4GALT3, MPI, B3GALT6, ST3GAL1	508	118	19357	1.2916722274122514	1.0	1.0	0.9983186212694409
UP_KW_MOLECULAR_FUNCTION	KW-0328~Glycosyltransferase	6	1.083032490974729	0.7354321173376464	PARP10, B4GALT3, MFNG, B3GALT6, SIRT6, ST3GAL1	306	235	11735	0.9791405924071757	1.0	1.0	0.9577464788732394
UP_SEQ_FEATURE	TRANSMEM:Helical; Signal-anchor for type II membrane protein	7	1.263537906137184	0.9535145775868535	CD74, B4GALT3, CHST7, MFNG, MAN1C1, B3GALT6, ST3GAL1	540	400	20516	0.6648703703703703	1.0	1.0	1.0
Annotation Cluster 70	Enrichment Score: 0.14571510471586088
Category	Term	Count	%	PValue	Genes	List Total	Pop Hits	Pop Total	Fold Enrichment	Bonferroni	Benjamini	FDR
INTERPRO	IPR013320:Concanavalin A-like lectin/glucanase, subgroup	7	1.263537906137184	0.6314553105685343	TRIM41, HNRNPUL1, LMAN2, CLSTN1, COL11A2, NRXN2, BSPRY	526	236	19139	1.0792437326802862	1.0	1.0	1.0
SMART	SM00449:SPRY	3	0.5415162454873645	0.6874765485145277	TRIM41, HNRNPUL1, BSPRY	264	93	10374	1.2675953079178885	1.0	1.0	1.0
INTERPRO	IPR003877:SPla/RYanodine receptor SPRY	3	0.5415162454873645	0.7440483303707324	TRIM41, HNRNPUL1, BSPRY	526	96	19139	1.13706036121673	1.0	1.0	1.0
UP_SEQ_FEATURE	DOMAIN:B30.2/SPRY	3	0.5415162454873645	0.7476326890582392	TRIM41, HNRNPUL1, BSPRY	540	101	20516	1.1284928492849284	1.0	1.0	1.0
INTERPRO	IPR001870:B30.2/SPRY domain	3	0.5415162454873645	0.7736322043383884	TRIM41, HNRNPUL1, BSPRY	526	102	19139	1.070174457615746	1.0	1.0	1.0
Annotation Cluster 71	Enrichment Score: 0.11722236621508281
Category	Term	Count	%	PValue	Genes	List Total	Pop Hits	Pop Total	Fold Enrichment	Bonferroni	Benjamini	FDR
UP_KW_DOMAIN	KW-0727~SH2 domain	3	0.5415162454873645	0.7270942941678725	SH2D3C, CSK, PLCG1	343	108	14500	1.1742792355037253	0.9999999999999709	1.0	1.0
SMART	SM00252:SH2	3	0.5415162454873645	0.7451023636098736	SH2D3C, CSK, PLCG1	264	104	10374	1.1335227272727273	1.0	1.0	1.0
UP_SEQ_FEATURE	DOMAIN:SH2	3	0.5415162454873645	0.7756639565175877	SH2D3C, CSK, PLCG1	540	107	20516	1.06521287642783	1.0	1.0	1.0
INTERPRO	IPR000980:SH2 domain	3	0.5415162454873645	0.8084073368136518	SH2D3C, CSK, PLCG1	526	110	19139	0.9923435879709643	1.0	1.0	1.0
Annotation Cluster 72	Enrichment Score: 0.11320363154329162
Category	Term	Count	%	PValue	Genes	List Total	Pop Hits	Pop Total	Fold Enrichment	Bonferroni	Benjamini	FDR
GOTERM_MF_DIRECT	GO:0005201~extracellular matrix structural constituent	4	0.7220216606498195	0.7455853376073904	EFEMP2, TNXB, COL11A2, MFAP2	526	139	18913	1.034712914079383	1.0	1.0	1.0
UP_KW_CELLULAR_COMPONENT	KW-0272~Extracellular matrix	7	1.263537906137184	0.7671245592326444	EFEMP2, PODNL1, TNXB, COL6A2, COL11A2, MFAP2, ADAMTS10	486	274	17662	0.9284341113213781	1.0	1.0	0.9130434782608695
GOTERM_CC_DIRECT	GO:0031012~extracellular matrix	6	1.083032490974729	0.7998818821566178	EFEMP2, LRRC24, TNXB, COL6A2, COL11A2, ADAMTS10	531	259	20587	0.8981523896778134	1.0	1.0	0.974910394265233
Annotation Cluster 73	Enrichment Score: 0.10466067425880629
Category	Term	Count	%	PValue	Genes	List Total	Pop Hits	Pop Total	Fold Enrichment	Bonferroni	Benjamini	FDR
UP_SEQ_FEATURE	REPEAT:LRR 6	7	1.263537906137184	0.5642816105653885	LRRC47, LRRC24, NLRX1, PODNL1, FBXL19, LRRC41, FBXL6	540	230	20516	1.1562962962962964	1.0	1.0	1.0
UP_SEQ_FEATURE	REPEAT:LRR 5	7	1.263537906137184	0.6890433313582454	LRRC47, LRRC24, NLRX1, PODNL1, FBXL19, LRRC41, FBXL6	540	262	20516	1.0150692677410236	1.0	1.0	1.0
UP_SEQ_FEATURE	REPEAT:LRR 4	7	1.263537906137184	0.696003038792447	LRRC47, LRRC24, NLRX1, PODNL1, FBXL19, LRRC41, FBXL6	540	264	20516	1.0073793490460157	1.0	1.0	1.0
UP_SEQ_FEATURE	REPEAT:LRR 3	7	1.263537906137184	0.7386843279986445	LRRC47, LRRC24, NLRX1, PODNL1, FBXL19, LRRC41, FBXL6	540	277	20516	0.9601016178633507	1.0	1.0	1.0
UP_SEQ_FEATURE	DOMAIN:LRRNT	3	0.5415162454873645	0.7525045378948049	LRRC24, NLRX1, PODNL1	540	102	20516	1.1174291938997822	1.0	1.0	1.0
UP_SEQ_FEATURE	REPEAT:LRR 2	7	1.263537906137184	0.7656265149309609	LRRC47, LRRC24, NLRX1, PODNL1, FBXL19, LRRC41, FBXL6	540	286	20516	0.9298886298886299	1.0	1.0	1.0
UP_KW_DOMAIN	KW-0433~Leucine-rich repeat	7	1.263537906137184	0.7674763513828035	LRRC47, LRRC24, NLRX1, PODNL1, FBXL19, LRRC41, FBXL6	343	319	14500	0.9276437847866419	0.9999999999999993	1.0	1.0
UP_SEQ_FEATURE	REPEAT:LRR 1	7	1.263537906137184	0.7713258619417271	LRRC47, LRRC24, NLRX1, PODNL1, FBXL19, LRRC41, FBXL6	540	288	20516	0.9234310699588477	1.0	1.0	1.0
UP_SEQ_FEATURE	REPEAT:LRR 7	5	0.9025270758122743	0.7902182413891856	LRRC47, NLRX1, PODNL1, LRRC41, FBXL6	540	205	20516	0.9266485998193315	1.0	1.0	1.0
INTERPRO	IPR001611:Leucine-rich repeat	5	0.9025270758122743	0.9397444797781473	LRRC47, LRRC24, NLRX1, PODNL1, FBXL6	526	269	19139	0.6763184304634825	1.0	1.0	1.0
UP_SEQ_FEATURE	REPEAT:LRR 8	3	0.5415162454873645	0.9464830288257003	NLRX1, PODNL1, FBXL6	540	175	20516	0.6513015873015874	1.0	1.0	1.0
SMART	SM00369:LRR_TYP	3	0.5415162454873645	0.9467345530521158	LRRC47, LRRC24, PODNL1	264	181	10374	0.651305876443998	1.0	1.0	1.0
INTERPRO	IPR003591:Leucine-rich repeat, typical subtype	3	0.5415162454873645	0.9608860880914666	LRRC47, LRRC24, PODNL1	526	181	19139	0.60308173854589	1.0	1.0	1.0
Annotation Cluster 74	Enrichment Score: 0.09765433969956991
Category	Term	Count	%	PValue	Genes	List Total	Pop Hits	Pop Total	Fold Enrichment	Bonferroni	Benjamini	FDR
SMART	SM00382:AAA	4	0.7220216606498195	0.6982662380361986	PEX6, VPS4A, TAP1, ABCD1	264	141	10374	1.1147646679561574	1.0	1.0	1.0
INTERPRO	IPR003593:AAA+ ATPase domain	4	0.7220216606498195	0.7469988355982917	PEX6, VPS4A, TAP1, ABCD1	526	141	19139	1.0322250087641238	1.0	1.0	1.0
GOTERM_MF_DIRECT	GO:0016887~ATPase activity	7	1.263537906137184	0.9765534353523004	PEX6, VPS4A, DHX16, TAP1, KIF3C, HSPA2, ABCD1	526	418	18913	0.6021385558607891	1.0	1.0	1.0
Annotation Cluster 75	Enrichment Score: 0.09411156666376054
Category	Term	Count	%	PValue	Genes	List Total	Pop Hits	Pop Total	Fold Enrichment	Bonferroni	Benjamini	FDR
GOTERM_CC_DIRECT	GO:0000785~chromatin	31	5.595667870036101	0.3165840835516889	WBP2, HTRA2, NRL, ZBTB22, RELA, UXT, RXRB, DBP, SIX5, BCL7C, HSF1, DPF2, MTA2, CIC, MBD3, KLHDC3, NFYC, NR1H2, XRCC1, PBX2, SIRT6, TBX6, USF2, RUNX3, C1ORF86, SREBF2, MAD2L2, PINK1, FIZ1, CHMP7, MXD3	531	1054	20587	1.14030131826742	1.0	1.0	0.974910394265233
GOTERM_MF_DIRECT	GO:0003700~transcription factor activity, sequence-specific DNA binding	15	2.707581227436823	0.6884190809500849	ZBTB17, ZNF362, ELOF1, NFYC, NR1H2, NRL, TBX6, USF2, RUNX3, SREBF2, RELA, RXRB, DBP, HSF1, ZNF821	526	558	18913	0.9665664990392085	1.0	1.0	1.0
UP_KW_BIOLOGICAL_PROCESS	KW-0804~Transcription	72	12.996389891696749	0.7507818049577165	PRDM8, CRTC2, NRL, GPATCH3, ZBTB22, MED16, PQBP1, UXT, DBP, KAT5, SIX5, PPP1R13L, CPNE1, DPF2, MAF1, CIC, ZNF444, SCYL1, ZNF362, PIH1D1, MKL1, DNTTIP1, GTF2F1, COMMD7, RUNX3, MED26, SIRT2, COMMD4, MED29, SREBF2, JMJD5, BRMS1, HNRNPUL1, EEF1D, FIZ1, GTF2A2, ELOF1, PMF1, RELA, DEDD2, HDAC7, RXRB, TFPT, POLR2C, HSF1, RALY, ZNF821, POLR2I, POLR2J, DEDD, MBD3, ZBTB17, BRF1, USP21, NFYC, MCRS1, NR1H2, …	347	2460	11248	0.9487312855837492	1.0	1.0	0.9693877551020408
UP_KW_BIOLOGICAL_PROCESS	KW-0805~Transcription regulation	68	12.274368231046932	0.8263066460076446	PRDM8, CRTC2, NRL, GPATCH3, ZBTB22, MED16, PQBP1, UXT, DBP, KAT5, SIX5, PPP1R13L, CPNE1, DPF2, MAF1, CIC, ZNF444, SCYL1, ZNF362, PIH1D1, MKL1, DNTTIP1, GTF2F1, COMMD7, RUNX3, MED26, SIRT2, COMMD4, MED29, SREBF2, JMJD5, BRMS1, HNRNPUL1, EEF1D, FIZ1, GTF2A2, ELOF1, PMF1, RELA, DEDD2, HDAC7, RXRB, TFPT, HSF1, RALY, ZNF821, DEDD, MBD3, ZBTB17, BRF1, USP21, NFYC, MCRS1, NR1H2, PBX2, TBX6, SUPT5H, USF2…	347	2391	11248	0.9218816479184069	1.0	1.0	0.9693877551020408
GOTERM_MF_DIRECT	GO:0001228~transcriptional activator activity, RNA polymerase II transcription regulatory region sequence-specific binding	10	1.8050541516245486	0.9153890500623382	RXRB, ZBTB17, DBP, SIX5, NR1H2, NFYC, HSF1, PBX2, NRL, RELA	526	476	18913	0.7553839026104738	1.0	1.0	1.0
GOTERM_MF_DIRECT	GO:1990837~sequence-specific double-stranded DNA binding	11	1.9855595667870036	0.9500982919859304	RXRB, DBP, HSF1, NRL, ZNF821, ZBTB22, TBX6, USF2, RUNX3, ZNF444, SREBF2	526	559	18913	0.7075474264880932	1.0	1.0	1.0
GOTERM_BP_DIRECT	GO:0006357~regulation of transcription from RNA polymerase II promoter	33	5.956678700361011	0.985911448282478	NRL, ZBTB22, MED16, RELA, UXT, RXRB, DBP, SIX5, PPP1R13L, BCL7C, HSF1, DPF2, ZNF821, CIC, ZNF444, ZBTB17, ZNF362, NFYC, FBXL19, PBX2, TBX6, SUPT5H, USF2, RUNX3, MED26, SREBF2, MED29, TNIP1, CTDSP1, ZGLP1, TADA3, ZNF777, MXD3	508	1711	19357	0.7349169569759362	1.0	1.0	0.9983186212694409
UP_KW_MOLECULAR_FUNCTION	KW-0238~DNA-binding	40	7.2202166064981945	0.9939296518395091	PRDM8, ELOF1, NRL, ZBTB22, RELA, DEDD2, RXRB, DBP, SIX5, HSF1, ZNF821, POLL, MTA2, CIC, ZNF444, DEDD, SCYL1, POLG, TIGD3, MBD3, ZBTB17, ZNF362, NFYC, NR1H2, FBXL19, DNTTIP1, PBX2, SIRT6, TBX6, GTF2F1, USF2, RUNX3, SREBF2, DRAP1, THAP3, EEF1D, ZGLP1, NUCB1, ZNF777, MXD3	306	2096	11735	0.731863992416305	1.0	1.0	0.9939296518395091
GOTERM_MF_DIRECT	GO:0000978~RNA polymerase II core promoter proximal region sequence-specific DNA binding	22	3.9711191335740073	0.9944090746553933	ZBTB17, ZNF362, WBP2, NFYC, NR1H2, PBX2, NRL, ZBTB22, TBX6, USF2, RUNX3, SREBF2, RELA, DDN, RXRB, DBP, SIX5, HSF1, ZNF821, ZNF777, ZNF444, MXD3	526	1216	18913	0.6505246898138883	1.0	1.0	1.0
GOTERM_MF_DIRECT	GO:0000981~RNA polymerase II transcription factor activity, sequence-specific DNA binding	20	3.6101083032490973	0.9994348444110306	NFYC, NR1H2, PBX2, NRL, ZBTB22, TBX6, USF2, RUNX3, SREBF2, RELA, DDN, RXRB, DBP, SIX5, ZGLP1, HSF1, ZNF777, CIC, ZNF444, MXD3	526	1281	18913	0.5613782008471281	1.0	1.0	1.0
Annotation Cluster 76	Enrichment Score: 0.08939943566925747
Category	Term	Count	%	PValue	Genes	List Total	Pop Hits	Pop Total	Fold Enrichment	Bonferroni	Benjamini	FDR
INTERPRO	IPR005225:Small GTP-binding protein domain	5	0.9025270758122743	0.7066611380348072	SEPT9, RAB1B, ARL2, RHOC, RAB11B	526	174	19139	1.0455727459464186	1.0	1.0	1.0
UP_SEQ_FEATURE	MOTIF:Effector region	3	0.5415162454873645	0.7273159089511012	RAB1B, RHOC, RAB11B	540	97	20516	1.175028636884307	1.0	1.0	1.0
GOTERM_MF_DIRECT	GO:0003924~GTPase activity	9	1.6245487364620936	0.7778898643128673	SEPT9, TUBA1A, RAB1B, GNB1, ARL2, GTPBP2, RHOC, GNL1, RAB11B	526	357	18913	0.9064606831325687	1.0	1.0	1.0
UP_KW_LIGAND	KW-0342~GTP-binding	9	1.6245487364620936	0.7902721415451722	SEPT9, GUCY1B2, TUBA1A, RAB1B, ARL2, GTPBP2, RHOC, GNL1, RAB11B	186	370	6850	0.8958151700087184	1.0	1.0	1.0
UP_SEQ_FEATURE	LIPID:S-geranylgeranyl cysteine	3	0.5415162454873645	0.7928066013638017	RAB1B, RHOC, RAB11B	540	111	20516	1.0268268268268268	1.0	1.0	1.0
GOTERM_MF_DIRECT	GO:0005525~GTP binding	9	1.6245487364620936	0.8746763814417767	SEPT9, GUCY1B2, TUBA1A, RAB1B, ARL2, GTPBP2, RHOC, GNL1, RAB11B	526	403	18913	0.8029937068941116	1.0	1.0	1.0
INTERPRO	IPR001806:Small GTPase superfamily	3	0.5415162454873645	0.9086119279173528	RAB1B, RHOC, RAB11B	526	144	19139	0.7580402408111534	1.0	1.0	1.0
UP_KW_PTM	KW-0636~Prenylation	3	0.5415162454873645	0.9677927013536958	RAB1B, RHOC, RAB11B	421	174	14104	0.57760668359407	1.0	1.0	1.0
Annotation Cluster 77	Enrichment Score: 0.07185258695815903
Category	Term	Count	%	PValue	Genes	List Total	Pop Hits	Pop Total	Fold Enrichment	Bonferroni	Benjamini	FDR
UP_KW_CELLULAR_COMPONENT	KW-0796~Tight junction	3	0.5415162454873645	0.7694997493397064	MXRA8, ARHGEF2, CYTH1	486	101	17662	1.0794523896834127	1.0	1.0	0.9130434782608695
GOTERM_CC_DIRECT	GO:0005923~bicellular tight junction	3	0.5415162454873645	0.8514507907860933	MXRA8, ARHGEF2, CYTH1	531	130	20587	0.8946979574098218	1.0	1.0	0.974910394265233
UP_KW_CELLULAR_COMPONENT	KW-0965~Cell junction	8	1.444043321299639	0.9291251228984165	JUP, PRX, GJA4, MXRA8, ARHGEF2, CYTH1, MAPK3, FERMT3	486	403	17662	0.7214206210621982	1.0	1.0	0.9291251228984165
Annotation Cluster 78	Enrichment Score: 0.06913070127442685
Category	Term	Count	%	PValue	Genes	List Total	Pop Hits	Pop Total	Fold Enrichment	Bonferroni	Benjamini	FDR
UP_SEQ_FEATURE	REPEAT:8	4	0.7220216606498195	0.6469268151511243	PEF1, PRX, PPP2R5D, EPN1	540	126	20516	1.206114050558495	1.0	1.0	1.0
UP_SEQ_FEATURE	REPEAT:5	4	0.7220216606498195	0.8151490471924463	PEF1, PRX, PPP2R5D, EPN1	540	166	20516	0.915484158857653	1.0	1.0	1.0
UP_SEQ_FEATURE	REPEAT:7	3	0.5415162454873645	0.878463885541455	PEF1, PRX, EPN1	540	137	20516	0.8319545823195459	1.0	1.0	1.0
UP_SEQ_FEATURE	REPEAT:4	4	0.7220216606498195	0.8813365345235326	PEF1, PRX, PPP2R5D, EPN1	540	191	20516	0.7956563893736669	1.0	1.0	1.0
UP_SEQ_FEATURE	REPEAT:1	5	0.9025270758122743	0.8955709805493017	BRF1, PEF1, PRX, PPP2R5D, EPN1	540	249	20516	0.7629034657147107	1.0	1.0	1.0
UP_SEQ_FEATURE	REPEAT:2	5	0.9025270758122743	0.9006817034857567	BRF1, PEF1, PRX, PPP2R5D, EPN1	540	252	20516	0.7538212815990594	1.0	1.0	1.0
UP_SEQ_FEATURE	REPEAT:6	3	0.5415162454873645	0.9077686953887739	PEF1, PRX, EPN1	540	150	20516	0.7598518518518519	1.0	1.0	1.0
UP_SEQ_FEATURE	REPEAT:3	4	0.7220216606498195	0.9361597633712679	PEF1, PRX, PPP2R5D, EPN1	540	224	20516	0.6784391534391535	1.0	1.0	1.0
Annotation Cluster 79	Enrichment Score: 0.06150674409403995
Category	Term	Count	%	PValue	Genes	List Total	Pop Hits	Pop Total	Fold Enrichment	Bonferroni	Benjamini	FDR
UP_KW_BIOLOGICAL_PROCESS	KW-0399~Innate immunity	11	1.9855595667870036	0.799574371196071	GSDMD, APOBEC3C, IFITM1, NLRX1, KAT5, IFI6, ARHGEF2, SIRT2, OPTN, PQBP1, HLA-E	347	403	11248	0.8847762816341417	1.0	1.0	0.9693877551020408
UP_KW_BIOLOGICAL_PROCESS	KW-0391~Immunity	24	4.332129963898916	0.8758946356117628	GSDMD, APOBEC3C, CD74, IFITM1, NLRX1, CD300A, IFI6, TAP1, TAPBPL, PSMB8, SIRT2, PQBP1, HLA-E, DCAF15, CD79B, CD79A, KAT5, CSK, PRKD2, PRKCQ, ARHGEF2, KCNN4, OPTN, OTUB1	347	918	11248	0.8474506036804732	1.0	1.0	0.9693877551020408
GOTERM_BP_DIRECT	GO:0045087~innate immune response	12	2.166064981949458	0.933617612496078	GSDMD, APOBEC3C, PPP1R14B, NLRX1, KAT5, IFI6, ARHGEF2, RELA, SIRT2, OPTN, PQBP1, HLA-E	508	617	19357	0.7410890899577585	1.0	1.0	0.9983186212694409
Annotation Cluster 80	Enrichment Score: 0.056527748820705624
Category	Term	Count	%	PValue	Genes	List Total	Pop Hits	Pop Total	Fold Enrichment	Bonferroni	Benjamini	FDR
UP_KW_DOMAIN	KW-1133~Transmembrane helix	134	24.187725631768952	0.717286380056037	MTCH1, IFITM1, FAAH, NDUFA11, KDELR1, CLSTN1, NRM, SPINT2, TMEM141, TMEM143, GJA4, ZFPL1, SLC39A4, STARD3, CD300A, ATG9A, FLT3LG, TAP1, MUL1, HLA-E, BSCL2, PPP1R3F, STIM1, C6ORF136, MFNG, SCNN1A, MXRA8, FKBP8, CHODL, TMEM185A, FKBP2, NDUFB11, C2ORF24, BRP44, HTRA2, TAPBPL, VPS26B, PTTG1IP, ADIPOR1, UBE2J2, PLA2G6, SLC9A1, APH1A, CD79B, CD79A, CYB5R3, RNF215, KCNMB4, KCNN4, ST3GAL1, PRRT1, OST4, S…	343	5837	14500	0.9704853575586723	0.999999999999932	1.0	1.0
UP_KW_DOMAIN	KW-0812~Transmembrane	135	24.368231046931406	0.7350826630486818	MTCH1, IFITM1, FAAH, NDUFA11, KDELR1, CLSTN1, NRM, SPINT2, TMEM141, TMEM143, GJA4, ZFPL1, SLC39A4, STARD3, CD300A, ATG9A, FLT3LG, TAP1, MUL1, HLA-E, BSCL2, PPP1R3F, STIM1, C6ORF136, MFNG, SCNN1A, MXRA8, FKBP8, CHODL, TMEM185A, FKBP2, NDUFB11, C2ORF24, BRP44, HTRA2, TAPBPL, VPS26B, PTTG1IP, ADIPOR1, UBE2J2, PLA2G6, SLC9A1, APH1A, CD79B, CD79A, CYB5R3, RNF215, KCNMB4, KCNN4, ST3GAL1, GSDMD, PRRT1, …	343	5900	14500	0.9672876414488314	0.9999999999999857	1.0	1.0
UP_KW_CELLULAR_COMPONENT	KW-0472~Membrane	212	38.26714801444043	0.9216800973819694	FAAH, IFITM1, KDELR1, SPINT2, PPP2R1A, GJA4, CPNE1, ZFPL1, STARD3, AP1B1, HPCAL1, FLT3LG, HLA-E, PPP1R3F, MXRA8, PRKD2, PRKCQ, EZR, TMEM185A, NLRX1, ATP5J, PTTG1IP, TAPBPL, VPS26B, UBE2J2, PLA2G6, APH1A, CD79B, CD79A, CYB5R3, RNF215, KCNMB4, KCNN4, ST3GAL1, GSDMD, PRRT1, TMEM86B, JUP, DMPK, SLC35E4, STARD10, XKR8, FIBP, PPP5C, NDUFAF3, TMCC2, FXYD5, CD200, SLC44A2, CLTB, AP2A1, VSIG10L, SMPD2, C1…	486	8224	17662	0.9368204672463211	1.0	1.0	0.9216800973819694
UP_SEQ_FEATURE	TRANSMEM:Helical	124	22.382671480144403	0.9690641780535796	MTCH1, IFITM1, FAAH, NDUFA11, KDELR1, CLSTN1, NRM, SPINT2, TMEM141, TMEM143, GJA4, ZFPL1, SLC39A4, STARD3, CD300A, ATG9A, FLT3LG, TAP1, MUL1, HLA-E, BSCL2, PPP1R3F, STIM1, C6ORF136, SCNN1A, MXRA8, FKBP8, CHODL, TMEM185A, FKBP2, NDUFB11, C2ORF24, BRP44, HTRA2, TAPBPL, VPS26B, PTTG1IP, ADIPOR1, UBE2J2, PLA2G6, SLC9A1, APH1A, CD79B, CD79A, CYB5R3, RNF215, KCNN4, PRRT1, OST4, SLC37A1, TMEM86B, SLC35E…	540	5371	20516	0.877133025783184	1.0	1.0	1.0
GOTERM_CC_DIRECT	GO:0016021~integral component of membrane	121	21.841155234657037	0.9751900210716037	MTCH1, IFITM1, FAAH, NDUFA11, KDELR1, CLSTN1, NRM, SPINT2, TMEM141, TMEM143, GJA4, ZFPL1, SLC39A4, STARD3, CD300A, ATG9A, FLT3LG, TAP1, MUL1, HLA-E, BSCL2, PPP1R3F, C6ORF136, MFNG, SCNN1A, MXRA8, FKBP8, CHODL, TMEM185A, FKBP2, C2ORF24, BRP44, HTRA2, TAPBPL, VPS26B, PTTG1IP, ADIPOR1, UBE2J2, PLA2G6, SLC9A1, APH1A, CD79B, CD79A, RNF215, KCNMB4, KCNN4, ST3GAL1, GSDMD, PRRT1, OST4, TMEM86B, SLC35E4, …	531	5395	20587	0.8695458059966943	1.0	1.0	0.9751900210716037
UP_SEQ_FEATURE	TOPO_DOM:Cytoplasmic	78	14.079422382671481	0.9972010900308566	MTCH1, B4GALT3, IFITM1, FAAH, KDELR1, SLC44A2, CLSTN1, SPINT2, VSIG10L, GJA4, GPR137, TMEM109, ZFPL1, SLC39A4, PSENEN, PCDHGA7, STARD3, CHST7, CD300A, ROM1, ATG9A, FLT3LG, TAP1, MUL1, ZDHHC16, SREBF2, HLA-E, TAPBP, BSCL2, PPP1R3F, STIM1, MFNG, SCNN1A, MXRA8, ERGIC3, ENG, CHODL, ZDHHC24, NRXN2, TAPBPL, PTTG1IP, ADIPOR1, UBE2J2, AGPAT1, TM9SF4, AGPAT3, SLC9A1, APH1A, CD79B, CD79A, RNF215, LMAN2, MA…	540	3826	20516	0.7745484114537956	1.0	1.0	1.0
Annotation Cluster 81	Enrichment Score: 0.036916870314639
Category	Term	Count	%	PValue	Genes	List Total	Pop Hits	Pop Total	Fold Enrichment	Bonferroni	Benjamini	FDR
SMART	SM00181:EGF	4	0.7220216606498195	0.864834220125771	EFEMP2, EGFL7, TNXB, NRXN2	264	190	10374	0.8272727272727273	1.0	1.0	1.0
UP_SEQ_FEATURE	DOMAIN:EGF-like	4	0.7220216606498195	0.9150085146626024	EFEMP2, EGFL7, TNXB, NRXN2	540	209	20516	0.7271309587099061	1.0	1.0	1.0
UP_KW_DOMAIN	KW-0245~EGF-like domain	4	0.7220216606498195	0.9324992892726902	EFEMP2, EGFL7, TNXB, NRXN2	343	246	14500	0.6873829671241318	1.0	1.0	1.0
INTERPRO	IPR000742:Epidermal growth factor-like domain	4	0.7220216606498195	0.9645528047036513	EFEMP2, EGFL7, TNXB, NRXN2	526	243	19139	0.5989453754557261	1.0	1.0	1.0
Annotation Cluster 82	Enrichment Score: 0.030665854742230787
Category	Term	Count	%	PValue	Genes	List Total	Pop Hits	Pop Total	Fold Enrichment	Bonferroni	Benjamini	FDR
UP_SEQ_FEATURE	DOMAIN:Ig-like V-type	4	0.7220216606498195	0.7110903917157578	CD79B, CD300A, TAPBPL, CD200	540	139	20516	1.0933120170530244	1.0	1.0	1.0
SMART	SM00408:IGc2	5	0.9025270758122743	0.8900012292962831	CD79A, ROBO4, LRRC24, A1BG, VSIG10L	264	254	10374	0.7735325697924123	1.0	1.0	1.0
SMART	SM00409:IG	10	1.8050541516245486	0.913450169115914	CD79B, CD79A, ROBO4, LRRC24, CD300A, MXRA8, A1BG, TAPBPL, VSIG10L, CD200	264	517	10374	0.7600668190610164	1.0	1.0	1.0
INTERPRO	IPR003598:Immunoglobulin subtype 2	5	0.9025270758122743	0.9207978786697487	CD79A, ROBO4, LRRC24, A1BG, VSIG10L	526	254	19139	0.7162584952546331	1.0	1.0	1.0
INTERPRO	IPR003599:Immunoglobulin subtype	10	1.8050541516245486	0.9479508452167253	CD79B, CD79A, ROBO4, LRRC24, CD300A, MXRA8, A1BG, TAPBPL, VSIG10L, CD200	526	517	19139	0.7037897787028116	1.0	1.0	1.0
UP_KW_DOMAIN	KW-0393~Immunoglobulin domain	11	1.9855595667870036	0.9852745255528966	CD79B, CD79A, ROBO4, LRRC24, CD300A, MXRA8, A1BG, TAPBPL, VSIG10L, CD200, TAPBP	343	752	14500	0.6183704484833448	1.0	1.0	1.0
INTERPRO	IPR007110:Immunoglobulin-like domain	12	2.166064981949458	0.994749063688129	CD79B, CD79A, ROBO4, LRRC24, CD300A, MXRA8, A1BG, TAPBPL, VSIG10L, CD200, TAPBP, HLA-E	526	763	19139	0.5722558043345011	1.0	1.0	1.0
UP_SEQ_FEATURE	DOMAIN:Ig-like	8	1.444043321299639	0.9988826167555658	CD79A, ROBO4, LRRC24, MXRA8, A1BG, CD200, TAPBP, HLA-E	540	668	20516	0.45500110889332446	1.0	1.0	1.0
INTERPRO	IPR013106:Immunoglobulin V-set	5	0.9025270758122743	0.9991709154631203	CD79B, CD300A, MXRA8, TAPBPL, CD200	526	475	19139	0.3830098058835301	1.0	1.0	1.0
INTERPRO	IPR013783:Immunoglobulin-like fold	14	2.527075812274368	0.9999217485593063	ROBO4, LRRC24, TNXB, CD300A, A1BG, TAPBPL, VSIG10L, RELA, TAPBP, HLA-E, CD79B, CD79A, MXRA8, CD200	526	1108	19139	0.4597500377482807	1.0	1.0	1.0
Annotation Cluster 83	Enrichment Score: 0.020523176411700022
Category	Term	Count	%	PValue	Genes	List Total	Pop Hits	Pop Total	Fold Enrichment	Bonferroni	Benjamini	FDR
SMART	SM00225:BTB	3	0.5415162454873645	0.9419654314339011	ABTB1, ZBTB17, ZBTB22	264	177	10374	0.6660246533127889	1.0	1.0	1.0
UP_SEQ_FEATURE	DOMAIN:BTB	3	0.5415162454873645	0.9428223448039753	ABTB1, ZBTB17, ZBTB22	540	172	20516	0.6626614987080104	1.0	1.0	1.0
INTERPRO	IPR000210:BTB/POZ-like	3	0.5415162454873645	0.9617915474199363	ABTB1, ZBTB17, ZBTB22	526	182	19139	0.5997681026198136	1.0	1.0	1.0
INTERPRO	IPR011333:BTB/POZ fold	3	0.5415162454873645	0.9690841856251585	ABTB1, ZBTB17, ZBTB22	526	191	19139	0.5715067784125973	1.0	1.0	1.0
Annotation Cluster 84	Enrichment Score: 6.516940403375192E-4
Category	Term	Count	%	PValue	Genes	List Total	Pop Hits	Pop Total	Fold Enrichment	Bonferroni	Benjamini	FDR
UP_SEQ_FEATURE	DOMAIN:C2H2-type	8	1.444043321299639	0.9887477489847479	PRDM8, ZBTB17, DPF2, ZNF777, FIZ1, ZNF821, ZBTB22, ZNF444	540	539	20516	0.5638974781831925	1.0	1.0	1.0
UP_SEQ_FEATURE	ZN_FING:C2H2-type 1	7	1.263537906137184	0.997221824461598	PRDM8, ZBTB17, ZNF362, ZNF777, FIZ1, ZNF821, ZNF444	540	561	20516	0.4740608701393015	1.0	1.0	1.0
UP_SEQ_FEATURE	ZN_FING:C2H2-type 2	8	1.444043321299639	0.9978178745053041	PRDM8, ZBTB17, ZNF362, ZNF777, FIZ1, ZNF821, ZBTB22, ZNF444	540	632	20516	0.4809188935771214	1.0	1.0	1.0
SMART	SM00355:ZnF_C2H2	9	1.6245487364620936	0.9993113006805389	PRDM8, ZBTB17, ZNF362, DPF2, ZNF777, FIZ1, ZNF821, ZBTB22, ZNF444	264	770	10374	0.459297520661157	1.0	1.0	1.0
UP_SEQ_FEATURE	ZN_FING:C2H2-type 3	7	1.263537906137184	0.9995477889649218	PRDM8, ZBTB17, ZNF362, ZNF777, FIZ1, ZBTB22, ZNF444	540	654	20516	0.4066485445690339	1.0	1.0	1.0
UP_SEQ_FEATURE	ZN_FING:C2H2-type 9	3	0.5415162454873645	0.9998099288689469	ZBTB17, ZNF777, FIZ1	540	412	20516	0.2766450916936354	1.0	1.0	1.0
INTERPRO	IPR013087:Zinc finger C2H2-type/integrase DNA-binding domain	9	1.6245487364620936	0.9998986860048532	PRDM8, ZBTB17, ZNF362, DPF2, ZNF777, FIZ1, ZNF821, ZBTB22, ZNF444	526	816	19139	0.4013154216059047	1.0	1.0	1.0
UP_SEQ_FEATURE	ZN_FING:C2H2-type 6	4	0.7220216606498195	0.9999036703278305	ZBTB17, ZNF362, ZNF777, FIZ1	540	520	20516	0.29225071225071225	1.0	1.0	1.0
UP_SEQ_FEATURE	ZN_FING:C2H2-type 4	5	0.9025270758122743	0.999928518169202	ZBTB17, ZNF362, ZNF777, FIZ1, ZNF444	540	607	20516	0.31295381048264076	1.0	1.0	1.0
UP_SEQ_FEATURE	ZN_FING:C2H2-type 8	3	0.5415162454873645	0.999933556853827	ZBTB17, ZNF777, FIZ1	540	454	20516	0.25105237395986296	1.0	1.0	1.0
UP_SEQ_FEATURE	ZN_FING:C2H2-type 7	3	0.5415162454873645	0.9999711066346038	ZBTB17, ZNF777, FIZ1	540	487	20516	0.23404061145334246	1.0	1.0	1.0
UP_SEQ_FEATURE	ZN_FING:C2H2-type 5	4	0.7220216606498195	0.9999714328328841	ZBTB17, ZNF362, ZNF777, FIZ1	540	571	20516	0.2661477589673737	1.0	1.0	1.0
Annotation Cluster 85	Enrichment Score: 2.738461068397038E-8
Category	Term	Count	%	PValue	Genes	List Total	Pop Hits	Pop Total	Fold Enrichment	Bonferroni	Benjamini	FDR
UP_KW_DOMAIN	KW-0732~Signal	64	11.552346570397113	0.9999997478266952	ROBO4, MTMR14, OGG1, CLSTN1, SPINT2, VSIG10L, EFEMP2, PODNL1, TMEM109, POLL, SLC39A4, UNC45A, PCDHGA7, EGFL7, IGFBP4, CD300A, FLT3LG, SDHA, MLF2, HLA-E, TAPBP, RNF167, STIM1, COL6A2, MXRA8, NDUFS3, ENG, DNASE1L1, CHODL, TMEM185A, FKBP2, TNXB, NDUFB11, COL11A2, IFI6, NRXN2, A1BG, TAPBPL, HSD17B6, PTTG1IP, AGPAT1, ADAMTS10, TM9SF4, CD79B, CD79A, CYB5R3, DDT, LMAN2, RALY, IGFBP6, CDIPT, MBD3, LRRC24…	343	4357	14500	0.620963818820423	1.0	1.0	1.0
UP_SEQ_FEATURE	CARBOHYD:N-linked (GlcNAc...) asparagine	60	10.830324909747292	0.9999999999517581	B4GALT3, ROBO4, SLC44A2, MTMR14, CLSTN1, SPINT2, VSIG10L, EFEMP2, PODNL1, GPR137, ABCD1, SLC39A4, PCDHGA7, SUN2, CHST7, IGFBP4, CD300A, ATG9A, FLT3LG, HLA-E, TAPBP, BSCL2, RNF167, STIM1, COL6A2, MFNG, MXRA8, ERGIC3, ENG, DNASE1L1, CHODL, TNXB, COL11A2, NRXN2, A1BG, HSD17B6, PTTG1IP, ADAMTS10, SLC9A1, CD79B, CD79A, RNF215, LMAN2, MAN1C1, CLPTM1, KCNMB4, ST3GAL1, S1PR4, MBD3, CD74, SLC37A1, LRRC24,…	540	4376	20516	0.5209222019094049	1.0	1.0	1.0
UP_KW_PTM	KW-0325~Glycoprotein	73	13.176895306859207	0.9999999999999932	B4GALT3, ROBO4, SLC44A2, MTMR14, CLSTN1, SPINT2, VSIG10L, EFEMP2, PODNL1, GPR137, ABCD1, SLC39A4, PCDHGA7, SUN2, CHST7, IGFBP4, CD300A, ATG9A, FLT3LG, RHOC, HLA-E, TAPBP, BSCL2, RNF167, STIM1, COL6A2, MFNG, SCNN1A, MXRA8, ERGIC3, ENG, DNASE1L1, CHODL, TNXB, RAB1B, COL11A2, NRXN2, A1BG, HSD17B6, PTTG1IP, ADAMTS10, SLC9A1, CD79B, CD79A, RNF215, LMAN2, MAN1C1, CLPTM1, KCNMB4, IGFBP6, ST3GAL1, S1PR4,…	421	4733	14104	0.5167096341300004	1.0	1.0	1.0
UP_KW_PTM	KW-1015~Disulfide bond	46	8.303249097472925	0.9999999999999999	CHODL, B4GALT3, ROBO4, NDUFB7, TNXB, COL11A2, CLTB, NRXN2, A1BG, TIMM10, SPINT2, TAPBPL, VSIG10L, ADAMTS10, TXN2, CD79B, CD79A, EFEMP2, LMAN2, MAN1C1, IGFBP6, ST3GAL1, MBD3, CD74, SUN2, EGFL7, LRRC24, FKRP, TXNRD2, IGFBP4, CD300A, ROM1, FLT3LG, MLF2, TAPBP, COX6B1, HLA-E, ACR, MFNG, MFAP2, MXRA8, PAEP, CBLN3, CD200, ENG, DNASE1L1	421	3808	14104	0.40468871634164355	1.0	1.0	1.0

## Sheet: TCGA DOWNreg no APL no M3 617ge
Column1	Column2	Column3	Column4	Column5	Column6	Column7	Column8	Column9	Column10	Column11	Column12	Column13
Annotation Cluster 1	Enrichment Score: 9.0198340244039
Category	Term	Count	%	PValue	Genes	List Total	Pop Hits	Pop Total	Fold Enrichment	Bonferroni	Benjamini	FDR
UP_SEQ_FEATURE	CROSSLNK:Glycyl lysine isopeptide (Lys-Gly) (interchain with G-Cter in SUMO2)	81	14.310954063604239	4.2381526479895454E-13	DDX42, ZC3H8, TTF2, BRCA1, SMC6, CCAR1, IKZF5, SMCHD1, ZMYM2, LSM11, NKRF, ZMYM4, ZNF41, ZNF280C, DHX15, ANKRD32, ZNF765, GTF2I, ZNF761, UTP15, ZNF480, ZNF281, MSL2, ZBTB34, BAZ1A, PPHLN1, DDX50, GTPBP4, ETV5, TOPORS, GNL3, ELF2, ZNF638, ANAPC4, NUP98, ZSCAN29, ZNF398, ANKRD17, BLM, NUFIP2, ZNF195, ZNF518B, MAK16, UTP23, DCUN1D4, ZNF518A, NOL8, ZNF23, BAZ2B, SPTY2D1, BCLAF1, TRA2B, RSBN1L, RBBP8,…	547	1267	20516	2.3978044842428172	9.43316758039714E-10	9.434127794424727E-10	9.33241213087298E-10
UP_KW_PTM	KW-1017~Isopeptide bond	99	17.491166077738516	1.6460867047334573E-9	UBE3C, TTF2, SMC6, IKZF5, CCAR1, SMCHD1, TBK1, LSM11, ANKRD32, GTF2I, ZNF281, ZBTB34, GTPBP4, ATG12, ANAPC4, NUP98, CLOCK, ZSCAN29, ZNF398, ANKRD17, BLM, CUL2, UTP23, DCUN1D4, BAZ2B, ZNF23, G3BP1, G3BP2, BRIX1, SUDS3, ZNF148, ZC3H14, ZNF267, ZKSCAN1, ZBTB11, ZNF35, SMARCA2, MLLT10, MPHOSPH10, ZNF655, CDK13, RCOR3, UBE2K, DDX42, ZC3H8, BRCA1, WDR43, ZMYM2, NKRF, ZMYM4, ZNF280C, ZNF41, DHX15, ZNF76…	419	1823	14104	1.8280025712292018	3.12756470721709E-8	1.6460867047334575E-8	1.6460867047334575E-8
UP_KW_PTM	KW-0832~Ubl conjugation	117	20.671378091872793	1.2498808805989075E-6	N6AMT1, UBE3C, ORC5L, SMC5, TTF2, SMC6, IKZF5, CCAR1, SMCHD1, RPS6KA5, TBK1, LSM11, ANKRD32, GTF2I, USP4, ZNF281, ZBTB34, GTPBP4, TRIM13, ANAPC4, NUP98, CLOCK, ZSCAN29, ZNF398, ANKRD17, BLM, CUL2, UTP23, DCUN1D4, DCUN1D1, BAZ2B, ZNF23, G3BP1, G3BP2, BRIX1, SUDS3, ZNF148, ZC3H14, ZNF267, ZKSCAN1, NR1D2, ZBTB11, ZNF35, SMARCA2, MLLT10, UBE2W, DLG1, MPHOSPH10, ZNF655, CDK13, RCOR3, UBE2K, NFE2L2, DD…	419	2594	14104	1.5182530642588092	2.3747469596213655E-5	8.332539203992717E-6	8.332539203992717E-6
Annotation Cluster 2	Enrichment Score: 6.167229710687427
Category	Term	Count	%	PValue	Genes	List Total	Pop Hits	Pop Total	Fold Enrichment	Bonferroni	Benjamini	FDR
GOTERM_MF_DIRECT	GO:0005524~ATP binding	87	15.371024734982333	3.22258262775364E-10	DGKG, ACSM3, DDX47, PANK1, ORC5L, DDX42, DDX60L, SMC5, TTF2, PIK3CB, SMC6, IDE, PIK3C2A, ABCA13, SMC4, SMCHD1, RPS6KA5, TBK1, DHX15, LONP2, SCYL2, GTF2I, NSF, MAP2K4, ABCC4, MKKS, APAF1, LIG3, ACTR8, DDX52, PEX1, ATP11A, DDX50, TGFBR1, SYN1, SLFN11, BBS10, MSH3, FAM20B, SGK3, CSNK1G1, BLM, UBA6, AASDH, PIK3R4, DDX20, DDX21, ATP2C1, NT5C2, NLK, ACACA, GK5, HSPH1, DHX32, KIF3A, RPS6KC1, DHX36, G3BP…	528	1539	18913	2.0249165632937562	2.097900793085472E-7	2.0979012906676194E-7	2.0817883775288512E-7
GOTERM_MF_DIRECT	GO:0016887~ATPase activity	35	6.18374558303887	2.6074633882590403E-8	BLM, DDX47, DDX20, DDX42, DDX21, DDX60L, SMC5, ATP2C1, SMC4, SMCHD1, DHX32, HSPH1, KIF3A, DHX36, G3BP1, DHX15, LONP2, ATP9B, PMS1, NSF, ABCC4, MKKS, HELQ, PEX1, ATP11A, DDX52, SMARCA2, DDX50, MLH3, PIKFYVE, RAD50, SLFN11, BBS10, ATP13A3, ABCE1	528	418	18913	2.9992886399884005	1.697444282044991E-5	8.487293328783176E-6	8.4221067440767E-6
UP_KW_LIGAND	KW-0067~ATP-binding	77	13.604240282685511	9.643353063224506E-5	DGKG, ACSM3, DDX47, PANK1, ORC5L, DDX42, DDX60L, SMC5, TTF2, PIK3CB, SMC6, IDE, PIK3C2A, ABCA13, SMC4, RPS6KA5, TBK1, DHX15, LONP2, NSF, MAP2K4, ABCC4, MKKS, APAF1, LIG3, ACTR8, DDX52, PEX1, ATP11A, DDX50, TGFBR1, SLFN11, BBS10, MSH3, FAM20B, SGK3, CSNK1G1, BLM, UBA6, AASDH, PIK3R4, DDX20, DDX21, ATP2C1, NT5C2, NLK, ACACA, GK5, HSPH1, DHX32, KIF3A, RPS6KC1, DHX36, G3BP1, NLRP2, ATP9B, MAP4K3, SRP…	245	1437	6850	1.4981608509792226	0.0028889643072755877	0.0028930059189673516	0.0028930059189673516
UP_KW_LIGAND	KW-0547~Nucleotide-binding	92	16.25441696113074	2.6450312598735285E-4	DGKG, ACSM3, DDX47, PANK1, GFM2, ORC5L, DDX42, DDX60L, SMC5, TTF2, PIK3CB, SMC6, IDE, PIK3C2A, ABCA13, SMC4, RPS6KA5, TBK1, DHX15, LONP2, NSF, MAP2K4, ABCC4, MKKS, APAF1, ARL15, LIG3, ACTR8, DDX52, PEX1, ATP11A, DDX50, TGFBR1, GTPBP4, GNL3, SLFN11, BBS10, MSH3, RP2, FAM20B, RABL3, SGK3, CSNK1G1, BLM, SAR1A, ARL6, UBA6, AASDH, PIK3R4, ARL1, DDX20, GTPBP10, DDX21, TUBD1, ATP2C1, NT5C2, NLK, ACACA, …	245	1858	6850	1.384415983831638	0.007904735348453262	0.003967546889810293	0.003967546889810293
Annotation Cluster 3	Enrichment Score: 4.26726103308026
Category	Term	Count	%	PValue	Genes	List Total	Pop Hits	Pop Total	Fold Enrichment	Bonferroni	Benjamini	FDR
UP_SEQ_FEATURE	DOMAIN:BTB	19	3.356890459363958	8.259284293877144E-7	KLHDC5, KLHL15, KLHL11, ZBTB34, ZBTB11, KCNRG, BTBD8, GMCL1, KBTBD3, KLHL9, KIAA1107, KBTBD6, ZBTB6, KCTD20, BTBD1, KLHL8, KBTBD2, TRIM13, SPOPL, KBTBD7	547	172	20516	4.143148675651545	0.0018368284052182604	5.614923933407468E-4	5.554385669974503E-4
INTERPRO	IPR000210:BTB/POZ-like	19	3.356890459363958	3.5143402956845476E-6	KLHDC5, KLHL15, KLHL11, ZBTB34, ZBTB11, KCNRG, BTBD8, GMCL1, KBTBD3, KLHL9, KIAA1107, KBTBD6, ZBTB6, KCTD20, BTBD1, KLHL8, KBTBD2, TRIM13, SPOPL, KBTBD7	534	182	19139	3.741624480388525	0.003347072555532793	8.381701605207646E-4	8.285057247076321E-4
INTERPRO	IPR011333:BTB/POZ fold	19	3.356890459363958	6.9377602793347266E-6	KLHDC5, KLHL15, KLHL11, ZBTB34, ZBTB11, KCNRG, BTBD8, GMCL1, KBTBD3, KLHL9, KIAA1107, KBTBD6, ZBTB6, KCTD20, BTBD1, KLHL8, KBTBD2, TRIM13, SPOPL, KBTBD7	534	191	19139	3.56531756770006	0.006596791270060298	0.001043797431293599	0.001031762031142415
INTERPRO	IPR006652:Kelch repeat type 1	11	1.9434628975265018	8.753018291770223E-6	KBTBD3, KLHL9, MKLN1, KBTBD6, KLHDC5, KLHL15, KLHL8, KBTBD2, KLHL11, KBTBD7, KLHDC10	534	63	19139	6.257921645562094	0.008315648115110208	0.001043797431293599	0.001031762031142415
INTERPRO	IPR011705:BTB/Kelch-associated	11	1.9434628975265018	8.753018291770223E-6	KBTBD3, KLHL9, KBTBD6, KLHDC5, BTBD1, KLHL15, KLHL8, KBTBD2, KLHL11, KBTBD7, GMCL1	534	63	19139	6.257921645562094	0.008315648115110208	0.001043797431293599	0.001031762031142415
UP_SEQ_FEATURE	REPEAT:Kelch 5	11	1.9434628975265018	9.08034183616874E-6	KBTBD3, KLHL9, MKLN1, KBTBD6, KLHDC5, KLHL15, KLHL8, KBTBD2, KLHL11, KBTBD7, KLHDC10	547	66	20516	6.251066422912858	0.02001002082137804	0.0020212840927311617	0.0019994912723243566
UP_KW_DOMAIN	KW-0880~Kelch repeat	11	1.9434628975265018	1.327852803726511E-5	KBTBD3, KLHL9, MKLN1, KBTBD6, KLHDC5, KLHL15, KLHL8, KBTBD2, KLHL11, KBTBD7, KLHDC10	370	72	14500	5.987237237237237	3.053615402177634E-4	1.223660924593534E-4	1.0640529779074209E-4
UP_SEQ_FEATURE	REPEAT:Kelch 4	11	1.9434628975265018	1.552343634598377E-5	KBTBD3, KLHL9, MKLN1, KBTBD6, KLHDC5, KLHL15, KLHL8, KBTBD2, KLHL11, KBTBD7, KLHDC10	547	70	20516	5.893862627317838	0.03396521636728711	0.0023102729484665067	0.0022853643452485388
UP_SEQ_FEATURE	REPEAT:Kelch 1	11	1.9434628975265018	1.7643593946060473E-5	KBTBD3, KLHL9, MKLN1, KBTBD6, KLHDC5, KLHL15, KLHL8, KBTBD2, KLHL11, KBTBD7, KLHDC10	547	71	20516	5.810850477637305	0.03851372305276135	0.0023102729484665067	0.0022853643452485388
UP_SEQ_FEATURE	REPEAT:Kelch 2	11	1.9434628975265018	1.7643593946060473E-5	KBTBD3, KLHL9, MKLN1, KBTBD6, KLHDC5, KLHL15, KLHL8, KBTBD2, KLHL11, KBTBD7, KLHDC10	547	71	20516	5.810850477637305	0.03851372305276135	0.0023102729484665067	0.0022853643452485388
UP_SEQ_FEATURE	REPEAT:Kelch 3	11	1.9434628975265018	1.7643593946060473E-5	KBTBD3, KLHL9, MKLN1, KBTBD6, KLHDC5, KLHL15, KLHL8, KBTBD2, KLHL11, KBTBD7, KLHDC10	547	71	20516	5.810850477637305	0.03851372305276135	0.0023102729484665067	0.0022853643452485388
SMART	SM00225:BTB	18	3.180212014134275	3.10504046696922E-5	KLHL15, KLHL11, ZBTB34, ZBTB11, KCNRG, BTBD8, GMCL1, KBTBD3, KLHL9, KIAA1107, KBTBD6, ZBTB6, KCTD20, BTBD1, KLHL8, KBTBD2, TRIM13, SPOPL, KBTBD7	320	177	10374	3.296822033898305	0.00745533379970631	0.002494382508465273	0.002452981968905684
INTERPRO	IPR015915:Kelch-type beta propeller	11	1.9434628975265018	4.211437594267038E-5	KBTBD3, KLHL9, MKLN1, KBTBD6, KLHDC5, KLHL15, KLHL8, KBTBD2, KLHL11, KBTBD7, KLHDC10	534	75	19139	5.256654182272159	0.03938152838615361	0.003652464968118868	0.003610350592176198
SMART	SM00612:Kelch	10	1.76678445229682	6.19869662327111E-5	KBTBD3, KLHL9, KBTBD6, KLHDC5, KLHL15, KLHL8, KBTBD2, KLHL11, KBTBD7, KLHDC10	320	58	10374	5.589439655172414	0.01482828385127033	0.0037347147155208436	0.0036727277492881326
SMART	SM00875:SM00875	10	1.76678445229682	8.153247016254417E-5	KBTBD3, KLHL9, KBTBD6, BTBD1, KLHL15, KLHL8, KBTBD2, KLHL11, KBTBD7, GMCL1	320	60	10374	5.403125	0.019458321035968784	0.003929865061834629	0.0038646390857045936
GOTERM_CC_DIRECT	GO:0031463~Cul3-RING ubiquitin ligase complex	7	1.2367491166077738	4.2824178687842504E-4	KLHL9, KBTBD6, KLHDC5, KLHL15, KLHL8, SPOPL, KBTBD7	541	38	20587	7.009874501410644	0.19105559647147752	0.02649746056310255	0.025587446765985896
INTERPRO	IPR017096:Kelch-like protein, gigaxonin	7	1.2367491166077738	0.0016499532214052247	KBTBD3, KLHL9, KBTBD6, KLHL15, KLHL8, KBTBD2, KBTBD7	534	46	19139	5.4540384302230915	0.7930659969155854	0.11243252665861315	0.11113613484179478
PIR_SUPERFAMILY	PIRSF037037:kelch-like protein, gigaxonin type	7	1.2367491166077738	0.0056847174823798415	KBTBD3, KLHL9, KBTBD6, KLHL15, KLHL8, KBTBD2, KBTBD7	66	46	1773	4.08794466403162	0.2774389817615158	0.324028896495651	0.324028896495651
UP_SEQ_FEATURE	DOMAIN:BACK	6	1.0600706713780919	0.009534679677595796	KBTBD3, KLHL9, BTBD1, KLHL15, KLHL8, KLHL11	547	49	20516	4.592620229078834	0.999999999452702	0.5053380229125772	0.4998896345253796
UP_SEQ_FEATURE	REPEAT:Kelch 6	6	1.0600706713780919	0.011250004723509704	KLHL9, MKLN1, KBTBD6, KLHDC5, KLHL8, KLHDC10	547	51	20516	4.412517474997312	0.9999999999884512	0.5691479662393774	0.5630116000265538
Annotation Cluster 4	Enrichment Score: 3.8761330797173237
Category	Term	Count	%	PValue	Genes	List Total	Pop Hits	Pop Total	Fold Enrichment	Bonferroni	Benjamini	FDR
UP_KW_DOMAIN	KW-0863~Zinc-finger	88	15.547703180212014	3.989517850345906E-9	DGKG, GTF2H2C, ZC3H8, TTF2, BRCA1, IKZF5, ZCWPW2, ZMYM2, ZMYM4, ZNF41, ZNF280C, ZNF765, ARIH1, ZNF684, ZNF761, ZNF442, ZNF562, ZNF441, ZNF19, ZNF480, ZNF281, PRMT3, MSL2, LIG3, ZBTB34, PEX2, BAZ1A, ZNF14, TOPORS, ZNF638, RASA2, ZNF714, TAX1BP1, TRIM13, ZNF799, ZNF780A, ZSCAN29, ZNF398, ZNF230, ZNF791, ZNF195, UHRF2, ZNF518B, ZNF518A, RNF6, ZNF23, BAZ2B, RCHY1, GTF2E1, ZNF25, RASGRP3, RNFT1, POLR2…	370	1837	14500	1.877326428224632	9.175890602897141E-8	9.175891055795583E-8	7.979035700691811E-8
UP_SEQ_FEATURE	ZN_FING:C2H2-type 3	43	7.597173144876325	1.4461572894035353E-7	ZNF230, ZNF791, ZNF195, ZNF518B, ZNF518A, ZNF23, ZNF25, IKZF5, ZNF507, ZNF41, ZNF280C, ZNF624, ZNF700, ZNF765, ZNF148, ZNF267, ZKSCAN1, ZNF761, ZNF442, ZNF684, ZNF19, ZNF140, ZNF480, ZNF281, ZBTB34, ZBTB11, ZNF35, ZNF14, ZNF33B, ZNF33A, ZBTB6, ZNF37A, WT1, ZNF813, ZNF714, ZNF799, ZNF215, ZNF780A, ZNF655, ZNF654, ZSCAN29, ZNF398	547	654	20516	2.466017029222504	3.21862826957231E-4	1.6095730631061347E-4	1.5922191756332924E-4
INTERPRO	IPR013087:Zinc finger C2H2-type/integrase DNA-binding domain	49	8.657243816254418	9.06353633300986E-7	ZNF230, ZNF791, GTF2H2C, ZNF195, ZNF518B, ZNF518A, ZNF23, ZNF25, IKZF5, ZNF507, ZNF41, ZNF280C, ZNF624, ZNF700, ZNF765, ZNF148, ZKSCAN1, ZNF267, ZNF684, ZNF761, ZNF442, ZNF562, ZNF441, ZNF19, ZNF140, ZNF480, ZNF281, PRMT3, ZBTB34, ZBTB11, ZNF35, ZNF14, ZNF33B, ZNF33A, ZBTB6, ZNF37A, WT1, ZNF638, ZNF813, ZNF714, ZNF799, ZNF780A, ZNF655, ZNF215, ZNF654, ZSCAN29, ZNF398	534	816	19139	2.1522063413380335	8.642880457129243E-4	2.8822045538971357E-4	2.848971587342766E-4
UP_SEQ_FEATURE	ZN_FING:C2H2-type 4	39	6.890459363957597	1.0811539390227532E-6	ZNF230, ZNF791, ZNF195, ZNF518A, ZNF23, ZNF25, IKZF5, ZNF507, ZNF41, ZNF280C, ZNF700, ZNF765, ZNF148, ZNF267, ZKSCAN1, ZNF761, ZNF442, ZNF684, ZNF562, ZNF19, ZNF140, ZNF480, ZBTB11, ZNF35, ZNF33B, ZNF33A, ZBTB6, ZNF37A, WT1, ZNF813, ZNF714, ZNF799, ZNF215, ZNF780A, ZNF655, ZNF654, ZSCAN29, ZNF398	547	607	20516	2.4098015534787622	0.0024037563090579805	5.614923933407468E-4	5.554385669974503E-4
UP_SEQ_FEATURE	DOMAIN:KRAB	31	5.477031802120141	1.4949708420891119E-6	ZNF230, ZNF791, ZNF195, ZNF23, ZNF25, ZNF41, ZNF624, ZNF700, ZNF765, ZNF267, ZKSCAN1, ZNF761, ZNF442, ZNF684, ZNF562, ZNF441, ZNF19, ZNF140, ZNF480, ZNF14, ZNF33B, ZNF33A, ZNF37A, ZNF813, ZNF714, ZNF799, ZNF215, ZNF780A, ZNF655, ZNF398	547	427	20516	2.7229469664210573	0.003322276567480298	5.614923933407468E-4	5.554385669974503E-4
UP_SEQ_FEATURE	ZN_FING:C2H2-type 5	37	6.5371024734982335	1.7656993501281346E-6	ZNF230, ZNF791, ZNF195, ZNF518A, ZNF23, ZNF25, IKZF5, ZNF507, ZNF41, ZNF280C, ZNF624, ZNF700, ZNF765, ZNF267, ZKSCAN1, ZNF761, ZNF442, ZNF684, ZNF562, ZNF441, ZNF19, ZNF140, ZBTB11, ZNF35, ZNF14, ZNF33B, ZNF33A, ZNF37A, ZNF813, ZNF714, ZNF799, ZNF780A, ZNF655, ZNF654, ZSCAN29, ZNF398	547	571	20516	2.43036207685929	0.00392273611395999	5.614923933407468E-4	5.554385669974503E-4
UP_SEQ_FEATURE	ZN_FING:C2H2-type 6	34	6.007067137809187	4.1471407059631224E-6	ZNF230, ZNF791, ZNF195, ZNF23, ZNF25, ZNF507, ZNF41, ZNF624, ZNF700, ZNF765, ZNF267, ZKSCAN1, ZNF761, ZNF442, ZNF684, ZNF562, ZNF441, ZNF19, ZNF140, ZNF480, ZBTB11, ZNF35, ZNF14, ZNF33B, ZNF33A, ZNF37A, ZNF813, ZNF714, ZNF799, ZNF780A, ZNF655, ZSCAN29, ZNF398	547	520	20516	2.4523414428350443	0.009189074375100748	0.0011539419014342388	0.0011415004793163494
INTERPRO	IPR001909:Krueppel-associated box	31	5.477031802120141	6.127140943146445E-6	ZNF230, ZNF791, ZNF195, ZNF23, ZNF25, ZNF41, ZNF624, ZNF700, ZNF765, ZNF267, ZKSCAN1, ZNF761, ZNF442, ZNF684, ZNF562, ZNF441, ZNF19, ZNF140, ZNF480, ZNF14, ZNF33B, ZNF33A, ZNF37A, ZNF813, ZNF714, ZNF799, ZNF215, ZNF780A, ZNF655, ZNF398	534	438	19139	2.5366793220802766	0.005828259778846379	0.001043797431293599	0.001031762031142415
UP_SEQ_FEATURE	ZN_FING:C2H2-type 9	29	5.123674911660777	6.274881242659259E-6	ZNF230, ZNF791, ZNF195, ZNF23, ZNF25, ZNF507, ZNF41, ZNF624, ZNF700, ZNF765, ZNF267, ZNF761, ZNF442, ZNF441, ZNF19, ZNF140, ZNF480, ZBTB11, ZNF35, ZNF14, ZNF33B, ZNF33A, ZNF37A, ZNF813, ZNF714, ZNF799, ZNF780A, ZNF398	547	412	20516	2.6400134892884397	0.013870830558790348	0.0015519872940177233	0.0015352542773706319
KEGG_PATHWAY	hsa05168:Herpes simplex virus 1 infection	33	5.830388692579505	6.697350415789011E-6	ZNF230, ZNF791, ZNF195, ZNF23, PIK3CB, ZNF25, C5, TBK1, ZNF41, ZNF624, ZNF700, ZNF765, ZNF267, ZNF761, ZNF442, ZNF684, ZNF562, ZNF441, ZNF19, ZNF140, APAF1, ZNF480, ZNF14, SRPK1, ZNF33B, ZNF33A, ZNF37A, ZNF813, ZNF714, ZNF799, ZNF780A, ZNF398	223	512	8205	2.3714703615470856	0.0016328244629882915	8.170767507262594E-4	8.170767507262594E-4
UP_SEQ_FEATURE	ZN_FING:C2H2-type 16	14	2.4734982332155475	1.1945927587238778E-5	ZNF441, ZNF791, ZNF23, ZNF14, ZNF33B, ZNF33A, ZNF41, ZNF624, ZNF700, ZNF799, ZNF780A, ZNF442, ZNF761	547	115	20516	4.565996343692871	0.026241345119787374	0.0023102729484665067	0.0022853643452485388
UP_SEQ_FEATURE	ZN_FING:C2H2-type 8	30	5.30035335689046	1.3805943232072908E-5	ZNF230, ZNF791, ZNF195, ZNF23, ZNF25, ZNF507, ZNF41, ZNF624, ZNF700, ZNF267, ZNF761, ZNF442, ZNF684, ZNF562, ZNF441, ZNF19, ZNF140, ZNF480, ZBTB11, ZNF35, ZNF14, ZNF33B, ZNF33A, ZNF37A, ZNF813, ZNF714, ZNF799, ZNF780A, ZNF398	547	454	20516	2.478396379128446	0.030264807113003278	0.0023102729484665067	0.0022853643452485388
UP_SEQ_FEATURE	ZN_FING:C2H2-type 2	37	6.5371024734982335	1.6857259203334155E-5	ZNF230, ZNF791, ZNF518B, ZNF518A, ZNF23, ZNF25, IKZF5, ZNF507, ZNF280C, ZNF624, ZNF700, ZNF765, ZNF148, ZKSCAN1, ZNF761, ZNF442, ZNF684, ZNF562, ZNF19, ZNF140, ZNF480, ZNF281, ZBTB34, ZBTB11, ZNF35, ZNF33B, ZNF33A, ZBTB6, WT1, ZNF813, ZNF714, ZNF215, ZNF780A, ZNF655, ZNF654, ZSCAN29	547	632	20516	2.195785990326985	0.03682925274946258	0.0023102729484665067	0.0022853643452485388
UP_SEQ_FEATURE	ZN_FING:C2H2-type 7	31	5.477031802120141	1.9949843291630382E-5	ZNF230, ZNF791, ZNF195, ZNF23, ZNF25, ZNF507, ZNF41, ZNF624, ZNF700, ZNF765, ZNF267, ZNF761, ZNF442, ZNF684, ZNF562, ZNF441, ZNF19, ZNF140, ZNF480, ZBTB11, ZNF35, ZNF14, ZNF33B, ZNF33A, ZNF37A, ZNF813, ZNF714, ZNF799, ZNF780A, ZNF398	547	487	20516	2.387470954130989	0.04343715975121709	0.0024671306203982906	0.0024405308293427835
SMART	SM00355:ZnF_C2H2	46	8.12720848056537	2.0286236619525286E-5	ZNF230, ZNF791, ZNF195, ZNF518B, ZNF518A, ZNF23, ZNF25, IKZF5, ZNF507, ZNF41, ZNF280C, ZNF624, ZNF700, ZNF765, ZNF148, ZNF267, ZKSCAN1, ZNF761, ZNF442, ZNF684, ZNF562, ZNF441, ZNF19, ZNF140, ZNF480, ZNF281, ZBTB34, ZBTB11, ZNF35, ZNF14, ZNF33B, ZNF33A, ZBTB6, ZNF37A, WT1, ZNF638, ZNF813, ZNF714, ZNF799, ZNF215, ZNF780A, ZNF655, ZNF654, ZSCAN29, ZNF398	320	770	10374	1.936704545454545	0.004877100748570062	0.002494382508465273	0.002452981968905684
SMART	SM00349:KRAB	31	5.477031802120141	2.281940216743694E-5	ZNF230, ZNF791, ZNF195, ZNF23, ZNF25, ZNF41, ZNF624, ZNF700, ZNF765, ZNF267, ZKSCAN1, ZNF761, ZNF442, ZNF684, ZNF562, ZNF441, ZNF19, ZNF140, ZNF480, ZNF14, ZNF33B, ZNF33A, ZNF37A, ZNF813, ZNF714, ZNF799, ZNF215, ZNF780A, ZNF655, ZNF398	320	430	10374	2.337165697674419	0.0054844438920002014	0.002494382508465273	0.002452981968905684
UP_SEQ_FEATURE	ZN_FING:C2H2-type 1	33	5.830388692579505	4.8150427114341106E-5	ZNF230, ZNF791, ZNF195, ZNF518B, ZNF518A, ZNF25, IKZF5, ZNF507, ZNF41, ZNF280C, ZNF624, ZNF700, ZNF148, ZNF267, ZKSCAN1, ZNF684, ZNF441, ZNF19, ZNF140, ZNF281, ZBTB34, ZBTB11, ZNF35, ZNF14, ZNF33B, ZNF33A, ZBTB6, WT1, ZNF215, ZNF780A, ZNF655, ZNF654, ZSCAN29	547	561	20516	2.2062587374986555	0.1016409263369924	0.0051039452741201575	0.00504891621456091
UP_SEQ_FEATURE	ZN_FING:C2H2-type 15	15	2.65017667844523	5.311440662216989E-5	ZNF441, ZNF791, ZNF23, ZNF14, ZNF33B, ZNF33A, ZNF41, ZNF624, ZNF700, ZNF799, ZNF780A, ZNF267, ZNF442, ZNF761	547	151	20516	3.7258011792195838	0.11151348536735028	0.005374212233679554	0.005316269244637187
UP_SEQ_FEATURE	ZN_FING:C2H2-type 12	21	3.7102473498233217	6.938292702788484E-5	ZNF441, ZNF791, ZNF480, ZBTB11, ZNF23, ZNF25, ZNF14, ZNF33B, ZNF33A, ZNF37A, ZNF813, ZNF41, ZNF714, ZNF624, ZNF700, ZNF799, ZNF780A, ZNF267, ZNF442, ZNF761	547	281	20516	2.802969285718933	0.14311516740388397	0.0067150606766987675	0.006642661100669671
GOTERM_MF_DIRECT	GO:0046872~metal ion binding	106	18.727915194346288	1.4288683283883934E-4	GALNT11, DBR1, ACSM3, NUDT13, ZNF442, ZNF684, ZNF562, NSF, ZNF441, ZNF19, PPTC7, USP4, ZNF281, ENTPD7, ZBTB34, ZNF14, ADAM17, ZNF714, ZNF799, NUP98, ZSCAN29, ZNF398, FTO, ZNF791, ARL6, ARL1, OMA1, BAZ2B, ZNF23, LIAS, ZNF25, GTF2E1, ACACA, NLN, MAN2A1, ERI1, ZNF700, ZNF148, ZC3H14, ZBED5, ZNF267, ZKSCAN1, ZNF140, ZBTB11, ZNF35, MLLT10, ZBTB6, ZNF37A, ZNF813, ZNF655, ZNF654, SUV39H2, ZC3H8, MTR, ID…	528	2677	18913	1.418351897759817	0.08883016712807057	0.01550322136301407	0.015384149002315037
UP_SEQ_FEATURE	ZN_FING:C2H2-type 17	11	1.9434628975265018	1.5278508714442634E-4	ZNF441, ZNF791, ZNF41, ZNF624, ZNF799, ZNF700, ZNF23, ZNF780A, ZNF14, ZNF761	547	91	20516	4.533740482552184	0.28831906122512285	0.014170816832645544	0.014018031745501116
UP_SEQ_FEATURE	ZN_FING:C2H2-type 10	24	4.240282685512367	1.5947900511540408E-4	ZNF441, ZNF791, ZNF195, ZNF140, ZNF480, ZBTB11, ZNF23, ZNF35, ZNF25, ZNF14, ZNF33B, ZNF33A, ZNF37A, ZNF813, ZNF41, ZNF714, ZNF624, ZNF799, ZNF780A, ZNF765, ZNF267, ZNF442, ZNF761	547	370	20516	2.4328474727012206	0.29884659319635976	0.014200010615475581	0.014046910770564792
UP_SEQ_FEATURE	ZN_FING:C2H2-type 11	21	3.7102473498233217	3.327824208751511E-4	ZNF441, ZNF791, ZNF480, ZBTB11, ZNF23, ZNF35, ZNF25, ZNF14, ZNF33B, ZNF33A, ZNF37A, ZNF813, ZNF41, ZNF714, ZNF624, ZNF700, ZNF799, ZNF780A, ZNF267, ZNF761	547	316	20516	2.4925138268576585	0.5233138420594325	0.02847926597128159	0.028172211890728688
UP_SEQ_FEATURE	ZN_FING:C2H2-type 13	17	3.0035335689045937	3.454358406220139E-4	ZNF441, ZNF791, ZNF23, ZNF14, ZNF33B, ZNF33A, ZNF813, ZNF41, ZNF714, ZNF624, ZNF700, ZNF799, ZNF780A, ZNF267, ZNF442, ZNF761	547	224	20516	2.8464677461478196	0.5365575295673746	0.02847926597128159	0.028172211890728688
GOTERM_BP_DIRECT	GO:0006355~regulation of transcription, DNA-templated	45	7.950530035335689	6.137183288736692E-4	ZNF230, ZNF791, NUP107, ZNF195, SPIN4, RNF6, ZNF23, SPTY2D1, NLK, CCAR1, RPS6KA5, ZNF41, ZNF280C, ZNF624, ZNF700, ZNF267, ZKSCAN1, ZNF761, ZNF684, ZNF562, ZNF441, ZNF19, ZNF140, ZNF480, ACTR6, ZNF281, NR1D2, ACTR8, ZBTB11, BAZ1A, FOXN2, ZNF35, SMARCA2, TGFBR1, ZNF33B, ZNF33A, ZNF37A, WT1, ZNF813, ZNF714, ZNF780A, ZNF655, CLOCK, RNF141, ZNF398	524	974	19357	1.7067123062212959	0.7240022084762775	0.21740290966546708	0.21688454316650316
UP_SEQ_FEATURE	ZN_FING:C2H2-type 14	14	2.4734982332155475	7.612164402834997E-4	ZNF441, ZNF791, ZNF23, ZNF14, ZNF33B, ZNF33A, ZNF813, ZNF41, ZNF624, ZNF700, ZNF799, ZNF780A, ZNF267, ZNF442	547	173	20516	3.0351998816455494	0.8164215260438011	0.06051670700253822	0.059864235768009505
UP_KW_LIGAND	KW-0862~Zinc	113	19.964664310954063	0.0019878752785190833	DGKG, DBR1, TTF2, IKZF5, ALKBH8, NPEPPS, SLC39A6, ZNF442, ZNF684, ZNF562, ZNF441, SLC30A7, ZNF19, SLC30A9, USP4, ZNF281, LIG3, ZBTB34, ZNF14, ADAM17, ZNF714, TRIM13, ZNF799, NUP98, ZSCAN29, ZNF398, BLM, ZNF791, DNAJC24, OMA1, BAZ2B, ZNF23, ZNF25, GTF2E1, RASGRP3, NLN, MAN2A1, ZNF700, ZNF148, ZC3H14, ZBED5, ZNF267, ZKSCAN1, ZNF140, NR1D2, ZBTB11, ZNF35, MLLT10, ZBTB6, ZNF37A, CPD, ZNF813, ZNF655, …	245	2525	6850	1.2512426752879369	0.0579487607233925	0.019878752785190832	0.019878752785190832
UP_KW_MOLECULAR_FUNCTION	KW-0238~DNA-binding	81	14.310954063604239	0.002063493401689264	TTF2, BRCA1, IKZF5, SMCHD1, SNAPC1, NKRF, ZNF41, ZNF280C, SOX8, ZNF765, GTF2I, ZNF684, ZNF761, ZNF442, ZNF562, ZNF441, ZNF19, ZNF281, TET2, ZBTB34, ZNF14, ETV5, ELF2, MSH3, ZNF638, ZNF714, POT1, TFAM, ZNF799, ZNF780A, CLOCK, ZSCAN29, ZNF398, BLM, ZNF230, ZNF791, ZNF195, UHRF2, ZNF518B, DDX20, ZNF518A, ZNF23, BAZ2B, SPTY2D1, ZNF25, PURB, BCLAF1, ZNF507, DHX36, G3BP1, RBBP8, ZNF624, ZNF700, ZNF148,…	332	2096	11735	1.3659624183757932	0.12383427452069529	0.03301589442702822	0.03198414772618359
UP_SEQ_FEATURE	DOMAIN:C2H2-type	27	4.770318021201414	0.002720199080707757	ZNF791, ZNF195, ZNF23, ZNF507, ZNF41, ZNF280C, ZNF700, ZNF148, ZKSCAN1, ZNF761, ZNF442, ZNF684, ZNF562, ZNF19, ZNF140, ZNF480, ZBTB34, ZBTB11, ZNF33B, ZNF33A, WT1, ZNF714, ZNF799, ZNF780A, ZNF655, ZSCAN29, ZNF398	547	539	20516	1.8787991846231595	0.9976735545724421	0.18348979253501413	0.18151146593086306
UP_SEQ_FEATURE	ZN_FING:C2H2-type 18	8	1.4134275618374559	0.004713251720434228	ZNF441, ZNF41, ZNF624, ZNF799, ZNF700, ZNF14, ZNF761	547	78	20516	3.8468101064079123	0.9999729142094917	0.2914360647135164	0.2882938968998936
GOTERM_BP_DIRECT	GO:0006357~regulation of transcription from RNA polymerase II promoter	63	11.130742049469964	0.010663390283260712	GTF2H2C, BRCA1, IKZF5, ZNF41, ZNF280C, SOX8, ZNF765, ZNF684, ZNF761, ZNF442, ZNF562, ZNF441, ZNF19, ZNF480, ZBTB34, BAZ1A, ZNF14, ETV5, ELF2, ZNF714, ZNF799, ZNF780A, CLOCK, ZSCAN29, ZNF398, ZNF230, ZNF791, ZNF195, ZNF518B, ZNF518A, ZNF23, BAZ2B, ZNF25, PURB, RBBP8, ZNF624, ZNF700, ZNF148, E2F6, ZKSCAN1, ZNF267, ZNF140, MGA, ZBTB11, FOXN2, ZNF35, SMARCA2, ZNF33B, ZNF33A, MLLT10, ZBTB6, ZNF37A, WT…	524	1711	19357	1.3601828759575447	0.9999999998276005	1.0	0.9980916030534351
UP_SEQ_FEATURE	ZN_FING:C2H2-type 1; degenerate	10	1.76678445229682	0.012173613020213296	ZNF562, ZNF37A, ZNF813, ZNF714, ZNF799, ZNF23, ZNF765, ZNF442, ZNF761	547	139	20516	2.69830205305591	0.9999999999985577	0.5917120862385901	0.5853324411039422
GOTERM_MF_DIRECT	GO:0000981~RNA polymerase II transcription factor activity, sequence-specific DNA binding	49	8.657243816254418	0.022064180852115152	ZNF230, ZNF791, ZNF195, ZNF518B, ZNF518A, ZNF23, ZNF25, PURB, ZNF41, ZNF280C, ZNF624, SOX8, ZNF700, ZNF765, E2F6, ZKSCAN1, GTF2I, ZNF684, ZNF761, ZNF442, ZNF562, ZNF441, ZNF19, ZNF140, ZNF480, MGA, ZNF281, ZBTB34, NR1D2, ZBTB11, FOXN2, ZNF35, ZNF14, ETV5, ELF2, ZNF37A, WT1, ZNF813, ZNF714, ZNF799, ZNF780A, ZNF655, ZNF215, ZNF654, CLOCK, ZSCAN29, NFE2L2, ZNF398	528	1281	18913	1.370166832256996	0.9999995079150322	0.7435065839928766	0.737796087956065
UP_KW_BIOLOGICAL_PROCESS	KW-0804~Transcription	96	16.96113074204947	0.02218203696677862	SUV39H2, GTF2H2C, CRCP, ZC3H8, TTF2, BRCA1, WDR43, CCAR1, IKZF5, ZMYM2, SNAPC1, NKRF, ZNF41, ZNF280C, SOX8, ZNF765, GTF2I, ZNF684, ZNF761, ZNF442, ZNF562, UTP15, ZNF441, ZNF19, SLC30A9, EED, ACTR6, ZNF480, ZNF281, ZBTB34, ACTR8, BAZ1A, PPHLN1, ZNF14, ELF2, ZNF638, ZNF714, TFAM, ZNF799, ZNF780A, CLOCK, ZSCAN29, ZNF398, ZNF230, ZNF791, ZNF195, ZNF518B, HEATR1, DDX21, ZNF518A, ZNF23, BAZ2B, SPTY2D1,…	361	2460	11248	1.2159178433889601	0.8985347932865959	0.2828209713264274	0.27172995284303814
UP_KW_BIOLOGICAL_PROCESS	KW-0805~Transcription regulation	91	16.07773851590106	0.04660797295342236	SUV39H2, GTF2H2C, ZC3H8, TTF2, BRCA1, WDR43, CCAR1, IKZF5, ZMYM2, SNAPC1, NKRF, ZNF41, ZNF280C, SOX8, ZNF765, GTF2I, ZNF684, ZNF761, ZNF442, ZNF562, UTP15, ZNF441, ZNF19, SLC30A9, EED, ACTR6, ZNF480, ZNF281, ZBTB34, ACTR8, BAZ1A, PPHLN1, ZNF14, ELF2, ZNF638, ZNF714, TFAM, ZNF799, ZNF780A, CLOCK, ZSCAN29, ZNF398, ZNF230, ZNF791, ZNF195, ZNF518B, HEATR1, ZNF518A, ZNF23, BAZ2B, SPTY2D1, NLK, GTF2E1,…	361	2391	11248	1.1858504479517489	0.9923141022300587	0.47540132412490804	0.4567581349435392
UP_SEQ_FEATURE	ZN_FING:C2H2-type 19	5	0.88339222614841	0.0754724091249925	ZNF441, ZNF624, ZNF14, ZNF761	547	60	20516	3.125533211456429	1.0	1.0	0.9896629213483146
UP_KW_LIGAND	KW-0479~Metal-binding	152	26.855123674911663	0.12217705042743113	DGKG, GALNT11, DBR1, ACSM3, TTF2, IKZF5, ALKBH8, NPEPPS, RPS6KA5, NUDT13, ZNF442, ZNF684, ZNF562, NSF, ZNF441, GEN1, ZNF19, PPTC7, USP4, ZNF281, ENTPD7, LIG3, ZBTB34, ATP11A, ZNF14, ADAM17, PPA2, GPD2, ZNF714, TRIM13, ZNF799, NUP98, KIAA0528, ZSCAN29, ZNF398, FTO, BLM, ZNF791, ARL6, ARL1, DNAJC24, OMA1, BAZ2B, ZNF23, LIAS, NLK, ZNF25, GTF2E1, ACACA, RASGRP3, NLN, MAN2A1, ERI1, DHX36, HACL1, ZNF70…	245	3978	6850	1.0683247658037573	0.9799456808498582	0.7330623025645868	0.7330623025645868
GOTERM_MF_DIRECT	GO:0000978~RNA polymerase II core promoter proximal region sequence-specific DNA binding	39	6.890459363957597	0.26123811622692306	ZNF230, ZNF195, ZNF23, CCAR1, IKZF5, NKRF, DHX36, ZNF41, ZNF280C, ZNF624, SOX8, ZNF765, ZNF148, E2F6, ZNF267, ZKSCAN1, ZNF761, ZNF562, ZNF140, ZNF480, MGA, ZNF281, ZBTB34, NR1D2, ZBTB11, ZNF33B, ZNF33A, ZBTB6, ZNF37A, WT1, ZNF813, ZNF714, ZNF215, ZNF780A, ZNF655, CLOCK, ZSCAN29, NFE2L2	528	1216	18913	1.1488346665669857	1.0	1.0	0.9938461538461538
Annotation Cluster 5	Enrichment Score: 3.3400179503317657
Category	Term	Count	%	PValue	Genes	List Total	Pop Hits	Pop Total	Fold Enrichment	Bonferroni	Benjamini	FDR
GOTERM_BP_DIRECT	GO:0006364~rRNA processing	13	2.2968197879858656	2.6459234874787917E-4	UTP15, WDR36, HELQ, DDX47, KRR1, UTP23, HEATR1, DDX21, NOL8, WDR43, MPHOSPH10, BRIX1, UTP20	524	133	19357	3.6107587671468746	0.42588386240743314	0.18495005177476753	0.18450906452685442
UP_KW_BIOLOGICAL_PROCESS	KW-0698~rRNA processing	12	2.1201413427561837	3.4268582346157146E-4	UTP15, WDR36, DDX47, ERI1, KRR1, UTP23, HEATR1, DDX21, MPHOSPH10, NOL8, UTP20, WDR43	361	100	11248	3.738947368421053	0.03435590513487563	0.008738488498270072	0.008395802674808502
GOTERM_CC_DIRECT	GO:0032040~small-subunit processome	7	1.2367491166077738	4.950159495935112E-4	WDR36, UTP3, KRR1, UTP23, HEATR1, MPHOSPH10, UTP20	541	39	20587	6.830134129579601	0.21736869025580285	0.027225877227643115	0.02629084710063315
UP_KW_BIOLOGICAL_PROCESS	KW-0690~Ribosome biogenesis	11	1.9434628975265018	9.723790344115401E-4	UTP15, WDR36, KRR1, UTP23, HEATR1, GTPBP10, MPHOSPH10, BRIX1, SDAD1, GTPBP4, WDR43	361	96	11248	3.570175438596491	0.09446641683089896	0.016530443584996182	0.015882190895388486
Annotation Cluster 6	Enrichment Score: 3.1646680850394016
Category	Term	Count	%	PValue	Genes	List Total	Pop Hits	Pop Total	Fold Enrichment	Bonferroni	Benjamini	FDR
UP_KW_MOLECULAR_FUNCTION	KW-0347~Helicase	16	2.8268551236749118	1.6882310749585513E-5	BLM, HELQ, DDX47, DDX20, DDX42, DDX21, DDX60L, TTF2, DDX52, DDX50, SMARCA2, DHX32, SLFN11, G3BP1, DHX36, DHX15	332	147	11735	3.847225637242849	0.0010798935033642376	5.402339439867364E-4	5.233516332371509E-4
INTERPRO	IPR014001:Helicase, superfamily 1/2, ATP-binding domain	14	2.4734982332155475	1.9152587869711338E-5	BLM, HELQ, DDX47, DDX20, DDX42, DDX21, DDX60L, TTF2, DDX52, DDX50, SMARCA2, DHX32, DHX36, DHX15	534	115	19139	4.363230744178473	0.01810582755617751	0.002030174314189402	0.0020067655956819766
UP_SEQ_FEATURE	DOMAIN:Helicase ATP-binding	14	2.4734982332155475	2.2675690713230354E-5	BLM, HELQ, DDX47, DDX20, DDX42, DDX21, DDX60L, TTF2, DDX52, DDX50, SMARCA2, DHX32, DHX36, DHX15	547	122	20516	4.304012946923607	0.04922388030694769	0.00265663618566583	0.002627993207922802
INTERPRO	IPR011545:DNA/RNA helicase, DEAD/DEAH box type, N-terminal	11	1.9434628975265018	2.2823226585795108E-5	BLM, HELQ, DDX47, DHX36, DHX15, DDX20, DDX42, DDX21, DDX60L, DDX52, DDX50	534	70	19139	5.632129481005885	0.021538272779684342	0.0021773358162848534	0.0021522302670404785
UP_SEQ_FEATURE	DOMAIN:Helicase C-terminal	13	2.2968197879858656	4.4086697268540125E-5	BLM, HELQ, DDX47, DDX20, DDX42, DDX21, DDX60L, TTF2, DDX52, DDX50, SMARCA2, DHX36, DHX15	547	112	20516	4.353421258814312	0.09347724897934873	0.004906849405988516	0.004853945369266268
GOTERM_MF_DIRECT	GO:0003724~RNA helicase activity	11	1.9434628975265018	4.749601103641929E-5	DHX32, DDX47, G3BP1, DHX36, DHX15, DDX20, DDX42, DDX21, DDX60L, DDX52, DDX50	528	76	18913	5.184484649122807	0.030447483859795677	0.00772997579617724	0.0076706057823817154
INTERPRO	IPR001650:Helicase, C-terminal	13	2.2968197879858656	6.205377405379678E-5	BLM, HELQ, DDX47, DDX20, DDX42, DDX21, DDX60L, TTF2, DDX52, DDX50, SMARCA2, DHX36, DHX15	534	111	19139	4.197573978472855	0.057482825262925585	0.004933275037276844	0.0048763924110608635
SMART	SM00490:HELICc	13	2.2968197879858656	1.4983643719179013E-4	BLM, HELQ, DDX47, DDX20, DDX42, DDX21, DDX60L, TTF2, DDX52, DDX50, SMARCA2, DHX36, DHX15	320	111	10374	3.7967905405405404	0.03546898150681432	0.00601843022720357	0.00591853926907571
SMART	SM00487:DEXDc	13	2.2968197879858656	1.9328205701203867E-4	BLM, HELQ, DDX47, DDX20, DDX42, DDX21, DDX60L, TTF2, DDX52, DDX50, SMARCA2, DHX36, DHX15	320	114	10374	3.696875	0.0455170301679545	0.0066544251057001885	0.006543978215979023
UP_SEQ_FEATURE	MOTIF:DEAH box	7	1.2367491166077738	0.0016426088384258178	BLM, DHX32, HELQ, DHX36, DHX15, DDX60L, TTF2	547	48	20516	5.46968312004875	0.9742534237856486	0.12608438877020242	0.12472498835219485
UP_SEQ_FEATURE	MOTIF:Q motif	6	1.0600706713780919	0.0039977996882350104	DDX47, DDX20, DDX42, DDX21, DDX52, DDX50	547	40	20516	5.625959780621572	0.9998659017841123	0.2617382972356216	0.25891632098510275
GOTERM_MF_DIRECT	GO:0008094~DNA-dependent ATPase activity	6	1.0600706713780919	0.004340971409895457	BLM, MSH3, XRCC2, DHX36, TTF2, SMARCA2	528	39	18913	5.5107808857808855	0.9411123524545532	0.28259723878419424	0.28042675307924647
UP_SEQ_FEATURE	MOTIF:DEAD box	5	0.88339222614841	0.012227653174741754	DDX47, DDX20, DDX42, DDX21, DDX52	547	34	20516	5.51564684374664	0.999999999998723	0.5917120862385901	0.5853324411039422
GOTERM_MF_DIRECT	GO:0004386~helicase activity	7	1.2367491166077738	0.022841984147246596	BLM, DHX32, SLFN11, HELQ, DHX36, TTF2, SMARCA2	528	79	18913	3.1739307633294978	0.9999997068538835	0.7435065839928766	0.737796087956065
INTERPRO	IPR002464:DNA/RNA helicase, ATP-dependent, DEAH-box type, conserved site	4	0.7067137809187279	0.02514259511672411	BLM, DHX36, DHX15, TTF2	534	23	19139	6.233186777397818	0.9999999999718289	0.9539745360041568	0.9429748296141717
INTERPRO	IPR014014:RNA helicase, DEAD-box type, Q motif	4	0.7067137809187279	0.07291474732093467	DDX47, DDX20, DDX42, DDX52	534	35	19139	4.096094168004281	1.0	1.0	0.9895068205666316
INTERPRO	IPR000629:RNA helicase, ATP-dependent, DEAD-box, conserved site	3	0.5300353356890459	0.17268683513260163	DDX47, DDX20, DDX42	534	27	19139	3.982313774448606	1.0	1.0	0.9895068205666316
Annotation Cluster 7	Enrichment Score: 2.8119644683246157
Category	Term	Count	%	PValue	Genes	List Total	Pop Hits	Pop Total	Fold Enrichment	Bonferroni	Benjamini	FDR
UP_KW_BIOLOGICAL_PROCESS	KW-0227~DNA damage	29	5.123674911660777	1.7989196483178378E-4	BLM, GTF2H2C, DCLRE1C, SMC5, BRCA1, SMC6, VCPIP1, SMCHD1, RBBP8, ANKRD32, PMS1, GEN1, USP47, HELQ, XRCC2, LIG3, ACTR8, MLH3, TOPORS, UBE2W, RAD50, SLFN11, TAOK3, MSH3, INTS7, CEP63, CLOCK, ATR	361	418	11248	2.1616721228909594	0.01818328340658848	0.006750959448568324	0.0064862159407813305
UP_KW_BIOLOGICAL_PROCESS	KW-0234~DNA repair	24	4.240282685512367	8.753016837573852E-4	GEN1, USP47, BLM, DCLRE1C, HELQ, GTF2H2C, XRCC2, SMC5, LIG3, BRCA1, ACTR8, SMC6, MLH3, UBE2W, VCPIP1, SMCHD1, RAD50, TAOK3, MSH3, RBBP8, ANKRD32, PMS1, ATR	361	350	11248	2.1365413533834587	0.08544700978595965	0.016530443584996182	0.015882190895388486
GOTERM_BP_DIRECT	GO:0000724~double-strand break repair via homologous recombination	10	1.76678445229682	0.0012454363966620087	GEN1, BLM, HELQ, XRCC2, RBBP8, ANKRD32, SMC5, LIG3, BRCA1, SMC6	524	97	19357	3.8083339891398444	0.9267082931363231	0.31268495558048404	0.31193940251519914
GOTERM_BP_DIRECT	GO:0006281~DNA repair	15	2.65017667844523	0.02881715112672681	BLM, PARP4, XRCC2, LIG3, BRCA1, TTF2, ACTR8, UBE2W, RAD50, TAOK3, MSH3, RBBP8, ANKRD32, ATR	524	293	19357	1.89116926764453	1.0	1.0	0.9980916030534351
Annotation Cluster 8	Enrichment Score: 2.7467618308601582
Category	Term	Count	%	PValue	Genes	List Total	Pop Hits	Pop Total	Fold Enrichment	Bonferroni	Benjamini	FDR
GOTERM_BP_DIRECT	GO:0006606~protein import into nucleus	11	1.9434628975265018	5.524427039825571E-4	IPO8, NUP107, TPR, KPNA4, NUP98, TNPO1, RANBP6, SPG11, IPO7, KPNA3, TNPO3	524	105	19357	3.869992729916394	0.6861350442935528	0.21740290966546708	0.21688454316650316
GOTERM_MF_DIRECT	GO:0061608~nuclear import signal receptor activity	5	0.88339222614841	0.0016555884053544468	KPNA4, TNPO1, RANBP6, KPNA3, TNPO3	528	19	18913	9.426335725677832	0.6599563286728494	0.1347235064857181	0.13368876373237157
GOTERM_MF_DIRECT	GO:0008139~nuclear localization sequence binding	5	0.88339222614841	0.006287454987179488	KPNA4, NUP98, TNPO1, RANBP6, KPNA3	528	27	18913	6.633347362514029	0.9835273703473405	0.2945468989420532	0.2922846339732203
Annotation Cluster 9	Enrichment Score: 2.6735769777527043
Category	Term	Count	%	PValue	Genes	List Total	Pop Hits	Pop Total	Fold Enrichment	Bonferroni	Benjamini	FDR
GOTERM_MF_DIRECT	GO:0004842~ubiquitin-protein transferase activity	20	3.53356890459364	7.980345414273437E-5	KLHDC5, UHRF2, CUL2, RNF6, BRCA1, RCHY1, FBXO22, TOPORS, FBXW2, MIB1, KLHL9, RNF146, HERC4, UBE2W, TRIM13, ANAPC4, ARIH1, RNF141, UBE2K, TRIM33	528	250	18913	2.8656060606060607	0.05062757859542233	0.010390409729384015	0.01031060627524128
UP_KW_BIOLOGICAL_PROCESS	KW-0833~Ubl conjugation pathway	43	7.597173144876325	1.9855763084024482E-4	OTUD4, UBE3C, UHRF2, UBA6, KLHL15, CUL2, FBXO28, DCUN1D1, KLHL11, DCUN1D2, RNF6, BRCA1, RCHY1, FBXO22, RNFT1, HERC4, VCPIP1, BTBD1, OTUD6B, ARIH1, KLHDC10, USP47, KLHDC5, USP4, MSL2, PEX2, FBXW2, TOPORS, ATG12, MIB1, KLHL9, RNF146, UEVLD, UBE2W, UFM1, KLHL8, WDR5B, TRIM13, SPOPL, ANAPC4, KBTBD7, UBE2K, TRIM33	361	740	11248	1.8105263157894738	0.020051137002399688	0.006750959448568324	0.0064862159407813305
GOTERM_BP_DIRECT	GO:0006511~ubiquitin-dependent protein catabolic process	17	3.0035335689045937	0.0045344438983509865	USP47, UBE3C, UBA6, USP4, KLHL15, CUL2, RNF6, RCHY1, FBXO22, TOPORS, CCAR1, MIB1, RNF146, HERC4, KLHL8, ARIH1, UBE2K	524	283	19357	2.2190610417284815	0.9999273859875848	0.6339152569894679	0.6324037756900176
GOTERM_BP_DIRECT	GO:0016567~protein ubiquitination	23	4.063604240282685	0.020413088096487078	UHRF2, UBA6, KLHL15, CUL2, MSL2, RNF6, PEX2, BRCA1, RCHY1, FBXW2, CCAR1, MIB1, KLHL9, HERC4, VCPIP1, BTBD1, KLHL8, TRIM13, SPOPL, ARIH1, TRIM33, KLHDC10, NFE2L2	524	508	19357	1.672518332632085	1.0	1.0	0.9980916030534351
INTERPRO	IPR001841:Zinc finger, RING-type	16	2.8268551236749118	0.029226317418445488	MAP3K1, UHRF2, MSL2, RNF6, PEX2, BRCA1, RCHY1, TOPORS, RNFT1, MIB1, RNF146, VPS41, TRIM13, ARIH1, RNF141, TRIM33	534	312	19139	1.8379909728224337	0.9999999999994865	1.0	0.9895068205666316
Annotation Cluster 10	Enrichment Score: 1.9915354060538613
Category	Term	Count	%	PValue	Genes	List Total	Pop Hits	Pop Total	Fold Enrichment	Bonferroni	Benjamini	FDR
UP_SEQ_FEATURE	DOMAIN:Importin N-terminal	4	0.7067137809187279	0.008107023587687799	IPO8, XPOT, TNPO1, IPO7	547	16	20516	9.376599634369288	0.9999999864892869	0.451155862654826	0.4462916485022133
INTERPRO	IPR001494:Importin-beta, N-terminal	4	0.7067137809187279	0.010916856654203078	IPO8, XPOT, TNPO1, IPO7	534	17	19139	8.433135051773519	0.9999716801104551	0.5243350208408613	0.5182892291959456
SMART	SM00913:SM00913	4	0.7067137809187279	0.011979390923093273	IPO8, XPOT, TNPO1, IPO7	320	16	10374	8.1046875	0.945221911890144	0.32078146805171986	0.31545729430812286
Annotation Cluster 11	Enrichment Score: 1.9011104426363266
Category	Term	Count	%	PValue	Genes	List Total	Pop Hits	Pop Total	Fold Enrichment	Bonferroni	Benjamini	FDR
GOTERM_MF_DIRECT	GO:0097602~cullin family protein binding	5	0.88339222614841	0.006287454987179488	KLHL9, BTBD1, DCUN1D4, DCUN1D1, DCUN1D2	528	27	18913	6.633347362514029	0.9835273703473405	0.2945468989420532	0.2922846339732203
UP_SEQ_FEATURE	DOMAIN:DCUN1	3	0.5300353356890459	0.00670250589073826	DCUN1D4, DCUN1D1, DCUN1D2	547	5	20516	22.503839122486287	0.9999996847823893	0.3825584131482915	0.3784337941386064
GOTERM_BP_DIRECT	GO:2000436~positive regulation of protein neddylation	3	0.5300353356890459	0.006902063597956957	DCUN1D4, DCUN1D1, DCUN1D2	524	5	19357	22.164503816793893	0.9999995075177135	0.9046017103072337	0.9024448154328721
INTERPRO	IPR005176:Potentiating neddylation domain	3	0.5300353356890459	0.007320711989957156	DCUN1D4, DCUN1D1, DCUN1D2	534	5	19139	21.504494382022475	0.9990968739896219	0.41082113167171336	0.406084200384094
INTERPRO	IPR014764:Defective-in-cullin neddylation protein	3	0.5300353356890459	0.007320711989957156	DCUN1D4, DCUN1D1, DCUN1D2	534	5	19139	21.504494382022475	0.9990968739896219	0.41082113167171336	0.406084200384094
GOTERM_MF_DIRECT	GO:0032182~ubiquitin-like protein binding	3	0.5300353356890459	0.007328517390514627	DCUN1D4, DCUN1D1, DCUN1D2	528	5	18913	21.492045454545455	0.9916745016764571	0.3180576547483348	0.3156148156181633
GOTERM_MF_DIRECT	GO:0031624~ubiquitin conjugating enzyme binding	5	0.88339222614841	0.011550622740631318	ZMYM2, DCUN1D4, DCUN1D1, DCUN1D2, ARIH1	528	32	18913	5.596886837121212	0.9994807992416049	0.44232090612652875	0.4389236641439901
GOTERM_BP_DIRECT	GO:0051443~positive regulation of ubiquitin-protein transferase activity	4	0.7067137809187279	0.020615587740413003	DCUN1D4, DCUN1D1, DCUN1D2, TOPORS	524	22	19357	6.7165163081193615	1.0	1.0	0.9980916030534351
GOTERM_CC_DIRECT	GO:0000151~ubiquitin ligase complex	8	1.4134275618374559	0.028181503941196416	MKLN1, DCUN1D4, DCUN1D1, DCUN1D2, BRCA1, ARIH1, RCHY1, TOPORS	541	112	20587	2.7181146025878	0.9999992844261881	0.5166609055886009	0.4989169956996995
GOTERM_BP_DIRECT	GO:0045116~protein neddylation	3	0.5300353356890459	0.12715003149012155	DCUN1D4, DCUN1D1, DCUN1D2	524	23	19357	4.818370394955195	1.0	1.0	0.9980916030534351
Annotation Cluster 12	Enrichment Score: 1.7092676309565944
Category	Term	Count	%	PValue	Genes	List Total	Pop Hits	Pop Total	Fold Enrichment	Bonferroni	Benjamini	FDR
GOTERM_CC_DIRECT	GO:0043229~intracellular organelle	6	1.0600706713780919	0.00899004915181568	NSF, PARP4, G3BP2, LONP2, ANKRD32, BRCA1	541	49	20587	4.659625033007657	0.9885549530606155	0.2022761059158528	0.19532924975308613
SMART	SM00292:BRCT	4	0.7067137809187279	0.016683172199729118	PARP4, ANKRD32, LIG3, BRCA1	320	18	10374	7.2041666666666675	0.9826569044460371	0.4020644500134718	0.39539118113358007
UP_SEQ_FEATURE	DOMAIN:BRCT	4	0.7067137809187279	0.03094983787016849	PARP4, ANKRD32, LIG3, BRCA1	547	26	20516	5.770215159611868	1.0	1.0	0.9896629213483146
INTERPRO	IPR001357:BRCT domain	4	0.7067137809187279	0.03134948416256261	PARP4, ANKRD32, LIG3, BRCA1	534	25	19139	5.734531835205993	0.9999999999999364	1.0	0.9895068205666316
Annotation Cluster 13	Enrichment Score: 1.6543597785893844
Category	Term	Count	%	PValue	Genes	List Total	Pop Hits	Pop Total	Fold Enrichment	Bonferroni	Benjamini	FDR
GOTERM_BP_DIRECT	GO:0060271~cilium assembly	18	3.180212014134275	1.6323828822178486E-4	BBS2, GALNT11, ABCC4, MKKS, FAM149B1, ARL6, OCRL, CDC14A, WDR11, IFT74, IFT88, ARL13B, RP2, KIF3A, CENPJ, CCDC66, PIBF1, CEP290	524	228	19357	2.9163820811570913	0.28989230158900114	0.17115534520054143	0.17074724947998696
UP_KW_BIOLOGICAL_PROCESS	KW-0970~Cilium biogenesis/degradation	14	2.4734982332155475	0.010779132178648891	BBS2, FAM149B1, ARL6, TUBD1, OCRL, TTC17, DYNC2LI1, IFT74, CCDC88A, IFT88, KIF3A, CCDC66, CEP290, CEP78	361	197	11248	2.2142666310446164	0.668934846995286	0.15706735460316956	0.15090785050108446
GOTERM_CC_DIRECT	GO:0036064~ciliary basal body	11	1.9434628975265018	0.013921925227364977	BBS2, DYNC2LI1, CCDC88A, IFT88, RP2, CENPJ, CCDC66, CEP290, TOPORS, CEP78, WDR11	541	169	20587	2.4768618272101848	0.9990315109357397	0.27565411950182656	0.2661872103472184
UP_KW_DISEASE	KW-1186~Ciliopathy	12	2.1201413427561837	0.020624710756673707	BBS2, DYNC2LI1, IFT74, MKKS, BBS10, FAM149B1, ARL13B, ARL6, OCRL, PIBF1, CEP290, CEP78	153	165	4570	2.1723113487819368	0.7722863380991526	0.3660886159309583	0.3660886159309583
GOTERM_CC_DIRECT	GO:0005929~cilium	12	2.1201413427561837	0.05765868302167053	DYNC2LI1, IFT74, IFT88, BBS10, FAM149B1, ARL13B, ARL6, RP2, KIF3A, TUBD1, CCDC66, TNPO1	541	244	20587	1.8714887427653708	0.9999999999998289	0.76653174409491	0.7402064114694283
UP_KW_CELLULAR_COMPONENT	KW-0969~Cilium	13	2.2968197879858656	0.14868120064658946	BBS2, FAM149B1, OCRL, DYNC2LI1, IFT74, IFT88, ARL13B, RP2, KIF3A, CCDC66, PMFBP1, CEP290, CEP78	505	299	17662	1.5206198880757638	0.9986392411163476	0.6095929226510167	0.5798566825216989
UP_KW_CELLULAR_COMPONENT	KW-0966~Cell projection	34	6.007067137809187	0.6065516366414122	FAM149B1, ARL6, TUBD1, MTMR9, RNF6, SLC7A11, CDC14A, KIAA1107, DYNC2LI1, IFT74, ALCAM, ARL13B, MAP2, KIF3A, DHX36, RAB11FIP2, SPG11, CEP290, CLASP2, CEP78, BBS2, OCRL, BTBD8, SYN1, WDR11, MKLN1, CCDC88A, IFT88, BBS10, RP2, SNX14, EXOC6, CCDC66, PMFBP1, KIAA0528	505	1196	17662	0.9942514652803073	1.0	1.0	0.975
Annotation Cluster 14	Enrichment Score: 1.5564573759606024
Category	Term	Count	%	PValue	Genes	List Total	Pop Hits	Pop Total	Fold Enrichment	Bonferroni	Benjamini	FDR
GOTERM_MF_DIRECT	GO:0004674~protein serine/threonine kinase activity	22	3.8869257950530036	0.003994597302490101	SRPK2, MAP3K2, MAP2K4, MAP3K1, PIK3R4, NLK, TGFBR1, SRPK1, PIKFYVE, RPS6KA5, TBK1, TAOK3, RPS6KB1, RPS6KC1, SGK3, CDK13, MAP4K3, ATR, GTF2I, CSNK1G1	528	397	18913	1.9849916036943744	0.9261478869858857	0.28259723878419424	0.28042675307924647
UP_KW_MOLECULAR_FUNCTION	KW-0418~Kinase	34	6.007067137809187	0.006907420492551124	DGKG, PANK1, PIK3R4, IKBKAP, PIK3CB, PIK3C2A, NLK, GK5, AKAP10, RPS6KA5, TBK1, RPS6KC1, MAP4K3, GTF2I, SRPK2, MAP3K2, MAP2K4, YES1, MAP3K1, PHKB, TGFBR1, SRPK1, PIKFYVE, TAOK3, RPS6KB1, ETNK1, AKAP9, FAM20B, SGK3, CDK13, ATR, CSNK1G1	332	747	11735	1.6088046966984404	0.35828357445291825	0.08745102050653382	0.08471817611570465
UP_KW_MOLECULAR_FUNCTION	KW-0723~Serine/threonine-protein kinase	21	3.7102473498233217	0.008198533172487546	SRPK2, MAP3K2, MAP2K4, MAP3K1, PIK3R4, NLK, TGFBR1, SRPK1, RPS6KA5, TBK1, TAOK3, RPS6KB1, RPS6KC1, SGK3, CDK13, MAP4K3, ATR, GTF2I, CSNK1G1	332	394	11735	1.8839444070699038	0.40954913874150045	0.08745102050653382	0.08471817611570465
SMART	SM00220:S_TKc	21	3.7102473498233217	0.008965301300713786	SRPK2, MAP3K2, MAP2K4, MAP3K1, PIK3R4, NLK, TGFBR1, SRPK1, RPS6KA5, TBK1, TAOK3, RPS6KB1, RPS6KC1, SGK3, CDK13, SCYL2, MAP4K3, GTF2I, CSNK1G1	320	365	10374	1.8651883561643838	0.8858659081339407	0.2700797016840028	0.2655970510336459
GOTERM_MF_DIRECT	GO:0004672~protein kinase activity	20	3.53356890459364	0.010036551390807984	SRPK2, MAP3K2, MAP2K4, MAP3K1, PIK3R4, NLK, TGFBR1, SRPK1, RPS6KA5, TBK1, TAOK3, RPS6KB1, RPS6KC1, SGK3, CDK13, SCYL2, MAP4K3, ATR, CSNK1G1	528	378	18913	1.895242103575437	0.9985937158288752	0.4083621847134999	0.40522576240387237
INTERPRO	IPR011009:Protein kinase-like domain	26	4.593639575971731	0.010992348445301073	SRPK2, MAP3K2, MAP2K4, YES1, MAP3K1, PIK3R4, PIK3CB, PIK3C2A, NLK, TGFBR1, SRPK1, RPS6KA5, TBK1, TAOK3, RPS6KB1, RPS6KC1, ETNK1, SGK3, CDK13, SCYL2, MAP4K3, GTF2I, ATR, CSNK1G1	534	546	19139	1.7067059033351168	0.9999736689850462	0.5243350208408613	0.5182892291959456
INTERPRO	IPR017441:Protein kinase, ATP binding site	19	3.356890459363958	0.025999306012691903	SRPK2, MAP3K2, MAP2K4, YES1, MAP3K1, NLK, TGFBR1, SRPK1, RPS6KA5, TBK1, TAOK3, RPS6KB1, SGK3, CDK13, MAP4K3, GTF2I, CSNK1G1	534	390	19139	1.7460914241813117	0.999999999987823	0.9539745360041568	0.9429748296141717
UP_SEQ_FEATURE	DOMAIN:Protein kinase	22	3.8869257950530036	0.03035081919566497	SRPK2, MAP3K2, MAP2K4, YES1, MAP3K1, PIK3R4, NLK, TGFBR1, SRPK1, RPS6KA5, TBK1, TAOK3, RPS6KB1, RPS6KC1, SGK3, CDK13, SCYL2, MAP4K3, GTF2I, CSNK1G1	547	507	20516	1.6274965834802708	1.0	1.0	0.9896629213483146
INTERPRO	IPR008271:Serine/threonine-protein kinase, active site	16	2.8268551236749118	0.031674168194499995	SRPK2, MAP2K4, MAP3K1, PIK3R4, NLK, TGFBR1, SRPK1, RPS6KA5, TAOK3, RPS6KB1, SGK3, CDK13, GTF2I, CSNK1G1	534	316	19139	1.814725264305694	0.9999999999999538	1.0	0.9895068205666316
INTERPRO	IPR000719:Protein kinase, catalytic domain	22	3.8869257950530036	0.042411595668409366	SRPK2, MAP3K2, MAP2K4, YES1, MAP3K1, PIK3R4, NLK, TGFBR1, SRPK1, RPS6KA5, TBK1, TAOK3, RPS6KB1, RPS6KC1, SGK3, CDK13, SCYL2, MAP4K3, GTF2I, CSNK1G1	534	501	19139	1.5738485575665149	1.0	1.0	0.9895068205666316
GOTERM_BP_DIRECT	GO:0006468~protein phosphorylation	21	3.7102473498233217	0.044023582611054934	SRPK2, MAP3K2, MAP3K1, PAQR3, PIK3R4, PHKB, NLK, TGFBR1, SRPK1, PPP3CB, RPS6KA5, TBK1, TAOK3, RPS6KC1, SGK3, CDK13, SCYL2, MAP4K3, TAF2, ATR	524	489	19357	1.5864164286048796	1.0	1.0	0.9980916030534351
GOTERM_MF_DIRECT	GO:0004712~protein serine/threonine/tyrosine kinase activity	19	3.356890459363958	0.06829622018473851	SRPK2, MAP3K2, YES1, MAP3K1, PIK3R4, NLK, SRPK1, PIKFYVE, RPS6KA5, TBK1, TAOK3, RPS6KB1, RPS6KC1, SGK3, CDK13, MAP4K3, ATR, CSNK1G1	528	440	18913	1.5467759986225897	1.0	1.0	0.9938461538461538
UP_SEQ_FEATURE	ACT_SITE:Proton acceptor	30	5.30035335689046	0.1160132294580287	USPL1, PANK1, PIK3R4, CROT, IDE, NLK, NPEPPS, RPS6KA5, TBK1, ERI1, RPS6KC1, MAP4K3, SRPK2, MAP3K2, MAP2K4, USP47, YES1, MAP3K1, USP4, TGDS, ENTPD7, TGFBR1, SRPK1, TAOK3, RPS6KB1, SGK3, GPD1L, CDK13, CSNK1G1	547	861	20516	1.3068431546159285	1.0	1.0	0.9896629213483146
GOTERM_BP_DIRECT	GO:0018105~peptidyl-serine phosphorylation	9	1.5901060070671376	0.12373453501374794	SRPK2, RPS6KA5, TBK1, RPS6KB1, SGK3, TGFBR1, ATR, CSNK1G1	524	183	19357	1.8167626079339259	1.0	1.0	0.9980916030534351
GOTERM_BP_DIRECT	GO:0035556~intracellular signal transduction	14	2.4734982332155475	0.4395131892507646	DGKG, SRPK2, MAP3K2, NLK, TGFBR1, SRPK1, PIKFYVE, RPS6KA5, TAOK3, RASA2, SGK3, DEPDC4, MAP4K3	524	450	19357	1.1492705682782018	1.0	1.0	0.9980916030534351
Annotation Cluster 15	Enrichment Score: 1.4837074418786764
Category	Term	Count	%	PValue	Genes	List Total	Pop Hits	Pop Total	Fold Enrichment	Bonferroni	Benjamini	FDR
GOTERM_CC_DIRECT	GO:0070533~BRCA1-C complex	3	0.5300353356890459	0.009604503157695166	RAD50, RBBP8, BRCA1	541	6	20587	19.026802218114604	0.9915805208831345	0.20670561143735247	0.19960663084253435
GOTERM_BP_DIRECT	GO:0035825~reciprocal DNA recombination	3	0.5300353356890459	0.023128478008856423	RAD50, RBBP8, BRCA1	524	9	19357	12.313613231552162	1.0	1.0	0.9980916030534351
KEGG_PATHWAY	hsa03440:Homologous recombination	5	0.88339222614841	0.024159959549476393	BLM, RAD50, XRCC2, RBBP8, BRCA1	223	41	8205	4.487039265011484	0.9974391349095173	1.0	1.0
BIOCARTA	h_atmPathway:ATM Signaling Pathway	3	0.5300353356890459	0.07717130476377577	RAD50, RBBP8, BRCA1	37	21	1623	6.2664092664092665	0.9996181728041044	1.0	1.0
GOTERM_BP_DIRECT	GO:0044818~mitotic G2/M transition checkpoint	3	0.5300353356890459	0.09210618332431203	RAD50, RBBP8, BRCA1	524	19	19357	5.832764162314183	1.0	1.0	0.9980916030534351
Annotation Cluster 16	Enrichment Score: 1.4549196479605468
Category	Term	Count	%	PValue	Genes	List Total	Pop Hits	Pop Total	Fold Enrichment	Bonferroni	Benjamini	FDR
GOTERM_BP_DIRECT	GO:0045943~positive regulation of transcription from RNA polymerase I promoter	5	0.88339222614841	0.004245119656216187	UTP15, ACTR6, HEATR1, DDX21, WDR43	524	25	19357	7.388167938931298	0.999866440652164	0.6339152569894679	0.6324037756900176
GOTERM_BP_DIRECT	GO:2000234~positive regulation of rRNA processing	3	0.5300353356890459	0.028400033432333723	UTP15, HEATR1, WDR43	524	10	19357	11.082251908396946	1.0	1.0	0.9980916030534351
GOTERM_CC_DIRECT	GO:0001650~fibrillar center	6	1.0600706713780919	0.3581230451764732	UTP15, HERC4, USO1, HEATR1, WDR43, ACACA	541	150	20587	1.5221441774491682	1.0	1.0	0.9676113360323887
Annotation Cluster 17	Enrichment Score: 1.4383082063598978
Category	Term	Count	%	PValue	Genes	List Total	Pop Hits	Pop Total	Fold Enrichment	Bonferroni	Benjamini	FDR
GOTERM_BP_DIRECT	GO:0036092~phosphatidylinositol-3-phosphate biosynthetic process	5	0.88339222614841	0.002187244097863877	PIKFYVE, PIK3R4, OCRL, PIK3CB, PIK3C2A	524	21	19357	8.795438022537258	0.9898641259495377	0.41696826120186814	0.4159740593392028
GOTERM_BP_DIRECT	GO:0006661~phosphatidylinositol biosynthetic process	5	0.88339222614841	0.03519845558937497	PIKFYVE, IMPA1, SACM1L, OCRL, PIK3C2A	524	46	19357	4.015308662462662	1.0	1.0	0.9980916030534351
KEGG_PATHWAY	hsa00562:Inositol phosphate metabolism	6	1.0600706713780919	0.04721362883369528	PIKFYVE, IMPA1, SACM1L, OCRL, PIK3CB, PIK3C2A	223	73	8205	3.0241415320351375	0.9999925025970153	1.0	1.0
KEGG_PATHWAY	hsa04070:Phosphatidylinositol signaling system	7	1.2367491166077738	0.04737277791737127	DGKG, PIKFYVE, IMPA1, SACM1L, OCRL, PIK3CB, PIK3C2A	223	97	8205	2.655217049604734	0.9999928020472736	1.0	1.0
GOTERM_BP_DIRECT	GO:0046854~phosphatidylinositol phosphorylation	3	0.5300353356890459	0.3736301143428886	IMPA1, PIK3CB, PIK3C2A	524	48	19357	2.3088024809160306	1.0	1.0	0.9980916030534351
Annotation Cluster 18	Enrichment Score: 1.411195621892898
Category	Term	Count	%	PValue	Genes	List Total	Pop Hits	Pop Total	Fold Enrichment	Bonferroni	Benjamini	FDR
UP_SEQ_FEATURE	REPEAT:HEAT 1	8	1.4134275618374559	0.001823965156065963	HEATR5A, PIK3R4, UTP20, COPG2, TNPO1, RANBP6, ATR, CLASP2	547	66	20516	4.546230125754806	0.9828173260076758	0.13097246572267207	0.12956036366636292
UP_SEQ_FEATURE	REPEAT:HEAT 2	8	1.4134275618374559	0.001823965156065963	HEATR5A, PIK3R4, UTP20, COPG2, TNPO1, RANBP6, ATR, CLASP2	547	66	20516	4.546230125754806	0.9828173260076758	0.13097246572267207	0.12956036366636292
UP_SEQ_FEATURE	REPEAT:HEAT 3	5	0.88339222614841	0.06496088649510473	PIK3R4, COPG2, TNPO1, RANBP6, CLASP2	547	57	20516	3.2900349594278198	1.0	1.0	0.9896629213483146
UP_SEQ_FEATURE	REPEAT:HEAT 6	4	0.7067137809187279	0.07483292882268087	COPG2, TNPO1, RANBP6, CLASP2	547	37	20516	4.054745787835367	1.0	1.0	0.9896629213483146
INTERPRO	IPR021133:HEAT, type 2	3	0.5300353356890459	0.09696072934394266	PIK3R4, ATR, CLASP2	534	19	19139	5.659077468953282	1.0	1.0	0.9895068205666316
UP_SEQ_FEATURE	REPEAT:HEAT 5	4	0.7067137809187279	0.10604949148589118	COPG2, TNPO1, RANBP6, CLASP2	547	43	20516	3.488967305811828	1.0	1.0	0.9896629213483146
UP_SEQ_FEATURE	REPEAT:HEAT 4	4	0.7067137809187279	0.14766262224004228	COPG2, TNPO1, RANBP6, CLASP2	547	50	20516	3.000511882998172	1.0	1.0	0.9896629213483146
UP_SEQ_FEATURE	REPEAT:HEAT 7	3	0.5300353356890459	0.20906542866909406	TNPO1, RANBP6, CLASP2	547	32	20516	3.5162248628884827	1.0	1.0	0.9896629213483146
Annotation Cluster 19	Enrichment Score: 1.3827411106642002
Category	Term	Count	%	PValue	Genes	List Total	Pop Hits	Pop Total	Fold Enrichment	Bonferroni	Benjamini	FDR
UP_SEQ_FEATURE	REPEAT:TPR	9	1.5901060070671376	0.004633040057459579	DNAJC3, TTC14, IFT88, P4HA1, TMTC2, NAA16, NAA15, TTC27, TTC17	547	98	20516	3.4444651718091257	0.9999675922131127	0.2914360647135164	0.2882938968998936
UP_SEQ_FEATURE	REPEAT:TPR 4	9	1.5901060070671376	0.005233233885229104	DNAJC3, TTC14, IFT88, NAA25, TMTC2, NAA16, NAA15, TTC27, TTC17	547	100	20516	3.3755758683729433	0.999991536661413	0.31484266563567526	0.31144813554795914
UP_SEQ_FEATURE	REPEAT:TPR 6	7	1.2367491166077738	0.015725162536490353	DNAJC3, IFT88, TMTC2, NAA16, NAA15, TTC27, TTC17	547	76	20516	3.4545367073992113	0.9999999999999996	0.7292544126297401	0.721391831361495
UP_SEQ_FEATURE	REPEAT:TPR 5	7	1.2367491166077738	0.020916847664917304	DNAJC3, IFT88, TMTC2, NAA16, NAA15, TTC27, TTC17	547	81	20516	3.2412937007696305	1.0	0.9473915858953631	0.9371771213574076
UP_KW_DOMAIN	KW-0802~TPR repeat	10	1.76678445229682	0.03201427459097998	DNAJC3, TTC14, IFT88, P4HA1, NAA25, TMTC2, NAA16, NAA15, TTC27, TTC17	370	172	14500	2.2784412319296043	0.5268640829588507	0.14726566311850792	0.12805709836391993
UP_SEQ_FEATURE	REPEAT:TPR 3	9	1.5901060070671376	0.0403519325027777	DNAJC3, TTC14, IFT88, NAA25, TMTC2, NAA16, NAA15, TTC27, TTC17	547	145	20516	2.3279833574985815	1.0	1.0	0.9896629213483146
INTERPRO	IPR019734:Tetratricopeptide repeat	9	1.5901060070671376	0.0423299489304779	DNAJC3, TTC14, IFT88, P4HA1, TMTC2, NAA16, NAA15, TTC27, TTC17	534	140	19139	2.3040529695024077	1.0	1.0	0.9895068205666316
INTERPRO	IPR011990:Tetratricopeptide-like helical	12	2.1201413427561837	0.05788896191567726	DNAJC3, TTC14, IFT88, P4HA1, VPS41, NAA25, TMTC2, NAA16, NAA15, TTC27, TTC17, ATR	534	230	19139	1.8699560332193454	1.0	1.0	0.9895068205666316
UP_SEQ_FEATURE	REPEAT:TPR 1	9	1.5901060070671376	0.06277178002302303	DNAJC3, TTC14, IFT88, NAA25, TMTC2, NAA16, NAA15, TTC27, TTC17	547	159	20516	2.123003690800593	1.0	1.0	0.9896629213483146
UP_SEQ_FEATURE	REPEAT:TPR 2	9	1.5901060070671376	0.06277178002302303	DNAJC3, TTC14, IFT88, NAA25, TMTC2, NAA16, NAA15, TTC27, TTC17	547	159	20516	2.123003690800593	1.0	1.0	0.9896629213483146
UP_SEQ_FEATURE	REPEAT:TPR 7	5	0.88339222614841	0.09475430305848422	DNAJC3, IFT88, TMTC2, NAA16, NAA15	547	65	20516	2.8851075798059345	1.0	1.0	0.9896629213483146
SMART	SM00028:TPR	8	1.4134275618374559	0.11229445565010443	DNAJC3, TTC14, IFT88, TMTC2, NAA16, NAA15, TTC27, TTC17	320	132	10374	1.9647727272727273	0.9999999999996589	1.0	0.9875
UP_SEQ_FEATURE	REPEAT:TPR 8	4	0.7067137809187279	0.17345621589833315	DNAJC3, IFT88, TMTC2, NAA15	547	54	20516	2.778251743516826	1.0	1.0	0.9896629213483146
UP_SEQ_FEATURE	REPEAT:TPR 9	3	0.5300353356890459	0.23865434857517323	DNAJC3, IFT88, TMTC2	547	35	20516	3.214834160355184	1.0	1.0	0.9896629213483146
Annotation Cluster 20	Enrichment Score: 1.3822063190836462
Category	Term	Count	%	PValue	Genes	List Total	Pop Hits	Pop Total	Fold Enrichment	Bonferroni	Benjamini	FDR
GOTERM_BP_DIRECT	GO:1903232~melanosome assembly	4	0.7067137809187279	0.01587921625582967	AP3M1, AP1G1, HPS3, HPS5	524	20	19357	7.388167938931297	0.9999999999999973	1.0	0.9980916030534351
GOTERM_BP_DIRECT	GO:0060155~platelet dense granule organization	4	0.7067137809187279	0.03215920794124007	AP3M1, AP1G1, HPS3, HPS5	524	26	19357	5.683206106870228	1.0	1.0	0.9980916030534351
GOTERM_BP_DIRECT	GO:0046907~intracellular transport	4	0.7067137809187279	0.1397161583070053	AP3M1, MKKS, HPS3, HPS5	524	48	19357	3.0784033078880406	1.0	1.0	0.9980916030534351
Annotation Cluster 21	Enrichment Score: 1.3786863484986311
Category	Term	Count	%	PValue	Genes	List Total	Pop Hits	Pop Total	Fold Enrichment	Bonferroni	Benjamini	FDR
INTERPRO	IPR003395:RecF/RecN/SMC	3	0.5300353356890459	0.019391599213816786	SMC5, SMC6, SMC4	534	8	19139	13.440308988764045	0.9999999922943115	0.8043298108687484	0.7950555677664882
GOTERM_MF_DIRECT	GO:0003697~single-stranded DNA binding	8	1.4134275618374559	0.03876145282229573	PURB, BLM, MSH3, DHX36, RBBP8, SMC5, SMC6, SMC4	528	113	18913	2.535934566908018	0.9999999999933458	0.9705271456659432	0.963073020123194
GOTERM_BP_DIRECT	GO:0051984~positive regulation of chromosome segregation	3	0.5300353356890459	0.04667628100571187	SMC5, SMC6, SMC4	524	13	19357	8.524809160305344	1.0	1.0	0.9980916030534351
GOTERM_CC_DIRECT	GO:0000775~chromosome, centromeric region	5	0.88339222614841	0.0871253803712751	SUV39H2, WAPAL, SMC5, SMC6, SMC4	541	64	20587	2.972937846580407	1.0	0.8862442915842365	0.8558076189439698
Annotation Cluster 22	Enrichment Score: 1.370774387242718
Category	Term	Count	%	PValue	Genes	List Total	Pop Hits	Pop Total	Fold Enrichment	Bonferroni	Benjamini	FDR
GOTERM_MF_DIRECT	GO:0035091~phosphatidylinositol binding	8	1.4134275618374559	0.032815879809913476	CCDC88A, RPS6KC1, SNX14, SGK3, PIK3C2A, STAM2, ZCCHC2	528	109	18913	2.62899638587712	0.9999999996314797	0.8545255102501469	0.8479623342881643
UP_SEQ_FEATURE	DOMAIN:PX	5	0.88339222614841	0.04366967610957537	RPS6KC1, SNX14, SGK3, PIK3C2A	547	50	20516	3.750639853747715	1.0	1.0	0.9896629213483146
INTERPRO	IPR001683:Phox homologous domain	5	0.88339222614841	0.04708566866363003	RPS6KC1, SNX14, SGK3, PIK3C2A	534	49	19139	3.6572269357181075	1.0	1.0	0.9895068205666316
SMART	SM00312:PX	5	0.88339222614841	0.04872475741355904	RPS6KC1, SNX14, SGK3, PIK3C2A	320	45	10374	3.6020833333333333	0.9999940872053915	1.0	0.9875
Annotation Cluster 23	Enrichment Score: 1.3499088852495187
Category	Term	Count	%	PValue	Genes	List Total	Pop Hits	Pop Total	Fold Enrichment	Bonferroni	Benjamini	FDR
GOTERM_BP_DIRECT	GO:1905515~non-motile cilium assembly	9	1.5901060070671376	1.573269345578121E-4	BBS2, IFT74, MKKS, IFT88, BBS10, ARL13B, CENPJ, PIBF1, CEP290	524	58	19357	5.732199262963938	0.28103351573017554	0.17115534520054143	0.17074724947998696
UP_KW_DISEASE	KW-0083~Bardet-Biedl syndrome	6	1.0600706713780919	0.0011809732483728768	BBS2, IFT74, MKKS, BBS10, ARL6, CEP290	153	25	4570	7.1686274509803924	0.08047555613308577	0.04192455031723713	0.04192455031723713
UP_KW_DISEASE	KW-0550~Obesity	7	1.2367491166077738	0.020139045208763653	BBS2, FTO, IFT74, MKKS, BBS10, ARL6, CEP290	153	65	4570	3.2166918049270987	0.7641281471297912	0.3660886159309583	0.3660886159309583
UP_KW_DISEASE	KW-1186~Ciliopathy	12	2.1201413427561837	0.020624710756673707	BBS2, DYNC2LI1, IFT74, MKKS, BBS10, FAM149B1, ARL13B, ARL6, OCRL, PIBF1, CEP290, CEP78	153	165	4570	2.1723113487819368	0.7722863380991526	0.3660886159309583	0.3660886159309583
UP_KW_DISEASE	KW-0979~Joubert syndrome	5	0.88339222614841	0.0425118780990951	IFT74, FAM149B1, ARL13B, PIBF1, CEP290	153	40	4570	3.7336601307189548	0.9542415770682838	0.5030572241726254	0.5030572241726254
GOTERM_CC_DIRECT	GO:0031514~motile cilium	7	1.2367491166077738	0.08772923290429815	BBS2, DYNC2LI1, IFT74, MKKS, IFT88, ARL13B, HAVCR1	541	117	20587	2.2767113765265337	1.0	0.8862442915842365	0.8558076189439698
GOTERM_BP_DIRECT	GO:0032402~melanosome transport	3	0.5300353356890459	0.11811461936493034	BBS2, MKKS, ARL6	524	22	19357	5.037387231089522	1.0	1.0	0.9980916030534351
GOTERM_BP_DIRECT	GO:0045494~photoreceptor cell maintenance	3	0.5300353356890459	0.3343192714134413	BBS2, MKKS, BBS10	524	44	19357	2.518693615544761	1.0	1.0	0.9980916030534351
GOTERM_BP_DIRECT	GO:0007601~visual perception	8	1.4134275618374559	0.3475163291141341	BBS2, MKKS, WDR36, BBS10, ARL6, RP2, CHM, CLN5	524	212	19357	1.3939939507417543	1.0	1.0	0.9980916030534351
UP_KW_BIOLOGICAL_PROCESS	KW-0844~Vision	6	1.0600706713780919	0.35847206455787695	BBS2, MKKS, WDR36, BBS10, ARL6, CHM	361	123	11248	1.5198973042362003	1.0	1.0	0.9702970297029703
UP_KW_BIOLOGICAL_PROCESS	KW-0716~Sensory transduction	7	1.2367491166077738	0.9999589106969107	BBS2, SLC24A4, MKKS, WDR36, BBS10, ARL6, CHM	361	626	11248	0.3484109635110139	1.0	1.0	0.9999589106969107
Annotation Cluster 24	Enrichment Score: 1.279350243627408
Category	Term	Count	%	PValue	Genes	List Total	Pop Hits	Pop Total	Fold Enrichment	Bonferroni	Benjamini	FDR
UP_SEQ_FEATURE	MOTIF:DEAH box	7	1.2367491166077738	0.0016426088384258178	BLM, DHX32, HELQ, DHX36, DHX15, DDX60L, TTF2	547	48	20516	5.46968312004875	0.9742534237856486	0.12608438877020242	0.12472498835219485
INTERPRO	IPR011709:Domain of unknown function DUF1605	3	0.5300353356890459	0.07993786716809184	DHX32, DHX36, DHX15	534	17	19139	6.324851288830139	1.0	1.0	0.9895068205666316
INTERPRO	IPR007502:Helicase-associated domain	3	0.5300353356890459	0.0883259123934088	DHX32, DHX36, DHX15	534	18	19139	5.973470661672908	1.0	1.0	0.9895068205666316
SMART	SM00847:SM00847	3	0.5300353356890459	0.10442630006049781	DHX32, DHX36, DHX15	320	18	10374	5.403125	0.9999999999971396	1.0	0.9875
GOTERM_CC_DIRECT	GO:0005622~intracellular	3	0.5300353356890459	0.33117995809968426	DHX32, DHX36, DHX15	541	45	20587	2.5369069624152805	1.0	1.0	0.9676113360323887
Annotation Cluster 25	Enrichment Score: 1.2696639364335285
Category	Term	Count	%	PValue	Genes	List Total	Pop Hits	Pop Total	Fold Enrichment	Bonferroni	Benjamini	FDR
GOTERM_CC_DIRECT	GO:0030915~Smc5-Smc6 complex	3	0.5300353356890459	0.021879570036832448	ANKRD32, SMC5, SMC6	541	9	20587	12.6845348120764	0.9999824529789956	0.4165533526243101	0.4022474799079196
GOTERM_BP_DIRECT	GO:0016925~protein sumoylation	5	0.88339222614841	0.054630605675379904	UHRF2, ANKRD32, SMC5, SMC6, TOPORS	524	53	19357	3.484984876854386	1.0	1.0	0.9980916030534351
GOTERM_CC_DIRECT	GO:0035861~site of double-strand break	6	1.0600706713780919	0.05909704978845266	SMCHD1, RAD50, RBBP8, ANKRD32, SMC5, SMC6	541	80	20587	2.8540203327171905	0.9999999999999197	0.76653174409491	0.7402064114694283
GOTERM_BP_DIRECT	GO:0032204~regulation of telomere maintenance	3	0.5300353356890459	0.11811461936493034	ANKRD32, SMC5, SMC6	524	22	19357	5.037387231089522	1.0	1.0	0.9980916030534351
Annotation Cluster 26	Enrichment Score: 1.265241807408938
Category	Term	Count	%	PValue	Genes	List Total	Pop Hits	Pop Total	Fold Enrichment	Bonferroni	Benjamini	FDR
GOTERM_BP_DIRECT	GO:0032508~DNA duplex unwinding	6	1.0600706713780919	0.021385184813215156	BLM, RAD50, HELQ, G3BP1, DHX36, POT1	524	59	19357	3.7566955621684563	1.0	1.0	0.9980916030534351
GOTERM_MF_DIRECT	GO:0051880~G-quadruplex DNA binding	3	0.5300353356890459	0.030070563622687473	BLM, RAD50, DHX36	528	10	18913	10.746022727272727	0.9999999976674493	0.8248737718302318	0.8185383357946694
GOTERM_MF_DIRECT	GO:0003678~DNA helicase activity	4	0.7067137809187279	0.24889719464194754	BLM, RAD50, G3BP1, DHX36	528	62	18913	2.3109726295210167	1.0	1.0	0.9938461538461538
Annotation Cluster 27	Enrichment Score: 1.2413687504349187
Category	Term	Count	%	PValue	Genes	List Total	Pop Hits	Pop Total	Fold Enrichment	Bonferroni	Benjamini	FDR
UP_SEQ_FEATURE	ZN_FING:RING-type	13	2.2968197879858656	0.014035961769027447	MAP3K1, UHRF2, MSL2, RNF6, PEX2, BRCA1, RCHY1, TOPORS, RNFT1, RNF146, TRIM13, RNF141, TRIM33	547	218	20516	2.2366200962715728	0.9999999999999784	0.6647670403798958	0.6575997407531583
GOTERM_BP_DIRECT	GO:0051865~protein autoubiquitination	7	1.2367491166077738	0.016805515434319303	RNF146, UHRF2, TRIM13, BRCA1, RCHY1, RNF141, RNFT1	524	76	19357	3.4024457613499397	0.9999999999999997	1.0	0.9980916030534351
INTERPRO	IPR013083:Zinc finger, RING/FYVE/PHD-type	23	4.063604240282685	0.018931481365551114	GTF2H2C, MAP3K1, UHRF2, MSL2, RNF6, PEX2, BRCA1, BAZ1A, BAZ2B, RCHY1, GTF2E1, TOPORS, RNFT1, MIB1, RNF146, MLLT10, PIKFYVE, TRIM13, NUP98, ARIH1, RNF141, TRIM33	534	488	19139	1.6892191625222572	0.9999999879449147	0.8043298108687484	0.7950555677664882
INTERPRO	IPR001841:Zinc finger, RING-type	16	2.8268551236749118	0.029226317418445488	MAP3K1, UHRF2, MSL2, RNF6, PEX2, BRCA1, RCHY1, TOPORS, RNFT1, MIB1, RNF146, VPS41, TRIM13, ARIH1, RNF141, TRIM33	534	312	19139	1.8379909728224337	0.9999999999994865	1.0	0.9895068205666316
SMART	SM00184:RING	13	2.2968197879858656	0.10152048428383112	UHRF2, RNF6, PEX2, BRCA1, RCHY1, TOPORS, RNFT1, MIB1, RNF146, TRIM13, ARIH1, RNF141, TRIM33	320	258	10374	1.6335029069767442	0.9999999999937559	1.0	0.9875
INTERPRO	IPR017907:Zinc finger, RING-type, conserved site	9	1.5901060070671376	0.13667537185437661	RNF146, UHRF2, TRIM13, PEX2, BRCA1, RNF141, TOPORS, TRIM33, RNFT1	534	182	19139	1.772348438078775	1.0	1.0	0.9895068205666316
GOTERM_MF_DIRECT	GO:0061630~ubiquitin protein ligase activity	14	2.4734982332155475	0.15045615211827607	UHRF2, NHLRC3, UBE3C, MSL2, RNF6, PEX2, RCHY1, TOPORS, RNFT1, CCAR1, RNF146, HERC4, TRIM13, ARIH1	528	337	18913	1.4880743638162035	1.0	1.0	0.9938461538461538
UP_SEQ_FEATURE	DOMAIN:RING-type	7	1.2367491166077738	0.4302723041156812	VPS41, TRIM13, RNF6, BRCA1, RCHY1, RNF141, TRIM33	547	199	20516	1.3193205515695479	1.0	1.0	0.9896629213483146
Annotation Cluster 28	Enrichment Score: 1.2350681127079666
Category	Term	Count	%	PValue	Genes	List Total	Pop Hits	Pop Total	Fold Enrichment	Bonferroni	Benjamini	FDR
KEGG_PATHWAY	hsa03013:Nucleocytoplasmic transport	14	2.4734982332155475	6.220884138280047E-6	NUP107, NCBP2, NMD3, IPO7, IPO8, XPO4, XPOT, TMEM33, TPR, KPNA4, NUP98, TNPO1, KPNA3, TNPO3	223	108	8205	4.769556552067763	0.0015167490228511493	8.170767507262594E-4	8.170767507262594E-4
GOTERM_BP_DIRECT	GO:0006606~protein import into nucleus	11	1.9434628975265018	5.524427039825571E-4	IPO8, NUP107, TPR, KPNA4, NUP98, TNPO1, RANBP6, SPG11, IPO7, KPNA3, TNPO3	524	105	19357	3.869992729916394	0.6861350442935528	0.21740290966546708	0.21688454316650316
GOTERM_CC_DIRECT	GO:0034399~nuclear periphery	4	0.7067137809187279	0.00645401945092772	NUP107, TPR, ANAPC4, NUP98	541	15	20587	10.147627849661122	0.9594448968570359	0.15973698141046105	0.1542510648771725
GOTERM_CC_DIRECT	GO:0005643~nuclear pore	7	1.2367491166077738	0.0356170644221952	NUP107, XPO4, XPOT, TPR, NUP98, IPO7, KPNA3	541	93	20587	2.864249796275317	0.9999999840224216	0.6284506625199081	0.6068675084535678
GOTERM_BP_DIRECT	GO:0006913~nucleocytoplasmic transport	5	0.88339222614841	0.05156173418293639	NUP107, TPR, NUP98, FBXO22, TNPO3	524	52	19357	3.552003816793893	1.0	1.0	0.9980916030534351
GOTERM_CC_DIRECT	GO:0005637~nuclear inner membrane	6	1.0600706713780919	0.11167279611279195	DPY19L1, NUP107, DPY19L3, TRA2B, TPR, NUP98	541	97	20587	2.3538312022409817	1.0	1.0	0.9676113360323887
GOTERM_MF_DIRECT	GO:0017056~structural constituent of nuclear pore	3	0.5300353356890459	0.1930359273254449	NUP107, TPR, NUP98	528	29	18913	3.705525078369906	1.0	1.0	0.9938461538461538
GOTERM_CC_DIRECT	GO:0005635~nuclear envelope	8	1.4134275618374559	0.2632951352173881	IPO8, NUP107, TNKS2, TMEM33, TPR, NUP98, IPO7, TNPO3	541	198	20587	1.537519371160776	1.0	1.0	0.9676113360323887
UP_KW_BIOLOGICAL_PROCESS	KW-0509~mRNA transport	6	1.0600706713780919	0.2888717043563711	BCLAF1, NUP107, NCBP2, TPR, G3BP2, NUP98	361	112	11248	1.669172932330827	0.9999999999999992	1.0	0.9702970297029703
UP_KW_CELLULAR_COMPONENT	KW-0906~Nuclear pore complex	3	0.5300353356890459	0.40973098155566323	NUP107, TPR, NUP98	505	49	17662	2.141281066882198	0.9999999995897491	1.0	0.975
GOTERM_CC_DIRECT	GO:0005640~nuclear outer membrane	3	0.5300353356890459	0.47793619416720323	NUP107, TPR, NUP98	541	61	20587	1.8714887427653708	1.0	1.0	0.9676113360323887
GOTERM_CC_DIRECT	GO:0000776~kinetochore	5	0.88339222614841	0.5827423629487773	NUP107, FBXO28, TPR, NUP98, CLASP2	541	155	20587	1.2275356269751356	1.0	1.0	0.9676113360323887
UP_KW_BIOLOGICAL_PROCESS	KW-0811~Translocation	3	0.5300353356890459	0.7724179984074848	NUP107, TPR, NUP98	361	87	11248	1.074410163339383	1.0	1.0	0.9702970297029703
KEGG_PATHWAY	hsa05014:Amyotrophic lateral sclerosis	8	1.4134275618374559	0.869280792704879	PPP3CB, NUP107, TBK1, APAF1, TPR, PIK3R4, NUP98, SPG11	223	364	8205	0.8086532301778938	1.0	1.0	1.0
Annotation Cluster 29	Enrichment Score: 1.199501630823798
Category	Term	Count	%	PValue	Genes	List Total	Pop Hits	Pop Total	Fold Enrichment	Bonferroni	Benjamini	FDR
UP_KW_LIGAND	KW-0949~S-adenosyl-L-methionine	14	2.4734982332155475	0.024166364720628372	N6AMT1, SUV39H2, METTL2B, PRMT3, THUMPD3, MTR, LIAS, ALKBH8, DTWD2, TRMT5, METTL10, TYW1, NUP98, ZCCHC4	245	198	6850	1.9769119769119767	0.5199643383036763	0.18124773540471278	0.18124773540471278
GOTERM_BP_DIRECT	GO:0030488~tRNA methylation	4	0.7067137809187279	0.06328081021546528	METTL2B, TRMT5, THUMPD3, ALKBH8	524	34	19357	4.345981140547822	1.0	1.0	0.9980916030534351
UP_KW_MOLECULAR_FUNCTION	KW-0489~Methyltransferase	11	1.9434628975265018	0.0708129768894527	N6AMT1, METTL2B, SUV39H2, TRMT5, METTL10, PRMT3, THUMPD3, MTR, NUP98, ZCCHC4, ALKBH8	332	208	11735	1.8692800046339206	0.9909092294540363	0.5665038151156216	0.5488005708932585
GOTERM_MF_DIRECT	GO:0008168~methyltransferase activity	6	1.0600706713780919	0.147027058338045	METTL2B, METTL10, PRMT3, THUMPD3, MTR, ALKBH8	528	100	18913	2.1492045454545456	1.0	1.0	0.9938461538461538
Annotation Cluster 30	Enrichment Score: 1.1867492288522874
Category	Term	Count	%	PValue	Genes	List Total	Pop Hits	Pop Total	Fold Enrichment	Bonferroni	Benjamini	FDR
UP_SEQ_FEATURE	DOMAIN:KH	4	0.7067137809187279	0.005481767146671263	ANKRD17, PNPT1, KRR1, ANKHD1	547	14	20516	10.716113867850614	0.9999951473314846	0.32111614917079556	0.3176539804465821
INTERPRO	IPR004087:K Homology domain	4	0.7067137809187279	0.09400926631620515	ANKRD17, PNPT1, KRR1, ANKHD1	534	39	19139	3.6759819456448675	1.0	1.0	0.9895068205666316
SMART	SM00322:KH	4	0.7067137809187279	0.11725670040118108	ANKRD17, PNPT1, KRR1, ANKHD1	320	39	10374	3.325	0.9999999999999116	1.0	0.9875
INTERPRO	IPR004088:K Homology domain, type 1	3	0.5300353356890459	0.2963290089606395	ANKRD17, PNPT1, ANKHD1	534	39	19139	2.75698645923365	1.0	1.0	0.9895068205666316
Annotation Cluster 31	Enrichment Score: 1.153519357012828
Category	Term	Count	%	PValue	Genes	List Total	Pop Hits	Pop Total	Fold Enrichment	Bonferroni	Benjamini	FDR
GOTERM_CC_DIRECT	GO:0032300~mismatch repair complex	3	0.5300353356890459	0.03808791894060049	MSH3, PMS1, MLH3	541	12	20587	9.513401109057302	0.9999999955124146	0.6284506625199081	0.6068675084535678
GOTERM_MF_DIRECT	GO:0030983~mismatched DNA binding	3	0.5300353356890459	0.04251812178024878	MSH3, PMS1, MLH3	528	12	18913	8.95501893939394	0.99999999999948	0.9885463313907842	0.9809538096443112
GOTERM_BP_DIRECT	GO:0006298~mismatch repair	3	0.5300353356890459	0.21383589725093868	MSH3, PMS1, MLH3	524	32	19357	3.463203721374046	1.0	1.0	0.9980916030534351
Annotation Cluster 32	Enrichment Score: 1.143768215515583
Category	Term	Count	%	PValue	Genes	List Total	Pop Hits	Pop Total	Fold Enrichment	Bonferroni	Benjamini	FDR
INTERPRO	IPR027409:GroEL-like apical domain	3	0.5300353356890459	0.07181774828421376	MKKS, PIKFYVE, BBS10	534	16	19139	6.720154494382022	1.0	1.0	0.9895068205666316
INTERPRO	IPR027410:TCP-1-like chaperonin intermediate domain	3	0.5300353356890459	0.07181774828421376	MKKS, PIKFYVE, BBS10	534	16	19139	6.720154494382022	1.0	1.0	0.9895068205666316
INTERPRO	IPR002423:Chaperonin Cpn60/TCP-1	3	0.5300353356890459	0.07181774828421376	MKKS, PIKFYVE, BBS10	534	16	19139	6.720154494382022	1.0	1.0	0.9895068205666316
Annotation Cluster 33	Enrichment Score: 1.1042332560860075
Category	Term	Count	%	PValue	Genes	List Total	Pop Hits	Pop Total	Fold Enrichment	Bonferroni	Benjamini	FDR
GOTERM_BP_DIRECT	GO:0016558~protein import into peroxisome matrix	3	0.5300353356890459	0.04020025002306697	LONP2, PEX2, PEX1	524	12	19357	9.235209923664122	1.0	1.0	0.9980916030534351
UP_KW_CELLULAR_COMPONENT	KW-0576~Peroxisome	7	1.2367491166077738	0.08880616226105806	ACBD5, LONP2, PEX2, HACL1, PEX1, CROT, FAR2	505	108	17662	2.266850018335167	0.9779178307294394	0.45255361349221407	0.4304778274682036
GOTERM_BP_DIRECT	GO:0007031~peroxisome organization	3	0.5300353356890459	0.13634159648925182	LONP2, PEX2, PEX1	524	24	19357	4.617604961832061	1.0	1.0	0.9980916030534351
Annotation Cluster 34	Enrichment Score: 1.0834638537010697
Category	Term	Count	%	PValue	Genes	List Total	Pop Hits	Pop Total	Fold Enrichment	Bonferroni	Benjamini	FDR
INTERPRO	IPR015943:WD40/YVTN repeat-like-containing domain	20	3.53356890459364	0.005560883699620848	UTP15, BBS2, SEMA5B, WDR36, MIOS, APAF1, EED, AASDH, PIK3R4, HPS5, IKBKAP, FBXW2, WDR43, WDR11, VPS41, DMXL2, WDR5B, ANAPC4, PLAA, STXBP5	534	357	19139	2.007889298041314	0.9951067003951836	0.35367220329588595	0.349594221916164
UP_KW_DOMAIN	KW-0853~WD repeat	13	2.2968197879858656	0.058726476106678464	UTP15, WDR36, MIOS, APAF1, EED, PIK3R4, FBXW2, WDR43, WDR11, DMXL2, WDR5B, PLAA, STXBP5	370	283	14500	1.80021010409703	0.7514210266948472	0.19295842149337208	0.16778993173336704
UP_SEQ_FEATURE	REPEAT:WD 6	12	2.1201413427561837	0.08142393297032108	UTP15, WDR36, MIOS, EED, DMXL2, PIK3R4, WDR5B, PLAA, STXBP5, WDR43, FBXW2, WDR11	547	256	20516	1.7581124314442413	1.0	1.0	0.9896629213483146
INTERPRO	IPR001680:WD40 repeat	13	2.2968197879858656	0.08436584494074392	UTP15, WDR36, MIOS, APAF1, EED, PIK3R4, FBXW2, WDR43, WDR11, DMXL2, WDR5B, PLAA, STXBP5	534	275	19139	1.6942934967654069	1.0	1.0	0.9895068205666316
UP_SEQ_FEATURE	REPEAT:WD 7	10	1.76678445229682	0.09032334441068751	UTP15, WDR36, EED, DMXL2, PIK3R4, WDR5B, PLAA, STXBP5, FBXW2, WDR11	547	202	20516	1.8567524028454032	1.0	1.0	0.9896629213483146
UP_SEQ_FEATURE	REPEAT:WD 5	12	2.1201413427561837	0.09325832433653146	UTP15, WDR36, MIOS, EED, DMXL2, PIK3R4, WDR5B, PLAA, STXBP5, WDR43, FBXW2, WDR11	547	263	20516	1.7113185644476263	1.0	1.0	0.9896629213483146
UP_SEQ_FEATURE	REPEAT:WD	10	1.76678445229682	0.09502814132197246	UTP15, WDR36, APAF1, EED, DMXL2, PIK3R4, PLAA, STXBP5, WDR43, FBXW2	547	204	20516	1.8385489479155466	1.0	1.0	0.9896629213483146
UP_SEQ_FEATURE	REPEAT:WD 4	12	2.1201413427561837	0.09920046960938042	UTP15, WDR36, MIOS, EED, DMXL2, PIK3R4, WDR5B, PLAA, STXBP5, WDR43, FBXW2, WDR11	547	266	20516	1.6920179791343073	1.0	1.0	0.9896629213483146
UP_SEQ_FEATURE	REPEAT:WD 3	12	2.1201413427561837	0.10256905278614092	UTP15, WDR36, MIOS, EED, DMXL2, PIK3R4, WDR5B, PLAA, STXBP5, WDR43, FBXW2, WDR11	547	268	20516	1.6793909792900215	1.0	1.0	0.9896629213483146
UP_SEQ_FEATURE	REPEAT:WD 2	12	2.1201413427561837	0.11931862028176554	UTP15, WDR36, MIOS, EED, DMXL2, PIK3R4, WDR5B, PLAA, STXBP5, WDR43, FBXW2, WDR11	547	276	20516	1.6307129798903106	1.0	1.0	0.9896629213483146
UP_SEQ_FEATURE	REPEAT:WD 1	12	2.1201413427561837	0.11931862028176554	UTP15, WDR36, MIOS, EED, DMXL2, PIK3R4, WDR5B, PLAA, STXBP5, WDR43, FBXW2, WDR11	547	276	20516	1.6307129798903106	1.0	1.0	0.9896629213483146
SMART	SM00320:WD40	13	2.2968197879858656	0.13921329326886991	UTP15, WDR36, MIOS, APAF1, EED, PIK3R4, FBXW2, WDR43, WDR11, DMXL2, WDR5B, PLAA, STXBP5	320	274	10374	1.5381158759124087	0.9999999999999998	1.0	0.9875
INTERPRO	IPR019775:WD40 repeat, conserved site	7	1.2367491166077738	0.22704206746631012	UTP15, WDR36, APAF1, EED, WDR5B, FBXW2, WDR11	534	147	19139	1.7067059033351168	1.0	1.0	0.9895068205666316
Annotation Cluster 35	Enrichment Score: 1.0629112802880671
Category	Term	Count	%	PValue	Genes	List Total	Pop Hits	Pop Total	Fold Enrichment	Bonferroni	Benjamini	FDR
KEGG_PATHWAY	hsa03020:RNA polymerase	4	0.7067137809187279	0.06327477691870625	CRCP, POLR3B, POLR2B, POLR3G	223	34	8205	4.328673173305196	0.9999998815921876	1.0	1.0
GOTERM_CC_DIRECT	GO:0005666~DNA-directed RNA polymerase III complex	3	0.5300353356890459	0.08757194365702246	CRCP, POLR3B, POLR3G	541	19	20587	6.00846385835198	1.0	0.8862442915842365	0.8558076189439698
GOTERM_MF_DIRECT	GO:0003899~DNA-directed 5'-3' RNA polymerase activity	4	0.7067137809187279	0.0886320118807215	CRCP, POLR3B, POLR2B, POLR3G	528	38	18913	3.770534290271133	1.0	1.0	0.9938461538461538
UP_KW_CELLULAR_COMPONENT	KW-0240~DNA-directed RNA polymerase	4	0.7067137809187279	0.099341037108047	CRCP, POLR3B, POLR2B, POLR3G	505	39	17662	3.5871033257171874	0.9862919592985688	0.45255361349221407	0.4304778274682036
UP_KW_CELLULAR_COMPONENT	KW-9994~DNA-directed RNA polymerase	4	0.7067137809187279	0.099341037108047	CRCP, POLR3B, POLR2B, POLR3G	505	39	17662	3.5871033257171874	0.9862919592985688	0.45255361349221407	0.4304778274682036
Annotation Cluster 36	Enrichment Score: 1.0262565149431795
Category	Term	Count	%	PValue	Genes	List Total	Pop Hits	Pop Total	Fold Enrichment	Bonferroni	Benjamini	FDR
INTERPRO	IPR018936:Phosphatidylinositol 3/4-kinase, conserved site	3	0.5300353356890459	0.07181774828421376	PIK3CB, PIK3C2A, ATR	534	16	19139	6.720154494382022	1.0	1.0	0.9895068205666316
UP_SEQ_FEATURE	REGION:Catalytic loop	3	0.5300353356890459	0.08976867055155616	PIK3CB, PIK3C2A, ATR	547	19	20516	5.922062926970076	1.0	1.0	0.9896629213483146
UP_SEQ_FEATURE	REGION:G-loop	3	0.5300353356890459	0.08976867055155616	PIK3CB, PIK3C2A, ATR	547	19	20516	5.922062926970076	1.0	1.0	0.9896629213483146
SMART	SM00146:PI3Kc	3	0.5300353356890459	0.09467706363237771	PIK3CB, PIK3C2A, ATR	320	17	10374	5.720955882352941	0.9999999999611269	1.0	0.9875
UP_SEQ_FEATURE	DOMAIN:PI3K/PI4K catalytic	3	0.5300353356890459	0.09804788427415209	PIK3CB, PIK3C2A, ATR	547	20	20516	5.625959780621572	1.0	1.0	0.9896629213483146
INTERPRO	IPR000403:Phosphatidylinositol 3-/4-kinase, catalytic domain	3	0.5300353356890459	0.10582212995218011	PIK3CB, PIK3C2A, ATR	534	20	19139	5.376123595505619	1.0	1.0	0.9895068205666316
UP_SEQ_FEATURE	REGION:Activation loop	3	0.5300353356890459	0.1152029283788157	PIK3CB, PIK3C2A, ATR	547	22	20516	5.114508891474156	1.0	1.0	0.9896629213483146
Annotation Cluster 37	Enrichment Score: 0.9921891632004906
Category	Term	Count	%	PValue	Genes	List Total	Pop Hits	Pop Total	Fold Enrichment	Bonferroni	Benjamini	FDR
INTERPRO	IPR008250:P-type ATPase, A domain	4	0.7067137809187279	0.08317263378963498	ATP11A, ATP13A3, ATP2C1, ATP9B	534	37	19139	3.8746836724364817	1.0	1.0	0.9895068205666316
INTERPRO	IPR001757:Cation-transporting P-type ATPase	4	0.7067137809187279	0.08317263378963498	ATP11A, ATP13A3, ATP2C1, ATP9B	534	37	19139	3.8746836724364817	1.0	1.0	0.9895068205666316
INTERPRO	IPR023299:P-type ATPase, cytoplasmic domain N	4	0.7067137809187279	0.08317263378963498	ATP11A, ATP13A3, ATP2C1, ATP9B	534	37	19139	3.8746836724364817	1.0	1.0	0.9895068205666316
INTERPRO	IPR018303:P-type ATPase, phosphorylation site	4	0.7067137809187279	0.08317263378963498	ATP11A, ATP13A3, ATP2C1, ATP9B	534	37	19139	3.8746836724364817	1.0	1.0	0.9895068205666316
INTERPRO	IPR023298:P-type ATPase, transmembrane domain	4	0.7067137809187279	0.08852071159554475	ATP11A, ATP13A3, ATP2C1, ATP9B	534	38	19139	3.7727183126355217	1.0	1.0	0.9895068205666316
UP_SEQ_FEATURE	ACT_SITE:4-aspartylphosphate intermediate	4	0.7067137809187279	0.08986926614630653	ATP11A, ATP13A3, ATP2C1, ATP9B	547	40	20516	3.750639853747715	1.0	1.0	0.9896629213483146
UP_KW_MOLECULAR_FUNCTION	KW-1278~Translocase	6	1.0600706713780919	0.17034176902243103	ABCC4, ATP11A, ATP13A3, ATP2C1, ATP9B, ABCA13	332	104	11735	2.0392145505097314	0.9999935501372439	0.9910793834032351	0.9601081526718841
INTERPRO	IPR023214:HAD-like domain	5	0.88339222614841	0.17806871808744854	ATP11A, ATP13A3, NT5C2, ATP2C1, ATP9B	534	79	19139	2.268406580382117	1.0	1.0	0.9895068205666316
Annotation Cluster 38	Enrichment Score: 0.935356837663638
Category	Term	Count	%	PValue	Genes	List Total	Pop Hits	Pop Total	Fold Enrichment	Bonferroni	Benjamini	FDR
UP_SEQ_FEATURE	REPEAT:ARM 6	4	0.7067137809187279	0.041039596072993345	USO1, PLAA, KPNA4, KPNA3	547	29	20516	5.173296349996848	1.0	1.0	0.9896629213483146
UP_SEQ_FEATURE	REPEAT:ARM 5	4	0.7067137809187279	0.05673127083323561	USO1, PLAA, KPNA4, KPNA3	547	33	20516	4.546230125754806	1.0	1.0	0.9896629213483146
UP_SEQ_FEATURE	REPEAT:ARM 4	4	0.7067137809187279	0.07971175970873798	USO1, PLAA, KPNA4, KPNA3	547	38	20516	3.948041951313384	1.0	1.0	0.9896629213483146
UP_SEQ_FEATURE	REPEAT:ARM 9	3	0.5300353356890459	0.08171136012411949	USO1, KPNA4, KPNA3	547	18	20516	6.251066422912858	1.0	1.0	0.9896629213483146
UP_SEQ_FEATURE	REPEAT:ARM 3	4	0.7067137809187279	0.10053529272908455	USO1, PLAA, KPNA4, KPNA3	547	42	20516	3.5720379559502047	1.0	1.0	0.9896629213483146
UP_SEQ_FEATURE	REPEAT:ARM 2	4	0.7067137809187279	0.11167928967774927	USO1, PLAA, KPNA4, KPNA3	547	44	20516	3.409672594316104	1.0	1.0	0.9896629213483146
UP_SEQ_FEATURE	REPEAT:ARM 8	3	0.5300353356890459	0.13304583058337904	USO1, KPNA4, KPNA3	547	24	20516	4.688299817184643	1.0	1.0	0.9896629213483146
UP_SEQ_FEATURE	REPEAT:ARM 7	3	0.5300353356890459	0.15145735221513057	USO1, KPNA4, KPNA3	547	26	20516	4.327661369708901	1.0	1.0	0.9896629213483146
INTERPRO	IPR000225:Armadillo	3	0.5300353356890459	0.35787517368923866	USO1, KPNA4, KPNA3	534	45	19139	2.3893882646691638	1.0	1.0	0.9895068205666316
SMART	SM00185:ARM	3	0.5300353356890459	0.36081684630363486	USO1, KPNA4, KPNA3	320	41	10374	2.3721036585365853	1.0	1.0	0.9875
Annotation Cluster 39	Enrichment Score: 0.9303189695655883
Category	Term	Count	%	PValue	Genes	List Total	Pop Hits	Pop Total	Fold Enrichment	Bonferroni	Benjamini	FDR
GOTERM_BP_DIRECT	GO:0006625~protein targeting to peroxisome	3	0.5300353356890459	0.023128478008856423	LONP2, HACL1, PEX1	524	9	19357	12.313613231552162	1.0	1.0	0.9980916030534351
GOTERM_CC_DIRECT	GO:0005777~peroxisome	7	1.2367491166077738	0.06965688802174741	ACBD5, LONP2, HACL1, PEX1, CROT, IDE, FAR2	541	110	20587	2.4215930095782223	0.9999999999999997	0.8409795017259748	0.8120973774242747
UP_KW_CELLULAR_COMPONENT	KW-0576~Peroxisome	7	1.2367491166077738	0.08880616226105806	ACBD5, LONP2, PEX2, HACL1, PEX1, CROT, FAR2	505	108	17662	2.266850018335167	0.9779178307294394	0.45255361349221407	0.4304778274682036
GOTERM_CC_DIRECT	GO:0005782~peroxisomal matrix	4	0.7067137809187279	0.15562107153387494	LONP2, HACL1, CROT, IDE	541	52	20587	2.9272003412484002	1.0	1.0	0.9676113360323887
KEGG_PATHWAY	hsa04146:Peroxisome	5	0.88339222614841	0.18136487634680665	PEX2, HACL1, PEX1, CROT, FAR2	223	82	8205	2.243519632505742	1.0	1.0	1.0
GOTERM_CC_DIRECT	GO:0005778~peroxisomal membrane	4	0.7067137809187279	0.2641045058732027	ACBD5, PEX2, PEX1, FAR2	541	68	20587	2.2384473197781887	1.0	1.0	0.9676113360323887
UP_SEQ_FEATURE	MOTIF:Microbody targeting signal	3	0.5300353356890459	0.28828071574280323	LONP2, HACL1, CROT	547	40	20516	2.812979890310786	1.0	1.0	0.9896629213483146
Annotation Cluster 40	Enrichment Score: 0.9288168035093635
Category	Term	Count	%	PValue	Genes	List Total	Pop Hits	Pop Total	Fold Enrichment	Bonferroni	Benjamini	FDR
UP_SEQ_FEATURE	DOMAIN:Bromo	5	0.88339222614841	0.021280134454073743	KIAA2026, BAZ1A, BAZ2B, SMARCA2, TRIM33	547	40	20516	4.688299817184644	1.0	0.9473915858953631	0.9371771213574076
INTERPRO	IPR001487:Bromodomain	5	0.88339222614841	0.031188428797215346	KIAA2026, BAZ1A, BAZ2B, SMARCA2, TRIM33	534	43	19139	4.167537670934587	0.9999999999999255	1.0	0.9895068205666316
INTERPRO	IPR019787:Zinc finger, PHD-finger	6	1.0600706713780919	0.07236141769492428	MLLT10, UHRF2, NUP98, BAZ1A, BAZ2B, TRIM33	534	80	19139	2.6880617977528094	1.0	1.0	0.9895068205666316
UP_KW_DOMAIN	KW-0103~Bromodomain	4	0.7067137809187279	0.08097580101175605	BAZ1A, BAZ2B, SMARCA2, TRIM33	370	40	14500	3.9189189189189193	0.8566096973211572	0.23280542790879866	0.20243950252939014
INTERPRO	IPR001965:Zinc finger, PHD-type	6	1.0600706713780919	0.11011906338345592	MLLT10, UHRF2, NUP98, BAZ1A, BAZ2B, TRIM33	534	91	19139	2.3631312507717	1.0	1.0	0.9895068205666316
SMART	SM00297:BROMO	4	0.7067137809187279	0.1380085361847179	BAZ1A, BAZ2B, SMARCA2, TRIM33	320	42	10374	3.0875000000000004	0.9999999999999997	1.0	0.9875
UP_SEQ_FEATURE	ZN_FING:PHD-type	4	0.7067137809187279	0.14766262224004228	UHRF2, BAZ1A, BAZ2B, TRIM33	547	50	20516	3.000511882998172	1.0	1.0	0.9896629213483146
SMART	SM00249:PHD	6	1.0600706713780919	0.14825016950906017	MLLT10, UHRF2, NUP98, BAZ1A, BAZ2B, TRIM33	320	91	10374	2.1375	1.0	1.0	0.9875
INTERPRO	IPR018359:Bromodomain, conserved site	3	0.5300353356890459	0.16273092605525008	BAZ1A, BAZ2B, SMARCA2	534	26	19139	4.1354796888504755	1.0	1.0	0.9895068205666316
INTERPRO	IPR011011:Zinc finger, FYVE/PHD-type	7	1.2367491166077738	0.19623864567606011	MLLT10, PIKFYVE, UHRF2, NUP98, BAZ1A, BAZ2B, TRIM33	534	140	19139	1.7920411985018727	1.0	1.0	0.9895068205666316
GOTERM_BP_DIRECT	GO:0006338~chromatin remodeling	8	1.4134275618374559	0.2151090495230207	SUV39H2, ACTR6, DDX21, ACTR8, BAZ1A, TTF2, BAZ2B, SMARCA2	524	180	19357	1.6418150975402883	1.0	1.0	0.9980916030534351
INTERPRO	IPR019786:Zinc finger, PHD-type, conserved site	4	0.7067137809187279	0.2940932915089186	MLLT10, NUP98, BAZ1A, TRIM33	534	68	19139	2.1082837629433797	1.0	1.0	0.9895068205666316
UP_SEQ_FEATURE	DOMAIN:PHD-type	4	0.7067137809187279	0.32219493132807264	MLLT10, NUP98, BAZ1A, TRIM33	547	75	20516	2.0003412553321147	1.0	1.0	0.9896629213483146
Annotation Cluster 41	Enrichment Score: 0.8345384306482603
Category	Term	Count	%	PValue	Genes	List Total	Pop Hits	Pop Total	Fold Enrichment	Bonferroni	Benjamini	FDR
GOTERM_BP_DIRECT	GO:0051301~cell division	18	3.180212014134275	0.033212558773230885	LMLN, KLHDC5, SMC5, LIG3, HAUS6, ACTR8, SMC4, CDC14A, KLHL9, CENPJ, TPR, RBBP8, WAPAL, ANAPC4, CEP63, CDK13, SPG20, CLASP2	524	385	19357	1.7271041935164073	1.0	1.0	0.9980916030534351
GOTERM_BP_DIRECT	GO:0007049~cell cycle	14	2.4734982332155475	0.17087117067038382	LMLN, SUV39H2, KLHDC5, UHRF2, TET2, LIG3, BRCA1, ACTR8, SMC4, CDC14A, CCAR1, KLHL9, TP53BP2, ANAPC4	524	357	19357	1.4486603801826072	1.0	1.0	0.9980916030534351
UP_KW_BIOLOGICAL_PROCESS	KW-0131~Cell cycle	27	4.770318021201414	0.2109493629936618	SUV39H2, UHRF2, SMC5, BRCA1, SMC4, CDC14A, CCAR1, TPR, RBBP8, TP53BP2, WAPAL, E2F6, CLASP2, LMLN, KLHDC5, PDCD6IP, TET2, LIG3, HAUS6, ACTR8, KLHL9, RINT1, RAD50, RPS6KB1, ANAPC4, CEP63, CDK13	361	685	11248	1.228121398386477	0.9999999999680333	1.0	0.9702970297029703
UP_KW_BIOLOGICAL_PROCESS	KW-0498~Mitosis	13	2.2968197879858656	0.21629336211894346	LMLN, KLHDC5, SMC5, HAUS6, ACTR8, SMC4, KLHL9, TPR, RBBP8, WAPAL, ANAPC4, CEP63, CLASP2	361	289	11248	1.401566199235112	0.999999999984017	1.0	0.9702970297029703
UP_KW_BIOLOGICAL_PROCESS	KW-0132~Cell division	17	3.0035335689045937	0.25948682141650553	LMLN, KLHDC5, PDCD6IP, SMC5, LIG3, HAUS6, ACTR8, SMC4, CDC14A, KLHL9, TPR, RBBP8, WAPAL, ANAPC4, CEP63, CDK13, CLASP2	361	417	11248	1.2702259245235392	0.9999999999999507	1.0	0.9702970297029703
Annotation Cluster 42	Enrichment Score: 0.8230363041022222
Category	Term	Count	%	PValue	Genes	List Total	Pop Hits	Pop Total	Fold Enrichment	Bonferroni	Benjamini	FDR
UP_SEQ_FEATURE	REPEAT:ANK 13	3	0.5300353356890459	0.052079073570787275	ANKRD17, TNKS2, ANKHD1	547	14	20516	8.03708540088796	1.0	1.0	0.9896629213483146
UP_SEQ_FEATURE	REPEAT:ANK 14	3	0.5300353356890459	0.052079073570787275	ANKRD17, TNKS2, ANKHD1	547	14	20516	8.03708540088796	1.0	1.0	0.9896629213483146
UP_SEQ_FEATURE	REPEAT:ANK 15	3	0.5300353356890459	0.052079073570787275	ANKRD17, TNKS2, ANKHD1	547	14	20516	8.03708540088796	1.0	1.0	0.9896629213483146
UP_SEQ_FEATURE	REPEAT:ANK 12	3	0.5300353356890459	0.0738942175395788	ANKRD17, TNKS2, ANKHD1	547	17	20516	6.618776212495967	1.0	1.0	0.9896629213483146
UP_SEQ_FEATURE	REPEAT:ANK 7	5	0.88339222614841	0.09072690202586335	ANKRD17, TNKS2, ZDHHC13, ANKHD1, MIB1	547	64	20516	2.9301873857404024	1.0	1.0	0.9896629213483146
UP_SEQ_FEATURE	REPEAT:ANK 9	4	0.7067137809187279	0.0951405998315622	ANKRD17, TNKS2, ANKHD1, MIB1	547	41	20516	3.6591608329245995	1.0	1.0	0.9896629213483146
UP_SEQ_FEATURE	REPEAT:ANK 4	9	1.5901060070671376	0.11375646526826187	ANKRD17, ANKRD26, ANKRD46, TNKS2, ANKRD11, TP53BP2, ZDHHC13, ANKHD1, MIB1	547	182	20516	1.8547120155895294	1.0	1.0	0.9896629213483146
UP_SEQ_FEATURE	REPEAT:ANK 8	4	0.7067137809187279	0.12326985285320678	ANKRD17, TNKS2, ANKHD1, MIB1	547	46	20516	3.2614259597806217	1.0	1.0	0.9896629213483146
UP_SEQ_FEATURE	REPEAT:ANK 3	10	1.76678445229682	0.12490169481745644	ANKRD17, ANKRD26, ANKRD46, TNKS2, ANKRD11, TP53BP2, ZDHHC13, ANKRD32, ANKHD1, MIB1	547	217	20516	1.7284054625565508	1.0	1.0	0.9896629213483146
UP_SEQ_FEATURE	REPEAT:ANK 11	3	0.5300353356890459	0.13304583058337904	ANKRD17, TNKS2, ANKHD1	547	24	20516	4.688299817184643	1.0	1.0	0.9896629213483146
UP_SEQ_FEATURE	REPEAT:ANK 10	3	0.5300353356890459	0.17990582301333224	ANKRD17, TNKS2, ANKHD1	547	29	20516	3.8799722624976356	1.0	1.0	0.9896629213483146
UP_SEQ_FEATURE	REPEAT:ANK 1	10	1.76678445229682	0.2371241534162199	ANKRD17, ANKRD26, ANKRD46, TNKS2, ANKRD11, TP53BP2, ZDHHC13, ANKRD32, ANKHD1, MIB1	547	255	20516	1.4708391583324372	1.0	1.0	0.9896629213483146
UP_KW_DOMAIN	KW-0040~ANK repeat	10	1.76678445229682	0.23974136515388203	ANKRD17, ANKRD26, ANKRD46, TNKS2, ANKRD11, TP53BP2, ZDHHC13, ANKRD32, ANKHD1, MIB1	370	266	14500	1.4732777890672628	0.9981714311649973	0.6126723776154762	0.532758589230849
UP_SEQ_FEATURE	REPEAT:ANK 2	10	1.76678445229682	0.2429674512858243	ANKRD17, ANKRD26, ANKRD46, TNKS2, ANKRD11, TP53BP2, ZDHHC13, ANKRD32, ANKHD1, MIB1	547	256	20516	1.4650936928702012	1.0	1.0	0.9896629213483146
INTERPRO	IPR002110:Ankyrin repeat	10	1.76678445229682	0.28926443929258905	ANKRD17, ANKRD26, ANKRD46, TNKS2, ANKRD11, TP53BP2, ZDHHC13, ANKRD32, ANKHD1, MIB1	534	257	19139	1.3945845902738307	1.0	1.0	0.9895068205666316
UP_SEQ_FEATURE	REPEAT:ANK 6	5	0.88339222614841	0.29405145149973466	ANKRD17, TNKS2, ZDHHC13, ANKHD1, MIB1	547	103	20516	1.8206989581299586	1.0	1.0	0.9896629213483146
SMART	SM00248:ANK	10	1.76678445229682	0.35133749626110705	ANKRD17, ANKRD26, ANKRD46, TNKS2, ANKRD11, TP53BP2, ZDHHC13, ANKRD32, ANKHD1, MIB1	320	247	10374	1.3125	1.0	1.0	0.9875
UP_SEQ_FEATURE	REPEAT:ANK 5	6	1.0600706713780919	0.3748315618861731	ANKRD17, ANKRD26, TNKS2, ZDHHC13, ANKHD1, MIB1	547	151	20516	1.4903204716878335	1.0	1.0	0.9896629213483146
UP_SEQ_FEATURE	REPEAT:ANK	7	1.2367491166077738	0.39410719952190665	ANKRD17, ANKRD26, ANKRD46, ANKRD11, TP53BP2, ANKRD32, ANKHD1	547	190	20516	1.3818146829596845	1.0	1.0	0.9896629213483146
Annotation Cluster 43	Enrichment Score: 0.7849144344946836
Category	Term	Count	%	PValue	Genes	List Total	Pop Hits	Pop Total	Fold Enrichment	Bonferroni	Benjamini	FDR
BIOCARTA	h_mapkPathway:MAPKinase Signaling Pathway	7	1.2367491166077738	0.010584836224478448	MAP3K2, MAP2K4, RPS6KA5, MAP3K1, RPS6KB1, TGFBR1, MAP4K3	37	87	1623	3.529356943150047	0.6475487270648437	1.0	1.0
BBID	100.MAPK_signaling_cascades	3	0.5300353356890459	0.10479674668910637	MAP3K2, MAP2K4, MAP3K1	11	22	388	4.8099173553719	0.8099688584359097	1.0	1.0
GOTERM_BP_DIRECT	GO:0000165~MAPK cascade	7	1.2367491166077738	0.2424896748630599	MAP3K2, MAP2K4, MAP3K1, TAOK3, RASAL2, NLK, RASGRP3	524	155	19357	1.668295986210293	1.0	1.0	0.9980916030534351
GOTERM_BP_DIRECT	GO:0071260~cellular response to mechanical stimulus	3	0.5300353356890459	0.6125987227024772	MAP3K2, MAP2K4, MAP3K1	524	76	19357	1.4581910405785456	1.0	1.0	0.9980916030534351
KEGG_PATHWAY	hsa04912:GnRH signaling pathway	3	0.5300353356890459	0.721982292407461	MAP3K2, MAP2K4, MAP3K1	223	93	8205	1.1868942571965861	1.0	1.0	1.0
Annotation Cluster 44	Enrichment Score: 0.7693618299117878
Category	Term	Count	%	PValue	Genes	List Total	Pop Hits	Pop Total	Fold Enrichment	Bonferroni	Benjamini	FDR
UP_SEQ_FEATURE	REPEAT:WD 9	4	0.7067137809187279	0.0951405998315622	WDR36, DMXL2, STXBP5, WDR11	547	41	20516	3.6591608329245995	1.0	1.0	0.9896629213483146
UP_SEQ_FEATURE	REPEAT:WD 14	3	0.5300353356890459	0.10653153562280653	WDR36, DMXL2, STXBP5	547	21	20516	5.358056933925306	1.0	1.0	0.9896629213483146
UP_SEQ_FEATURE	REPEAT:WD 13	3	0.5300353356890459	0.16084199987429018	WDR36, DMXL2, STXBP5	547	27	20516	4.167377615275239	1.0	1.0	0.9896629213483146
UP_SEQ_FEATURE	REPEAT:WD 12	3	0.5300353356890459	0.20906542866909406	WDR36, DMXL2, STXBP5	547	32	20516	3.5162248628884827	1.0	1.0	0.9896629213483146
UP_SEQ_FEATURE	REPEAT:WD 8	4	0.7067137809187279	0.22120407894401356	WDR36, DMXL2, STXBP5, WDR11	547	61	20516	2.4594359696706327	1.0	1.0	0.9896629213483146
UP_SEQ_FEATURE	REPEAT:WD 11	3	0.5300353356890459	0.22875939924539637	WDR36, DMXL2, STXBP5	547	34	20516	3.3093881062479835	1.0	1.0	0.9896629213483146
UP_SEQ_FEATURE	REPEAT:WD 10	3	0.5300353356890459	0.23865434857517323	WDR36, DMXL2, STXBP5	547	35	20516	3.214834160355184	1.0	1.0	0.9896629213483146
Annotation Cluster 45	Enrichment Score: 0.7563378164822114
Category	Term	Count	%	PValue	Genes	List Total	Pop Hits	Pop Total	Fold Enrichment	Bonferroni	Benjamini	FDR
UP_SEQ_FEATURE	DOMAIN:J	4	0.7067137809187279	0.16040036979968775	DNAJC3, DNAJC24, DNAJC25, DNAJC16	547	52	20516	2.885107579805934	1.0	1.0	0.9896629213483146
INTERPRO	IPR001623:DnaJ domain	4	0.7067137809187279	0.17610159754479662	DNAJC3, DNAJC24, DNAJC25, DNAJC16	534	52	19139	2.75698645923365	1.0	1.0	0.9895068205666316
SMART	SM00271:DnaJ	4	0.7067137809187279	0.19055392097777835	DNAJC3, DNAJC24, DNAJC25, DNAJC16	320	49	10374	2.6464285714285714	1.0	1.0	0.9875
Annotation Cluster 46	Enrichment Score: 0.7201281788848627
Category	Term	Count	%	PValue	Genes	List Total	Pop Hits	Pop Total	Fold Enrichment	Bonferroni	Benjamini	FDR
UP_SEQ_FEATURE	TOPO_DOM:Lumenal	26	4.593639575971731	0.046963252535844074	GALNT11, PIGN, CCDC47, GXYLT1, ATP2C1, CLN5, MAN1A2, MAN2A1, LAMP2, TMED5, B4GALNT4, FKTN, B3GALNT2, SACM1L, PAQR3, TMEM192, ZDHHC13, CASD1, SCAMP1, SPCS3, TMX3, TMEM33, LPCAT2, FAM20B, ATP13A3, MBTPS2	547	657	20516	1.4842714794130987	1.0	1.0	0.9896629213483146
UP_SEQ_FEATURE	TRANSMEM:Helical; Signal-anchor for type II membrane protein	13	2.2968197879858656	0.3711845850500524	B3GALNT2, GALNT11, ABHD3, CLEC10A, GXYLT1, CLN5, SPCS3, MAN1A2, MAN2A1, LPCAT2, FAM20B, FKTN, B4GALNT4	547	400	20516	1.2189579524680074	1.0	1.0	0.9896629213483146
UP_KW_DOMAIN	KW-0735~Signal-anchor	14	2.4734982332155475	0.39652206939647594	B3GALNT2, SEMA5B, GALNT11, ABHD3, CLEC10A, GXYLT1, CLN5, SPCS3, MAN1A2, MAN2A1, LPCAT2, FAM20B, FKTN, B4GALNT4	370	464	14500	1.1824324324324325	0.9999909798860127	0.9120007596118946	0.7930441387929519
Annotation Cluster 47	Enrichment Score: 0.7113435655200719
Category	Term	Count	%	PValue	Genes	List Total	Pop Hits	Pop Total	Fold Enrichment	Bonferroni	Benjamini	FDR
INTERPRO	IPR017892:Protein kinase, C-terminal	4	0.7067137809187279	0.054262844702614846	RPS6KA5, RPS6KB1, SGK3	534	31	19139	4.624622447746768	1.0	1.0	0.9895068205666316
GOTERM_BP_DIRECT	GO:0018105~peptidyl-serine phosphorylation	9	1.5901060070671376	0.12373453501374794	SRPK2, RPS6KA5, TBK1, RPS6KB1, SGK3, TGFBR1, ATR, CSNK1G1	524	183	19357	1.8167626079339259	1.0	1.0	0.9980916030534351
SMART	SM00133:S_TK_X	4	0.7067137809187279	0.19844128703100222	RPS6KA5, RPS6KB1, SGK3	320	50	10374	2.5935	1.0	1.0	0.9875
UP_SEQ_FEATURE	DOMAIN:AGC-kinase C-terminal	4	0.7067137809187279	0.20039592437700826	RPS6KA5, RPS6KB1, SGK3	547	58	20516	2.586648174998424	1.0	1.0	0.9896629213483146
INTERPRO	IPR000961:AGC-kinase, C-terminal	4	0.7067137809187279	0.21898126951066343	RPS6KA5, RPS6KB1, SGK3	534	58	19139	2.471780963450859	1.0	1.0	0.9895068205666316
KEGG_PATHWAY	hsa04151:PI3K-Akt signaling pathway	7	1.2367491166077738	0.9226080287734381	RPS6KB1, ITGB8, SGK3, BRCA1, PIK3CB, YWHAG	223	354	8205	0.727559474044235	1.0	1.0	1.0
Annotation Cluster 48	Enrichment Score: 0.7046379416994922
Category	Term	Count	%	PValue	Genes	List Total	Pop Hits	Pop Total	Fold Enrichment	Bonferroni	Benjamini	FDR
UP_KW_DOMAIN	KW-0809~Transit peptide	22	3.8869257950530036	0.05536009831040651	SLC30A9, PNPT1, ACSM3, PPTC7, RMND1, LIG3, OMA1, LIAS, MRPL32, NUDT9, NLN, AKAP10, STAR, PPA2, GPD2, GRPEL2, DBT, TFAM, MTFR1, RPP14, HIBCH, NUDT13	370	567	14500	1.520568187234854	0.7301486567070365	0.19295842149337208	0.16778993173336704
UP_SEQ_FEATURE	TRANSIT:Mitochondrion	22	3.8869257950530036	0.06634557896925133	SLC30A9, PNPT1, ACSM3, PPTC7, RMND1, LIG3, OMA1, LIAS, MRPL32, NUDT9, NLN, AKAP10, STAR, PPA2, GPD2, GRPEL2, DBT, TFAM, MTFR1, RPP14, HIBCH, NUDT13	547	553	20516	1.492117120839959	1.0	1.0	0.9896629213483146
GOTERM_CC_DIRECT	GO:0005759~mitochondrial matrix	15	2.65017667844523	0.14680763805695002	PNPT1, ACSM3, PPTC7, GFM2, LIAS, NUDT9, PPA2, TRMT5, DBT, TFAM, PDSS2, ABCE1, RPP14, HIBCH, NUDT13	541	391	20587	1.4598569476814274	1.0	1.0	0.9676113360323887
GOTERM_CC_DIRECT	GO:0005739~mitochondrion	37	6.5371024734982335	0.6436949270110521	ACSM3, GFM2, HEATR1, RMND1, GTPBP10, DDX21, IDE, LIAS, MRPL32, ACACA, GK5, AKAP10, DHX32, DHX36, DBT, GRPEL2, VPS54, RPP14, HIBCH, NUDT13, SLC25A46, PNPT1, PPTC7, LIG3, NOC3L, NUDT9, ZBTB6, P4HA1, STAR, RPS6KB1, PPA2, GPD2, TAX1BP1, TFAM, MTFR1, C3ORF23, ABCE1	541	1440	20587	0.9777662250975562	1.0	1.0	0.9676113360323887
UP_KW_CELLULAR_COMPONENT	KW-0496~Mitochondrion	33	5.830388692579505	0.8637194758557423	ACSM3, GFM2, RMND1, DDX21, OMA1, LIAS, MRPL32, NLN, AKAP10, DHX32, DHX36, DBT, GRPEL2, PDSS2, RPP14, HIBCH, NUDT13, SLC25A46, SLC30A9, PNPT1, PPTC7, LIG3, NUDT9, STAR, RPS6KB1, PPA2, GPD2, TRMT5, TAX1BP1, TFAM, MTFR1, C3ORF23, ABCE1	505	1327	17662	0.8697441560282629	1.0	1.0	0.975
Annotation Cluster 49	Enrichment Score: 0.6844092291696733
Category	Term	Count	%	PValue	Genes	List Total	Pop Hits	Pop Total	Fold Enrichment	Bonferroni	Benjamini	FDR
GOTERM_BP_DIRECT	GO:0090305~nucleic acid phosphodiester bond hydrolysis	5	0.88339222614841	0.16006816842298738	GEN1, RAD50, DCLRE1C, G3BP1, RBBP8	524	78	19357	2.3680025445292623	1.0	1.0	0.9980916030534351
GOTERM_MF_DIRECT	GO:0004519~endonuclease activity	4	0.7067137809187279	0.18328634841126984	GEN1, DCLRE1C, G3BP1, RBBP8	528	53	18913	2.703401943967982	1.0	1.0	0.9938461538461538
UP_KW_MOLECULAR_FUNCTION	KW-0540~Nuclease	7	1.2367491166077738	0.24453854754639043	GEN1, DCLRE1C, PNPT1, ERI1, G3BP1, RBBP8, TSEN2	332	149	11735	1.6605684482898035	0.9999999839458323	1.0	0.9841269841269841
UP_KW_MOLECULAR_FUNCTION	KW-0255~Endonuclease	5	0.88339222614841	0.2550237693437176	GEN1, DCLRE1C, G3BP1, RBBP8, TSEN2	332	91	11735	1.9421090957235534	0.999999993436815	1.0	0.9841269841269841
Annotation Cluster 50	Enrichment Score: 0.6530567847726944
Category	Term	Count	%	PValue	Genes	List Total	Pop Hits	Pop Total	Fold Enrichment	Bonferroni	Benjamini	FDR
UP_KW_BIOLOGICAL_PROCESS	KW-0051~Antiviral defense	9	1.5901060070671376	0.07049687546578742	DNAJC3, CRCP, TBK1, SLFN11, POLR3B, ELMOD2, DHX36, DDX21, POLR3G	361	136	11248	2.061919504643963	0.999422453298876	0.599223441459193	0.5757244829705972
GOTERM_BP_DIRECT	GO:0032728~positive regulation of interferon-beta production	3	0.5300353356890459	0.3043674048643876	TBK1, POLR3B, POLR3G	524	41	19357	2.7029882703407186	1.0	1.0	0.9980916030534351
KEGG_PATHWAY	hsa04623:Cytosolic DNA-sensing pathway	3	0.5300353356890459	0.5119901850072109	TBK1, POLR3B, POLR3G	223	63	8205	1.7520819987187701	1.0	1.0	1.0
Annotation Cluster 51	Enrichment Score: 0.6475111966524432
Category	Term	Count	%	PValue	Genes	List Total	Pop Hits	Pop Total	Fold Enrichment	Bonferroni	Benjamini	FDR
GOTERM_BP_DIRECT	GO:0051607~defense response to virus	12	2.1201413427561837	0.05095985965753548	DNAJC3, CRCP, TBK1, SLFN11, POLR3B, ELMOD2, G3BP1, DHX36, DHX15, DDX21, POLR3G, DDX60L	524	232	19357	1.910733087654646	1.0	1.0	0.9980916030534351
UP_KW_BIOLOGICAL_PROCESS	KW-0399~Innate immunity	17	3.0035335689045937	0.2219243372295491	OTUD4, ANKRD17, CRCP, CLEC10A, DDX21, C5, TBK1, POLR3B, TMEM33, G3BP1, DHX36, DHX15, NLRP2, G3BP2, TAX1BP1, TRIM13, POLR3G	361	403	11248	1.3143528797179052	0.99999999999234	1.0	0.9702970297029703
GOTERM_BP_DIRECT	GO:0045087~innate immune response	21	3.7102473498233217	0.23232065525827328	OTUD4, ANKRD17, SRPK2, CRCP, YES1, CLEC10A, DDX21, IPO7, ANKHD1, SRPK1, TBK1, POLR3B, TMEM33, G3BP1, DHX36, NLRP2, G3BP2, TAX1BP1, TRIM13, POLR3G, PI3	524	617	19357	1.257305727046655	1.0	1.0	0.9980916030534351
UP_KW_BIOLOGICAL_PROCESS	KW-0391~Immunity	21	3.7102473498233217	0.9782148120966134	OTUD4, ANKRD17, CRCP, DCLRE1C, CLEC10A, DDX21, C5, ALCAM, TBK1, SLFN11, POLR3B, TMEM33, G3BP1, DHX36, DHX15, NLRP2, G3BP2, TAX1BP1, TRIM13, POLR3G, PIBF1	361	918	11248	0.7127622979016168	1.0	1.0	0.9782148120966134
Annotation Cluster 52	Enrichment Score: 0.6290308490768665
Category	Term	Count	%	PValue	Genes	List Total	Pop Hits	Pop Total	Fold Enrichment	Bonferroni	Benjamini	FDR
INTERPRO	IPR006689:Small GTPase superfamily, ARF/SAR type	5	0.88339222614841	0.017314999549286985	SAR1A, ARL13B, ARL6, ARL15, ARL1	534	36	19139	4.977892218060758	0.9999999420213561	0.7865956938104659	0.7775259321417918
GOTERM_MF_DIRECT	GO:0005525~GTP binding	14	2.4734982332155475	0.3318569418854401	SAR1A, ARL6, GFM2, ARL15, GTPBP10, ARL1, TUBD1, GTPBP4, GSPT1, GNL3, ARL13B, RP2, RABL3, SRPRB	528	403	18913	1.2443698774343936	1.0	1.0	0.9938461538461538
GOTERM_MF_DIRECT	GO:0003924~GTPase activity	12	2.1201413427561837	0.41421350985463845	SAR1A, ARL13B, ARL6, GFM2, ARL15, ARL1, ENTPD7, RABL3, GTPBP10, TUBD1, GSPT1, GTPBP4	528	357	18913	1.204036159918513	1.0	1.0	0.9938461538461538
INTERPRO	IPR005225:Small GTP-binding protein domain	6	1.0600706713780919	0.5348732503866293	SAR1A, ARL13B, ARL6, GFM2, ARL1, GTPBP4	534	174	19139	1.2358904817254295	1.0	1.0	0.9895068205666316
UP_KW_LIGAND	KW-0342~GTP-binding	14	2.4734982332155475	0.5623377317352074	SAR1A, ARL6, GFM2, ARL15, GTPBP10, ARL1, TUBD1, GTPBP4, GSPT1, GNL3, ARL13B, RP2, RABL3, SRPRB	245	370	6850	1.0579150579150578	0.9999999999828536	1.0	1.0
Annotation Cluster 53	Enrichment Score: 0.593721527770297
Category	Term	Count	%	PValue	Genes	List Total	Pop Hits	Pop Total	Fold Enrichment	Bonferroni	Benjamini	FDR
INTERPRO	IPR003323:Ovarian tumour, otubain	3	0.5300353356890459	0.06398771553806518	OTUD4, VCPIP1, OTUD6B	534	15	19139	7.168164794007491	1.0	1.0	0.9895068205666316
UP_SEQ_FEATURE	DOMAIN:OTU	3	0.5300353356890459	0.0738942175395788	OTUD4, VCPIP1, OTUD6B	547	17	20516	6.618776212495967	1.0	1.0	0.9896629213483146
GOTERM_MF_DIRECT	GO:0004843~thiol-dependent ubiquitin-specific protease activity	6	1.0600706713780919	0.2380964046652535	OTUD4, USP47, VCPIP1, USP53, USP4, OTUD6B	528	119	18913	1.8060542398777695	1.0	1.0	0.9938461538461538
GOTERM_BP_DIRECT	GO:0016579~protein deubiquitination	6	1.0600706713780919	0.2804848547424694	OTUD4, USP47, VCPIP1, USP53, USP4, OTUD6B	524	131	19357	1.6919468562438087	1.0	1.0	0.9980916030534351
UP_SEQ_FEATURE	DOMAIN:USP	4	0.7067137809187279	0.3295094974158161	USP47, USPL1, USP53, USP4	547	76	20516	1.974020975656692	1.0	1.0	0.9896629213483146
UP_KW_MOLECULAR_FUNCTION	KW-0788~Thiol protease	6	1.0600706713780919	0.41147651449189576	OTUD4, USP47, VCPIP1, USPL1, USP4, OTUD6B	332	149	11735	1.423344384248403	0.9999999999999981	1.0	0.9841269841269841
INTERPRO	IPR001394:Peptidase C19, ubiquitin carboxyl-terminal hydrolase 2	3	0.5300353356890459	0.614668960884797	USP47, USP53, USP4	534	74	19139	1.4530063771636805	1.0	1.0	0.9895068205666316
UP_SEQ_FEATURE	ACT_SITE:Nucleophile	10	1.76678445229682	0.6760895017177881	OTUD4, USP47, VCPIP1, USPL1, MAN2A1, USP4, OTUD6B, GBE1, NUP98, NT5C2	547	377	20516	0.9948646826917016	1.0	1.0	0.9896629213483146
Annotation Cluster 54	Enrichment Score: 0.5827416265991077
Category	Term	Count	%	PValue	Genes	List Total	Pop Hits	Pop Total	Fold Enrichment	Bonferroni	Benjamini	FDR
GOTERM_BP_DIRECT	GO:0006633~fatty acid biosynthetic process	4	0.7067137809187279	0.1589205966994705	ACSM3, BRCA1, RPP14, ACACA	524	51	19357	2.897320760365215	1.0	1.0	0.9980916030534351
UP_KW_MOLECULAR_FUNCTION	KW-0436~Ligase	7	1.2367491166077738	0.273087448302812	ACSM3, UBA6, AASDH, LIG3, BRCA1, ACACA	332	155	11735	1.5962883793237466	0.9999999986358606	1.0	0.9841269841269841
UP_KW_BIOLOGICAL_PROCESS	KW-0276~Fatty acid metabolism	7	1.2367491166077738	0.41142738340883345	ACSM3, AASDH, HACL1, BRCA1, CROT, RPP14, ACACA	361	161	11248	1.354691075514874	1.0	1.0	0.9702970297029703
Annotation Cluster 55	Enrichment Score: 0.5591670103507236
Category	Term	Count	%	PValue	Genes	List Total	Pop Hits	Pop Total	Fold Enrichment	Bonferroni	Benjamini	FDR
GOTERM_BP_DIRECT	GO:0008380~RNA splicing	11	1.9434628975265018	0.045506189581939305	SRPK2, BCLAF1, PPP4R2, DDX47, WT1, NCBP2, ZNF638, DHX15, MPHOSPH10, TTF2, SRPK1	524	200	19357	2.031746183206107	1.0	1.0	0.9980916030534351
UP_KW_BIOLOGICAL_PROCESS	KW-0507~mRNA processing	15	2.65017667844523	0.36438804825061377	SRPK2, DBR1, PNPT1, DDX47, NCBP2, DDX20, TTF2, TSEN2, SRPK1, BCLAF1, LSM11, PPP4R2, TRA2B, DHX15, CDK13	361	390	11248	1.1983805668016194	1.0	1.0	0.9702970297029703
UP_KW_BIOLOGICAL_PROCESS	KW-0508~mRNA splicing	11	1.9434628975265018	0.49078782621780936	SRPK2, BCLAF1, PPP4R2, DDX47, NCBP2, TRA2B, DHX15, DDX20, TTF2, CDK13, SRPK1	361	298	11248	1.1501236312257153	1.0	1.0	0.9702970297029703
GOTERM_BP_DIRECT	GO:0006397~mRNA processing	6	1.0600706713780919	0.7125307003032004	BCLAF1, PPP4R2, DDX47, DHX15, TTF2, TSEN2	524	220	19357	1.0074774462179041	1.0	1.0	0.9980916030534351
Annotation Cluster 56	Enrichment Score: 0.5546838857486114
Category	Term	Count	%	PValue	Genes	List Total	Pop Hits	Pop Total	Fold Enrichment	Bonferroni	Benjamini	FDR
BIOCARTA	h_fcer1Pathway:Fc Epsilon Receptor I Signaling in Mast Cells	3	0.5300353356890459	0.21346374841533053	MAP2K4, PPP3CB, MAP3K1	37	39	1623	3.3742203742203745	0.9999999999396834	1.0	1.0
BIOCARTA	h_tcrPathway:T Cell Receptor Signaling Pathway	3	0.5300353356890459	0.2550258994217419	MAP2K4, PPP3CB, MAP3K1	37	44	1623	2.9907862407862407	0.999999999999705	1.0	1.0
KEGG_PATHWAY	hsa05166:Human T-cell leukemia virus 1 infection	8	1.4134275618374559	0.39814376913419225	MAP2K4, DLG1, PPP3CB, MAP3K1, ANAPC4, PIK3CB, TGFBR1, ATR	223	222	8205	1.3258998909223125	1.0	1.0	1.0
Annotation Cluster 57	Enrichment Score: 0.47708672981008604
Category	Term	Count	%	PValue	Genes	List Total	Pop Hits	Pop Total	Fold Enrichment	Bonferroni	Benjamini	FDR
UP_SEQ_FEATURE	DOMAIN:ABC transporter 1	3	0.5300353356890459	0.20906542866909406	ABCC4, ABCE1, ABCA13	547	32	20516	3.5162248628884827	1.0	1.0	0.9896629213483146
UP_SEQ_FEATURE	DOMAIN:ABC transporter 2	3	0.5300353356890459	0.20906542866909406	ABCC4, ABCE1, ABCA13	547	32	20516	3.5162248628884827	1.0	1.0	0.9896629213483146
INTERPRO	IPR003593:AAA+ ATPase domain	6	1.0600706713780919	0.3565529648694943	NSF, ABCC4, LONP2, PEX1, ABCE1, ABCA13	534	141	19139	1.5251414455335086	1.0	1.0	0.9895068205666316
UP_SEQ_FEATURE	DOMAIN:ABC transporter	3	0.5300353356890459	0.3761756515688558	ABCC4, ABCE1, ABCA13	547	49	20516	2.296310114539417	1.0	1.0	0.9896629213483146
INTERPRO	IPR003439:ABC transporter-like	3	0.5300353356890459	0.4173677720627615	ABCC4, ABCE1, ABCA13	534	51	19139	2.1082837629433797	1.0	1.0	0.9895068205666316
INTERPRO	IPR003959:ATPase, AAA-type, core	3	0.5300353356890459	0.42701841903912785	NSF, LONP2, PEX1	534	52	19139	2.0677398444252377	1.0	1.0	0.9895068205666316
SMART	SM00382:AAA	6	1.0600706713780919	0.4378730249808578	NSF, ABCC4, LONP2, PEX1, ABCE1, ABCA13	320	141	10374	1.3795212765957447	1.0	1.0	0.9875
Annotation Cluster 58	Enrichment Score: 0.43693702830271514
Category	Term	Count	%	PValue	Genes	List Total	Pop Hits	Pop Total	Fold Enrichment	Bonferroni	Benjamini	FDR
UP_KW_BIOLOGICAL_PROCESS	KW-0864~Zinc transport	3	0.5300353356890459	0.17830492443011559	SLC30A7, SLC30A9, SLC39A6	361	24	11248	3.894736842105263	0.9999999980024862	1.0	0.9702970297029703
GOTERM_BP_DIRECT	GO:0006882~cellular zinc ion homeostasis	3	0.5300353356890459	0.27417836493353764	SLC30A7, SLC30A9, SLC39A6	524	38	19357	2.9163820811570913	1.0	1.0	0.9980916030534351
UP_KW_BIOLOGICAL_PROCESS	KW-0406~Ion transport	7	1.2367491166077738	0.9999824894880881	SLC30A7, SLC24A4, SLC30A9, SLC39A6, ANO6, ATP2C1, TMCO3	361	658	11248	0.3314669652855543	1.0	1.0	0.9999824894880881
Annotation Cluster 59	Enrichment Score: 0.41953390779500993
Category	Term	Count	%	PValue	Genes	List Total	Pop Hits	Pop Total	Fold Enrichment	Bonferroni	Benjamini	FDR
GOTERM_MF_DIRECT	GO:0004722~protein serine/threonine phosphatase activity	5	0.88339222614841	0.09856658494884751	PPM1B, PPP3CB, PPTC7, PPA2, CDC14A	528	63	18913	2.842863155363155	1.0	1.0	0.9938461538461538
GOTERM_MF_DIRECT	GO:0017018~myosin phosphatase activity	4	0.7067137809187279	0.355628995137508	PPM1B, PPP3CB, PPTC7, CDC14A	528	76	18913	1.8852671451355665	1.0	1.0	0.9938461538461538
UP_KW_MOLECULAR_FUNCTION	KW-0904~Protein phosphatase	4	0.7067137809187279	0.7727246874751281	PPM1B, PPP3CB, PPTC7, CDC14A	332	143	11735	0.9887100850956273	1.0	1.0	0.9841269841269841
GOTERM_BP_DIRECT	GO:0006470~protein dephosphorylation	4	0.7067137809187279	0.774662813575181	PPM1B, PPP3CB, PPP4R2, CDC14A	524	150	19357	0.9850890585241731	1.0	1.0	0.9980916030534351
Annotation Cluster 60	Enrichment Score: 0.41658805484115125
Category	Term	Count	%	PValue	Genes	List Total	Pop Hits	Pop Total	Fold Enrichment	Bonferroni	Benjamini	FDR
GOTERM_MF_DIRECT	GO:0005096~GTPase activator activity	11	1.9434628975265018	0.29776552101100345	FAM13B, TBC1D5, RP2, ELMOD2, RASA2, CHM, OCRL, STXBP5, RASAL2, RIN2, RASGRP3	528	292	18913	1.349386415525114	1.0	1.0	0.9938461538461538
UP_KW_MOLECULAR_FUNCTION	KW-0343~GTPase activation	8	1.4134275618374559	0.32650746788428353	FAM13B, TBC1D5, RP2, ELMOD2, RASA2, CHM, RASAL2, RIN2	332	197	11735	1.435386214910403	0.999999999989689	1.0	0.9841269841269841
GOTERM_BP_DIRECT	GO:0043087~regulation of GTPase activity	4	0.7067137809187279	0.4474367524335726	RASA2, OCRL, RASAL2, RASGRP3	524	91	19357	1.623773173391494	1.0	1.0	0.9980916030534351
INTERPRO	IPR008936:Rho GTPase activation protein	4	0.7067137809187279	0.49561974424112465	FAM13B, RASA2, OCRL, RASAL2	534	95	19139	1.5090873250542085	1.0	1.0	0.9895068205666316
Annotation Cluster 61	Enrichment Score: 0.41454561873545864
Category	Term	Count	%	PValue	Genes	List Total	Pop Hits	Pop Total	Fold Enrichment	Bonferroni	Benjamini	FDR
UP_KW_MOLECULAR_FUNCTION	KW-0482~Metalloprotease	8	1.4134275618374559	0.15569796636857852	LMLN, NPEPPS, NLN, ADAM17, CPD, IDE, OMA1, MBTPS2	332	157	11735	1.8010897091550917	0.9999802366090501	0.9910793834032351	0.9601081526718841
GOTERM_MF_DIRECT	GO:0004222~metalloendopeptidase activity	6	1.0600706713780919	0.2642957912560966	LMLN, NLN, ADAM17, IDE, OMA1, MBTPS2	528	124	18913	1.7332294721407626	1.0	1.0	0.9938461538461538
UP_KW_MOLECULAR_FUNCTION	KW-0645~Protease	18	3.180212014134275	0.38889093937544406	OTUD4, LMLN, USP47, USPL1, USP4, OMA1, IDE, PCSK5, NLN, NPEPPS, VCPIP1, ADAM17, OTUD6B, CPD, TPP2, LONP2, NUP98, MBTPS2	332	552	11735	1.1525995285489785	0.9999999999999795	1.0	0.9841269841269841
GOTERM_MF_DIRECT	GO:0008237~metallopeptidase activity	3	0.5300353356890459	0.6000272111065866	NPEPPS, ADAM17, IDE	528	72	18913	1.4925031565656566	1.0	1.0	0.9938461538461538
GOTERM_BP_DIRECT	GO:0006508~proteolysis	9	1.5901060070671376	0.8808459220806133	LMLN, NPEPPS, NLN, SPCS3, ADAM17, TPP2, NUP98, IDE, FBXW2	524	418	19357	0.7953769312246612	1.0	1.0	0.9980916030534351
Annotation Cluster 62	Enrichment Score: 0.3747677748120021
Category	Term	Count	%	PValue	Genes	List Total	Pop Hits	Pop Total	Fold Enrichment	Bonferroni	Benjamini	FDR
BIOCARTA	h_p38mapkPathway:p38 MAPK Signaling Pathway	4	0.7067137809187279	0.05646764518529002	MAP2K4, RPS6KA5, MAP3K1, TGFBR1	37	40	1623	4.386486486486487	0.9966413393419371	1.0	1.0
KEGG_PATHWAY	hsa05166:Human T-cell leukemia virus 1 infection	8	1.4134275618374559	0.39814376913419225	MAP2K4, DLG1, PPP3CB, MAP3K1, ANAPC4, PIK3CB, TGFBR1, ATR	223	222	8205	1.3258998909223125	1.0	1.0	1.0
KEGG_PATHWAY	hsa05161:Hepatitis B	6	1.0600706713780919	0.4472830457679702	MAP2K4, MAP3K1, TBK1, APAF1, PIK3CB, TGFBR1	223	162	8205	1.3627304434479324	1.0	1.0	1.0
KEGG_PATHWAY	hsa05142:Chagas disease	3	0.5300353356890459	0.7680913548693928	MAP2K4, PIK3CB, TGFBR1	223	102	8205	1.0821682933262993	1.0	1.0	1.0
KEGG_PATHWAY	hsa04935:Growth hormone synthesis, secretion and action	3	0.5300353356890459	0.8407362739233074	MAP2K4, MAP3K1, PIK3CB	223	120	8205	0.9198430493273543	1.0	1.0	1.0
KEGG_PATHWAY	hsa04926:Relaxin signaling pathway	3	0.5300353356890459	0.8687576687406191	MAP2K4, PIK3CB, TGFBR1	223	129	8205	0.8556679528626551	1.0	1.0	1.0
Annotation Cluster 63	Enrichment Score: 0.3714488177402216
Category	Term	Count	%	PValue	Genes	List Total	Pop Hits	Pop Total	Fold Enrichment	Bonferroni	Benjamini	FDR
GOTERM_MF_DIRECT	GO:0003729~mRNA binding	12	2.1201413427561837	0.07713966545337209	PURB, METTL14, BCLAF1, YTHDF3, NCBP2, TRA2B, ZNF638, G3BP1, TPR, G3BP2, NUP98, EIF3A	528	242	18913	1.7762021036814426	1.0	1.0	0.9938461538461538
UP_SEQ_FEATURE	DOMAIN:RRM	8	1.4134275618374559	0.44568448818478185	NCBP2, TRA2B, ZNF638, G3BP1, G3BP2, NOL8, LARP4, ALKBH8	547	239	20516	1.2554443025096953	1.0	1.0	0.9896629213483146
INTERPRO	IPR000504:RNA recognition motif domain	7	1.2367491166077738	0.6419019609817224	NCBP2, TRA2B, ZNF638, G3BP1, G3BP2, NOL8, ALKBH8	534	235	19139	1.0675990118734562	1.0	1.0	0.9895068205666316
INTERPRO	IPR012677:Nucleotide-binding, alpha-beta plait	7	1.2367491166077738	0.7754528229841062	NCBP2, TRA2B, ZNF638, G3BP1, G3BP2, NOL8, ALKBH8	534	273	19139	0.9189954864112169	1.0	1.0	0.9895068205666316
SMART	SM00360:RRM	6	1.0600706713780919	0.8117579629284027	NCBP2, TRA2B, ZNF638, G3BP1, G3BP2, NOL8	320	220	10374	0.8841477272727273	1.0	1.0	0.9875
Annotation Cluster 64	Enrichment Score: 0.34621229043348317
Category	Term	Count	%	PValue	Genes	List Total	Pop Hits	Pop Total	Fold Enrichment	Bonferroni	Benjamini	FDR
UP_SEQ_FEATURE	DNA_BIND:HMG box	3	0.5300353356890459	0.39515446826309525	TFAM, SOX8, PMS1	547	51	20516	2.206258737498656	1.0	1.0	0.9896629213483146
INTERPRO	IPR009071:High mobility group (HMG) box domain	3	0.5300353356890459	0.4647491194933259	TFAM, SOX8, PMS1	534	56	19139	1.9200441412520062	1.0	1.0	0.9895068205666316
SMART	SM00398:HMG	3	0.5300353356890459	0.4981700978662997	TFAM, SOX8, PMS1	320	54	10374	1.8010416666666664	1.0	1.0	0.9875
Annotation Cluster 65	Enrichment Score: 0.32285030180313673
Category	Term	Count	%	PValue	Genes	List Total	Pop Hits	Pop Total	Fold Enrichment	Bonferroni	Benjamini	FDR
GOTERM_MF_DIRECT	GO:0051539~4 iron, 4 sulfur cluster binding	3	0.5300353356890459	0.3682209196595719	TYW1, LIAS, ABCE1	528	46	18913	2.3360918972332017	1.0	1.0	0.9938461538461538
UP_KW_LIGAND	KW-0004~4Fe-4S	3	0.5300353356890459	0.41973613828358736	TYW1, LIAS, ABCE1	245	40	6850	2.0969387755102042	0.99999991894763	1.0	1.0
UP_KW_LIGAND	KW-0411~Iron-sulfur	3	0.5300353356890459	0.6956075285113852	TYW1, LIAS, ABCE1	245	67	6850	1.251903746573256	0.9999999999999997	1.0	1.0
Annotation Cluster 66	Enrichment Score: 0.3098605551466288
Category	Term	Count	%	PValue	Genes	List Total	Pop Hits	Pop Total	Fold Enrichment	Bonferroni	Benjamini	FDR
GOTERM_CC_DIRECT	GO:0005765~lysosomal membrane	13	2.2968197879858656	0.2918397906287083	NSF, SLC46A3, MIOS, TMEM192, ATP11A, WDR11, CLN5, AP3M1, AP1G1, SNX14, VPS41, LAMP2, SPG11	541	379	20587	1.3052687537492866	1.0	1.0	0.9676113360323887
GOTERM_CC_DIRECT	GO:0005764~lysosome	10	1.76678445229682	0.4346453024880901	AP3M1, RPS6KC1, USP4, SNX14, VPS41, LAMP2, TMEM192, OCRL, CLN5, PCYOX1	541	310	20587	1.2275356269751356	1.0	1.0	0.9676113360323887
UP_KW_CELLULAR_COMPONENT	KW-0458~Lysosome	8	1.4134275618374559	0.9271261681472954	MIOS, SNX14, VPS41, LAMP2, TMEM192, OCRL, CLN5, PCYOX1	505	386	17662	0.7248550761811933	1.0	1.0	0.975
Annotation Cluster 67	Enrichment Score: 0.2636957109538695
Category	Term	Count	%	PValue	Genes	List Total	Pop Hits	Pop Total	Fold Enrichment	Bonferroni	Benjamini	FDR
UP_SEQ_FEATURE	DOMAIN:SCAN box	3	0.5300353356890459	0.5193407085188992	ZNF215, ZKSCAN1, ZSCAN29	547	65	20516	1.7310645478835605	1.0	1.0	0.9896629213483146
INTERPRO	IPR003309:Transcription regulator SCAN	3	0.5300353356890459	0.5355833933827192	ZNF215, ZKSCAN1, ZSCAN29	534	64	19139	1.6800386235955056	1.0	1.0	0.9895068205666316
SMART	SM00431:SCAN	3	0.5300353356890459	0.5816120536220772	ZNF215, ZKSCAN1, ZSCAN29	320	63	10374	1.54375	1.0	1.0	0.9875
Annotation Cluster 68	Enrichment Score: 0.2576288149916005
Category	Term	Count	%	PValue	Genes	List Total	Pop Hits	Pop Total	Fold Enrichment	Bonferroni	Benjamini	FDR
UP_SEQ_FEATURE	DOMAIN:VWFA	4	0.7067137809187279	0.3877511705411182	GTF2H2C, PARP4, ITGB8	547	84	20516	1.7860189779751023	1.0	1.0	0.9896629213483146
INTERPRO	IPR002035:von Willebrand factor, type A	3	0.5300353356890459	0.6501719261879935	GTF2H2C, PARP4	534	79	19139	1.3610439482292702	1.0	1.0	0.9895068205666316
SMART	SM00327:VWA	3	0.5300353356890459	0.6691634696762105	GTF2H2C, PARP4	320	74	10374	1.3142736486486486	1.0	1.0	0.9875
Annotation Cluster 69	Enrichment Score: 0.25127300253864454
Category	Term	Count	%	PValue	Genes	List Total	Pop Hits	Pop Total	Fold Enrichment	Bonferroni	Benjamini	FDR
GOTERM_BP_DIRECT	GO:0007264~small GTPase mediated signal transduction	6	1.0600706713780919	0.2295531944818469	CCDC88A, USO1, CHM, RIN2, RASGRP3, RALGPS2	524	121	19357	1.831777174941644	1.0	1.0	0.9980916030534351
UP_KW_MOLECULAR_FUNCTION	KW-0344~Guanine-nucleotide releasing factor	4	0.7067137809187279	0.8516899999591636	ARFGEF1, CCDC88A, RASGRP3, RALGPS2	332	166	11735	0.8517201335462332	1.0	1.0	0.9841269841269841
GOTERM_MF_DIRECT	GO:0005085~guanyl-nucleotide exchange factor activity	5	0.88339222614841	0.9016045682246548	ARFGEF1, CCDC88A, RIN2, RASGRP3, RALGPS2	528	238	18913	0.7525225999490706	1.0	1.0	0.9938461538461538
Annotation Cluster 70	Enrichment Score: 0.2370565958834883
Category	Term	Count	%	PValue	Genes	List Total	Pop Hits	Pop Total	Fold Enrichment	Bonferroni	Benjamini	FDR
GOTERM_BP_DIRECT	GO:0046718~viral entry into host cell	4	0.7067137809187279	0.5096205479838603	IDE, HAVCR1, KPNA3, XPR1	524	100	19357	1.4776335877862594	1.0	1.0	0.9980916030534351
UP_KW_MOLECULAR_FUNCTION	KW-1183~Host cell receptor for virus entry	3	0.5300353356890459	0.5993966760951528	IDE, HAVCR1, XPR1	332	71	11735	1.4935092482606482	1.0	1.0	0.9841269841269841
GOTERM_MF_DIRECT	GO:0001618~virus receptor activity	3	0.5300353356890459	0.6366033967487291	IDE, HAVCR1, XPR1	528	77	18913	1.3955873671782761	1.0	1.0	0.9938461538461538
Annotation Cluster 71	Enrichment Score: 0.23374964489379177
Category	Term	Count	%	PValue	Genes	List Total	Pop Hits	Pop Total	Fold Enrichment	Bonferroni	Benjamini	FDR
UP_KW_CELLULAR_COMPONENT	KW-0995~Kinetochore	4	0.7067137809187279	0.5667764359574937	NUP107, FBXO28, TPR, CLASP2	505	103	17662	1.3582235893492263	0.9999999999999988	1.0	0.975
GOTERM_CC_DIRECT	GO:0000776~kinetochore	5	0.88339222614841	0.5827423629487773	NUP107, FBXO28, TPR, NUP98, CLASP2	541	155	20587	1.2275356269751356	1.0	1.0	0.9676113360323887
UP_KW_CELLULAR_COMPONENT	KW-0137~Centromere	5	0.88339222614841	0.6023691044303197	SUV39H2, NUP107, FBXO28, TPR, CLASP2	505	146	17662	1.1977485419774854	1.0	1.0	0.975
Annotation Cluster 72	Enrichment Score: 0.22485599263100736
Category	Term	Count	%	PValue	Genes	List Total	Pop Hits	Pop Total	Fold Enrichment	Bonferroni	Benjamini	FDR
KEGG_PATHWAY	hsa05166:Human T-cell leukemia virus 1 infection	8	1.4134275618374559	0.39814376913419225	MAP2K4, DLG1, PPP3CB, MAP3K1, ANAPC4, PIK3CB, TGFBR1, ATR	223	222	8205	1.3258998909223125	1.0	1.0	1.0
KEGG_PATHWAY	hsa04218:Cellular senescence	5	0.88339222614841	0.613667305743365	PPP3CB, RAD50, PIK3CB, TGFBR1, ATR	223	156	8205	1.179285960676095	1.0	1.0	1.0
KEGG_PATHWAY	hsa04380:Osteoclast differentiation	3	0.5300353356890459	0.8658827993932535	PPP3CB, PIK3CB, TGFBR1	223	128	8205	0.8623528587443947	1.0	1.0	1.0
Annotation Cluster 73	Enrichment Score: 0.22394843105102372
Category	Term	Count	%	PValue	Genes	List Total	Pop Hits	Pop Total	Fold Enrichment	Bonferroni	Benjamini	FDR
UP_SEQ_FEATURE	DOMAIN:Fibronectin type-III 6	3	0.5300353356890459	0.19928479649667633	FNDC3B, LIFR, FNDC3A	547	31	20516	3.629651471368756	1.0	1.0	0.9896629213483146
UP_SEQ_FEATURE	DOMAIN:Fibronectin type-III 5	3	0.5300353356890459	0.3375259467285231	FNDC3B, LIFR, FNDC3A	547	45	20516	2.500426569165143	1.0	1.0	0.9896629213483146
UP_SEQ_FEATURE	DOMAIN:Fibronectin type-III 4	3	0.5300353356890459	0.5110398647829554	FNDC3B, LIFR, FNDC3A	547	64	20516	1.7581124314442413	1.0	1.0	0.9896629213483146
UP_SEQ_FEATURE	DOMAIN:Fibronectin type-III 3	3	0.5300353356890459	0.6711951865998744	FNDC3B, LIFR, FNDC3A	547	86	20516	1.3083627396794355	1.0	1.0	0.9896629213483146
UP_SEQ_FEATURE	DOMAIN:Fibronectin type-III 1	3	0.5300353356890459	0.8878616890848368	FNDC3B, LIFR, FNDC3A	547	139	20516	0.809490615916773	1.0	1.0	0.9896629213483146
UP_SEQ_FEATURE	DOMAIN:Fibronectin type-III 2	3	0.5300353356890459	0.8878616890848368	FNDC3B, LIFR, FNDC3A	547	139	20516	0.809490615916773	1.0	1.0	0.9896629213483146
INTERPRO	IPR003961:Fibronectin, type III	4	0.7067137809187279	0.9372017978821748	FSD1L, FNDC3B, LIFR, FNDC3A	534	212	19139	0.6762419616988199	1.0	1.0	0.9895068205666316
SMART	SM00060:FN3	3	0.5300353356890459	0.947990227959303	FNDC3B, LIFR, FNDC3A	320	150	10374	0.6483749999999999	1.0	1.0	0.9875
Annotation Cluster 74	Enrichment Score: 0.21989943181321867
Category	Term	Count	%	PValue	Genes	List Total	Pop Hits	Pop Total	Fold Enrichment	Bonferroni	Benjamini	FDR
UP_SEQ_FEATURE	LIPID:N-myristoyl glycine	7	1.2367491166077738	0.4083068618106068	PPM1B, YES1, ARL6, RP2, ARL1, PIK3R4, RNF141	547	193	20516	1.3603356982504666	1.0	1.0	0.9896629213483146
UP_KW_PTM	KW-0519~Myristate	7	1.2367491166077738	0.5364049001404875	PPM1B, YES1, ARL6, RP2, ARL1, PIK3R4, RNF141	419	198	14104	1.1900388129505075	0.999999546436706	1.0	1.0
UP_KW_PTM	KW-0449~Lipoprotein	14	2.4734982332155475	0.9995908901276542	YES1, ARL6, PIK3R4, ARL1, ZDHHC13, ZDHHC21, PHKB, AP1AR, APOLD1, PPM1B, ARL13B, RP2, CPD, RNF141	419	936	14104	0.5034779593252147	1.0	1.0	1.0
Annotation Cluster 75	Enrichment Score: 0.2111164706129058
Category	Term	Count	%	PValue	Genes	List Total	Pop Hits	Pop Total	Fold Enrichment	Bonferroni	Benjamini	FDR
SMART	SM00239:C2	5	0.88339222614841	0.5517253243530948	RASA2, RASAL2, PIK3C2A, RAB11FIP2, KIAA0528	320	127	10374	1.2763287401574803	1.0	1.0	0.9875
INTERPRO	IPR000008:C2 calcium-dependent membrane targeting	5	0.88339222614841	0.593741626032394	RASA2, RASAL2, PIK3C2A, RAB11FIP2, KIAA0528	534	148	19139	1.2108386476364006	1.0	1.0	0.9895068205666316
UP_SEQ_FEATURE	DOMAIN:C2	4	0.7067137809187279	0.7101174289465355	RASAL2, PIK3C2A, RAB11FIP2, KIAA0528	547	137	20516	1.0950773295613765	1.0	1.0	0.9896629213483146
Annotation Cluster 76	Enrichment Score: 0.20413439570665104
Category	Term	Count	%	PValue	Genes	List Total	Pop Hits	Pop Total	Fold Enrichment	Bonferroni	Benjamini	FDR
GOTERM_CC_DIRECT	GO:0005923~bicellular tight junction	5	0.88339222614841	0.4452645778697175	DLG1, PDCD6IP, USP53, CLDN12, TGFBR1	541	130	20587	1.4636001706242003	1.0	1.0	0.9676113360323887
UP_KW_CELLULAR_COMPONENT	KW-0796~Tight junction	4	0.7067137809187279	0.5534395236885348	PDCD6IP, USP53, CLDN12, TGFBR1	505	101	17662	1.385119105970003	0.9999999999999956	1.0	0.975
UP_KW_CELLULAR_COMPONENT	KW-0965~Cell junction	6	1.0600706713780919	0.9906232003014259	EPB41L5, DLG1, PDCD6IP, USP53, CLDN12, TGFBR1	505	403	17662	0.5207085472815272	1.0	1.0	0.9906232003014259
Annotation Cluster 77	Enrichment Score: 0.20185271299784988
Category	Term	Count	%	PValue	Genes	List Total	Pop Hits	Pop Total	Fold Enrichment	Bonferroni	Benjamini	FDR
KEGG_PATHWAY	hsa05210:Colorectal cancer	4	0.7067137809187279	0.41267524484750734	RPS6KB1, MSH3, PIK3CB, TGFBR1	223	86	8205	1.7113359057253101	1.0	1.0	1.0
KEGG_PATHWAY	hsa05212:Pancreatic cancer	3	0.5300353356890459	0.6141072250090498	RPS6KB1, PIK3CB, TGFBR1	223	76	8205	1.4523837620958227	1.0	1.0	1.0
KEGG_PATHWAY	hsa05225:Hepatocellular carcinoma	5	0.88339222614841	0.6714896195701636	RPS6KB1, PIK3CB, SMARCA2, TGFBR1, NFE2L2	223	168	8205	1.0950512491992312	1.0	1.0	1.0
KEGG_PATHWAY	hsa05226:Gastric cancer	3	0.5300353356890459	0.9155819453172175	RPS6KB1, PIK3CB, TGFBR1	223	149	8205	0.7408131940891445	1.0	1.0	1.0
Annotation Cluster 78	Enrichment Score: 0.1981909209913175
Category	Term	Count	%	PValue	Genes	List Total	Pop Hits	Pop Total	Fold Enrichment	Bonferroni	Benjamini	FDR
KEGG_PATHWAY	hsa04140:Autophagy - animal	6	1.0600706713780919	0.3341927775891924	TBK1, RPS6KB1, LAMP2, PIK3R4, PIK3CB, ATG12	223	141	8205	1.5656902967274116	1.0	1.0	1.0
KEGG_PATHWAY	hsa05131:Shigellosis	6	1.0600706713780919	0.8041275441750217	RPS6KA5, TBK1, RPS6KB1, PIK3R4, PIK3CB, ATG12	223	247	8205	0.8937746228281985	1.0	1.0	1.0
KEGG_PATHWAY	hsa05163:Human cytomegalovirus infection	4	0.7067137809187279	0.9464664822437059	PPP3CB, TBK1, RPS6KB1, PIK3CB	223	225	8205	0.6541106128550075	1.0	1.0	1.0
Annotation Cluster 79	Enrichment Score: 0.15804383950154283
Category	Term	Count	%	PValue	Genes	List Total	Pop Hits	Pop Total	Fold Enrichment	Bonferroni	Benjamini	FDR
KEGG_PATHWAY	hsa05161:Hepatitis B	6	1.0600706713780919	0.4472830457679702	MAP2K4, MAP3K1, TBK1, APAF1, PIK3CB, TGFBR1	223	162	8205	1.3627304434479324	1.0	1.0	1.0
KEGG_PATHWAY	hsa05417:Lipid and atherosclerosis	7	1.2367491166077738	0.5331323158271198	MAP2K4, PPP3CB, TBK1, APAF1, PIK3CB, NFE2L2, MIB1	223	215	8205	1.1979351340077171	1.0	1.0	1.0
KEGG_PATHWAY	hsa04620:Toll-like receptor signaling pathway	4	0.7067137809187279	0.5377127809284469	MAP2K4, CXCL11, TBK1, PIK3CB	223	104	8205	1.4151431528113143	1.0	1.0	1.0
KEGG_PATHWAY	hsa05164:Influenza A	5	0.88339222614841	0.6849824475849775	DNAJC3, TBK1, APAF1, NUP98, PIK3CB	223	171	8205	1.0758398237746833	1.0	1.0	1.0
KEGG_PATHWAY	hsa05162:Measles	4	0.7067137809187279	0.7311502517067384	TBK1, APAF1, PIK3CB, RCHY1	223	139	8205	1.0588121431106237	1.0	1.0	1.0
KEGG_PATHWAY	hsa05160:Hepatitis C	4	0.7067137809187279	0.8027525281345821	TBK1, APAF1, PIK3CB, YWHAG	223	157	8205	0.9374196681043101	1.0	1.0	1.0
KEGG_PATHWAY	hsa05135:Yersinia infection	3	0.5300353356890459	0.8898010824939686	MAP2K4, TBK1, PIK3CB	223	137	8205	0.8057019410166607	1.0	1.0	1.0
KEGG_PATHWAY	hsa05167:Kaposi sarcoma-associated herpesvirus infection	4	0.7067137809187279	0.9007606473872882	MAP2K4, PPP3CB, TBK1, PIK3CB	223	194	8205	0.7586334427442097	1.0	1.0	1.0
KEGG_PATHWAY	hsa05169:Epstein-Barr virus infection	4	0.7067137809187279	0.9150978763248325	MAP2K4, TBK1, APAF1, PIK3CB	223	202	8205	0.7285885539226569	1.0	1.0	1.0
Annotation Cluster 80	Enrichment Score: 0.15469607418191286
Category	Term	Count	%	PValue	Genes	List Total	Pop Hits	Pop Total	Fold Enrichment	Bonferroni	Benjamini	FDR
KEGG_PATHWAY	hsa05170:Human immunodeficiency virus 1 infection	7	1.2367491166077738	0.5190950998218882	PPP3CB, TBK1, RPS6KB1, AP1G1, CFL2, PIK3CB, ATR	223	212	8205	1.2148870462814114	1.0	1.0	1.0
KEGG_PATHWAY	hsa05235:PD-L1 expression and PD-1 checkpoint pathway in cancer	3	0.5300353356890459	0.6991326904161824	PPP3CB, RPS6KB1, PIK3CB	223	89	8205	1.240237819317781	1.0	1.0	1.0
KEGG_PATHWAY	hsa05163:Human cytomegalovirus infection	4	0.7067137809187279	0.9464664822437059	PPP3CB, TBK1, RPS6KB1, PIK3CB	223	225	8205	0.6541106128550075	1.0	1.0	1.0
Annotation Cluster 81	Enrichment Score: 0.1480934288572694
Category	Term	Count	%	PValue	Genes	List Total	Pop Hits	Pop Total	Fold Enrichment	Bonferroni	Benjamini	FDR
GOTERM_BP_DIRECT	GO:0090263~positive regulation of canonical Wnt signaling pathway	5	0.88339222614841	0.48554709186658135	RNF146, USP47, PPM1B, TNKS2, CSNK1G1	524	133	19357	1.3887533719795673	1.0	1.0	0.9980916030534351
GOTERM_BP_DIRECT	GO:0016055~Wnt signaling pathway	5	0.88339222614841	0.7760046704456264	RNF146, CCDC88A, TNKS2, ARL6, CSNK1G1	524	195	19357	0.947201017811705	1.0	1.0	0.9980916030534351
UP_KW_BIOLOGICAL_PROCESS	KW-0879~Wnt signaling pathway	4	0.7067137809187279	0.954166184179959	RNF146, TNKS2, NLK, CSNK1G1	361	197	11248	0.6326476088698905	1.0	1.0	0.9702970297029703
Annotation Cluster 82	Enrichment Score: 0.14138523984068466
Category	Term	Count	%	PValue	Genes	List Total	Pop Hits	Pop Total	Fold Enrichment	Bonferroni	Benjamini	FDR
UP_SEQ_FEATURE	REGION:Calmodulin-binding	3	0.5300353356890459	0.43228133662411167	PPP3CB, MAP2, PHKB	547	55	20516	2.0458035565896626	1.0	1.0	0.9896629213483146
GOTERM_MF_DIRECT	GO:0005516~calmodulin binding	4	0.7067137809187279	0.927748361464243	SLC24A4, PPP3CB, MAP2, PHKB	528	205	18913	0.6989283074648929	1.0	1.0	0.9938461538461538
UP_KW_MOLECULAR_FUNCTION	KW-0112~Calmodulin-binding	3	0.5300353356890459	0.9389610967168956	PPP3CB, MAP2, PHKB	332	157	11735	0.6754086409331593	1.0	1.0	0.9841269841269841
Annotation Cluster 83	Enrichment Score: 0.12973229597604224
Category	Term	Count	%	PValue	Genes	List Total	Pop Hits	Pop Total	Fold Enrichment	Bonferroni	Benjamini	FDR
KEGG_PATHWAY	hsa00564:Glycerophospholipid metabolism	5	0.88339222614841	0.279731589748563	DGKG, GPD2, ETNK1, LPCAT2, GPD1L	223	99	8205	1.8582687865199077	1.0	1.0	1.0
INTERPRO	IPR011992:EF-hand-like domain	7	1.2367491166077738	0.7954330388107488	DGKG, STXBP4, GPD2, SYNRG, LPCAT2, RASGRP3, CCAR1	534	280	19139	0.8960205992509364	1.0	1.0	0.9895068205666316
SMART	SM00054:EFh	4	0.7067137809187279	0.8416962223333764	DGKG, GPD2, LPCAT2, RASGRP3	320	149	10374	0.8703020134228189	1.0	1.0	0.9875
UP_SEQ_FEATURE	DOMAIN:EF-hand 1	4	0.7067137809187279	0.8733564066397959	DGKG, GPD2, LPCAT2, RASGRP3	547	185	20516	0.8109491575670735	1.0	1.0	0.9896629213483146
UP_SEQ_FEATURE	DOMAIN:EF-hand 2	4	0.7067137809187279	0.8823440804948463	DGKG, GPD2, LPCAT2, RASGRP3	547	189	20516	0.7937862124333788	1.0	1.0	0.9896629213483146
INTERPRO	IPR018247:EF-Hand 1, calcium-binding site	4	0.7067137809187279	0.8900040747553949	DGKG, GPD2, LPCAT2, RASGRP3	534	184	19139	0.7791483471747273	1.0	1.0	0.9895068205666316
INTERPRO	IPR002048:EF-hand domain	4	0.7067137809187279	0.9619487377591104	DGKG, GPD2, LPCAT2, RASGRP3	534	236	19139	0.6074715927124992	1.0	1.0	0.9895068205666316
Annotation Cluster 84	Enrichment Score: 0.11549280657959096
Category	Term	Count	%	PValue	Genes	List Total	Pop Hits	Pop Total	Fold Enrichment	Bonferroni	Benjamini	FDR
KEGG_PATHWAY	hsa05417:Lipid and atherosclerosis	7	1.2367491166077738	0.5331323158271198	MAP2K4, PPP3CB, TBK1, APAF1, PIK3CB, NFE2L2, MIB1	223	215	8205	1.1979351340077171	1.0	1.0	1.0
KEGG_PATHWAY	hsa05418:Fluid shear stress and atherosclerosis	3	0.5300353356890459	0.8945516832410348	MAP2K4, PIK3CB, NFE2L2	223	139	8205	0.7941091073329678	1.0	1.0	1.0
KEGG_PATHWAY	hsa05208:Chemical carcinogenesis - reactive oxygen species	4	0.7067137809187279	0.9442372622807169	MAP2K4, SLC26A2, PIK3CB, NFE2L2	223	223	8205	0.6599770757505681	1.0	1.0	1.0
Annotation Cluster 85	Enrichment Score: 0.11491740700001929
Category	Term	Count	%	PValue	Genes	List Total	Pop Hits	Pop Total	Fold Enrichment	Bonferroni	Benjamini	FDR
UP_SEQ_FEATURE	DOMAIN:LRRNT	5	0.88339222614841	0.2880762383084362	IGSF10, ECM2, LRRC17, LRRC4, LIG3	547	102	20516	1.8385489479155466	1.0	1.0	0.9896629213483146
INTERPRO	IPR000483:Cysteine-rich flanking region, C-terminal	4	0.7067137809187279	0.4083199404062019	IGSF10, LRRC17, LRRC4, LIG3	534	83	19139	1.727268625062046	1.0	1.0	0.9895068205666316
SMART	SM00082:LRRCT	4	0.7067137809187279	0.47224363448628615	IGSF10, LRRC17, LRRC4, LIG3	320	83	10374	1.5623493975903617	1.0	1.0	0.9875
INTERPRO	IPR003591:Leucine-rich repeat, typical subtype	6	1.0600706713780919	0.5700211308515595	LRRC58, IGSF10, ECM2, LRRC17, LRRC4, LIG3	534	181	19139	1.188093612266435	1.0	1.0	0.9895068205666316
UP_SEQ_FEATURE	REPEAT:LRR 6	7	1.2367491166077738	0.5769321703977282	LRRC58, IGSF10, ECM2, LRRC17, LRRC4, NLRP2, LIG3	547	230	20516	1.1414990859232177	1.0	1.0	0.9896629213483146
INTERPRO	IPR001611:Leucine-rich repeat	8	1.4134275618374559	0.624990303441889	LRRC58, IGSF10, ECM2, LRRC17, LRRC4, NLRP2, LIG3, CEP78	534	269	19139	1.065898110633084	1.0	1.0	0.9895068205666316
SMART	SM00369:LRR_TYP	6	1.0600706713780919	0.6584750831309556	LRRC58, IGSF10, ECM2, LRRC17, LRRC4, LIG3	320	181	10374	1.0746546961325967	1.0	1.0	0.9875
UP_SEQ_FEATURE	REPEAT:LRR 8	5	0.88339222614841	0.6882515548809152	LRRC58, ECM2, LRRC4, NLRP2, LIG3	547	175	20516	1.0716113867850614	1.0	1.0	0.9896629213483146
UP_SEQ_FEATURE	REPEAT:LRR 5	7	1.2367491166077738	0.7008448909715298	LRRC58, IGSF10, ECM2, LRRC17, LRRC4, NLRP2, LIG3	547	262	20516	1.0020793502379393	1.0	1.0	0.9896629213483146
UP_SEQ_FEATURE	REPEAT:LRR 4	7	1.2367491166077738	0.7077143729713398	LRRC58, IGSF10, ECM2, LRRC17, LRRC4, NLRP2, LIG3	547	264	20516	0.9944878400088638	1.0	1.0	0.9896629213483146
UP_SEQ_FEATURE	REPEAT:LRR 3	7	1.2367491166077738	0.7497319732017876	LRRC58, IGSF10, ECM2, LRRC17, LRRC4, NLRP2, LIG3	547	277	20516	0.9478151254958125	1.0	1.0	0.9896629213483146
UP_SEQ_FEATURE	REPEAT:LRR 2	7	1.2367491166077738	0.7761512489424126	LRRC58, IGSF10, ECM2, LRRC17, LRRC4, NLRP2, LIG3	547	286	20516	0.9179887753927973	1.0	1.0	0.9896629213483146
UP_SEQ_FEATURE	REPEAT:LRR 1	7	1.2367491166077738	0.7817289519821814	LRRC58, IGSF10, ECM2, LRRC17, LRRC4, NLRP2, LIG3	547	288	20516	0.9116138533414585	1.0	1.0	0.9896629213483146
UP_SEQ_FEATURE	REPEAT:LRR 9	4	0.7067137809187279	0.7954365292750495	LRRC58, ECM2, LRRC4, LIG3	547	158	20516	0.9495290768981557	1.0	1.0	0.9896629213483146
UP_SEQ_FEATURE	REPEAT:LRR 7	5	0.88339222614841	0.7984684824674857	LRRC58, ECM2, LRRC4, NLRP2, LIG3	547	205	20516	0.9147902082311499	1.0	1.0	0.9896629213483146
UP_KW_DOMAIN	KW-0433~Leucine-rich repeat	7	1.2367491166077738	0.8258571651251614	LRRC58, IGSF10, ECM2, LRRC17, LRRC4, NLRP2, LIG3	370	319	14500	0.8599508599508601	1.0	1.0	0.9090909090909091
INTERPRO	IPR003598:Immunoglobulin subtype 2	6	1.0600706713780919	0.8392350726966777	IGSF10, ALCAM, MFAP3, LRRC4, LIG3, SLC7A11	534	254	19139	0.846633637087499	1.0	1.0	0.9895068205666316
UP_SEQ_FEATURE	DOMAIN:LRRCT	3	0.5300353356890459	0.8427562483703025	IGSF10, LRRC4, LIG3	547	123	20516	0.91479020823115	1.0	1.0	0.9896629213483146
UP_SEQ_FEATURE	DOMAIN:Ig-like C2-type 3	3	0.5300353356890459	0.861323931451523	IGSF10, ALCAM, LIG3	547	129	20516	0.8722418264529569	1.0	1.0	0.9896629213483146
SMART	SM00408:IGc2	6	1.0600706713780919	0.8956067864627413	IGSF10, ALCAM, MFAP3, LRRC4, LIG3, SLC7A11	320	254	10374	0.7657972440944881	1.0	1.0	0.9875
INTERPRO	IPR013098:Immunoglobulin I-set	3	0.5300353356890459	0.8957316553708843	IGSF10, LRRC4, LIG3	534	136	19139	0.7906064111037674	1.0	1.0	0.9895068205666316
GOTERM_CC_DIRECT	GO:0031012~extracellular matrix	4	0.7067137809187279	0.9677727524052582	ECM2, LRRC17, LIG3, PI3	541	259	20587	0.5877004546135784	1.0	1.0	0.9677727524052582
UP_SEQ_FEATURE	DOMAIN:Ig-like C2-type 1	3	0.5300353356890459	0.9748838911158211	IGSF10, ALCAM, LIG3	547	206	20516	0.5462096874389876	1.0	1.0	0.9896629213483146
UP_SEQ_FEATURE	DOMAIN:Ig-like C2-type 2	3	0.5300353356890459	0.9748838911158211	IGSF10, ALCAM, LIG3	547	206	20516	0.5462096874389876	1.0	1.0	0.9896629213483146
INTERPRO	IPR003599:Immunoglobulin subtype	7	1.2367491166077738	0.9964772691967675	IGSF10, ALCAM, MFAP3, LRRC4, LIG3, SLC7A11, HAVCR1	534	517	19139	0.48527227812429824	1.0	1.0	0.9964772691967675
SMART	SM00409:IG	7	1.2367491166077738	0.9989273405044987	IGSF10, ALCAM, MFAP3, LRRC4, LIG3, SLC7A11, HAVCR1	320	517	10374	0.4389385880077369	1.0	1.0	0.9989273405044987
UP_SEQ_FEATURE	DOMAIN:Ig-like	7	1.2367491166077738	0.9997140109230578	IGSF10, ALCAM, MFAP3, LRRC4, LIG3, SLC7A11, HAVCR1	547	668	20516	0.39303112239871263	1.0	1.0	0.9997140109230578
INTERPRO	IPR013783:Immunoglobulin-like fold	14	2.4734982332155475	0.9999426260510632	GBE1, LRRC4, FNDC3B, LIFR, LIG3, OCRL, SLC7A11, FNDC3A, IGSF10, C5, FSD1L, ALCAM, MFAP3, HAVCR1	534	1108	19139	0.45286239673332523	1.0	1.0	0.9999426260510632
UP_KW_DOMAIN	KW-0393~Immunoglobulin domain	6	1.0600706713780919	0.9999792367958599	IGSF10, ALCAM, MFAP3, LRRC4, LIG3, HAVCR1	370	752	14500	0.31267970097757336	1.0	1.0	0.9999792367958599
INTERPRO	IPR013106:Immunoglobulin V-set	3	0.5300353356890459	0.9999812012285105	IGSF10, ALCAM, HAVCR1	534	475	19139	0.2263630987581313	1.0	1.0	0.9999812012285105
INTERPRO	IPR007110:Immunoglobulin-like domain	7	1.2367491166077738	0.9999824188834094	IGSF10, ALCAM, MFAP3, LRRC4, LIG3, SLC7A11, HAVCR1	534	763	19139	0.3288148988076831	1.0	1.0	0.9999824188834094
Annotation Cluster 86	Enrichment Score: 0.09327738060596234
Category	Term	Count	%	PValue	Genes	List Total	Pop Hits	Pop Total	Fold Enrichment	Bonferroni	Benjamini	FDR
KEGG_PATHWAY	hsa01522:Endocrine resistance	3	0.5300353356890459	0.748477319277645	JAG1, RPS6KB1, PIK3CB	223	98	8205	1.1263384277477808	1.0	1.0	1.0
KEGG_PATHWAY	hsa05224:Breast cancer	4	0.7067137809187279	0.7651929630974175	JAG1, RPS6KB1, BRCA1, PIK3CB	223	147	8205	1.0011897135535828	1.0	1.0	1.0
KEGG_PATHWAY	hsa05207:Chemical carcinogenesis - receptor activation	5	0.88339222614841	0.8310270384168941	JAG1, RPS6KB1, KPNA4, PIK3CB, KPNA3	223	212	8205	0.8677764616295794	1.0	1.0	1.0
KEGG_PATHWAY	hsa05165:Human papillomavirus infection	7	1.2367491166077738	0.8898682488908375	DLG1, JAG1, TBK1, RPS6KB1, ITGB8, PIK3CB, ATR	223	331	8205	0.7781149661983662	1.0	1.0	1.0
Annotation Cluster 87	Enrichment Score: 0.025610865531149173
Category	Term	Count	%	PValue	Genes	List Total	Pop Hits	Pop Total	Fold Enrichment	Bonferroni	Benjamini	FDR
UP_KW_DOMAIN	KW-0728~SH3 domain	4	0.7067137809187279	0.9286799412226501	DLG1, YES1, TP53BP2, STAM2	370	225	14500	0.6966966966966968	1.0	1.0	0.9286799412226501
UP_SEQ_FEATURE	DOMAIN:SH3	4	0.7067137809187279	0.9294743919131313	DLG1, YES1, TP53BP2, STAM2	547	216	20516	0.6945629358792065	1.0	1.0	0.9896629213483146
INTERPRO	IPR001452:Src homology-3 domain	4	0.7067137809187279	0.9558844434327968	DLG1, YES1, TP53BP2, STAM2	534	229	19139	0.6260405933630996	1.0	1.0	0.9895068205666316
SMART	SM00326:SH3	4	0.7067137809187279	0.9572990985747448	DLG1, YES1, TP53BP2, STAM2	320	208	10374	0.6234375000000001	1.0	1.0	0.9875
Annotation Cluster 88	Enrichment Score: 0.0027202802603564983
Category	Term	Count	%	PValue	Genes	List Total	Pop Hits	Pop Total	Fold Enrichment	Bonferroni	Benjamini	FDR
UP_SEQ_FEATURE	DOMAIN:PH	4	0.7067137809187279	0.9818938816700022	RASA2, OCRL, RASAL2, RALGPS2	547	283	20516	0.5301257743813025	1.0	1.0	0.9896629213483146
INTERPRO	IPR001849:Pleckstrin homology domain	3	0.5300353356890459	0.9964919832696881	RASA2, RASAL2, RALGPS2	534	276	19139	0.3895741735873636	1.0	1.0	0.9964919832696881
SMART	SM00233:PH	3	0.5300353356890459	0.9979242376232719	RASA2, RASAL2, RALGPS2	320	267	10374	0.36425561797752803	1.0	1.0	0.9979242376232719
INTERPRO	IPR011993:Pleckstrin homology-like domain	5	0.88339222614841	0.9988101452800494	EPB41L5, RASA2, MTMR9, RASAL2, RALGPS2	534	452	19139	0.3964692917039542	1.0	1.0	0.9988101452800494
Annotation Cluster 89	Enrichment Score: 0.0019335942282733595
Category	Term	Count	%	PValue	Genes	List Total	Pop Hits	Pop Total	Fold Enrichment	Bonferroni	Benjamini	FDR
UP_KW_BIOLOGICAL_PROCESS	KW-0221~Differentiation	16	2.8268551236749118	0.9880221487482156	SRPK2, SEMA5B, SUV39H2, ZNF281, IFRD1, APOLD1, TGFBR1, GMCL1, SRPK1, IGSF10, HERC4, DIAPH2, METTL14, BTBD1, DHX36, NAA15	361	766	11248	0.6508176446337777	1.0	1.0	0.9880221487482156
UP_KW_MOLECULAR_FUNCTION	KW-0217~Developmental protein	15	2.65017667844523	0.9993468973576486	SEMA5B, JAG1, UTP3, IFRD1, TUBD1, LIG3, APOLD1, GMCL1, DYNC2LI1, IGSF10, IFT74, DIAPH2, DHX36, PLAA, NAA15	332	1002	11735	0.5291375081162975	1.0	1.0	0.9993468973576486
UP_KW_MOLECULAR_FUNCTION	KW-9996~Developmental protein	15	2.65017667844523	0.9993468973576486	SEMA5B, JAG1, UTP3, IFRD1, TUBD1, LIG3, APOLD1, GMCL1, DYNC2LI1, IGSF10, IFT74, DIAPH2, DHX36, PLAA, NAA15	332	1002	11735	0.5291375081162975	1.0	1.0	0.9993468973576486
Annotation Cluster 90	Enrichment Score: 4.7900785086942184E-4
Category	Term	Count	%	PValue	Genes	List Total	Pop Hits	Pop Total	Fold Enrichment	Bonferroni	Benjamini	FDR
GOTERM_CC_DIRECT	GO:0016021~integral component of membrane	117	20.671378091872793	0.9956872074448738	SLC35B3, SLC46A3, OTUD4, SEMA5B, GALNT11, SLC35B4, CLEC10A, GXYLT1, ABCA13, SMCHD1, ALCAM, LAMP2, SLC39A6, KPNA4, SLC25A46, SLC30A7, SLC30A9, ANKRD46, SACM1L, PAQR3, ENTPD7, FNDC3B, LIFR, LIG3, FNDC3A, ATP11A, SCAMP1, CASD1, ADAM17, TMX3, TMX1, GPD2, TRIM13, FAR2, XPR1, CSNK1G1, FTO, METTL2B, SLC26A2, ABHD3, AASDH, UBA6, TMTC2, DNAJC24, OMA1, DNAJC25, MAN2A1, DHX36, G3BP1, B4GALNT4, SLC19A2, B3GA…	541	5395	20587	0.8252588913881032	1.0	1.0	0.9956872074448738
UP_SEQ_FEATURE	TRANSMEM:Helical	114	20.141342756183743	0.9989339818788608	SLC35B3, SLC46A3, OTUD4, SEMA5B, GALNT11, SLC35B4, CLEC10A, ABCA13, SMCHD1, ALCAM, LAMP2, SLC39A6, KPNA4, SLC30A7, SLC30A9, ANKRD46, SACM1L, PAQR3, ENTPD7, FNDC3B, LIFR, LIG3, FNDC3A, ATP11A, SCAMP1, CASD1, ADAM17, TMX3, TMX1, GPD2, TRIM13, NUP98, FAR2, XPR1, CSNK1G1, FTO, METTL2B, SLC26A2, ABHD3, AASDH, UBA6, TMTC2, DNAJC24, OMA1, DNAJC25, MAN2A1, DHX36, G3BP1, SLC19A2, ACBD5, TMEM184C, JAG1, SL…	547	5371	20516	0.7960769751019168	1.0	1.0	0.9989339818788608
UP_KW_DOMAIN	KW-1133~Transmembrane helix	121	21.37809187279152	0.9992085012602883	SLC35B3, SLC46A3, OTUD4, SEMA5B, GALNT11, SLC35B4, CLEC10A, GXYLT1, ABCA13, SMCHD1, ALCAM, LAMP2, SLC39A6, KPNA4, SLC25A46, SLC30A7, SLC30A9, ANKRD46, SACM1L, PAQR3, ENTPD7, FNDC3B, LIFR, LIG3, FNDC3A, ATP11A, SCAMP1, CASD1, ADAM17, TMX3, TMX1, GPD2, TRIM13, NUP98, FAR2, XPR1, CSNK1G1, FTO, METTL2B, SLC26A2, ABHD3, AASDH, UBA6, TMTC2, DNAJC24, OMA1, DNAJC25, MAN2A1, DHX36, G3BP1, B4GALNT4, SLC19A…	370	5837	14500	0.8123851108260907	1.0	1.0	0.9992085012602883
UP_KW_DOMAIN	KW-0812~Transmembrane	121	21.37809187279152	0.9995642437522911	SLC35B3, SLC46A3, OTUD4, SEMA5B, GALNT11, SLC35B4, CLEC10A, GXYLT1, ABCA13, SMCHD1, ALCAM, LAMP2, SLC39A6, KPNA4, SLC25A46, SLC30A7, SLC30A9, ANKRD46, SACM1L, PAQR3, ENTPD7, FNDC3B, LIFR, LIG3, FNDC3A, ATP11A, SCAMP1, CASD1, ADAM17, TMX3, TMX1, GPD2, TRIM13, NUP98, FAR2, XPR1, CSNK1G1, FTO, METTL2B, SLC26A2, ABHD3, AASDH, UBA6, TMTC2, DNAJC24, OMA1, DNAJC25, MAN2A1, DHX36, G3BP1, B4GALNT4, SLC19A…	370	5900	14500	0.8037104901511681	1.0	1.0	0.9995642437522911
UP_SEQ_FEATURE	TOPO_DOM:Cytoplasmic	63	11.130742049469964	0.9999990024240846	SLC46A3, SEMA5B, GALNT11, PIGN, CCDC47, CLEC10A, GXYLT1, LRRC4, SLC7A11, PCSK5, LMBR1, ALCAM, MAN1A2, LAMP2, SLC39A6, ITGB8, HAVCR1, TMED5, SLC30A7, GPR34, SACM1L, PAQR3, ENTPD7, ZDHHC13, LIFR, ANO6, PEX2, ATP11A, CASD1, SCAMP1, TGFBR1, ADAM17, TMX3, TMX1, TMEM33, MIR17HG, CLDN12, FAM20B, FAR2, XPR1, SLC24A4, ZDHHC21, ATP2C1, CLN5, MAN2A1, ATP9B, B4GALNT4, FKTN, SLC19A2, B3GALNT2, JAG1, SLC33A1, …	547	3826	20516	0.61759098480425	1.0	1.0	0.9999990024240846
UP_KW_CELLULAR_COMPONENT	KW-0472~Membrane	182	32.15547703180212	0.9999996291066078	SLC35B3, DGKG, SLC46A3, OTUD4, SEMA5B, GALNT11, NUP107, CRCP, SLC35B4, CLEC10A, GXYLT1, ABCA13, SMCHD1, GOLGA4, ALCAM, LAMP2, SLC39A6, KPNA4, SLC25A46, SLC30A7, SLC30A9, ANKRD46, COG6, COG5, SACM1L, PAQR3, ENTPD7, FNDC3B, OCRL, LIFR, LIG3, FNDC3A, ATP11A, SCAMP1, CASD1, ATG12, RINT1, ADAM17, TMX3, TMX1, GPD2, TRIM13, NUP98, FAR2, STAM2, KIAA0528, XPR1, CSNK1G1, FTO, METTL2B, SLC26A2, ABHD3, AASDH…	505	8224	17662	0.7739925646261123	1.0	1.0	0.9999996291066078
Annotation Cluster 91	Enrichment Score: 1.0832088135977706E-7
Category	Term	Count	%	PValue	Genes	List Total	Pop Hits	Pop Total	Fold Enrichment	Bonferroni	Benjamini	FDR
UP_SEQ_FEATURE	TOPO_DOM:Cytoplasmic	63	11.130742049469964	0.9999990024240846	SLC46A3, SEMA5B, GALNT11, PIGN, CCDC47, CLEC10A, GXYLT1, LRRC4, SLC7A11, PCSK5, LMBR1, ALCAM, MAN1A2, LAMP2, SLC39A6, ITGB8, HAVCR1, TMED5, SLC30A7, GPR34, SACM1L, PAQR3, ENTPD7, ZDHHC13, LIFR, ANO6, PEX2, ATP11A, CASD1, SCAMP1, TGFBR1, ADAM17, TMX3, TMX1, TMEM33, MIR17HG, CLDN12, FAM20B, FAR2, XPR1, SLC24A4, ZDHHC21, ATP2C1, CLN5, MAN2A1, ATP9B, B4GALNT4, FKTN, SLC19A2, B3GALNT2, JAG1, SLC33A1, …	547	3826	20516	0.61759098480425	1.0	1.0	0.9999990024240846
UP_KW_DOMAIN	KW-0732~Signal	60	10.60070671378092	0.999999999912333	SLC46A3, OTUD4, SEMA5B, ECM2, CCDC126, CCDC47, LRRC4, CHM, PCSK5, CLINT1, MRPL32, LMBR1, AKAP10, ALCAM, LAMP2, SLC39A6, ITGB8, HAVCR1, TMED5, NHLRC3, LIFR, LIG3, TGFBR1, DNAJC3, ADAM17, TMX3, HEATR5A, TMX1, TFAM, ANGPTL1, PCYOX1, SLC24A4, SAR1A, DCUN1D4, LRRC17, KLHL11, TMTC2, DNAJC25, CLN5, TM9SF3, TMEM168, C5, PI3, RPP14, EDEM3, B3GALNT2, LMLN, JAG1, DNAJC16, SMARCA2, TMCO3, NUDT9, IGSF10, CXCL…	370	4357	14500	0.5396721026741683	1.0	1.0	0.999999999912333
UP_SEQ_FEATURE	CARBOHYD:N-linked (GlcNAc...) asparagine	59	10.424028268551238	0.9999999999918933	SLC46A3, SLC35B3, SEMA5B, GALNT11, ECM2, PIGN, CCDC126, CCDC47, CLEC10A, GXYLT1, LRRC4, SLC7A11, PCSK5, GOLGA4, ALCAM, MAN1A2, LAMP2, SLC39A6, ITGB8, HAVCR1, ABCC4, GPR34, NHLRC3, ENTPD7, LIFR, LIG3, ANO6, CASD1, TGFBR1, ADAM17, TMX3, FAM20B, ANGPTL1, PCYOX1, SLC24A4, SLC26A2, TMTC2, CLN5, TM9SF3, TMEM168, C5, MAN2A1, B4GALNT4, FKTN, SLC19A2, EDEM3, B3GALNT2, JAG1, SLC33A1, DNAJC16, TMCO3, GPR141…	547	4376	20516	0.5056849894221097	1.0	1.0	0.9999999999918933
UP_KW_PTM	KW-0325~Glycoprotein	62	10.954063604240282	1.0	SLC46A3, SLC35B3, SEMA5B, GALNT11, ECM2, PIGN, CCDC126, CCDC47, CLEC10A, GXYLT1, LRRC4, SLC7A11, PCSK5, GOLGA4, ALCAM, MAN1A2, LAMP2, SLC39A6, ITGB8, HAVCR1, ABCC4, GPR34, NHLRC3, ENTPD7, TET2, LIFR, LIG3, ANO6, CASD1, TGFBR1, SYN1, ADAM17, TMX3, FAM20B, ANGPTL1, PCYOX1, SLC24A4, SLC26A2, TMTC2, CLN5, TM9SF3, TMEM168, C5, MAN2A1, B4GALNT4, FKTN, SLC19A2, EDEM3, B3GALNT2, JAG1, SLC33A1, DNAJC16, T…	419	4733	14104	0.44094402426067514	1.0	1.0	1.0
Annotation Cluster 92	Enrichment Score: 5.52403031905781E-10
Category	Term	Count	%	PValue	Genes	List Total	Pop Hits	Pop Total	Fold Enrichment	Bonferroni	Benjamini	FDR
UP_SEQ_FEATURE	TRANSMEM:Helical; Name=6	5	0.88339222614841	0.9999999973774575	GPR141, GPR34, SLC39A6, ATP2C1, SLC25A46	547	1019	20516	0.18403532157741487	1.0	1.0	0.9999999973774575
UP_SEQ_FEATURE	TRANSMEM:Helical; Name=5	5	0.88339222614841	0.9999999978049834	GPR141, GPR34, SLC39A6, ATP2C1, SLC25A46	547	1026	20516	0.18277971996821224	1.0	1.0	0.9999999978049834
UP_SEQ_FEATURE	TRANSMEM:Helical; Name=3	5	0.88339222614841	0.9999999987145315	GPR141, GPR34, SLC39A6, ATP2C1, SLC25A46	547	1047	20516	0.17911365108632832	1.0	1.0	0.9999999987145315
UP_SEQ_FEATURE	TRANSMEM:Helical; Name=4	5	0.88339222614841	0.999999998809302	GPR141, GPR34, SLC39A6, ATP2C1, SLC25A46	547	1050	20516	0.17860189779751023	1.0	1.0	0.999999998809302
UP_SEQ_FEATURE	TRANSMEM:Helical; Name=1	5	0.88339222614841	0.9999999992485221	GPR141, GPR34, SLC39A6, ATP2C1, SLC25A46	547	1068	20516	0.17559175345260836	1.0	1.0	0.9999999992485221
UP_SEQ_FEATURE	TRANSMEM:Helical; Name=2	5	0.88339222614841	0.999999999267521	GPR141, GPR34, SLC39A6, ATP2C1, SLC25A46	547	1069	20516	0.17542749549802222	1.0	1.0	0.999999999267521
UP_SEQ_FEATURE	TRANSMEM:Helical; Name=7	3	0.5300353356890459	0.9999999998739972	GPR141, GPR34, ATP2C1	547	946	20516	0.11894206724358503	1.0	1.0	0.9999999998739972

## Sheet: test_genes_pvalue
	Sample annotation	Gene	left-p-value	p-value-log-sum	right-p-value	two-tail-p-value	corrected-left-p-value	corrected-right-p-value	corrected-two-tail-p-value	mean-group1	mean-group2	N	N-group1	N-group2	U1	U2
TEST	20ACSSs VS non20ACSSs	PEF1	0.999994	5.20278	6.27e-06	1.25e-05	1	0.094477	0.188954	0.3505	-0.0361029	156	20	136	2184	536
Gitools info on the test performed	20ACSSs VS non20ACSSs	ZNF33A	1.66e-05	-4.78053	0.999983	3.32e-05	0.249789	1	0.499578	-0.5985	0.00426471	156	20	136	577	2143
20ACSSs Group Comparison	20ACSSs VS non20ACSSs	KLHDC3	0.999983	4.77048	1.7e-05	3.39e-05	1	0.255639	0.511277	0.3735	-0.0640441	156	20	136	2142	578
Data layer: TCGA Expression	20ACSSs VS non20ACSSs	TADA3	0.999982	4.7454	1.8e-05	3.59e-05	1	0.270838	0.541675	0.4785	-0.0665441	156	20	136	2139.5	580.5
	20ACSSs VS non20ACSSs	BAT4	0.999968	4.49371	3.21e-05	6.42e-05	1	0.483494	0.966988	0.3405	-0.00183823	156	20	136	2114	606
Group 1: 20ACSSs	20ACSSs VS non20ACSSs	KAT5	0.999958	4.37309	4.24e-05	8.47e-05	1	0.638264	1	0.3205	-0.00801471	156	20	136	2101.5	618.5
20 items	20ACSSs VS non20ACSSs	KLHL9	5.75e-05	-4.24016	0.999942	0.000115	0.866817	1	1	-0.4955	0.0150735	156	20	136	632.5	2087.5
Group 2: non20ACSSs	20ACSSs VS non20ACSSs	WASF2	0.999942	4.24016	5.75e-05	0.000115	1	0.866817	1	0.368	0.0172059	156	20	136	2087.5	632.5
136 items	20ACSSs VS non20ACSSs	PAEP	0.999939	4.21666	6.07e-05	0.000121	1	0.915009	1	0.2295	-0.00625	156	20	136	2085	635
	20ACSSs VS non20ACSSs	PAF1	0.999939	4.21666	6.07e-05	0.000121	1	0.915009	1	0.2295	-0.00625	156	20	136	2085	635
Method:mannWhitneyWilcoxon	20ACSSs VS non20ACSSs	BAT3	0.999929	4.15125	7.06e-05	0.000141	1	1	1	0.3375	-0.0388971	156	20	136	2078	642
Multiple Test Correction:Bonferroni	20ACSSs VS non20ACSSs	TBX6	0.999926	4.13185	7.38e-05	0.000148	1	1	1	0.763	-0.128407	155	20	135	2061	639
	20ACSSs VS non20ACSSs	PPP2R1A	0.999911	4.04961	8.92e-05	0.000178	1	1	1	0.316	-0.0534555	156	20	136	2067	653
	20ACSSs VS non20ACSSs	NUDT8	0.999906	4.0267	9.4e-05	0.000188	1	1	1	1.04	0.0933824	156	20	136	2064.5	655.5
	20ACSSs VS non20ACSSs	PRR15L	9.55e-05	-4.0199	0.999904	0.000191	1	1	1	-0.541667	0.10248	143	18	125	512	1738
	20ACSSs VS non20ACSSs	SPG11	9.81e-05	-4.00843	0.999902	0.000196	1	1	1	-0.2935	0.0497794	156	20	136	657.5	2062.5
	20ACSSs VS non20ACSSs	EDEM3	9.91e-05	-4.00387	0.999901	0.000198	1	1	1	-0.6575	-0.102059	156	20	136	658	2062
	20ACSSs VS non20ACSSs	TMEM168	0.000102	-3.9902	0.999898	0.000205	1	1	1	-0.5175	-0.00169118	156	20	136	659.5	2060.5
	20ACSSs VS non20ACSSs	SEC23IP	0.000106	-3.97537	0.999894	0.000212	1	1	1	-0.265	0.0227206	155	19	136	613	1971
	20ACSSs VS non20ACSSs	TBC1D5	0.000112	-3.94936	0.999888	0.000225	1	1	1	-0.312499	0.0641917	156	20	136	664	2056
	20ACSSs VS non20ACSSs	ENTPD7	0.000123	-3.90875	0.999877	0.000247	1	1	1	-0.6135	0.0481618	156	20	136	668.5	2051.5
	20ACSSs VS non20ACSSs	RAD50	0.000126	-3.90097	0.999874	0.000251	1	1	1	-0.485	0.0235294	155	19	136	621	1963
	20ACSSs VS non20ACSSs	MAN2A1	0.000133	-3.87733	0.999867	0.000265	1	1	1	-0.595501	0.0458816	156	20	136	672	2048
	20ACSSs VS non20ACSSs	NCBP2	0.000148	-3.82824	0.999852	0.000297	1	1	1	-0.2745	0.00375	156	20	136	677.5	2042.5
	20ACSSs VS non20ACSSs	USF2	0.999852	3.82824	0.000148	0.000297	1	1	1	0.374	-0.0802941	156	20	136	2042.5	677.5
	20ACSSs VS non20ACSSs	IDE	0.000153	-3.81491	0.999847	0.000306	1	1	1	-0.492	0.0170588	156	20	136	679	2041
	20ACSSs VS non20ACSSs	PANK4	0.999845	3.81047	0.000155	0.000309	1	1	1	0.288	-0.0953676	156	20	136	2040.5	679.5
	20ACSSs VS non20ACSSs	RG9MTD1	0.000158	-3.79995	0.999842	0.000317	1	1	1	-0.450263	0.0458088	155	19	136	632	1952
	20ACSSs VS non20ACSSs	ARL6	0.000161	-3.79245	0.999839	0.000322	1	1	1	-0.777	-0.00917293	153	20	133	665.5	1994.5
	20ACSSs VS non20ACSSs	G3BP2	0.000164	-3.78391	0.999836	0.000329	1	1	1	-0.2195	0.0683088	156	20	136	682.5	2037.5
	20ACSSs VS non20ACSSs	NUFIP2	0.000168	-3.77508	0.999832	0.000336	1	1	1	-0.493	0.0368382	156	20	136	683.5	2036.5
	20ACSSs VS non20ACSSs	TP53BP2	0.00017	-3.77067	0.99983	0.000339	1	1	1	-0.277	0.0172059	156	20	136	684	2036
	20ACSSs VS non20ACSSs	UBAC1	0.999829	3.76626	0.000171	0.000343	1	1	1	0.5275	0.0588971	156	20	136	2035.5	684.5
	20ACSSs VS non20ACSSs	TTC15	0.999827	3.76186	0.000173	0.000346	1	1	1	0.226	-0.0794853	156	20	136	2035	685
	20ACSSs VS non20ACSSs	UBE2J2	0.999827	3.76186	0.000173	0.000346	1	1	1	0.258	-0.0349265	156	20	136	2035	685
	20ACSSs VS non20ACSSs	C21orf119	0.999826	3.75974	0.000174	0.000348	1	1	1	0.603	-0.196418	154	20	134	2005.5	674.5
	20ACSSs VS non20ACSSs	MTERF	0.000178	-3.74866	0.999822	0.000357	1	1	1	-0.504	-0.0294118	156	20	136	686.5	2033.5
	20ACSSs VS non20ACSSs	KIAA0528	0.000184	-3.73548	0.999816	0.000368	1	1	1	-0.367	0.0356618	156	20	136	688	2032
	20ACSSs VS non20ACSSs	SGK3	0.000185	-3.73192	0.999815	0.000371	1	1	1	-0.320789	0.110956	155	19	136	639.5	1944.5
	20ACSSs VS non20ACSSs	PIN1	0.999812	3.72672	0.000188	0.000375	1	1	1	0.3775	-0.0444853	156	20	136	2031	689
	20ACSSs VS non20ACSSs	SUMO3	0.999807	3.71359	0.000193	0.000387	1	1	1	0.381	0.0156618	156	20	136	2029.5	690.5
	20ACSSs VS non20ACSSs	PIK3CB	0.000199	-3.70048	0.999801	0.000399	1	1	1	-0.646	-0.0761765	156	20	136	692	2028
	20ACSSs VS non20ACSSs	RNF5	0.999801	3.7004	0.000199	0.000399	1	1	1	0.395263	-0.0302941	155	19	136	1941	643
	20ACSSs VS non20ACSSs	DCTN2	0.999799	3.69612	0.000201	0.000403	1	1	1	0.251	0.000735	156	20	136	2027.5	692.5
	20ACSSs VS non20ACSSs	MANBAL	0.999799	3.69612	0.000201	0.000403	1	1	1	0.2285	-0.111103	156	20	136	2027.5	692.5
	20ACSSs VS non20ACSSs	NAPA	0.999797	3.69176	0.000203	0.000407	1	1	1	0.3435	-0.105735	156	20	136	2027	693
	20ACSSs VS non20ACSSs	KBTBD7	0.000207	-3.68305	0.999793	0.000415	1	1	1	-0.4515	0.0278676	156	20	136	694	2026
	20ACSSs VS non20ACSSs	TTC31	0.99979	3.6787	0.00021	0.000419	1	1	1	0.263	-0.0444853	156	20	136	2025.5	694.5
	20ACSSs VS non20ACSSs	MLLT10	0.000212	-3.67435	0.999788	0.000423	1	1	1	-0.4015	0.0134559	156	20	136	695	2025
	20ACSSs VS non20ACSSs	C21orf122	0.999783	3.66335	0.000217	0.000434	1	1	1	0.887647	0.0103252	140	17	123	1597	494
	20ACSSs VS non20ACSSs	PCIF1	0.999771	3.63967	0.000229	0.000458	1	1	1	0.336	-0.0509559	156	20	136	2021	699
	20ACSSs VS non20ACSSs	PRMT3	0.000239	-3.6224	0.999761	0.000477	1	1	1	-0.302	0.108529	156	20	136	701	2019
	20ACSSs VS non20ACSSs	BLCAP	0.999759	3.61809	0.000241	0.000482	1	1	1	0.213	-0.0276471	156	20	136	2018.5	701.5
	20ACSSs VS non20ACSSs	XPOT	0.000248	-3.60518	0.999752	0.000496	1	1	1	-0.465	-0.0363971	156	20	136	703	2017
	20ACSSs VS non20ACSSs	AGPAT1	0.999744	3.59229	0.000256	0.000511	1	1	1	0.243	-0.0917647	156	20	136	2015.5	704.5
	20ACSSs VS non20ACSSs	CEP63	0.000256	-3.59229	0.999744	0.000511	1	1	1	-0.3205	0.0244853	156	20	136	704.5	2015.5
	20ACSSs VS non20ACSSs	IPO8	0.000266	-3.57514	0.999734	0.000532	1	1	1	-0.3065	0.055	156	20	136	706.5	2013.5
	20ACSSs VS non20ACSSs	CLDN12	0.000269	-3.57087	0.999731	0.000537	1	1	1	-1.047	-0.0619118	156	20	136	707	2013
	20ACSSs VS non20ACSSs	GPR180	0.000271	-3.56659	0.999729	0.000542	1	1	1	-0.468	-0.00926471	156	20	136	707.5	2012.5
	20ACSSs VS non20ACSSs	DPY19L3	0.000285	-3.54525	0.999715	0.00057	1	1	1	-0.747	-0.0552206	156	20	136	710	2010
	20ACSSs VS non20ACSSs	WDR36	0.000302	-3.51974	0.999698	0.000604	1	1	1	-0.438	0.0441912	156	20	136	713	2007
	20ACSSs VS non20ACSSs	C19orf22	0.99968	3.49433	0.00032	0.000641	1	1	1	0.5045	-0.0247057	156	20	136	2004	716
	20ACSSs VS non20ACSSs	DDX21	0.000323	-3.49011	0.999677	0.000647	1	1	1	-0.319	0.123971	156	20	136	716.5	2003.5
	20ACSSs VS non20ACSSs	RNF26	0.999655	3.4623	0.000345	0.00069	1	1	1	0.391316	-0.0327206	155	19	136	1914	670
	20ACSSs VS non20ACSSs	SLMAP	0.000346	-3.46061	0.999654	0.000692	1	1	1	-0.3415	0.0225	156	20	136	720	2000
	20ACSSs VS non20ACSSs	FAM35A	0.000353	-3.45221	0.999647	0.000706	1	1	1	-0.331	0.0205147	156	20	136	721	1999
	20ACSSs VS non20ACSSs	C17orf85	0.000356	-3.44802	0.999644	0.000713	1	1	1	-0.3535	0.00330882	156	20	136	721.5	1998.5
	20ACSSs VS non20ACSSs	C1orf144	0.999639	3.44279	0.000361	0.000721	1	1	1	0.221	0.00555556	155	20	135	1983.5	716.5
	20ACSSs VS non20ACSSs	CLASP2	0.000381	-3.41872	0.999619	0.000762	1	1	1	-0.3715	0.0486029	156	20	136	725	1995
	20ACSSs VS non20ACSSs	C19orf57	0.999614	3.41332	0.000386	0.000772	1	1	1	0.97	-0.153185	155	20	135	1980	720
	20ACSSs VS non20ACSSs	GSK3A	0.999611	3.41038	0.000389	0.000777	1	1	1	0.299	0.00426471	156	20	136	1994	726
	20ACSSs VS non20ACSSs	ADIPOR1	0.9996	3.39789	0.0004	0.0008	1	1	1	0.3165	-0.0327206	156	20	136	1992.5	727.5
	20ACSSs VS non20ACSSs	PHKB	0.0004	-3.39789	0.9996	0.0008	1	1	1	-0.303	0.00683823	156	20	136	727.5	1992.5
	20ACSSs VS non20ACSSs	LDLRAP1	0.999599	3.39654	0.000401	0.000802	1	1	1	0.462	-0.0927037	155	20	135	1978	722
	20ACSSs VS non20ACSSs	ATG9A	0.999592	3.38957	0.000408	0.000815	1	1	1	0.3605	-0.199926	156	20	136	1991.5	728.5
	20ACSSs VS non20ACSSs	HEATR5A	0.000408	-3.38957	0.999592	0.000815	1	1	1	-0.587	-0.06125	156	20	136	728.5	1991.5
	20ACSSs VS non20ACSSs	LIN37	0.999592	3.38957	0.000408	0.000815	1	1	1	0.3875	-0.119632	156	20	136	1991.5	728.5
	20ACSSs VS non20ACSSs	MED29	0.999588	3.38542	0.000412	0.000823	1	1	1	0.2025	0.0115441	156	20	136	1991	729
	20ACSSs VS non20ACSSs	ZNF37A	0.000419	-3.37712	0.999581	0.000839	1	1	1	-0.3985	0.0251471	156	20	136	730	1990
	20ACSSs VS non20ACSSs	AAMP	0.999572	3.36883	0.000428	0.000855	1	1	1	0.2375	-0.0810294	156	20	136	1989	731
	20ACSSs VS non20ACSSs	ANKRD26	0.000428	-3.36883	0.999572	0.000855	1	1	1	-0.6655	-0.0659559	156	20	136	731	1989
	20ACSSs VS non20ACSSs	METTL2B	0.000436	-3.36056	0.999564	0.000872	1	1	1	-0.3755	-0.0272059	156	20	136	732	1988
	20ACSSs VS non20ACSSs	KTELC1	0.000457	-3.33992	0.999543	0.000914	1	1	1	-0.3355	-0.0152206	156	20	136	734.5	1985.5
	20ACSSs VS non20ACSSs	TAF2	0.000457	-3.33992	0.999543	0.000914	1	1	1	-0.229	0.0569853	156	20	136	734.5	1985.5
	20ACSSs VS non20ACSSs	TMX3	0.000484	-3.31525	0.999516	0.000967	1	1	1	-0.401	0.00492647	156	20	136	737.5	1982.5
	20ACSSs VS non20ACSSs	TMEM192	0.000488	-3.31115	0.999512	0.000977	1	1	1	-0.2985	0.0347794	156	20	136	738	1982
	20ACSSs VS non20ACSSs	TNKS2	0.0005	-3.30098	0.9995	0.001	1	1	1	-0.2755	0.0469625	155	20	135	733.5	1966.5
	20ACSSs VS non20ACSSs	LYPLA2	0.999493	3.29477	0.000507	0.00101402	1	1	1	0.392	-0.0294853	156	20	136	1980	740
	20ACSSs VS non20ACSSs	PACRGL	0.000507	-3.29477	0.999493	0.00101402	1	1	1	-0.3995	0.0155882	156	20	136	740	1980
	20ACSSs VS non20ACSSs	TNPO1	0.000507	-3.29477	0.999493	0.00101402	1	1	1	-0.4115	0.0533088	156	20	136	740	1980
	20ACSSs VS non20ACSSs	UEVLD	0.000507	-3.29477	0.999493	0.00101402	1	1	1	-0.8185	-0.08375	156	20	136	740	1980
	20ACSSs VS non20ACSSs	AP2A1	0.999483	3.28659	0.000517	0.00103327	1	1	1	0.426	-0.0131618	156	20	136	1979	741
	20ACSSs VS non20ACSSs	PNPT1	0.000531	-3.27435	0.999469	0.00106278	1	1	1	-0.3495	0.0414704	156	20	136	742.5	1977.5
	20ACSSs VS non20ACSSs	SMPD2	0.999469	3.27435	0.000531	0.00106278	1	1	1	0.311	-0.109853	156	20	136	1977.5	742.5
	20ACSSs VS non20ACSSs	CDV3	0.000547	-3.26214	0.999453	0.00109308	1	1	1	-0.1905	0.0827941	156	20	136	744	1976
	20ACSSs VS non20ACSSs	SF3A2	0.999448	3.25806	0.000552	0.00110338	1	1	1	0.486316	-0.0277206	155	19	136	1890	694
	20ACSSs VS non20ACSSs	C12orf29	0.000578	-3.23779	0.999422	0.00115607	1	1	1	-0.4025	0.0294853	156	20	136	747	1973
	20ACSSs VS non20ACSSs	UBXN1	0.999422	3.23779	0.000578	0.00115607	1	1	1	0.2865	-0.0111765	156	20	136	1973	747
	20ACSSs VS non20ACSSs	KCNMB4	0.999419	3.23565	0.000581	0.00116179	1	1	1	1.33941	-0.107167	137	17	120	1517.5	522.5
	20ACSSs VS non20ACSSs	KRCC1	0.000583	-3.23375	0.999417	0.00116689	1	1	1	-0.503	-0.07125	156	20	136	747.5	1972.5
	20ACSSs VS non20ACSSs	TET2	0.000589	-3.2297	0.999411	0.00117781	1	1	1	-0.4735	0.0269118	156	20	136	748	1972
	20ACSSs VS non20ACSSs	HAX1	0.999406	3.22566	0.000594	0.00118881	1	1	1	0.2775	-0.0242647	156	20	136	1971.5	748.5
	20ACSSs VS non20ACSSs	R3HCC1	0.999399	3.22054	0.000601	0.00120289	1	1	1	0.291316	-0.0526471	155	19	136	1885.5	698.5
	20ACSSs VS non20ACSSs	ZNF195	0.000606	-3.21758	0.999394	0.00121111	1	1	1	-0.28	0.0624265	156	20	136	749.5	1970.5
	20ACSSs VS non20ACSSs	RILP	0.999388	3.21288	0.000612	0.00122428	1	1	1	0.411053	-0.161185	154	19	135	1871	694
	20ACSSs VS non20ACSSs	SIRT2	0.999387	3.21224	0.000613	0.0012261	1	1	1	0.342105	-0.0220588	155	19	136	1884.5	699.5
	20ACSSs VS non20ACSSs	PSIMCT-1	0.000626	-3.20288	0.999374	0.00125278	1	1	1	-0.4	0.000889	155	20	135	745.5	1954.5
	20ACSSs VS non20ACSSs	SLC26A2	0.000628	-3.20146	0.999372	0.00125688	1	1	1	-0.6285	-0.0360294	156	20	136	751.5	1968.5
	20ACSSs VS non20ACSSs	C12orf26	0.000634	-3.19744	0.999366	0.00126857	1	1	1	-0.3825	-0.0221324	156	20	136	752	1968
	20ACSSs VS non20ACSSs	KLHDC10	0.00064	-3.19342	0.99936	0.00128036	1	1	1	-0.4585	-0.0614706	156	20	136	752.5	1967.5
	20ACSSs VS non20ACSSs	NFKBIL1	0.99936	3.19342	0.00064	0.00128036	1	1	1	0.403	-0.0727206	156	20	136	1967.5	752.5
	20ACSSs VS non20ACSSs	MRPL49	0.999354	3.1894	0.000646	0.00129225	1	1	1	0.3435	0.0133088	156	20	136	1967	753
	20ACSSs VS non20ACSSs	AP1B1	0.999348	3.18539	0.000652	0.00130424	1	1	1	0.522	0.0277941	156	20	136	1966.5	753.5
	20ACSSs VS non20ACSSs	DHPS	0.999348	3.18539	0.000652	0.00130424	1	1	1	0.255	-0.0795588	156	20	136	1966.5	753.5
	20ACSSs VS non20ACSSs	LSM2	0.999348	3.18539	0.000652	0.00130424	1	1	1	0.248	-0.0782353	156	20	136	1966.5	753.5
	20ACSSs VS non20ACSSs	GPATCH3	0.99933	3.17336	0.00067	0.00134083	1	1	1	0.2305	-0.0186765	156	20	136	1965	755
	20ACSSs VS non20ACSSs	PINK1	0.99933	3.17336	0.00067	0.00134083	1	1	1	0.192	-0.0884559	156	20	136	1965	755
	20ACSSs VS non20ACSSs	NRM	0.999323	3.16936	0.000677	0.00135324	1	1	1	0.493	-0.00257353	156	20	136	1964.5	755.5
	20ACSSs VS non20ACSSs	VPS52	0.999323	3.16936	0.000677	0.00135324	1	1	1	0.172	-0.0581618	156	20	136	1964.5	755.5
	20ACSSs VS non20ACSSs	XRCC1	0.999323	3.16936	0.000677	0.00135324	1	1	1	0.2265	-0.0606618	156	20	136	1964.5	755.5
	20ACSSs VS non20ACSSs	C3orf23	0.000715	-3.14541	0.999285	0.00142993	1	1	1	-0.374	-0.0167647	156	20	136	758.5	1961.5
	20ACSSs VS non20ACSSs	MARK4	0.999285	3.14541	0.000715	0.00142993	1	1	1	0.345	-0.0241912	156	20	136	1961.5	758.5
	20ACSSs VS non20ACSSs	MAP3K1	0.000735	-3.13346	0.999265	0.00146976	1	1	1	-0.518	0.0563235	156	20	136	760	1960
	20ACSSs VS non20ACSSs	AKT1S1	0.999258	3.12949	0.000742	0.00148326	1	1	1	0.342	-0.0804412	156	20	136	1959.5	760.5
	20ACSSs VS non20ACSSs	PLEKHM2	0.999258	3.12949	0.000742	0.00148326	1	1	1	0.293	-0.0270588	156	20	136	1959.5	760.5
	20ACSSs VS non20ACSSs	CLN5	0.000748	-3.12552	0.999252	0.00149688	1	1	1	-0.3005	0.0358824	156	20	136	761	1959
	20ACSSs VS non20ACSSs	P4HA1	0.000755	-3.12155	0.999245	0.00151061	1	1	1	-0.3285	0.0830147	156	20	136	761.5	1958.5
	20ACSSs VS non20ACSSs	CSNK2B	0.999238	3.11758	0.000762	0.00152446	1	1	1	0.256	-0.0467647	156	20	136	1958	762
	20ACSSs VS non20ACSSs	YIPF3	0.999238	3.11758	0.000762	0.00152446	1	1	1	0.262	-0.0713971	156	20	136	1958	762
	20ACSSs VS non20ACSSs	A1BG	0.999231	3.11362	0.000769	0.00153842	1	1	1	0.353	-0.194192	156	20	136	1957.5	762.5
	20ACSSs VS non20ACSSs	FAM149B1	0.000769	-3.11362	0.999231	0.00153842	1	1	1	-0.3095	-0.0432353	156	20	136	762.5	1957.5
	20ACSSs VS non20ACSSs	HDAC7	0.999231	3.11362	0.000769	0.00153842	1	1	1	0.411	-0.00154412	156	20	136	1957.5	762.5
	20ACSSs VS non20ACSSs	KIAA0652	0.999231	3.11362	0.000769	0.00153842	1	1	1	0.2165	0.00683823	156	20	136	1957.5	762.5
	20ACSSs VS non20ACSSs	UBE3C	0.000769	-3.11362	0.999231	0.00153842	1	1	1	-0.5055	-0.0616176	156	20	136	762.5	1957.5
	20ACSSs VS non20ACSSs	CIC	0.999224	3.10966	0.000776	0.0015525	1	1	1	0.377	-0.124485	156	20	136	1957	763
	20ACSSs VS non20ACSSs	HDGFRP2	0.999217	3.1057	0.000783	0.0015667	1	1	1	0.2615	-0.0869853	156	20	136	1956.5	763.5
	20ACSSs VS non20ACSSs	MGC70857	0.999209	3.10175	0.000791	0.00158102	1	1	1	0.4405	-0.151765	156	20	136	1956	764
	20ACSSs VS non20ACSSs	TYW1	0.000798	-3.0978	0.999202	0.00159546	1	1	1	-0.3075	-0.0286765	156	20	136	764.5	1955.5
	20ACSSs VS non20ACSSs	PODNL1	0.999196	3.0945	0.000804	0.0016076	1	1	1	0.6505	-0.00966667	155	20	135	1941	759
	20ACSSs VS non20ACSSs	PAFAH1B3	0.999188	3.0899	0.000812	0.00162471	1	1	1	0.434	-0.0427206	156	20	136	1954.5	765.5
	20ACSSs VS non20ACSSs	TM9SF3	0.000812	-3.0899	0.999188	0.00162471	1	1	1	-0.263	0.0433088	156	20	136	765.5	1954.5
	20ACSSs VS non20ACSSs	SCYL2	0.000814	-3.0891	0.999186	0.0016277	1	1	1	-0.380526	0.0271324	155	19	136	714.5	1869.5
	20ACSSs VS non20ACSSs	COG6	0.00082	-3.08596	0.99918	0.00163952	1	1	1	-0.321	0.0247794	156	20	136	766	1954
	20ACSSs VS non20ACSSs	KPNA4	0.00082	-3.08596	0.99918	0.00163952	1	1	1	-0.2195	0.0578676	156	20	136	766	1954
	20ACSSs VS non20ACSSs	ZNF281	0.00082	-3.08596	0.99918	0.00163952	1	1	1	-0.4245	0.00316176	156	20	136	766	1954
	20ACSSs VS non20ACSSs	SPTY2D1	0.000827	-3.08202	0.999173	0.00165445	1	1	1	-0.3615	-0.00669118	156	20	136	766.5	1953.5
	20ACSSs VS non20ACSSs	CDC34	0.999158	3.07414	0.000842	0.00168469	1	1	1	0.296	-0.105662	156	20	136	1952.5	767.5
	20ACSSs VS non20ACSSs	GTPBP10	0.000842	-3.07414	0.999158	0.00168469	1	1	1	-0.4195	-0.0367647	156	20	136	767.5	1952.5
	20ACSSs VS non20ACSSs	LYPLA2P1	0.99915	3.07021	0.00085	0.0017	1	1	1	0.3835	-0.0202941	156	20	136	1952	768
	20ACSSs VS non20ACSSs	POLR3B	0.00085	-3.07021	0.99915	0.0017	1	1	1	-0.405	0.0563971	156	20	136	768	1952
	20ACSSs VS non20ACSSs	LPCAT2	0.000873	-3.05843	0.999127	0.00174669	1	1	1	-0.863	-0.128456	156	20	136	769.5	1950.5
	20ACSSs VS non20ACSSs	MRPL32	0.000873	-3.05843	0.999127	0.00174669	1	1	1	-0.338	-0.0606618	156	20	136	769.5	1950.5
	20ACSSs VS non20ACSSs	UBL7	0.999127	3.05843	0.000873	0.00174669	1	1	1	0.44	0.0285294	156	20	136	1950.5	769.5
	20ACSSs VS non20ACSSs	ALDH16A1	0.999119	3.05451	0.000881	0.00176252	1	1	1	0.437	-0.0557353	156	20	136	1950	770
	20ACSSs VS non20ACSSs	NUDT13	0.000881	-3.05451	0.999119	0.00176252	1	1	1	-0.3645	-0.0161765	156	20	136	770	1950
	20ACSSs VS non20ACSSs	ALKBH8	0.000897	-3.04668	0.999103	0.00179457	1	1	1	-0.358	0.0836765	156	20	136	771	1949
	20ACSSs VS non20ACSSs	TRIM41	0.999103	3.04668	0.000897	0.00179457	1	1	1	0.226499	-0.0226478	156	20	136	1949	771
	20ACSSs VS non20ACSSs	TTF2	0.000905	-3.04277	0.999095	0.0018108	1	1	1	-0.321	0.0513235	156	20	136	771.5	1948.5
	20ACSSs VS non20ACSSs	S1PR4	0.99909	3.0406	0.00091	0.00181984	1	1	1	0.5	-0.123897	155	19	136	1863.5	720.5
	20ACSSs VS non20ACSSs	HPS3	0.000914	-3.03886	0.999086	0.00182716	1	1	1	-0.3675	-0.0350735	156	20	136	772	1948
	20ACSSs VS non20ACSSs	TBK1	0.000922	-3.03495	0.999078	0.00184365	1	1	1	-0.3805	-0.000662	156	20	136	772.5	1947.5
	20ACSSs VS non20ACSSs	USO1	0.000922	-3.03495	0.999078	0.00184365	1	1	1	-0.2905	0.0292647	156	20	136	772.5	1947.5
	20ACSSs VS non20ACSSs	ZNF700	0.00093	-3.03126	0.99907	0.00185935	1	1	1	-0.3125	-0.0257037	155	20	135	767	1933
	20ACSSs VS non20ACSSs	MSH3	0.00093	-3.03105	0.99907	0.00186028	1	1	1	-0.43	0.0220588	156	20	136	773	1947
	20ACSSs VS non20ACSSs	NR1H2	0.999061	3.02715	0.000939	0.00187705	1	1	1	0.426	-0.0224265	156	20	136	1946.5	773.5
	20ACSSs VS non20ACSSs	CENPJ	0.000947	-3.02325	0.999053	0.00189396	1	1	1	-0.5665	-0.107721	156	20	136	774	1946
	20ACSSs VS non20ACSSs	APOBEC3C	0.999044	3.01935	0.000956	0.00191101	1	1	1	0.345	-0.00169118	156	20	136	1945.5	774.5
	20ACSSs VS non20ACSSs	DIAPH2	0.000956	-3.01935	0.999044	0.00191101	1	1	1	-0.5645	-0.09625	156	20	136	774.5	1945.5
	20ACSSs VS non20ACSSs	CLOCK	0.000964	-3.01546	0.999036	0.0019282	1	1	1	-0.5485	-0.0897794	156	20	136	775	1945
	20ACSSs VS non20ACSSs	LARP1B	0.000973	-3.01165	0.999027	0.00194516	1	1	1	-0.364	-0.0242222	155	20	135	769.5	1930.5
	20ACSSs VS non20ACSSs	C6orf226	0.999027	3.01157	0.000973	0.00194553	1	1	1	0.4995	-0.129044	156	20	136	1944.5	775.5
	20ACSSs VS non20ACSSs	TUBGCP5	0.000973	-3.01157	0.999027	0.00194553	1	1	1	-0.4085	-0.0159559	156	20	136	775.5	1944.5
	20ACSSs VS non20ACSSs	BRF1	0.998983	2.99216	0.00101717	0.00203435	1	1	1	0.3605	-0.0385294	156	20	136	1942	778
	20ACSSs VS non20ACSSs	CALM3	0.998983	2.99216	0.00101717	0.00203435	1	1	1	0.3175	-0.0886027	156	20	136	1942	778
	20ACSSs VS non20ACSSs	LOC100289341	0.998974	2.98829	0.00102628	0.00205255	1	1	1	0.508	-0.0679412	156	20	136	1941.5	778.5
	20ACSSs VS non20ACSSs	PSMB4	0.998965	2.98456	0.00103512	0.00207024	1	1	1	0.219737	-0.0399265	155	19	136	1856.5	727.5
	20ACSSs VS non20ACSSs	RER1	0.998965	2.98456	0.00103512	0.00207024	1	1	1	0.193684	7.35e-05	155	19	136	1856.5	727.5
	20ACSSs VS non20ACSSs	UROD	0.998927	2.96897	0.00107292	0.00214584	1	1	1	0.504	-0.0197794	156	20	136	1939	781
	20ACSSs VS non20ACSSs	LOC401010	0.998927	2.96876	0.00107344	0.00214688	1	1	1	0.2615	-0.135852	155	20	135	1925	775
	20ACSSs VS non20ACSSs	AES	0.998918	2.96511	0.00108248	0.00216495	1	1	1	0.2695	-0.0661765	156	20	136	1938.5	781.5
	20ACSSs VS non20ACSSs	ADRBK1	0.998908	2.96126	0.00109211	0.00218423	1	1	1	0.3745	-0.0197794	156	20	136	1938	782
	20ACSSs VS non20ACSSs	AAAS	0.998898	2.95741	0.00110183	0.00220366	1	1	1	0.3255	-0.0369118	156	20	136	1937.5	782.5
	20ACSSs VS non20ACSSs	FAM13B	0.00110183	-2.95741	0.998898	0.00220366	1	1	1	-0.469	0.00360294	156	20	136	782.5	1937.5
	20ACSSs VS non20ACSSs	TGFBR1	0.00110183	-2.95741	0.998898	0.00220366	1	1	1	-0.3935	0.0499265	156	20	136	782.5	1937.5
	20ACSSs VS non20ACSSs	CAPZB	0.998888	2.95356	0.00111162	0.00222324	1	1	1	0.332	-0.0179412	156	20	136	1937	783
	20ACSSs VS non20ACSSs	CCDC47	0.0011215	-2.94972	0.998879	0.00224299	1	1	1	-0.328	0.00882353	156	20	136	783.5	1936.5
	20ACSSs VS non20ACSSs	FERMT3	0.998879	2.94972	0.0011215	0.00224299	1	1	1	0.462	-0.00691177	156	20	136	1936.5	783.5
	20ACSSs VS non20ACSSs	PANK1	0.0011215	-2.94972	0.998879	0.00224299	1	1	1	-0.6915	-0.0231618	156	20	136	783.5	1936.5
	20ACSSs VS non20ACSSs	SPG20	0.0011215	-2.94972	0.998879	0.00224299	1	1	1	-0.412	-0.0577941	156	20	136	783.5	1936.5
	20ACSSs VS non20ACSSs	IDH3B	0.998869	2.94587	0.00113145	0.0022629	1	1	1	0.231	-0.0516176	156	20	136	1936	784
	20ACSSs VS non20ACSSs	TSEN2	0.00113145	-2.94587	0.998869	0.0022629	1	1	1	-0.3975	-0.0317647	156	20	136	784	1936
	20ACSSs VS non20ACSSs	CCDC66	0.00114149	-2.94203	0.998859	0.00228297	1	1	1	-0.409	-0.0197794	156	20	136	784.5	1935.5
	20ACSSs VS non20ACSSs	GPD2	0.00114149	-2.94203	0.998859	0.00228297	1	1	1	-0.429001	0.0380141	156	20	136	784.5	1935.5
	20ACSSs VS non20ACSSs	ELF2	0.0011516	-2.9382	0.998848	0.0023032	1	1	1	-0.3075	0.0551471	156	20	136	785	1935
	20ACSSs VS non20ACSSs	C19orf43	0.998838	2.93436	0.0011618	0.0023236	1	1	1	0.393	-0.0308824	156	20	136	1934.5	785.5
	20ACSSs VS non20ACSSs	PARP10	0.998837	2.93391	0.001163	0.002326	1	1	1	0.5275	-0.0256296	155	20	135	1920.5	779.5
	20ACSSs VS non20ACSSs	BOD1L	0.00117208	-2.93053	0.998828	0.00234416	1	1	1	-0.4325	0.01125	156	20	136	786	1934
	20ACSSs VS non20ACSSs	UBE2S	0.998828	2.93053	0.00117208	0.00234416	1	1	1	0.419	-0.065	156	20	136	1934	786
	20ACSSs VS non20ACSSs	PQBP1	0.998818	2.9267	0.00118245	0.00236489	1	1	1	0.2955	-0.0206618	156	20	136	1933.5	786.5
	20ACSSs VS non20ACSSs	GNB1	0.998807	2.92288	0.00119289	0.00238579	1	1	1	0.235	-0.0166912	156	20	136	1933	787
	20ACSSs VS non20ACSSs	FKBP8	0.998797	2.91906	0.00120343	0.00240685	1	1	1	0.493	-0.0416912	156	20	136	1932.5	787.5
	20ACSSs VS non20ACSSs	MACROD1	0.998787	2.91572	0.00121269	0.00242537	1	1	1	0.676842	-0.280985	151	19	132	1794.5	713.5
	20ACSSs VS non20ACSSs	NOL8	0.00121404	-2.91524	0.998786	0.00242809	1	1	1	-0.37	-0.0127206	156	20	136	788	1932
	20ACSSs VS non20ACSSs	TACC3	0.998786	2.91524	0.00121404	0.00242809	1	1	1	0.1905	-0.0446324	156	20	136	1932	788
	20ACSSs VS non20ACSSs	C4orf41	0.00123554	-2.90761	0.998764	0.00247108	1	1	1	-0.1995	0.0227206	156	20	136	789	1931
	20ACSSs VS non20ACSSs	MED16	0.998764	2.90761	0.00123554	0.00247108	1	1	1	0.3305	-0.127794	156	20	136	1931	789
	20ACSSs VS non20ACSSs	PRPF6	0.998764	2.90761	0.00123554	0.00247108	1	1	1	0.188	-0.00992647	156	20	136	1931	789
	20ACSSs VS non20ACSSs	RNF167	0.998736	2.89767	0.00126408	0.00252817	1	1	1	0.356053	-0.0563235	155	19	136	1845.5	738.5
	20ACSSs VS non20ACSSs	SF3B2	0.998736	2.89767	0.00126408	0.00252817	1	1	1	0.254737	0.0313235	155	19	136	1845.5	738.5
	20ACSSs VS non20ACSSs	ARL2	0.998732	2.89618	0.00126843	0.00253686	1	1	1	0.472	-0.0794853	156	20	136	1929.5	790.5
	20ACSSs VS non20ACSSs	H1FX	0.998732	2.89618	0.00126843	0.00253686	1	1	1	0.6055	0.0661765	156	20	136	1929.5	790.5
	20ACSSs VS non20ACSSs	FBXL19	0.99872	2.89238	0.00127957	0.00255915	1	1	1	0.344	-0.0449265	156	20	136	1929	791
	20ACSSs VS non20ACSSs	MFNG	0.99872	2.89238	0.00127957	0.00255915	1	1	1	0.52	0.005	156	20	136	1929	791
	20ACSSs VS non20ACSSs	NUDT22	0.99872	2.89238	0.00127957	0.00255915	1	1	1	0.401	-0.0794118	156	20	136	1929	791
	20ACSSs VS non20ACSSs	CLSTN1	0.998709	2.88858	0.0012908	0.00258161	1	1	1	0.39	-0.0409559	156	20	136	1928.5	791.5
	20ACSSs VS non20ACSSs	FAM115A	0.0012908	-2.88858	0.998709	0.00258161	1	1	1	-0.635	0.0865441	156	20	136	791.5	1928.5
	20ACSSs VS non20ACSSs	G3BP1	0.0012908	-2.88858	0.998709	0.00258161	1	1	1	-0.3425	0.0239706	156	20	136	791.5	1928.5
	20ACSSs VS non20ACSSs	KCNQ1OT1	0.00130212	-2.88478	0.998698	0.00260425	1	1	1	-0.6935	0.0381618	156	20	136	792	1928
	20ACSSs VS non20ACSSs	FNDC3B	0.00132504	-2.8772	0.998675	0.00265008	1	1	1	-0.5105	-0.0441912	156	20	136	793	1927
	20ACSSs VS non20ACSSs	SNX15	0.998675	2.8772	0.00132504	0.00265008	1	1	1	0.291	-0.0930147	156	20	136	1927	793
	20ACSSs VS non20ACSSs	PARP4	0.00132759	-2.87636	0.998672	0.00265518	1	1	1	-0.323	-0.056963	155	20	135	787	1913
	20ACSSs VS non20ACSSs	ABTB1	0.998663	2.87341	0.00133663	0.00267327	1	1	1	0.48	-0.0423529	156	20	136	1926.5	793.5
	20ACSSs VS non20ACSSs	LRRC24	0.998661	2.87254	0.00133929	0.00267857	1	1	1	0.602	-0.337185	155	20	135	1912.5	787.5
	20ACSSs VS non20ACSSs	EML3	0.99864	2.86584	0.0013601	0.0027202	1	1	1	0.327	-0.0319853	156	20	136	1925.5	794.5
	20ACSSs VS non20ACSSs	ZNF518B	0.0013601	-2.86584	0.99864	0.0027202	1	1	1	-0.7245	0.00338235	156	20	136	794.5	1925.5
	20ACSSs VS non20ACSSs	DDX52	0.00137198	-2.86206	0.998628	0.00274395	1	1	1	-0.34	0.0505882	156	20	136	795	1925
	20ACSSs VS non20ACSSs	GPR137	0.998628	2.86206	0.00137198	0.00274395	1	1	1	0.3665	-0.09375	156	20	136	1925	795
	20ACSSs VS non20ACSSs	BSCL2	0.998616	2.85828	0.00138395	0.00276789	1	1	1	0.3695	-0.0709559	156	20	136	1924.5	795.5
	20ACSSs VS non20ACSSs	TGDS	0.00138395	-2.85828	0.998616	0.00276789	1	1	1	-0.273	0.0172059	156	20	136	795.5	1924.5
	20ACSSs VS non20ACSSs	ETNK1	0.00139601	-2.8545	0.998604	0.00279202	1	1	1	-0.238	0.0673529	156	20	136	796	1924
	20ACSSs VS non20ACSSs	STRN4	0.998604	2.8545	0.00139601	0.00279202	1	1	1	0.2565	-0.112279	156	20	136	1924	796
	20ACSSs VS non20ACSSs	ATP13A3	0.00140817	-2.85073	0.998592	0.00281634	1	1	1	-0.3305	0.0357353	156	20	136	796.5	1923.5
	20ACSSs VS non20ACSSs	GPKOW	0.998592	2.85073	0.00140817	0.00281634	1	1	1	0.2105	-0.0134559	156	20	136	1923.5	796.5
	20ACSSs VS non20ACSSs	ARFGAP2	0.99858	2.84696	0.00142043	0.00284086	1	1	1	0.2355	-0.0183088	156	20	136	1923	797
	20ACSSs VS non20ACSSs	ACACA	0.00143278	-2.8432	0.998567	0.00286557	1	1	1	-0.358	0.0229412	156	20	136	797.5	1922.5
	20ACSSs VS non20ACSSs	UHRF1BP1L	0.00143278	-2.8432	0.998567	0.00286557	1	1	1	-0.422	0.0677941	156	20	136	797.5	1922.5
	20ACSSs VS non20ACSSs	HPS5	0.00144524	-2.83943	0.998555	0.00289047	1	1	1	-0.2945	0.0352941	156	20	136	798	1922
	20ACSSs VS non20ACSSs	USP21	0.998555	2.83943	0.00144524	0.00289047	1	1	1	0.228	-0.0713971	156	20	136	1922	798
	20ACSSs VS non20ACSSs	ARL15	0.00145779	-2.83567	0.998542	0.00291558	1	1	1	-0.378	0.0366176	156	20	136	798.5	1921.5
	20ACSSs VS non20ACSSs	NOM1	0.00145779	-2.83567	0.998542	0.00291558	1	1	1	-0.2755	-0.00154412	156	20	136	798.5	1921.5
	20ACSSs VS non20ACSSs	ZBTB11	0.00145779	-2.83567	0.998542	0.00291558	1	1	1	-0.3245	0.0330147	156	20	136	798.5	1921.5
	20ACSSs VS non20ACSSs	ZNF140	0.00145779	-2.83567	0.998542	0.00291558	1	1	1	-0.2755	0.0346324	156	20	136	798.5	1921.5
	20ACSSs VS non20ACSSs	STX5	0.99853	2.83191	0.00147044	0.00294088	1	1	1	0.1875	-0.0591176	156	20	136	1921	799
	20ACSSs VS non20ACSSs	MAK16	0.00148319	-2.82816	0.998517	0.00296638	1	1	1	-0.257	0.0481618	156	20	136	799.5	1920.5
	20ACSSs VS non20ACSSs	CEP78	0.00149604	-2.82441	0.998504	0.00299208	1	1	1	-0.3875	0.0583088	156	20	136	800	1920
	20ACSSs VS non20ACSSs	DHX36	0.00150899	-2.82066	0.998491	0.00301799	1	1	1	-0.3355	-0.00727941	156	20	136	800.5	1919.5
	20ACSSs VS non20ACSSs	CCAR1	0.00152205	-2.81691	0.998478	0.0030441	1	1	1	-0.209	0.0248529	156	20	136	801	1919
	20ACSSs VS non20ACSSs	NDUFV1	0.998478	2.81691	0.00152205	0.0030441	1	1	1	0.3555	-0.0381618	156	20	136	1919	801
	20ACSSs VS non20ACSSs	ABCC4	0.00154847	-2.80942	0.998452	0.00309694	1	1	1	-0.6015	0.241544	156	20	136	802	1918
	20ACSSs VS non20ACSSs	C20orf94	0.00154847	-2.80942	0.998452	0.00309694	1	1	1	-0.614	-0.0256618	156	20	136	802	1918
	20ACSSs VS non20ACSSs	GK5	0.00156184	-2.80569	0.998438	0.00312368	1	1	1	-0.3175	0.0527206	156	20	136	802.5	1917.5
	20ACSSs VS non20ACSSs	NAA35	0.00156184	-2.80569	0.998438	0.00312368	1	1	1	-0.306499	-0.00345505	156	20	136	802.5	1917.5
	20ACSSs VS non20ACSSs	TMEM143	0.998438	2.80569	0.00156184	0.00312368	1	1	1	0.257	-0.0780147	156	20	136	1917.5	802.5
	20ACSSs VS non20ACSSs	EPN1	0.998425	2.80195	0.00157531	0.00315062	1	1	1	0.4555	-0.0461027	156	20	136	1917	803
	20ACSSs VS non20ACSSs	POT1	0.00157531	-2.80195	0.998425	0.00315062	1	1	1	-0.3485	-0.0102206	156	20	136	803	1917
	20ACSSs VS non20ACSSs	EPB41L5	0.00158511	-2.79925	0.998415	0.00317022	1	1	1	-1.0845	-0.0270896	154	20	134	791	1889
	20ACSSs VS non20ACSSs	GXYLT1	0.00158889	-2.79822	0.998411	0.00317777	1	1	1	-0.4105	-0.00617647	156	20	136	803.5	1916.5
	20ACSSs VS non20ACSSs	HTRA2	0.998411	2.79822	0.00158889	0.00317777	1	1	1	0.333	-0.0616912	156	20	136	1916.5	803.5
	20ACSSs VS non20ACSSs	KPNA3	0.00158889	-2.79822	0.998411	0.00317777	1	1	1	-0.235	0.0671324	156	20	136	803.5	1916.5
	20ACSSs VS non20ACSSs	MTR	0.00158889	-2.79822	0.998411	0.00317777	1	1	1	-0.299	0.0744853	156	20	136	803.5	1916.5
	20ACSSs VS non20ACSSs	MAP7D1	0.998397	2.79449	0.00160257	0.00320514	1	1	1	0.321	-0.0564706	156	20	136	1916	804
	20ACSSs VS non20ACSSs	NOC3L	0.00160257	-2.79449	0.998397	0.00320514	1	1	1	-0.3895	0.0376471	156	20	136	804	1916
	20ACSSs VS non20ACSSs	TXN2	0.998392	2.7931	0.0016077	0.0032154	1	1	1	0.3935	-0.00837037	155	20	135	1902	798
	20ACSSs VS non20ACSSs	CPD	0.00163026	-2.78703	0.99837	0.00326052	1	1	1	-0.6945	0.0511029	156	20	136	805	1915
	20ACSSs VS non20ACSSs	MUS81	0.99837	2.78703	0.00163026	0.00326052	1	1	1	0.309	-0.0980147	156	20	136	1915	805
	20ACSSs VS non20ACSSs	UBE2M	0.99837	2.78703	0.00163026	0.00326052	1	1	1	0.361	-0.0186029	156	20	136	1915	805
	20ACSSs VS non20ACSSs	MRPL53	0.998356	2.78331	0.00164427	0.00328854	1	1	1	0.382	-0.0576471	156	20	136	1914.5	805.5
	20ACSSs VS non20ACSSs	PLEKHA9	0.00164427	-2.78331	0.998356	0.00328854	1	1	1	-0.3425	0.05	156	20	136	805.5	1914.5
	20ACSSs VS non20ACSSs	TMEM39B	0.998356	2.78331	0.00164427	0.00328854	1	1	1	0.307	-0.0310294	156	20	136	1914.5	805.5
	20ACSSs VS non20ACSSs	TSR2	0.998356	2.78331	0.00164427	0.00328854	1	1	1	0.204	-0.0299265	156	20	136	1914.5	805.5
	20ACSSs VS non20ACSSs	AVL9	0.00165839	-2.77959	0.998342	0.00331678	1	1	1	-0.3605	-0.0360294	156	20	136	806	1914
	20ACSSs VS non20ACSSs	LMLN	0.00165839	-2.77959	0.998342	0.00331678	1	1	1	-0.635	0.0185294	156	20	136	806	1914
	20ACSSs VS non20ACSSs	NOSIP	0.998342	2.77959	0.00165839	0.00331678	1	1	1	0.267	-0.121691	156	20	136	1914	806
	20ACSSs VS non20ACSSs	OCRL	0.00165839	-2.77959	0.998342	0.00331678	1	1	1	-0.2955	0.0119853	156	20	136	806	1914
	20ACSSs VS non20ACSSs	SEC24D	0.0016657	-2.77768	0.998334	0.00333139	1	1	1	-0.628158	-0.111544	155	19	136	754	1830
	20ACSSs VS non20ACSSs	CXCL11	0.00167214	-2.776	0.998328	0.00334429	1	1	1	-0.658333	0.459783	29	6	23	14.5	123.5
	20ACSSs VS non20ACSSs	HECTD3	0.998327	2.77588	0.00167262	0.00334523	1	1	1	0.286	-0.0496324	156	20	136	1913.5	806.5
	20ACSSs VS non20ACSSs	TFAM	0.00167262	-2.77588	0.998327	0.00334523	1	1	1	-0.276	0.0606618	156	20	136	806.5	1913.5
	20ACSSs VS non20ACSSs	STXBP5	0.00168696	-2.77216	0.998313	0.00337391	1	1	1	-0.674	-0.0544853	156	20	136	807	1913
	20ACSSs VS non20ACSSs	GTPBP2	0.998299	2.76845	0.00170141	0.00340281	1	1	1	0.2845	-0.0574265	156	20	136	1912.5	807.5
	20ACSSs VS non20ACSSs	STIM1	0.998299	2.76845	0.00170141	0.00340281	1	1	1	0.188	-0.0621324	156	20	136	1912.5	807.5
	20ACSSs VS non20ACSSs	SLC35B4	0.00171597	-2.76474	0.998284	0.00343194	1	1	1	-0.3855	0.000221	156	20	136	808	1912
	20ACSSs VS non20ACSSs	TINF2	0.998284	2.76474	0.00171597	0.00343194	1	1	1	0.204	-0.0200735	156	20	136	1912	808
	20ACSSs VS non20ACSSs	ARL13B	0.00173065	-2.76104	0.998269	0.0034613	1	1	1	-0.3255	0.0430147	156	20	136	808.5	1911.5
	20ACSSs VS non20ACSSs	C19orf54	0.998269	2.76104	0.00173065	0.0034613	1	1	1	0.3675	-0.00764706	156	20	136	1911.5	808.5
	20ACSSs VS non20ACSSs	MAP4K1	0.998269	2.76104	0.00173065	0.0034613	1	1	1	0.3475	-0.0714706	156	20	136	1911.5	808.5
	20ACSSs VS non20ACSSs	ZNF398	0.00173065	-2.76104	0.998269	0.0034613	1	1	1	-0.2665	-0.0283088	156	20	136	808.5	1911.5
	20ACSSs VS non20ACSSs	C2orf79	0.998255	2.75734	0.00174544	0.00349088	1	1	1	0.394	-0.0877941	156	20	136	1911	809
	20ACSSs VS non20ACSSs	MTMR14	0.998255	2.75734	0.00174544	0.00349088	1	1	1	0.361	0.0164706	156	20	136	1911	809
	20ACSSs VS non20ACSSs	RUNX3	0.998244	2.75478	0.00175571	0.00351143	1	1	1	0.391842	-0.486544	155	19	136	1827	757
	20ACSSs VS non20ACSSs	C19orf66	0.99824	2.75364	0.00176034	0.00352069	1	1	1	0.37	-0.0288971	156	20	136	1910.5	809.5
	20ACSSs VS non20ACSSs	FOXRED1	0.99824	2.75364	0.00176034	0.00352069	1	1	1	0.2375	-0.100588	156	20	136	1910.5	809.5
	20ACSSs VS non20ACSSs	MTAP	0.00176034	-2.75364	0.99824	0.00352069	1	1	1	-0.3435	-0.0503676	156	20	136	809.5	1910.5
	20ACSSs VS non20ACSSs	SLC30A7	0.00176034	-2.75364	0.99824	0.00352069	1	1	1	-0.2985	-0.0148529	156	20	136	809.5	1910.5
	20ACSSs VS non20ACSSs	VPS54	0.00176034	-2.75364	0.99824	0.00352069	1	1	1	-0.37	-0.00713235	156	20	136	809.5	1910.5
	20ACSSs VS non20ACSSs	WIPI2	0.99824	2.75364	0.00176034	0.00352069	1	1	1	0.1085	-0.0763235	156	20	136	1910.5	809.5
	20ACSSs VS non20ACSSs	DMXL2	0.00177537	-2.74994	0.998225	0.00355073	1	1	1	-1.295	-0.151176	156	20	136	810	1910
	20ACSSs VS non20ACSSs	SLC37A1	0.998225	2.74994	0.00177537	0.00355073	1	1	1	0.7195	0.0805147	156	20	136	1910	810
	20ACSSs VS non20ACSSs	SUV39H2	0.00177537	-2.74994	0.998225	0.00355073	1	1	1	-0.445	-0.0263235	156	20	136	810	1910
	20ACSSs VS non20ACSSs	C20orf29	0.998209	2.74625	0.0017905	0.00358101	1	1	1	0.231	-0.0936765	156	20	136	1909.5	810.5
	20ACSSs VS non20ACSSs	MTCH1	0.998209	2.74625	0.0017905	0.00358101	1	1	1	0.388	0.06	156	20	136	1909.5	810.5
	20ACSSs VS non20ACSSs	NAA16	0.0017905	-2.74625	0.998209	0.00358101	1	1	1	-0.2845	-0.0125	156	20	136	810.5	1909.5
	20ACSSs VS non20ACSSs	NDUFA7	0.998209	2.74625	0.0017905	0.00358101	1	1	1	0.3535	-0.0924265	156	20	136	1909.5	810.5
	20ACSSs VS non20ACSSs	TTC7A	0.998194	2.74255	0.00180576	0.00361152	1	1	1	0.211	-0.12875	156	20	136	1909	811
	20ACSSs VS non20ACSSs	BAD	0.998179	2.73887	0.00182113	0.00364227	1	1	1	0.3545	-0.112353	156	20	136	1908.5	811.5
	20ACSSs VS non20ACSSs	NUCB1	0.998179	2.73887	0.00182113	0.00364227	1	1	1	0.4115	-0.0761765	156	20	136	1908.5	811.5
	20ACSSs VS non20ACSSs	FKTN	0.00183663	-2.73518	0.998163	0.00367326	1	1	1	-0.358	0.0325	156	20	136	812	1908
	20ACSSs VS non20ACSSs	HIBCH	0.00183663	-2.73518	0.998163	0.00367326	1	1	1	-0.2865	0.0586765	156	20	136	812	1908
	20ACSSs VS non20ACSSs	SNRPC	0.998163	2.73518	0.00183663	0.00367326	1	1	1	0.264	-0.0155882	156	20	136	1908	812
	20ACSSs VS non20ACSSs	CYB5R3	0.998148	2.7315	0.00185224	0.00370448	1	1	1	0.4075	-0.07	156	20	136	1907.5	812.5
	20ACSSs VS non20ACSSs	ZMYM4	0.00185224	-2.7315	0.998148	0.00370448	1	1	1	-0.2355	0.0211765	156	20	136	812.5	1907.5
	20ACSSs VS non20ACSSs	MEA1	0.998132	2.72782	0.00186797	0.00373595	1	1	1	0.2705	-0.0361029	156	20	136	1907	813
	20ACSSs VS non20ACSSs	TBC1D10A	0.998132	2.72782	0.00186797	0.00373595	1	1	1	0.3195	-0.290809	156	20	136	1907	813
	20ACSSs VS non20ACSSs	THUMPD1	0.00186797	-2.72782	0.998132	0.00373595	1	1	1	-0.381	0.0293382	156	20	136	813	1907
	20ACSSs VS non20ACSSs	IFRD1	0.00188383	-2.72414	0.998116	0.00376766	1	1	1	-0.3665	0.0447794	156	20	136	813.5	1906.5
	20ACSSs VS non20ACSSs	UTP15	0.00188383	-2.72414	0.998116	0.00376766	1	1	1	-0.3595	0.0231618	156	20	136	813.5	1906.5
	20ACSSs VS non20ACSSs	DEDD	0.9981	2.72047	0.00189981	0.00379961	1	1	1	0.2025	-0.0125735	156	20	136	1906	814
	20ACSSs VS non20ACSSs	ZCCHC2	0.00189981	-2.72047	0.9981	0.00379961	1	1	1	-0.227	-0.0252941	156	20	136	814	1906
	20ACSSs VS non20ACSSs	PIGN	0.00191591	-2.71679	0.998084	0.00383181	1	1	1	-0.4615	-0.0625	156	20	136	814.5	1905.5
	20ACSSs VS non20ACSSs	VPS4A	0.998084	2.71679	0.00191591	0.00383181	1	1	1	0.223	-0.0455147	156	20	136	1905.5	814.5
	20ACSSs VS non20ACSSs	ENSA	0.998068	2.71312	0.00193213	0.00386426	1	1	1	0.1695	0.00882353	156	20	136	1905	815
	20ACSSs VS non20ACSSs	HPCAL1	0.998068	2.71312	0.00193213	0.00386426	1	1	1	0.3635	-0.0261765	156	20	136	1905	815
	20ACSSs VS non20ACSSs	CEP290	0.00194848	-2.70946	0.998052	0.00389695	1	1	1	-0.6595	-0.0613971	156	20	136	815.5	1904.5
	20ACSSs VS non20ACSSs	NHSL1	0.00194915	-2.70931	0.998051	0.00389831	1	1	1	-0.625526	0.0452941	155	19	136	763	1821
	20ACSSs VS non20ACSSs	ELOVL1	0.998035	2.70579	0.00196495	0.0039299	1	1	1	0.318	-0.00404412	156	20	136	1904	816
	20ACSSs VS non20ACSSs	SPIN4	0.00198155	-2.70213	0.998018	0.0039631	1	1	1	-0.643	-0.0751471	156	20	136	816.5	1903.5
	20ACSSs VS non20ACSSs	SRPK1	0.00198155	-2.70213	0.998018	0.0039631	1	1	1	-0.249	0.06375	156	20	136	816.5	1903.5
	20ACSSs VS non20ACSSs	NLRP2	0.00199805	-2.69852	0.998002	0.0039961	1	1	1	-1.5425	0.296405	137	16	121	538.5	1397.5
	20ACSSs VS non20ACSSs	KIAA2026	0.00199828	-2.69848	0.998002	0.00399656	1	1	1	-0.332	0.00691177	156	20	136	817	1903
	20ACSSs VS non20ACSSs	SLC33A1	0.00199828	-2.69848	0.998002	0.00399656	1	1	1	-0.211	-0.0213235	156	20	136	817	1903
	20ACSSs VS non20ACSSs	ST3GAL1	0.997985	2.69482	0.00201513	0.00403027	1	1	1	0.367	0.00147059	156	20	136	1902.5	817.5
	20ACSSs VS non20ACSSs	QTRTD1	0.00203532	-2.69048	0.997965	0.00407064	1	1	1	-0.235263	0.0293382	155	19	136	765.5	1818.5
	20ACSSs VS non20ACSSs	SHARPIN	0.997947	2.68673	0.00205296	0.00410593	1	1	1	0.450789	-0.06375	155	19	136	1818	766
	20ACSSs VS non20ACSSs	B3GALNT2	0.00208386	-2.68023	0.997916	0.00416771	1	1	1	-0.386	-0.0338235	156	20	136	819.5	1900.5
	20ACSSs VS non20ACSSs	HSF1	0.997916	2.68023	0.00208386	0.00416771	1	1	1	0.355	-0.0391912	156	20	136	1900.5	819.5
	20ACSSs VS non20ACSSs	SMC5	0.00208386	-2.68023	0.997916	0.00416771	1	1	1	-0.388	-0.015	156	20	136	819.5	1900.5
	20ACSSs VS non20ACSSs	SPCS3	0.00208386	-2.68023	0.997916	0.00416771	1	1	1	-0.26	0.0266176	156	20	136	819.5	1900.5
	20ACSSs VS non20ACSSs	UBXN2B	0.00210137	-2.67658	0.997899	0.00420273	1	1	1	-0.3125	0.0699265	156	20	136	820	1900
	20ACSSs VS non20ACSSs	ZCCHC4	0.00210137	-2.67658	0.997899	0.00420273	1	1	1	-0.2725	-0.000515	156	20	136	820	1900
	20ACSSs VS non20ACSSs	VSIG10L	0.997895	2.67592	0.00210456	0.00420913	1	1	1	0.6745	-0.170075	154	20	134	1872.5	807.5
	20ACSSs VS non20ACSSs	C19orf62	0.997881	2.67295	0.00211901	0.00423802	1	1	1	0.2515	-0.0569118	156	20	136	1899.5	820.5
	20ACSSs VS non20ACSSs	FAM110A	0.997881	2.67295	0.00211901	0.00423802	1	1	1	0.598	0.0233088	156	20	136	1899.5	820.5
	20ACSSs VS non20ACSSs	FLOT1	0.997881	2.67295	0.00211901	0.00423802	1	1	1	0.364	-0.0854412	156	20	136	1899.5	820.5
	20ACSSs VS non20ACSSs	TTC27	0.00213678	-2.66931	0.997863	0.00427357	1	1	1	-0.312	0.217647	156	20	136	821	1899
	20ACSSs VS non20ACSSs	TNIP1	0.997845	2.66568	0.0021547	0.00430939	1	1	1	0.2725	-0.0155147	156	20	136	1898.5	821.5
	20ACSSs VS non20ACSSs	DNAJC4	0.997827	2.66205	0.00217274	0.00434549	1	1	1	0.398	-0.0342647	156	20	136	1898	822
	20ACSSs VS non20ACSSs	DBR1	0.00219093	-2.65842	0.997809	0.00438186	1	1	1	-0.1925	0.0269118	156	20	136	822.5	1897.5
	20ACSSs VS non20ACSSs	DCAF15	0.997809	2.65842	0.00219093	0.00438186	1	1	1	0.2085	-0.15875	156	20	136	1897.5	822.5
	20ACSSs VS non20ACSSs	GUK1	0.997809	2.65842	0.00219093	0.00438186	1	1	1	0.305	-0.160735	156	20	136	1897.5	822.5
	20ACSSs VS non20ACSSs	OMA1	0.00219093	-2.65842	0.997809	0.00438186	1	1	1	-0.3905	-0.0217647	156	20	136	822.5	1897.5
	20ACSSs VS non20ACSSs	SUN2	0.997809	2.65842	0.00219093	0.00438186	1	1	1	0.278	-0.121912	156	20	136	1897.5	822.5
	20ACSSs VS non20ACSSs	RCHY1	0.00219918	-2.65678	0.997801	0.00439835	1	1	1	-0.282105	0.0176471	155	19	136	770	1814
	20ACSSs VS non20ACSSs	DCTN1	0.997791	2.65479	0.00220925	0.0044185	1	1	1	0.2045	-0.0504412	156	20	136	1897	823
	20ACSSs VS non20ACSSs	TMCC2	0.997791	2.65479	0.00220925	0.0044185	1	1	1	1.018	-0.256691	156	20	136	1897	823
	20ACSSs VS non20ACSSs	ARL1	0.00222097	-2.65249	0.997779	0.00444193	1	1	1	-0.2865	-0.0396296	155	20	135	817	1883
	20ACSSs VS non20ACSSs	COX6B1	0.997772	2.65117	0.00222771	0.00445543	1	1	1	0.4025	0.0342647	156	20	136	1896.5	823.5
	20ACSSs VS non20ACSSs	CLPP	0.997754	2.64755	0.00224632	0.00449263	1	1	1	0.3045	-0.0722059	156	20	136	1896	824
	20ACSSs VS non20ACSSs	MRPL2	0.997754	2.64755	0.00224632	0.00449263	1	1	1	0.278	-0.110882	156	20	136	1896	824
	20ACSSs VS non20ACSSs	PFKL	0.997754	2.64755	0.00224632	0.00449263	1	1	1	0.371	-0.0549265	156	20	136	1896	824
	20ACSSs VS non20ACSSs	PRX	0.997754	2.64755	0.00224632	0.00449263	1	1	1	0.9475	0.326985	156	20	136	1896	824
	20ACSSs VS non20ACSSs	XRCC2	0.00224632	-2.64755	0.997754	0.00449263	1	1	1	-0.5135	0.0464706	156	20	136	824	1896
	20ACSSs VS non20ACSSs	SYVN1	0.997735	2.64394	0.00226506	0.00453011	1	1	1	0.2535	-0.0730147	156	20	136	1895.5	824.5
	20ACSSs VS non20ACSSs	VPS53	0.00226506	-2.64394	0.997735	0.00453011	1	1	1	-0.273	-0.0363235	156	20	136	824.5	1895.5
	20ACSSs VS non20ACSSs	ZFYVE1	0.997735	2.64394	0.00226506	0.00453011	1	1	1	0.197	-0.0452941	156	20	136	1895.5	824.5
	20ACSSs VS non20ACSSs	DEDD2	0.997716	2.64032	0.00228394	0.00456788	1	1	1	0.328	-0.0767647	156	20	136	1895	825
	20ACSSs VS non20ACSSs	GTF2F1	0.997716	2.64032	0.00228394	0.00456788	1	1	1	0.1685	-0.0628676	156	20	136	1895	825
	20ACSSs VS non20ACSSs	PACS2	0.997716	2.64032	0.00228394	0.00456788	1	1	1	0.3805	-0.0357353	156	20	136	1895	825
	20ACSSs VS non20ACSSs	COMMD4	0.997697	2.63671	0.00230297	0.00460593	1	1	1	0.312	-0.149191	156	20	136	1894.5	825.5
	20ACSSs VS non20ACSSs	RAB1B	0.997685	2.63445	0.00231496	0.00462992	1	1	1	0.414737	-0.00308823	155	19	136	1811	773
	20ACSSs VS non20ACSSs	WBP2	0.997678	2.6331	0.00232213	0.00464427	1	1	1	0.2875	-0.0448529	156	20	136	1894	826
	20ACSSs VS non20ACSSs	LRRC17	0.00232271	-2.63299	0.997677	0.00464542	1	1	1	-0.5615	0.155308	150	20	130	788	1812
	20ACSSs VS non20ACSSs	PSMF1	0.997665	2.63074	0.00233479	0.00466957	1	1	1	0.247632	0.0272059	155	19	136	1810.5	773.5
	20ACSSs VS non20ACSSs	PSTPIP2	0.00233479	-2.63074	0.997665	0.00466957	1	1	1	-0.327895	0.118456	155	19	136	773.5	1810.5
	20ACSSs VS non20ACSSs	CPSF7	0.997659	2.6295	0.00234145	0.0046829	1	1	1	0.225	0.0140441	156	20	136	1893.5	826.5
	20ACSSs VS non20ACSSs	SDHA	0.997653	2.6285	0.00234681	0.00469362	1	1	1	0.306316	-0.00180451	152	19	133	1771	756
	20ACSSs VS non20ACSSs	LMBR1	0.00235474	-2.62703	0.997645	0.00470947	1	1	1	-0.3175	0.00648148	155	20	135	820.5	1879.5
	20ACSSs VS non20ACSSs	C19orf47	0.997639	2.62589	0.00236091	0.00472182	1	1	1	0.2405	-0.0808088	156	20	136	1893	827
	20ACSSs VS non20ACSSs	POLD4	0.997639	2.62589	0.00236091	0.00472182	1	1	1	0.4725	0.0230147	156	20	136	1893	827
	20ACSSs VS non20ACSSs	ZDHHC21	0.00236091	-2.62589	0.997639	0.00472182	1	1	1	-0.492	-0.0202206	156	20	136	827	1893
	20ACSSs VS non20ACSSs	LOC91450	0.997633	2.62477	0.00236699	0.00473399	1	1	1	0.325263	-0.12056	144	19	125	1666	709
	20ACSSs VS non20ACSSs	FTO	0.00238051	-2.62229	0.997619	0.00476103	1	1	1	-0.265	0.293015	156	20	136	827.5	1892.5
	20ACSSs VS non20ACSSs	GLTPD1	0.9976	2.6187	0.00240027	0.00480053	1	1	1	0.3275	-0.178897	156	20	136	1892	828
	20ACSSs VS non20ACSSs	CDIPT	0.99758	2.6151	0.00242017	0.00484033	1	1	1	0.327	-0.0305147	156	20	136	1891.5	828.5
	20ACSSs VS non20ACSSs	KLHL11	0.00242017	-2.6151	0.99758	0.00484033	1	1	1	-0.558	0.0571324	156	20	136	828.5	1891.5
	20ACSSs VS non20ACSSs	MTMR9	0.00242017	-2.6151	0.99758	0.00484033	1	1	1	-0.3275	-0.00661765	156	20	136	828.5	1891.5
	20ACSSs VS non20ACSSs	FAM20B	0.00244022	-2.61151	0.99756	0.00488043	1	1	1	-0.1685	0.0335294	156	20	136	829	1891
	20ACSSs VS non20ACSSs	MUTYH	0.99756	2.61151	0.00244022	0.00488043	1	1	1	0.4095	-0.0621324	156	20	136	1891	829		37316
	20ACSSs VS non20ACSSs	SRPR	0.99756	2.61151	0.00244022	0.00488043	1	1	1	0.172	-0.0605143	156	20	136	1891	829		37681
	20ACSSs VS non20ACSSs	ANO6	0.00246042	-2.60792	0.99754	0.00492083	1	1	1	-0.2955	0.129044	156	20	136	829.5	1890.5		39873
	20ACSSs VS non20ACSSs	NDUFB11	0.997499	2.60075	0.00250127	0.00500254	1	1	1	0.381	-0.0553676	156	20	136	1889.5	830.5		37135
	20ACSSs VS non20ACSSs	RPS6KA5	0.00252025	-2.59746	0.99748	0.0050405	1	1	1	-0.324474	0.0838235	155	19	136	778	1806		38231
	20ACSSs VS non20ACSSs	PCYOX1	0.00252193	-2.59717	0.997478	0.00504385	1	1	1	-0.3105	-0.0308824	156	20	136	831	1889		38596
	20ACSSs VS non20ACSSs	TPP2	0.00252193	-2.59717	0.997478	0.00504385	1	1	1	-0.366	0.0176471	156	20	136	831	1889		39508
	20ACSSs VS non20ACSSs	PPHLN1	0.00254274	-2.59359	0.997457	0.00508547	1	1	1	-0.2085	0.00389706	156	20	136	831.5	1888.5		38961
	20ACSSs VS non20ACSSs	ROM1	0.997438	2.59032	0.00256191	0.00512382	1	1	1	0.494211	-0.0447407	154	19	135	1792	773		38047
	20ACSSs VS non20ACSSs	DYRK4	0.997436	2.59002	0.0025637	0.00512741	1	1	1	0.3315	0.00720588	156	20	136	1888	832		42248
	20ACSSs VS non20ACSSs	MOB2	0.997436	2.59002	0.0025637	0.00512741	1	1	1	0.2605	-0.0816912	156	20	136	1888	832		40787
	20ACSSs VS non20ACSSs	SMC6	0.0025637	-2.59002	0.997436	0.00512741	1	1	1	-0.3255	0.00985294	156	20	136	832	1888		38412
	20ACSSs VS non20ACSSs	USP47	0.0025637	-2.59002	0.997436	0.00512741	1	1	1	-0.3645	0.00860294	156	20	136	832	1888		38777
	20ACSSs VS non20ACSSs	YPEL3	0.997415	2.58644	0.00258482	0.00516965	1	1	1	0.4445	-0.107794	156	20	136	1887.5	832.5		36951
	20ACSSs VS non20ACSSs	ZNF791	0.00260112	-2.58371	0.997399	0.00520225	1	1	1	-0.2745	-0.00162963	155	20	135	826.5	1873.5		39692
	20ACSSs VS non20ACSSs	ZCWPW2	0.00260548	-2.58298	0.997395	0.00521095	1	1	1	-0.366667	0.154375	54	6	48	42.5	245.5		37500
	20ACSSs VS non20ACSSs	GTF2H2C	0.0026061	-2.58288	0.997394	0.00521221	1	1	1	-0.487	-0.0136029	156	20	136	833	1887		37865
	20ACSSs VS non20ACSSs	GSDMD	0.997372	2.57931	0.00262754	0.00525508	1	1	1	0.3815	-0.0911029	156	20	136	1886.5	833.5
	20ACSSs VS non20ACSSs	PIK3R4	0.00262754	-2.57931	0.997372	0.00525508	1	1	1	-0.236	0.0174259	156	20	136	833.5	1886.5
	20ACSSs VS non20ACSSs	RALGPS2	0.00262895	-2.57907	0.997371	0.0052579	1	1	1	-0.925789	-0.252353	155	19	136	780.5	1803.5
	20ACSSs VS non20ACSSs	RPS6KB1	0.00262895	-2.57907	0.997371	0.0052579	1	1	1	-0.281053	0.0202206	155	19	136	780.5	1803.5
	20ACSSs VS non20ACSSs	PCDHGA7	0.997358	2.57695	0.00264182	0.00528364	1	1	1	0.76	-0.153876	145	16	129	1474	590
	20ACSSs VS non20ACSSs	KLC4	0.997351	2.57574	0.00264914	0.00529827	1	1	1	0.1695	-0.162206	156	20	136	1886	834
	20ACSSs VS non20ACSSs	PEX16	0.997351	2.57574	0.00264914	0.00529827	1	1	1	0.3525	-0.100735	156	20	136	1886	834
	20ACSSs VS non20ACSSs	FAM134A	0.997329	2.57218	0.00267089	0.00534179	1	1	1	0.243	-0.0180147	156	20	136	1885.5	834.5
	20ACSSs VS non20ACSSs	UBXN6	0.997329	2.57218	0.00267089	0.00534179	1	1	1	0.3185	-0.0601471	156	20	136	1885.5	834.5
	20ACSSs VS non20ACSSs	HERC4	0.00269281	-2.56862	0.997307	0.00538562	1	1	1	-0.215	0.0244853	156	20	136	835	1885
	20ACSSs VS non20ACSSs	MAP3K11	0.997307	2.56862	0.00269281	0.00538562	1	1	1	0.437	-0.0401471	156	20	136	1885	835
	20ACSSs VS non20ACSSs	MLH3	0.00269281	-2.56862	0.997307	0.00538562	1	1	1	-0.3075	0.0317647	156	20	136	835	1885
	20ACSSs VS non20ACSSs	SCAMP1	0.00269618	-2.56808	0.997304	0.00539237	1	1	1	-0.425789	0.0302206	155	19	136	782	1802
	20ACSSs VS non20ACSSs	C22orf30	0.00271489	-2.56507	0.997285	0.00542978	1	1	1	-0.2875	0.00125	156	20	136	835.5	1884.5
	20ACSSs VS non20ACSSs	DHRS4	0.997285	2.56507	0.00271489	0.00542978	1	1	1	0.2875	-0.0249267	156	20	136	1884.5	835.5
	20ACSSs VS non20ACSSs	DYNLRB1	0.997285	2.56507	0.00271489	0.00542978	1	1	1	0.329	-0.0230882	156	20	136	1884.5	835.5
	20ACSSs VS non20ACSSs	HELQ	0.00271489	-2.56507	0.997285	0.00542978	1	1	1	-0.321	-0.0329412	156	20	136	835.5	1884.5
	20ACSSs VS non20ACSSs	KIAA1949	0.997285	2.56507	0.00271489	0.00542978	1	1	1	0.34	-0.0202206	156	20	136	1884.5	835.5
	20ACSSs VS non20ACSSs	DYNC2LI1	0.00273285	-2.5622	0.997267	0.0054657	1	1	1	-0.553	-0.0684074	155	20	135	829.5	1870.5
	20ACSSs VS non20ACSSs	FBRS	0.997263	2.56151	0.00273713	0.00547427	1	1	1	0.3205	-0.0506618	156	20	136	1884	836
	20ACSSs VS non20ACSSs	PLAA	0.00273713	-2.56151	0.997263	0.00547427	1	1	1	-0.2085	0.0438971	156	20	136	836	1884
	20ACSSs VS non20ACSSs	GJA4	0.997259	2.56082	0.00274148	0.00548297	1	1	1	0.927222	0.0634821	130	18	112	1420	596
	20ACSSs VS non20ACSSs	FAM128B	0.99724	2.55796	0.00275954	0.00551908	1	1	1	0.423	-0.0830147	156	20	136	1883.5	836.5
	20ACSSs VS non20ACSSs	THAP3	0.99724	2.55796	0.00275954	0.00551908	1	1	1	0.3025	-0.134044	156	20	136	1883.5	836.5
	20ACSSs VS non20ACSSs	XPR1	0.00275954	-2.55796	0.99724	0.00551908	1	1	1	-0.2345	0.0644853	156	20	136	836.5	1883.5
	20ACSSs VS non20ACSSs	ZNF252	0.00275954	-2.55796	0.99724	0.00551908	1	1	1	-0.2455	0.0544118	156	20	136	836.5	1883.5
	20ACSSs VS non20ACSSs	RBBP8	0.00276497	-2.55711	0.997235	0.00552993	1	1	1	-0.411316	0.0230147	155	19	136	783.5	1800.5
	20ACSSs VS non20ACSSs	TIGD3	0.99723	2.55634	0.00276984	0.00553968	1	1	1	0.57	-0.0257519	153	20	133	1842.5	817.5
	20ACSSs VS non20ACSSs	ABCE1	0.00278211	-2.55442	0.997218	0.00556423	1	1	1	-0.305	0.0522059	156	20	136	837	1883
	20ACSSs VS non20ACSSs	DDA1	0.997218	2.55442	0.00278211	0.00556423	1	1	1	0.2765	-0.0187497	156	20	136	1883	837
	20ACSSs VS non20ACSSs	PACS1	0.997195	2.55087	0.00280485	0.00560971	1	1	1	0.3445	0.0305147	156	20	136	1882.5	837.5
	20ACSSs VS non20ACSSs	ZBTB34	0.00280485	-2.55087	0.997195	0.00560971	1	1	1	-0.254	0.00132353	156	20	136	837.5	1882.5
	20ACSSs VS non20ACSSs	CTDSP1	0.997172	2.54733	0.00282776	0.00565552	1	1	1	0.3315	-0.00698529	156	20	136	1882	838
	20ACSSs VS non20ACSSs	ATP9B	0.00285084	-2.54379	0.997149	0.00570167	1	1	1	-0.28	-0.0503676	156	20	136	838.5	1881.5
	20ACSSs VS non20ACSSs	DGUOK	0.997149	2.54379	0.00285084	0.00570167	1	1	1	0.271	-0.00213235	156	20	136	1881.5	838.5
	20ACSSs VS non20ACSSs	NFYC	0.997149	2.54379	0.00285084	0.00570167	1	1	1	0.115	-0.0573529	156	20	136	1881.5	838.5
	20ACSSs VS non20ACSSs	ABCA13	0.00286238	-2.54203	0.997138	0.00572477	1	1	1	-1.40294	0.124921	143	17	126	628	1514
	20ACSSs VS non20ACSSs	AASDH	0.00287408	-2.54025	0.997126	0.00574816	1	1	1	-0.3665	-0.0281618	156	20	136	839	1881
	20ACSSs VS non20ACSSs	DRAP1	0.997126	2.54025	0.00287408	0.00574816	1	1	1	0.3705	-0.0586029	156	20	136	1881	839
	20ACSSs VS non20ACSSs	LRRC47	0.997126	2.54025	0.00287408	0.00574816	1	1	1	0.263	-0.0364706	156	20	136	1881	839
	20ACSSs VS non20ACSSs	MRPL37	0.997126	2.54025	0.00287408	0.00574816	1	1	1	0.2645	-0.00735294	156	20	136	1881	839
	20ACSSs VS non20ACSSs	PPP1CA	0.997126	2.54025	0.00287408	0.00574816	1	1	1	0.2755	-0.0599265	156	20	136	1881	839
	20ACSSs VS non20ACSSs	PRAF2	0.997126	2.54025	0.00287408	0.00574816	1	1	1	0.3105	-0.0879412	156	20	136	1881	839
	20ACSSs VS non20ACSSs	ROBO4	0.997109	2.53772	0.00289084	0.00578167	1	1	1	1.80444	0.09744	143	18	125	1578.5	671.5
	20ACSSs VS non20ACSSs	RIBC2	0.997108	2.53755	0.00289195	0.00578389	1	1	1	0.687647	-0.196198	138	17	121	1454.5	602.5
	20ACSSs VS non20ACSSs	MAP2K2	0.997103	2.53672	0.0028975	0.00579499	1	1	1	0.3295	-0.0526471	156	20	136	1880.5	839.5
	20ACSSs VS non20ACSSs	RPS6KB2	0.997093	2.53525	0.0029073	0.00581461	1	1	1	0.247895	-0.178971	155	19	136	1797.5	786.5
	20ACSSs VS non20ACSSs	XAB2	0.997079	2.53319	0.00292108	0.00584217	1	1	1	0.227	-0.104559	156	20	136	1880	840
	20ACSSs VS non20ACSSs	ZNF777	0.997079	2.53319	0.00292108	0.00584217	1	1	1	0.2875	-0.0277941	156	20	136	1880	840
	20ACSSs VS non20ACSSs	C11orf2	0.997055	2.52966	0.00294485	0.00588969	1	1	1	0.2495	-0.145515	156	20	136	1879.5	840.5
	20ACSSs VS non20ACSSs	COG5	0.00294485	-2.52966	0.997055	0.00588969	1	1	1	-0.291	0.000294	156	20	136	840.5	1879.5
	20ACSSs VS non20ACSSs	DHX15	0.00294485	-2.52966	0.997055	0.00588969	1	1	1	-0.3565	-0.0154412	156	20	136	840.5	1879.5
	20ACSSs VS non20ACSSs	NAA25	0.00294485	-2.52966	0.997055	0.00588969	1	1	1	-0.372	0.00455882	156	20	136	840.5	1879.5
	20ACSSs VS non20ACSSs	LOC375190	0.00296878	-2.52613	0.997031	0.00593756	1	1	1	-0.453	-0.0541176	156	20	136	841	1879
	20ACSSs VS non20ACSSs	NIT1	0.997031	2.52613	0.00296878	0.00593756	1	1	1	0.182	-0.0464706	156	20	136	1879	841
	20ACSSs VS non20ACSSs	PMFBP1	0.00296878	-2.52613	0.997031	0.00593756	1	1	1	-0.753	-0.0305147	156	20	136	841	1879
	20ACSSs VS non20ACSSs	POLL	0.997031	2.52613	0.00296878	0.00593756	1	1	1	0.2135	-0.0826471	156	20	136	1879	841
	20ACSSs VS non20ACSSs	TAOK3	0.00296878	-2.52613	0.997031	0.00593756	1	1	1	-0.172	0.0734559	156	20	136	841	1879
	20ACSSs VS non20ACSSs	GLRX5	0.997007	2.52261	0.00299289	0.00598578	1	1	1	0.4015	0.00183823	156	20	136	1878.5	841.5
	20ACSSs VS non20ACSSs	TSSC1	0.997007	2.52261	0.00299289	0.00598578	1	1	1	0.26	-0.00125	156	20	136	1878.5	841.5
	20ACSSs VS non20ACSSs	PVRL2	0.996994	2.52073	0.00300583	0.00601166	1	1	1	0.61	-0.337279	155	19	136	1795.5	788.5
	20ACSSs VS non20ACSSs	TXNRD2	0.996985	2.51947	0.00301452	0.00602904	1	1	1	0.3015	-0.0747037	155	20	135	1864.5	835.5
	20ACSSs VS non20ACSSs	APAF1	0.00301718	-2.51909	0.996983	0.00603435	1	1	1	-0.436	0.0669118	156	20	136	842	1878
	20ACSSs VS non20ACSSs	ATR	0.00301718	-2.51909	0.996983	0.00603435	1	1	1	-0.5095	-0.0236029	156	20	136	842	1878
	20ACSSs VS non20ACSSs	FBXO28	0.00301718	-2.51909	0.996983	0.00603435	1	1	1	-0.212	0.0105147	156	20	136	842	1878
	20ACSSs VS non20ACSSs	PIK3C2A	0.00301718	-2.51909	0.996983	0.00603435	1	1	1	-0.3745	0.0521324	156	20	136	842	1878
	20ACSSs VS non20ACSSs	ZBTB6	0.00301718	-2.51909	0.996983	0.00603435	1	1	1	-0.31	0.0851471	156	20	136	842	1878
	20ACSSs VS non20ACSSs	C11orf31	0.996958	2.51557	0.00304164	0.00608328	1	1	1	0.252	-0.0541176	156	20	136	1877.5	842.5
	20ACSSs VS non20ACSSs	FRMD8	0.996958	2.51557	0.00304164	0.00608328	1	1	1	0.3245	-0.0213235	156	20	136	1877.5	842.5
	20ACSSs VS non20ACSSs	UFM1	0.00304164	-2.51557	0.996958	0.00608328	1	1	1	-0.2815	-0.00926471	156	20	136	842.5	1877.5
	20ACSSs VS non20ACSSs	RNFT1	0.00305621	-2.51349	0.996944	0.00611243	1	1	1	-0.361842	-0.0448529	155	19	136	789.5	1794.5
	20ACSSs VS non20ACSSs	POLR2J	0.996934	2.51205	0.00306628	0.00613257	1	1	1	0.375	-0.00426471	156	20	136	1877	843
	20ACSSs VS non20ACSSs	ZNF562	0.00306628	-2.51205	0.996934	0.00613257	1	1	1	-0.3645	-0.0473529	156	20	136	843	1877
	20ACSSs VS non20ACSSs	BTBD8	0.00307532	-2.51077	0.996925	0.00615064	1	1	1	-0.511176	0.124409	144	17	127	637	1522
	20ACSSs VS non20ACSSs	ITGB8	0.00308051	-2.51004	0.996919	0.00616101	1	1	1	-0.989412	0.325169	135	17	118	590	1416
	20ACSSs VS non20ACSSs	PRDM8	0.996909	2.50854	0.0030911	0.00618221	1	1	1	0.5845	-0.160368	156	20	136	1876.5	843.5
	20ACSSs VS non20ACSSs	EED	0.00311611	-2.50503	0.996884	0.00623222	1	1	1	-0.1785	0.0180882	156	20	136	844	1876
	20ACSSs VS non20ACSSs	LRRC4	0.0031375	-2.50205	0.996863	0.00627499	1	1	1	-0.4235	0.140224	154	20	134	831.5	1848.5
	20ACSSs VS non20ACSSs	C1orf50	0.996861	2.50179	0.00313941	0.00627882	1	1	1	0.1475	-0.0649259	155	20	135	1862	838
	20ACSSs VS non20ACSSs	C2orf24	0.996859	2.50153	0.00314129	0.00628259	1	1	1	0.244	-0.0786765	156	20	136	1875.5	844.5
	20ACSSs VS non20ACSSs	KIF3A	0.00314129	-2.50153	0.996859	0.00628259	1	1	1	-0.4625	0.0517647	156	20	136	844.5	1875.5
	20ACSSs VS non20ACSSs	WDR24	0.996859	2.50153	0.00314129	0.00628259	1	1	1	0.2855	-0.107426	156	20	136	1875.5	844.5
	20ACSSs VS non20ACSSs	ZGLP1	0.996835	2.49826	0.00316494	0.00632988	1	1	1	0.551	-0.0458519	155	20	135	1861.5	838.5
	20ACSSs VS non20ACSSs	LOC253039	0.00316666	-2.49802	0.996833	0.00633332	1	1	1	-0.5395	-0.101544	156	20	136	845	1875
	20ACSSs VS non20ACSSs	METTL14	0.00316666	-2.49802	0.996833	0.00633332	1	1	1	-0.2475	0.00205882	156	20	136	845	1875
	20ACSSs VS non20ACSSs	MPI	0.996833	2.49802	0.00316666	0.00633332	1	1	1	0.268	-0.0463235	156	20	136	1875	845
	20ACSSs VS non20ACSSs	STAM2	0.00319066	-2.49473	0.996809	0.00638131	1	1	1	-0.2255	0.0497037	155	20	135	839	1861
	20ACSSs VS non20ACSSs	EEF1G	0.996808	2.49452	0.00319221	0.00638442	1	1	1	0.296	-0.0676471	156	20	136	1874.5	845.5
	20ACSSs VS non20ACSSs	HSPH1	0.00319221	-2.49452	0.996808	0.00638442	1	1	1	-0.278	0.0855882	156	20	136	845.5	1874.5
	20ACSSs VS non20ACSSs	MDP1	0.996808	2.49452	0.00319221	0.00638442	1	1	1	0.2005	-0.0123529	156	20	136	1874.5	845.5
	20ACSSs VS non20ACSSs	UBE2W	0.00319221	-2.49452	0.996808	0.00638442	1	1	1	-0.324	0.0405147	156	20	136	845.5	1874.5
	20ACSSs VS non20ACSSs	ZNF765	0.00321656	-2.49121	0.996783	0.00643312	1	1	1	-0.35	0.0202222	155	20	135	839.5	1860.5
	20ACSSs VS non20ACSSs	LONP2	0.00321795	-2.49102	0.996782	0.0064359	1	1	1	-0.254	-0.00992647	156	20	136	846	1874
	20ACSSs VS non20ACSSs	TMEM184C	0.00321795	-2.49102	0.996782	0.0064359	1	1	1	-0.204	0.0266176	156	20	136	846	1874
	20ACSSs VS non20ACSSs	ZNF25	0.00321795	-2.49102	0.996782	0.0064359	1	1	1	-0.4	-0.00713235	156	20	136	846	1874
	20ACSSs VS non20ACSSs	TRPC4AP	0.996757	2.48769	0.00324265	0.00648531	1	1	1	0.1065	-0.0632593	155	20	135	1860	840
	20ACSSs VS non20ACSSs	C10orf47	0.996756	2.48752	0.00324387	0.00648775	1	1	1	0.522	-0.244412	156	20	136	1873.5	846.5
	20ACSSs VS non20ACSSs	KIAA0232	0.00324387	-2.48752	0.996756	0.00648775	1	1	1	-0.332501	0.0273522	156	20	136	846.5	1873.5
	20ACSSs VS non20ACSSs	SMCHD1	0.00324387	-2.48752	0.996756	0.00648775	1	1	1	-0.441	0.0158088	156	20	136	846.5	1873.5
	20ACSSs VS non20ACSSs	RASA2	0.00326544	-2.48464	0.996735	0.00653087	1	1	1	-0.619474	-0.0230882	155	19	136	793.5	1790.5
	20ACSSs VS non20ACSSs	SNHG11	0.996732	2.48431	0.00326787	0.00653574	1	1	1	0.3315	-0.16694	154	20	134	1846	834
	20ACSSs VS non20ACSSs	VWA5B2	0.996732	2.48424	0.00326845	0.00653691	1	1	1	0.8675	0.0791996	29	4	25	93	7
	20ACSSs VS non20ACSSs	JAG1	0.00326998	-2.48403	0.99673	0.00653997	1	1	1	-1.788	-0.566103	156	20	136	847	1873
	20ACSSs VS non20ACSSs	UBE2MP1	0.99673	2.48403	0.00326998	0.00653997	1	1	1	0.3585	-0.0114706	156	20	136	1873	847
	20ACSSs VS non20ACSSs	YTHDF3	0.00326998	-2.48403	0.99673	0.00653997	1	1	1	-0.288	0.0308824	156	20	136	847	1873
	20ACSSs VS non20ACSSs	ZC3H8	0.00326998	-2.48403	0.99673	0.00653997	1	1	1	-0.300999	0.0373535	156	20	136	847	1873
	20ACSSs VS non20ACSSs	MFAP3	0.00329629	-2.48054	0.996704	0.00659257	1	1	1	-0.3385	0.00904412	156	20	136	847.5	1872.5
	20ACSSs VS non20ACSSs	GSS	0.996677	2.47705	0.00332278	0.00664555	1	1	1	0.207	-0.0882353	156	20	136	1872	848
	20ACSSs VS non20ACSSs	MRPL34	0.996677	2.47705	0.00332278	0.00664555	1	1	1	0.338	-0.00316176	156	20	136	1872	848
	20ACSSs VS non20ACSSs	NHLRC3	0.00334946	-2.47357	0.996651	0.00669892	1	1	1	-0.306499	-0.0507347	156	20	136	848.5	1871.5
	20ACSSs VS non20ACSSs	SRPRB	0.00334946	-2.47357	0.996651	0.00669892	1	1	1	-0.3375	-0.000956	156	20	136	848.5	1871.5
	20ACSSs VS non20ACSSs	TMEM141	0.996651	2.47357	0.00334946	0.00669892	1	1	1	0.2755	-0.13125	156	20	136	1871.5	848.5
	20ACSSs VS non20ACSSs	ZFYVE19	0.996651	2.47357	0.00334946	0.00669892	1	1	1	0.3265	-0.0173529	156	20	136	1871.5	848.5
	20ACSSs VS non20ACSSs	SLC24A4	0.00337467	-2.4703	0.996625	0.00674934	1	1	1	-1.46026	-0.116385	149	19	130	759	1711
	20ACSSs VS non20ACSSs	EEF1D	0.996624	2.47009	0.00337633	0.00675266	1	1	1	0.2405	-0.0930147	156	20	136	1871	849
	20ACSSs VS non20ACSSs	ELMOD2	0.0034034	-2.46661	0.996597	0.0068068	1	1	1	-0.4515	-0.00191176	156	20	136	849.5	1870.5
	20ACSSs VS non20ACSSs	GTF2E1	0.00343066	-2.46313	0.996569	0.00686133	1	1	1	-0.304	-0.0555882	156	20	136	850	1870
	20ACSSs VS non20ACSSs	IMPA1	0.00343066	-2.46313	0.996569	0.00686133	1	1	1	-0.171	0.127353	156	20	136	850	1870
	20ACSSs VS non20ACSSs	AURKAIP1	0.996542	2.45966	0.00345812	0.00691624	1	1	1	0.4285	-0.0788235	156	20	136	1869.5	850.5
	20ACSSs VS non20ACSSs	C20orf43	0.996542	2.45966	0.00345812	0.00691624	1	1	1	0.1815	-0.0133088	156	20	136	1869.5	850.5
	20ACSSs VS non20ACSSs	KIAA1033	0.00345812	-2.45966	0.996542	0.00691624	1	1	1	-0.3815	-0.00772059	156	20	136	850.5	1869.5
	20ACSSs VS non20ACSSs	SLC35E4	0.996523	2.45725	0.0034773	0.00695459	1	1	1	0.891667	0.0559023	151	18	133	1667	727
	20ACSSs VS non20ACSSs	FAM98A	0.00348578	-2.45618	0.996514	0.00697156	1	1	1	-0.285	0.00176471	156	20	136	851	1869
	20ACSSs VS non20ACSSs	TUBA1A	0.996514	2.45618	0.00348578	0.00697156	1	1	1	0.401	-0.0203676	156	20	136	1869	851
	20ACSSs VS non20ACSSs	ZNF41	0.00348578	-2.45618	0.996514	0.00697156	1	1	1	-0.2815	-0.00441176	156	20	136	851	1869
	20ACSSs VS non20ACSSs	RXRB	0.996513	2.45597	0.00348745	0.00697491	1	1	1	0.192105	-0.0402206	155	19	136	1786.5	797.5
	20ACSSs VS non20ACSSs	MYL6B	0.996486	2.45272	0.00351363	0.00702727	1	1	1	0.195	-0.174632	156	20	136	1868.5	851.5
	20ACSSs VS non20ACSSs	STARD10	0.996486	2.45272	0.00351363	0.00702727	1	1	1	0.6685	-0.0354412	156	20	136	1868.5	851.5
	20ACSSs VS non20ACSSs	TBC1D17	0.996486	2.45272	0.00351363	0.00702727	1	1	1	0.345	-0.1125	156	20	136	1868.5	851.5
	20ACSSs VS non20ACSSs	UTP3	0.00351363	-2.45272	0.996486	0.00702727	1	1	1	-0.2745	0.0166912	156	20	136	851.5	1868.5
	20ACSSs VS non20ACSSs	PSMB8	0.996455	2.44884	0.00354504	0.00709007	1	1	1	0.304474	-0.0256618	155	19	136	1785.5	798.5
	20ACSSs VS non20ACSSs	DNASE1L1	0.99643	2.44579	0.00356994	0.00713988	1	1	1	0.403	-0.0350735	156	20	136	1867.5	852.5
	20ACSSs VS non20ACSSs	USP4	0.00356994	-2.44579	0.99643	0.00713988	1	1	1	-0.2555	-0.00227941	156	20	136	852.5	1867.5
	20ACSSs VS non20ACSSs	REEP4	0.996426	2.44527	0.00357415	0.00714829	1	1	1	0.387632	-0.0760294	155	19	136	1785	799
	20ACSSs VS non20ACSSs	FLT3LG	0.996402	2.44233	0.0035984	0.0071968	1	1	1	0.5495	-0.193603	156	20	136	1867	853
	20ACSSs VS non20ACSSs	OGG1	0.996402	2.44233	0.0035984	0.0071968	1	1	1	-0.03	-0.311912	156	20	136	1867	853
	20ACSSs VS non20ACSSs	CLINT1	0.00362706	-2.43887	0.996373	0.00725412	1	1	1	-0.3025	-0.0175735	156	20	136	853.5	1866.5
	20ACSSs VS non20ACSSs	DHX32	0.00362706	-2.43887	0.996373	0.00725412	1	1	1	-0.6295	-0.289265	156	20	136	853.5	1866.5
	20ACSSs VS non20ACSSs	GEN1	0.00362706	-2.43887	0.996373	0.00725412	1	1	1	-0.4725	-0.0315441	156	20	136	853.5	1866.5
	20ACSSs VS non20ACSSs	SLC39A6	0.00362706	-2.43887	0.996373	0.00725412	1	1	1	-0.289	0.0329412	156	20	136	853.5	1866.5
	20ACSSs VS non20ACSSs	C11orf68	0.996344	2.43541	0.00365593	0.00731185	1	1	1	0.344001	-0.0457349	156	20	136	1866	854
	20ACSSs VS non20ACSSs	EIF3G	0.996344	2.43541	0.00365593	0.00731185	1	1	1	0.286	-0.0239706	156	20	136	1866	854
	20ACSSs VS non20ACSSs	PPP1R13L	0.996344	2.43541	0.00365593	0.00731185	1	1	1	0.698	0.0101471	156	20	136	1866	854
	20ACSSs VS non20ACSSs	CLPTM1	0.996342	2.43522	0.00365757	0.00731514	1	1	1	0.214	-0.0534444	155	20	135	1852.5	847.5
	20ACSSs VS non20ACSSs	ATP5J	0.996315	2.43196	0.003685	0.00736999	1	1	1	0.3355	0.00676471	156	20	136	1865.5	854.5
	20ACSSs VS non20ACSSs	C21orf33	0.996315	2.43196	0.003685	0.00736999	1	1	1	0.288	0.0180882	156	20	136	1865.5	854.5
	20ACSSs VS non20ACSSs	MXD3	0.996315	2.43196	0.003685	0.00736999	1	1	1	0.291	-0.1175	156	20	136	1865.5	854.5
	20ACSSs VS non20ACSSs	LSM11	0.00368686	-2.43174	0.996313	0.00737371	1	1	1	-0.249	0.0358519	155	20	135	848	1852
	20ACSSs VS non20ACSSs	DFNB31	0.996311	2.43152	0.00368873	0.00737746	1	1	1	0.935	-0.120224	154	20	134	1838.5	841.5
	20ACSSs VS non20ACSSs	DHX16	0.996286	2.42851	0.00371428	0.00742855	1	1	1	0.158	-0.0417647	156	20	136	1865	855
	20ACSSs VS non20ACSSs	FAAH	0.996286	2.42851	0.00371428	0.00742855	1	1	1	0.7495	-0.114779	156	20	136	1865	855
	20ACSSs VS non20ACSSs	FAM100B	0.996286	2.42851	0.00371428	0.00742855	1	1	1	0.3405	0.0246324	156	20	136	1865	855
	20ACSSs VS non20ACSSs	GAS2L1	0.996286	2.42851	0.00371428	0.00742855	1	1	1	0.6775	-0.331912	156	20	136	1865	855
	20ACSSs VS non20ACSSs	PMS1	0.00371428	-2.42851	0.996286	0.00742855	1	1	1	-0.3375	-0.00992647	156	20	136	855	1865
	20ACSSs VS non20ACSSs	VRK3	0.996286	2.42851	0.00371428	0.00742855	1	1	1	0.201	-0.00705882	156	20	136	1865	855
	20ACSSs VS non20ACSSs	WBP1	0.996286	2.42851	0.00371428	0.00742855	1	1	1	0.3215	-0.0413971	156	20	136	1865	855
	20ACSSs VS non20ACSSs	GRAMD1A	0.996256	2.42506	0.00374376	0.00748753	1	1	1	0.324	-0.0913971	156	20	136	1864.5	855.5
	20ACSSs VS non20ACSSs	HEATR1	0.00374376	-2.42506	0.996256	0.00748753	1	1	1	-0.3215	0.00941177	156	20	136	855.5	1864.5
	20ACSSs VS non20ACSSs	PLA2G6	0.996256	2.42506	0.00374376	0.00748753	1	1	1	0.5155	-0.134853	156	20	136	1864.5	855.5
	20ACSSs VS non20ACSSs	TRIM33	0.00374376	-2.42506	0.996256	0.00748753	1	1	1	-0.2395	0.0278676	156	20	136	855.5	1864.5
	20ACSSs VS non20ACSSs	UXT	0.996256	2.42506	0.00374376	0.00748753	1	1	1	0.3515	0.0100735	156	20	136	1864.5	855.5
	20ACSSs VS non20ACSSs	C17orf100	0.996254	2.4248	0.00374606	0.00749211	1	1	1	0.4705	-0.173778	155	20	135	1851	849
	20ACSSs VS non20ACSSs	FAM35B2	0.00374606	-2.4248	0.996254	0.00749211	1	1	1	-0.373	-0.0264444	155	20	135	849	1851
	20ACSSs VS non20ACSSs	MRPL28	0.996227	2.42162	0.00377346	0.00754692	1	1	1	0.3355	-0.00161765	156	20	136	1864	856
	20ACSSs VS non20ACSSs	NLRX1	0.996227	2.42162	0.00377346	0.00754692	1	1	1	0.323	-0.0714706	156	20	136	1864	856
	20ACSSs VS non20ACSSs	SIPA1	0.996216	2.4204	0.00378399	0.00756799	1	1	1	0.330526	-0.0370588	155	19	136	1781.5	802.5
	20ACSSs VS non20ACSSs	NFE2L2	0.00380337	-2.41818	0.996197	0.00760674	1	1	1	-0.3005	-0.0264706	156	20	136	856.5	1863.5
	20ACSSs VS non20ACSSs	ANGPTL1	0.00381851	-2.41644	0.996181	0.00763702	1	1	1	-0.903889	0.0565647	149	18	131	721	1637
	20ACSSs VS non20ACSSs	DLG1	0.00383349	-2.41474	0.996167	0.00766698	1	1	1	-0.3255	-0.0367647	156	20	136	857	1863
	20ACSSs VS non20ACSSs	FAM116B	0.996167	2.41474	0.00383349	0.00766698	1	1	1	0.5735	0.0116176	156	20	136	1863	857
	20ACSSs VS non20ACSSs	POLR2I	0.996167	2.41474	0.00383349	0.00766698	1	1	1	0.3365	-0.0824265	156	20	136	1863	857
	20ACSSs VS non20ACSSs	TADA1	0.00383349	-2.41474	0.996167	0.00766698	1	1	1	-0.224	0.00448529	156	20	136	857	1863
	20ACSSs VS non20ACSSs	C5	0.00383946	-2.41406	0.996161	0.00767893	1	1	1	-0.7005	-0.0384328	154	20	134	844	1836
	20ACSSs VS non20ACSSs	RAB11FIP2	0.00384595	-2.41332	0.996154	0.00769189	1	1	1	-0.331053	0.0132353	155	19	136	803.5	1780.5
	20ACSSs VS non20ACSSs	SGTA	0.996154	2.41332	0.00384595	0.00769189	1	1	1	0.272105	-0.0750735	155	19	136	1780.5	803.5
	20ACSSs VS non20ACSSs	CCDC125	0.00386382	-2.4113	0.996136	0.00772765	1	1	1	-0.4075	-0.00867647	156	20	136	857.5	1862.5
	20ACSSs VS non20ACSSs	LIFR	0.00386382	-2.4113	0.996136	0.00772765	1	1	1	-0.414	-0.0605882	156	20	136	857.5	1862.5
	20ACSSs VS non20ACSSs	LIG3	0.00386382	-2.4113	0.996136	0.00772765	1	1	1	-0.414	-0.0605882	156	20	136	857.5	1862.5
	20ACSSs VS non20ACSSs	STAR	0.00386702	-2.41094	0.996133	0.00773405	1	1	1	-0.8925	-0.0536296	155	20	135	851	1849
	20ACSSs VS non20ACSSs	SHANK3	0.996125	2.41008	0.00387464	0.00774927	1	1	1	0.887222	-0.796691	154	18	136	1697.5	750.5
	20ACSSs VS non20ACSSs	AGL	0.00389437	-2.40787	0.996106	0.00778874	1	1	1	-0.376	0.0191912	156	20	136	858	1862
	20ACSSs VS non20ACSSs	PPP2R5D	0.996106	2.40787	0.00389437	0.00778874	1	1	1	0.1565	-0.0275735	156	20	136	1862	858
	20ACSSs VS non20ACSSs	VPS26B	0.996106	2.40787	0.00389437	0.00778874	1	1	1	0.2755	0.0286029	156	20	136	1862	858
	20ACSSs VS non20ACSSs	ADAMTS10	0.996102	2.40748	0.00389781	0.00779561	1	1	1	1.105	-0.321963	155	20	135	1848.5	851.5
	20ACSSs VS non20ACSSs	ZNF761	0.00389781	-2.40748	0.996102	0.00779561	1	1	1	-0.241	0.025037	155	20	135	851.5	1848.5
	20ACSSs VS non20ACSSs	LOC100132288	0.9961	2.40722	0.00390018	0.00780036	1	1	1	0.346579	-0.433846	149	19	130	1702.5	767.5
	20ACSSs VS non20ACSSs	MAP3K2	0.00392514	-2.40444	0.996075	0.00785027	1	1	1	-0.398	0.0594118	156	20	136	858.5	1861.5
	20ACSSs VS non20ACSSs	MAPK3	0.996075	2.40444	0.00392514	0.00785027	1	1	1	0.366	0.0104412	156	20	136	1861.5	858.5
	20ACSSs VS non20ACSSs	MLL3	0.00392514	-2.40444	0.996075	0.00785027	1	1	1	-0.4315	0.0295588	156	20	136	858.5	1861.5
	20ACSSs VS non20ACSSs	SPATA1	0.00392514	-2.40444	0.996075	0.00785027	1	1	1	-0.609	0.0249265	156	20	136	858.5	1861.5
	20ACSSs VS non20ACSSs	TNPO3	0.00392514	-2.40444	0.996075	0.00785027	1	1	1	-0.4045	-0.0683088	156	20	136	858.5	1861.5
	20ACSSs VS non20ACSSs	UNC45A	0.996075	2.40444	0.00392514	0.00785027	1	1	1	0.1795	-0.113897	156	20	136	1861.5	858.5
	20ACSSs VS non20ACSSs	CDK13	0.00392881	-2.40403	0.996071	0.00785762	1	1	1	-0.2715	-0.0137037	155	20	135	852	1848
	20ACSSs VS non20ACSSs	B4GALT3	0.996044	2.40101	0.00395612	0.00791224	1	1	1	0.2425	-0.0163971	156	20	136	1861	859
	20ACSSs VS non20ACSSs	DDAH2	0.996044	2.40101	0.00395612	0.00791224	1	1	1	0.4525	-0.106176	156	20	136	1861	859
	20ACSSs VS non20ACSSs	HACL1	0.00395612	-2.40101	0.996044	0.00791224	1	1	1	-0.3535	-0.0267647	156	20	136	859	1861
	20ACSSs VS non20ACSSs	SNRPB	0.996044	2.40101	0.00395612	0.00791224	1	1	1	0.287	-0.0202206	156	20	136	1861	859
	20ACSSs VS non20ACSSs	TBC1D25	0.996044	2.40101	0.00395612	0.00791224	1	1	1	0.220999	-0.0868388	156	20	136	1861	859
	20ACSSs VS non20ACSSs	VPRBP	0.00395612	-2.40101	0.996044	0.00791224	1	1	1	-0.3255	-0.01375	156	20	136	859	1861
	20ACSSs VS non20ACSSs	C14orf2	0.996013	2.39758	0.00398732	0.00797464	1	1	1	0.186	-0.105735	156	20	136	1860.5	859.5
	20ACSSs VS non20ACSSs	ACTR8	0.00401874	-2.39416	0.995981	0.00803749	1	1	1	-0.3085	0.0267647	156	20	136	860	1860
	20ACSSs VS non20ACSSs	APBA3	0.995981	2.39416	0.00401874	0.00803749	1	1	1	0.3105	-0.131544	156	20	136	1860	860
	20ACSSs VS non20ACSSs	B3GALT6	0.995981	2.39416	0.00401874	0.00803749	1	1	1	0.3075	-0.0771324	156	20	136	1860	860
	20ACSSs VS non20ACSSs	LGALS8	0.00401874	-2.39416	0.995981	0.00803749	1	1	1	-0.2325	0.0197794	156	20	136	860	1860
	20ACSSs VS non20ACSSs	TTC17	0.00401874	-2.39416	0.995981	0.00803749	1	1	1	-0.3305	-0.0169853	156	20	136	860	1860
	20ACSSs VS non20ACSSs	AP3M1	0.00405039	-2.39074	0.99595	0.00810077	1	1	1	-0.177	0.0156618	156	20	136	860.5	1859.5
	20ACSSs VS non20ACSSs	DDX42	0.00405039	-2.39074	0.99595	0.00810077	1	1	1	-0.227	-0.0291176	156	20	136	860.5	1859.5
	20ACSSs VS non20ACSSs	FKRP	0.99595	2.39074	0.00405039	0.00810077	1	1	1	0.2065	-0.109338	156	20	136	1859.5	860.5
	20ACSSs VS non20ACSSs	SLC25A39	0.99595	2.39074	0.00405039	0.00810077	1	1	1	0.483	-0.0360289	156	20	136	1859.5	860.5
	20ACSSs VS non20ACSSs	CCDC101	0.995918	2.38732	0.00408225	0.0081645	1	1	1	0.308	-0.0429412	156	20	136	1859	861
	20ACSSs VS non20ACSSs	ETFB	0.995918	2.38732	0.00408225	0.0081645	1	1	1	0.346	-0.0694118	156	20	136	1859	861
	20ACSSs VS non20ACSSs	IFT88	0.00408225	-2.38732	0.995918	0.0081645	1	1	1	-0.501	-0.0448529	156	20	136	861	1859
	20ACSSs VS non20ACSSs	IKBKAP	0.00408225	-2.38732	0.995918	0.0081645	1	1	1	-0.309	-0.0479412	156	20	136	861	1859
	20ACSSs VS non20ACSSs	PRICKLE3	0.995918	2.38732	0.00408225	0.0081645	1	1	1	0.3005	-0.0680147	156	20	136	1859	861
	20ACSSs VS non20ACSSs	LEPRE1	0.995886	2.38391	0.00411434	0.00822868	1	1	1	0.236	-0.0494853	156	20	136	1858.5	861.5
	20ACSSs VS non20ACSSs	SNAPC1	0.00411434	-2.38391	0.995886	0.00822868	1	1	1	-0.2765	0.0440441	156	20	136	861.5	1858.5
	20ACSSs VS non20ACSSs	ATP5L	0.99588	2.38336	0.00411951	0.00823902	1	1	1	0.2845	-0.0154815	155	20	135	1845	855
	20ACSSs VS non20ACSSs	RPL28	0.995864	2.38161	0.00413613	0.00827225	1	1	1	0.493421	-0.0659559	155	19	136	1776	808
	20ACSSs VS non20ACSSs	ARHGAP9	0.995853	2.3805	0.00414666	0.00829332	1	1	1	0.37	0.0256618	156	20	136	1858	862
	20ACSSs VS non20ACSSs	CSNK1G1	0.00414666	-2.3805	0.995853	0.00829332	1	1	1	-0.338	-0.0124265	156	20	136	862	1858
	20ACSSs VS non20ACSSs	MUL1	0.995853	2.3805	0.00414666	0.00829332	1	1	1	0.199	-0.0390441	156	20	136	1858	862
	20ACSSs VS non20ACSSs	NDUFAF3	0.995853	2.3805	0.00414666	0.00829332	1	1	1	0.3435	-0.04125	156	20	136	1858	862
	20ACSSs VS non20ACSSs	HNRNPUL1	0.995821	2.37709	0.0041792	0.0083584	1	1	1	0.237	0.0102206	156	20	136	1857.5	862.5
	20ACSSs VS non20ACSSs	ILKAP	0.995821	2.37709	0.0041792	0.0083584	1	1	1	0.1435	-0.0404412	156	20	136	1857.5	862.5
	20ACSSs VS non20ACSSs	ZKSCAN1	0.0041792	-2.37709	0.995821	0.0083584	1	1	1	-0.3545	0.0486765	156	20	136	862.5	1857.5
	20ACSSs VS non20ACSSs	RAD23A	0.995797	2.37459	0.00420321	0.00840642	1	1	1	0.388947	0.0392647	155	19	136	1775	809
	20ACSSs VS non20ACSSs	GALNT11	0.00421197	-2.37368	0.995788	0.00842394	1	1	1	-0.3985	-0.110441	156	20	136	863	1857
	20ACSSs VS non20ACSSs	KIAA1715	0.00421197	-2.37368	0.995788	0.00842394	1	1	1	-0.3715	0.0432353	156	20	136	863	1857
	20ACSSs VS non20ACSSs	LSM7	0.995788	2.37368	0.00421197	0.00842394	1	1	1	0.305	-0.110515	156	20	136	1857	863
	20ACSSs VS non20ACSSs	MRPL16	0.995788	2.37368	0.00421197	0.00842394	1	1	1	0.3875	0.0696324	156	20	136	1857	863
	20ACSSs VS non20ACSSs	CYP4F11	0.995756	2.37034	0.00424434	0.00848867	1	1	1	1.22833	-0.445167	66	6	60	298	62
	20ACSSs VS non20ACSSs	FOXN2	0.00424497	-2.37028	0.995755	0.00848994	1	1	1	-0.3035	0.0676471	156	20	136	863.5	1856.5
	20ACSSs VS non20ACSSs	NLN	0.00424497	-2.37028	0.995755	0.00848994	1	1	1	-0.418	0.0327206	156	20	136	863.5	1856.5
	20ACSSs VS non20ACSSs	PEX14	0.995755	2.37028	0.00424497	0.00848994	1	1	1	0.2895	-0.0745588	156	20	136	1856.5	863.5
	20ACSSs VS non20ACSSs	STK25	0.995755	2.37028	0.00424497	0.00848994	1	1	1	0.237	-0.0919853	156	20	136	1856.5	863.5
	20ACSSs VS non20ACSSs	ZDHHC16	0.995755	2.37028	0.00424497	0.00848994	1	1	1	0.2015	-0.0352206	156	20	136	1856.5	863.5
	20ACSSs VS non20ACSSs	ZNF444	0.995755	2.37028	0.00424497	0.00848994	1	1	1	0.3275	-0.191103	156	20	136	1856.5	863.5
	20ACSSs VS non20ACSSs	ZNF714	0.00424497	-2.37028	0.995755	0.00848994	1	1	1	-0.5765	0.00492647	156	20	136	863.5	1856.5
	20ACSSs VS non20ACSSs	RPS6KC1	0.00427127	-2.36758	0.995729	0.00854254	1	1	1	-0.238947	0.0363235	155	19	136	810	1774
	20ACSSs VS non20ACSSs	C17orf72	0.995722	2.36688	0.0042782	0.00855641	1	1	1	0.318	-0.0416912	156	20	136	1856	864
	20ACSSs VS non20ACSSs	KIAA0020	0.0042782	-2.36688	0.995722	0.00855641	1	1	1	-0.2585	0.0647059	156	20	136	864	1856
	20ACSSs VS non20ACSSs	MKLN1	0.0042782	-2.36688	0.995722	0.00855641	1	1	1	-0.3395	0.0700735	156	20	136	864	1856
	20ACSSs VS non20ACSSs	MT2A	0.995722	2.36688	0.0042782	0.00855641	1	1	1	0.385	-0.156985	156	20	136	1856	864
	20ACSSs VS non20ACSSs	ZNF280C	0.0042782	-2.36688	0.995722	0.00855641	1	1	1	-0.4345	0.0230882	156	20	136	864	1856
	20ACSSs VS non20ACSSs	C12orf41	0.00428471	-2.36621	0.995715	0.00856942	1	1	1	-0.2335	-0.0012963	155	20	135	857.5	1842.5
	20ACSSs VS non20ACSSs	ETV5	0.00428471	-2.36621	0.995715	0.00856942	1	1	1	-0.8465	0.277185	155	20	135	857.5	1842.5
	20ACSSs VS non20ACSSs	ATG4D	0.995688	2.36348	0.00431167	0.00862333	1	1	1	0.3915	-0.0417647	156	20	136	1855.5	864.5
	20ACSSs VS non20ACSSs	C19orf53	0.995688	2.36348	0.00431167	0.00862333	1	1	1	0.3965	0.00970588	156	20	136	1855.5	864.5
	20ACSSs VS non20ACSSs	CRCP	0.00431167	-2.36348	0.995688	0.00862333	1	1	1	-0.1815	0.0303676	156	20	136	864.5	1855.5
	20ACSSs VS non20ACSSs	RIN2	0.00434524	-2.3601	0.995655	0.00869048	1	1	1	-1.37895	-0.0480451	152	19	133	792.5	1734.5
	20ACSSs VS non20ACSSs	TAPBP	0.995655	2.36008	0.00434537	0.00869073	1	1	1	0.213	-0.0154409	156	20	136	1855	865
	20ACSSs VS non20ACSSs	TAX1BP1	0.00434537	-2.36008	0.995655	0.00869073	1	1	1	-0.4605	-0.02	156	20	136	865	1855
	20ACSSs VS non20ACSSs	DDX50	0.0043793	-2.35669	0.995621	0.0087586	1	1	1	-0.2895	-0.0226471	156	20	136	865.5	1854.5
	20ACSSs VS non20ACSSs	LSP1	0.995621	2.35669	0.0043793	0.0087586	1	1	1	0.5915	-0.208309	156	20	136	1854.5	865.5
	20ACSSs VS non20ACSSs	CHODL	0.995618	2.35644	0.00438177	0.00876353	1	1	1	1.234	0.123438	37	5	32	139	21
	20ACSSs VS non20ACSSs	MOSC1	0.004397	-2.35493	0.995603	0.00879399	1	1	1	-1.89	-0.328643	149	20	129	819.5	1760.5
	20ACSSs VS non20ACSSs	CHST7	0.995587	2.3533	0.00441347	0.00882694	1	1	1	0.573	-0.0952941	156	20	136	1854	866
	20ACSSs VS non20ACSSs	NUP98	0.00441347	-2.3533	0.995587	0.00882694	1	1	1	-0.229	0.0228676	156	20	136	866	1854
	20ACSSs VS non20ACSSs	SCNN1A	0.995583	2.35297	0.00441684	0.00883367	1	1	1	0.629474	-0.00218045	152	19	133	1733.5	793.5
	20ACSSs VS non20ACSSs	ANKRD17	0.00444788	-2.34991	0.995552	0.00889575	1	1	1	-0.265	0.0178676	156	20	136	866.5	1853.5
	20ACSSs VS non20ACSSs	MAPK8IP3	0.995552	2.34991	0.00444788	0.00889575	1	1	1	0.3605	-0.0951471	156	20	136	1853.5	866.5
	20ACSSs VS non20ACSSs	PEX1	0.00444788	-2.34991	0.995552	0.00889575	1	1	1	-0.414	-0.0410294	156	20	136	866.5	1853.5
	20ACSSs VS non20ACSSs	UBA6	0.00444788	-2.34991	0.995552	0.00889575	1	1	1	-0.364	-0.0377941	156	20	136	866.5	1853.5
	20ACSSs VS non20ACSSs	KIAA1826	0.00448252	-2.34653	0.995517	0.00896504	1	1	1	-0.2325	0.0742647	156	20	136	867	1853
	20ACSSs VS non20ACSSs	SNX17	0.995517	2.34653	0.00448252	0.00896504	1	1	1	0.2625	0.000147	156	20	136	1853	867
	20ACSSs VS non20ACSSs	ABHD3	0.00451741	-2.34314	0.995483	0.00903482	1	1	1	-0.4195	-0.0189706	156	20	136	867.5	1852.5
	20ACSSs VS non20ACSSs	FAM185A	0.00451741	-2.34314	0.995483	0.00903482	1	1	1	-0.3215	0.0744118	156	20	136	867.5	1852.5
	20ACSSs VS non20ACSSs	NUDC	0.995483	2.34314	0.00451741	0.00903482	1	1	1	0.2435	-0.0167647	156	20	136	1852.5	867.5
	20ACSSs VS non20ACSSs	LOC100127888	0.995479	2.34278	0.00452119	0.00904237	1	1	1	0.89	0.137667	119	14	105	1051.5	418.5
	20ACSSs VS non20ACSSs	C9orf6	0.00455254	-2.33976	0.995447	0.00910508	1	1	1	-0.276	-0.0450735	156	20	136	868	1852
	20ACSSs VS non20ACSSs	CEP76	0.00455254	-2.33976	0.995447	0.00910508	1	1	1	-0.414	-0.0344853	156	20	136	868	1852
	20ACSSs VS non20ACSSs	DNTTIP1	0.995447	2.33976	0.00455254	0.00910508	1	1	1	0.3135	-0.0374265	156	20	136	1852	868
	20ACSSs VS non20ACSSs	IKZF5	0.00455254	-2.33976	0.995447	0.00910508	1	1	1	-0.199	0.05125	156	20	136	868	1852
	20ACSSs VS non20ACSSs	EMD	0.995412	2.33639	0.00458791	0.00917583	1	1	1	0.2695	-0.0136765	156	20	136	1851.5	868.5
	20ACSSs VS non20ACSSs	MAD2L2	0.995412	2.33639	0.00458791	0.00917583	1	1	1	0.2635	-0.0452941	156	20	136	1851.5	868.5
	20ACSSs VS non20ACSSs	SART1	0.99541	2.3362	0.00458988	0.00917975	1	1	1	0.255263	-0.0275	155	19	136	1769.5	814.5
	20ACSSs VS non20ACSSs	YES1	0.00460632	-2.33464	0.995394	0.00921264	1	1	1	-1.309	-0.259254	154	20	134	855.5	1824.5
	20ACSSs VS non20ACSSs	PCNX	0.00462353	-2.33301	0.995376	0.00924707	1	1	1	-0.3425	-0.0477941	156	20	136	869	1851
	20ACSSs VS non20ACSSs	PPP4R2	0.00462353	-2.33301	0.995376	0.00924707	1	1	1	-0.3875	-0.0377941	156	20	136	869	1851
	20ACSSs VS non20ACSSs	RANBP6	0.00462656	-2.33273	0.995373	0.00925311	1	1	1	-0.400526	0.00816176	155	19	136	815	1769
	20ACSSs VS non20ACSSs	ADPRHL1	0.00463926	-2.33153	0.995361	0.00927852	1	1	1	-0.542647	0.06996	142	17	125	648.5	1476.5
	20ACSSs VS non20ACSSs	ZNF215	0.00465482	-2.33007	0.995345	0.00930965	1	1	1	-0.84	0.388925	107	14	93	369.5	932.5
	20ACSSs VS non20ACSSs	BCL7C	0.995341	2.32964	0.0046594	0.0093188	1	1	1	0.4475	-0.0631618	156	20	136	1850.5	869.5
	20ACSSs VS non20ACSSs	BSPRY	0.995341	2.32964	0.0046594	0.0093188	1	1	1	0.368	-0.355588	156	20	136	1850.5	869.5
	20ACSSs VS non20ACSSs	TMCO3	0.0046594	-2.32964	0.995341	0.0093188	1	1	1	-0.285	0.00411765	156	20	136	869.5	1850.5
	20ACSSs VS non20ACSSs	UTP20	0.0046594	-2.32964	0.995341	0.0093188	1	1	1	-0.454	0.0122794	156	20	136	869.5	1850.5
	20ACSSs VS non20ACSSs	RPP14	0.0046635	-2.32926	0.995337	0.00932699	1	1	1	-0.160263	0.0261029	155	19	136	815.5	1768.5
	20ACSSs VS non20ACSSs	FAM128A	0.995304	2.32627	0.00469551	0.00939102	1	1	1	0.3275	-0.0247794	156	20	136	1850	870
	20ACSSs VS non20ACSSs	OTUB1	0.995304	2.32627	0.00469551	0.00939102	1	1	1	0.3195	-0.0434559	156	20	136	1850	870
	20ACSSs VS non20ACSSs	PFKM	0.995304	2.32627	0.00469551	0.00939102	1	1	1	0.835	0.0190441	156	20	136	1850	870
	20ACSSs VS non20ACSSs	WDR54	0.995304	2.32627	0.00469551	0.00939102	1	1	1	0.4245	-0.113456	156	20	136	1850	870
	20ACSSs VS non20ACSSs	PRRT1	0.9953	2.32583	0.00470027	0.00940053	1	1	1	0.642353	-0.172411	129	17	112	1325	579
	20ACSSs VS non20ACSSs	BMS1P4	0.00473187	-2.32291	0.995268	0.00946375	1	1	1	-0.4165	-0.0571324	156	20	136	870.5	1849.5
	20ACSSs VS non20ACSSs	DKFZp686O24166	0.00473187	-2.32291	0.995268	0.00946375	1	1	1	-0.955	0.0588971	156	20	136	870.5	1849.5
	20ACSSs VS non20ACSSs	POLR2B	0.00473187	-2.32291	0.995268	0.00946375	1	1	1	-0.218	0.0206618	156	20	136	870.5	1849.5
	20ACSSs VS non20ACSSs	RAB11B	0.995262	2.32233	0.00473817	0.00947633	1	1	1	0.313947	-0.0710294	155	19	136	1767.5	816.5
	20ACSSs VS non20ACSSs	RABL3	0.00473817	-2.32233	0.995262	0.00947633	1	1	1	-0.334474	-0.0170588	155	19	136	816.5	1767.5
	20ACSSs VS non20ACSSs	SH2D3C	0.995262	2.32233	0.00473817	0.00947633	1	1	1	0.232632	-0.107279	155	19	136	1767.5	816.5
	20ACSSs VS non20ACSSs	ACR	0.995247	2.321	0.00475256	0.00950512	1	1	1	1.201	-0.0105769	62	10	52	395.5	124.5
	20ACSSs VS non20ACSSs	DBP	0.995232	2.31954	0.00476849	0.00953698	1	1	1	0.2785	-0.0338235	156	20	136	1849	871
	20ACSSs VS non20ACSSs	FAM189B	0.995232	2.31954	0.00476849	0.00953698	1	1	1	0.4135	0.00264706	156	20	136	1849	871
	20ACSSs VS non20ACSSs	SNX14	0.00476849	-2.31954	0.995232	0.00953698	1	1	1	-0.2185	-0.00419118	156	20	136	871	1849
	20ACSSs VS non20ACSSs	TBC1D22A	0.995232	2.31954	0.00476849	0.00953698	1	1	1	0.2375	0.00786765	156	20	136	1849	871
	20ACSSs VS non20ACSSs	TRMT5	0.00476849	-2.31954	0.995232	0.00953698	1	1	1	-0.4305	-0.0749265	156	20	136	871	1849
	20ACSSs VS non20ACSSs	ZBED5	0.00476849	-2.31954	0.995232	0.00953698	1	1	1	-0.3	0.00345588	156	20	136	871	1849
	20ACSSs VS non20ACSSs	CFL2	0.00480535	-2.31618	0.995195	0.00961071	1	1	1	-0.3005	0.00455882	156	20	136	871.5	1848.5
	20ACSSs VS non20ACSSs	IPO7	0.00480535	-2.31618	0.995195	0.00961071	1	1	1	-0.2685	0.0715441	156	20	136	871.5	1848.5
	20ACSSs VS non20ACSSs	BRCA1	0.00484247	-2.31282	0.995158	0.00968495	1	1	1	-0.5515	-0.0311765	156	20	136	872	1848
	20ACSSs VS non20ACSSs	CCT6P1	0.00484247	-2.31282	0.995158	0.00968495	1	1	1	-0.29	0.00485294	156	20	136	872	1848
	20ACSSs VS non20ACSSs	GSPT1	0.00484247	-2.31282	0.995158	0.00968495	1	1	1	-0.16	0.0535294	156	20	136	872	1848
	20ACSSs VS non20ACSSs	TMEM86B	0.995158	2.31282	0.00484247	0.00968495	1	1	1	0.292	-0.10875	156	20	136	1848	872
[truncated: 16,548 more rows]

## Sheet: TCGA Summary David
	Functional annotation at 1.9 cutoff and, GO term-KEGG Term at p-value <.01
[truncated: 17 more rows]
